# Supplementary material for: Genome-wide transcriptome profile of rice hybrids with and without Oryza rufipogon introgression reveals candidate genes for yield
Source: Sci Rep. 2020 Mar 17;10:4873. doi: 10.1038/s41598-020-60922-6 (PMC7078188; doi:10.1038/s41598-020-60922-6)
Supplement: Supplementary file 1 — Supplementary Information. [file 41598_2020_60922_MOESM1_ESM.xls]

## Sheet: Table S5-MS title and Authors
Genome-wide transcriptome profile of rice hybrids with and without Oryza rufipogon introgression reveals candidate genes for yield
G. Haritha1, T. Shashi Rekha2, A. Surekha 1, S. K. Mangrauthia1, R. Rajeshwari2, N. Sarla1*
1ICAR-Indian Institute of Rice Research, Hyderabad 500 030, India
2CSIR-Centre for Cellular and Molecular Biology, Hyderabad 500 007, India
*Corresponding author
N. Sarla
ICAR-National Professor
Biotechnology
ICAR - Indian Institute of Rice Research (IIRR)
Rajendranagar, Hyderabad-500 030, India.
Tel.: +91 40 24591225
Fax: +91 40 24591217
E-mail: sarla_neelamraju@yahoo.com

## Sheet: Table S5-contents
Table S5. Differential expression of genes in panicle associated with grain yield and abiotic stress tolerance in test hybrid
FunctionName	TotalFound
Brassinosteroid	38
Ionic	26
Transcription Factor	1341
Ubiquitin Ligase	146
Proteasome	200
Shikimate Pathway (Phenyl Propanoid is an intermediate product)	22
Signalling	25
Calmodulin	201
Osmotic Stress	22

## Sheet: Brassinosteroid
ProbeName	GeneName	Description	156A/KMR3 P1_Fold	156A/KMR3 P2_Fold	156A/KMR3 P_GeomeanFold	156A/ IL50-13 P3_Fold	156A/ IL50-13 P4_Fold	156A/ IL50-13 P_GeomeanFold	p-value	accessions	Sequence	ID	Description	Accession	Chromosome	Start	End	Strand	GO	InterPro	156A/KMR3 P1_gProcessSignal	156A/KMR3 P2_gProcessSignal	156A/50-13 P3_gProcessSignal	156A/50-13 P4_gProcessSignal
GT_Os02g0762600|mRNA|AK110321|CDS+3'UTR	Os02t0762600-01	Conserved hypothetical protein. [Os02t0762600-01]	-0.45	0.45	0	-2.09	-1.02	-1.56	0.15494	rapdb|Os02t0762600-01|gb|NM_001054740|ta|TA56323_4530	GAATGCTGAGCATTGTTTCAAAGCATCAGGATAAAGCAACAAAAACATGCACAACTCCTC	Os02t0762600-01	SG1 (SHORT GRAIN1)-related protein, Brassinosteroid signaling, Regulation of seed and panicle development		chr02	32119010	32120797	-			12.24	16.02	3.66	5.93
GT_Os05g0134000|mRNA|D50569|5'UTR+CDS	Os05t0134000-02	Similar to Shaggy-related protein kinase eta (EC 2.7.1.-) (ASK-eta) (BRASSINOSTEROID-INSENSITIVE 2) (ULTRACURVATA1). [Os05t0134000-02]	-0.24	0.24	0	-1.3	-0.46	-0.88	0.20687	rapdb|Os05t0134000-02|rapdb|Os05t0134000-03|rapdb|Os05t0134000-01|gb|AK064884	CAATGGGACAGAACCTGGTCATGTTATTGTGACAAGCATTGATGGAAGAAATGGACAGGC										118.39	115.41	52.96	72.93
GT_Os01g0935800|mRNA|AK111919|CDS+3'UTR	Os01t0935800-01	Tyrosine protein kinase domain containing protein. [Os01t0935800-01]	-0.19	0.19	0	-0.94	-0.69	-0.82	0.0696951	rapdb|Os01t0935800-01|gb|AK111919|ta|TA61334_4530|ta|C99680	AGAACGATGTGTGTAAGTAAAATTGTGTTTGGATGTGCAATTTAATCTGACCACAAGATG	Os01t0935800-01	Similar to BRASSINOSTEROID INSENSITIVE 1-associated receptor kinase 1.	AK111919	chr01	41079487	41080890	-	Biological Process: protein phosphorylation (GO:0006468), Molecular Function: protein kinase activity (GO:0004672), Molecular Function: protein serine/threonine kinase activity (GO:0004674), Molecular Function: protein tyrosine kinase activity (GO:0004713), Molecular Function: ATP binding (GO:0005524), Molecular Function: transferase activity, transferring phosphorus-containing groups (GO:0016772)	Protein kinase, catalytic domain (IPR000719), Serine-threonine/tyrosine-protein kinase (IPR001245), Serine/threonine-protein kinase, catalytic domain (IPR002290), Protein kinase-like domain (IPR011009), Tyrosine-protein kinase, catalytic domain (IPR020635)	2628.11	2408.54	1457.94	1339.93
GT_GT_Os_A_Specific_0014898	Os10t0533150-00	Similar to BRASSINOSTEROID INSENSITIVE 1-associated receptor kinase 1.	-0.42	0.42	0	-0.72	-0.38	-0.55	0.349207	ref|Os10t0533150-00|rapDB|Os10t0533150-00	AACATTCTTCTCGACCGGCACTGGAACGCCAGAGTATCAGATTTCGGGCTGGCCAAGCTC	Os10t0533150-00	Similar to BRASSINOSTEROID INSENSITIVE 1-associated receptor kinase 1.	BT083970	chr10	20731394	20734111	-	Biological Process: protein phosphorylation (GO:0006468), Molecular Function: protein kinase activity (GO:0004672), Molecular Function: protein serine/threonine kinase activity (GO:0004674), Molecular Function: protein tyrosine kinase activity (GO:0004713), Molecular Function: ATP binding (GO:0005524), Molecular Function: transferase activity, transferring phosphorus-containing groups (GO:0016772)	Protein kinase, catalytic domain (IPR000719), Serine-threonine/tyrosine-protein kinase (IPR001245), Serine/threonine-protein kinase, catalytic domain (IPR002290), Serine/threonine-protein kinase, active site (IPR008271), Protein kinase-like domain (IPR011009), Protein kinase, ATP binding site (IPR017441), Serine/threonine-protein kinase-like domain (IPR017442), Tyrosine-protein kinase, catalytic …	144.85	182.52	109.58	107.62
GT_Os05g0134000|mRNA|AK121623|CDS+3'UTR	Os05t0134000-03	Similar to Shaggy-related protein kinase eta (EC 2.7.1.-) (ASK-eta) (BRASSINOSTEROID-INSENSITIVE 2) (ULTRACURVATA1). [Os05t0134000-03]	-0.22	0.22	0	-0.48	-0.46	-0.47	0.170886	rapdb|Os05t0134000-03|ta|TA40388_4530|tc|TC536538	AATTGTACTTGCTGCTACATGTTCTTACATATCAGTAATCTTCTGAGAAGCTTGTGAAAG	Os05t0134000-03	Similar to Shaggy-related protein kinase eta (EC 2.7.1.-) (ASK-eta) (BRASSINOSTEROID-INSENSITIVE 2) (ULTRACURVATA1).	AK121623, AK058276	chr05	1974028	1977831	-			5338.31	5116.04	4167.29	3275.84
GT_Os03g0266800|mRNA|AK060798|CDS+3'UTR	Os03t0266800-02	Similar to BRASSINOSTEROID INSENSITIVE 1-associated receptor kinase 1. [Os03t0266800-02]	-0.22	0.22	0	-0.6	-0.3	-0.45	0.230886	rapdb|Os03t0266800-02|rapdb|Os03t0266800-01|gb|AK100780|gb|CI130513	TTACTACTACATGTCAAGTTAATAAGAAACTTACCAGGAGATTACTGTACTTGTATTGAA	Os03t0266800-02	Similar to BRASSINOSTEROID INSENSITIVE 1-associated receptor kinase 1.	AK060798	chr03	8830812	8833478	+	Biological Process: protein phosphorylation (GO:0006468), Molecular Function: protein kinase activity (GO:0004672), Molecular Function: protein serine/threonine kinase activity (GO:0004674), Molecular Function: protein tyrosine kinase activity (GO:0004713), Molecular Function: ATP binding (GO:0005524), Molecular Function: transferase activity, transferring phosphorus-containing groups (GO:0016772)	Protein kinase, catalytic domain (IPR000719), Serine/threonine-protein kinase, catalytic domain (IPR002290), Serine/threonine-protein kinase, active site (IPR008271), Protein kinase-like domain (IPR011009), Protein kinase, ATP binding site (IPR017441), Serine/threonine-protein kinase-like domain (IPR017442), Tyrosine-protein kinase, catalytic domain (IPR020635)	6771.04	6440.23	4842.42	4616.49
GT_Os05g0134000|mRNA|AK058276|CDS+3'UTR	Os05t0134000-02	Similar to Shaggy-related protein kinase eta (EC 2.7.1.-) (ASK-eta) (BRASSINOSTEROID-INSENSITIVE 2) (ULTRACURVATA1). [Os05t0134000-02]	-0.16	0.16	0	-0.46	-0.42	-0.44	0.105743	rapdb|Os05t0134000-02|rapdb|Os05t0134000-01|rapdb|Os05t0134000-03|gb|AK064884	TGCAAGGAAGGATGTTGCACACTTTGTATGGCAATGTTCGTTCGGTCCAAATATTTGGAC										15182.8	13243	11473.2	9097.01
GT_Os06g0226500|mRNA|AK071601|CDS+3'UTR	Os06t0226500-01	Brassinosteroid upregulated1., Brassinosteroid signaling., Helix-loop-helix protein. [Os06t0226500-01]	-0.8	0.8	0	-0.31	-0.55	-0.43	0.647861	rapdb|Os06t0226500-01|gb|CT854309|ta|TA52457_4530|tc|TC501764	CTCATGAGCCATATGACATGTGGTTAAGTTAATTAATCCTTGATGCAGTAGAGTCGTCCC	Os06t0226500-01	Helix-loop-helix protein, Brassinosteroid signaling	AK071601	chr06	6556697	6557748	+		Helix-loop-helix DNA-binding (IPR011598)	124.81	266.47	163.37	107.21
GT_Os05g0134000|mRNA|AK064884|CDS+3'UTR	Os05t0134000-02	Similar to Shaggy-related protein kinase eta (EC 2.7.1.-) (ASK-eta) (BRASSINOSTEROID-INSENSITIVE 2) (ULTRACURVATA1). [Os05t0134000-02]	-0.14	0.14	0	-0.51	-0.29	-0.4	0.149494	rapdb|Os05t0134000-02|rapdb|Os05t0134000-01|rapdb|Os05t0134000-03|gb|AK064884	GAACATGCTCGAAAGCAATGCGCGTTTGTAGGATGGTGATTTCTGAGGTCAGCATGAAAA										3430.77	2918.11	2463.31	2223.59
GT_Os05g0133900|mRNA|AK067302|CDS+3'UTR	Os05t0133900-01	Similar to Shaggy-related protein kinase eta (EC 2.7.1.-) (ASK-eta) (BRASSINOSTEROID-INSENSITIVE 2) (ULTRACURVATA1). [Os05t0133900-01]	0.01	-0.01	0	-0.49	-0.01	-0.25	0.407694	rapdb|Os05t0133900-01|gb|NM_001061098|ta|AK067302|tc|TC487695	CTACTAGTACTTGGCAAGGCAGTGCATGTTTGTATGATGAAGTAATTAGAAAAATGTAAC	Os05t0133900-01	Similar to Shaggy-related protein kinase eta (EC 2.7.1.-) (ASK-eta) (BRASSINOSTEROID-INSENSITIVE 2) (ULTRACURVATA1).	AK067302	chr05	1965596	1974888	+			24.72	17.03	16.28	17.54
GT_GT_Os_A_Specific_0467347	Os11t0514700-00	Similar to BRASSINOSTEROID INSENSITIVE 1-associated receptor kinase 1.	-0.38	0.38	0	0.06	-0.47	-0.21	0.701538	ref|Os11t0514700-00|rapDB|Os11t0514700-00	TAACTCCGTTATCCGTGTGGATTTGTTGAATGTACTCATCTCAGGGCCTCTGATTCCTCA	Os11t0514700-00	Similar to BRASSINOSTEROID INSENSITIVE 1-associated receptor kinase 1.	U62279	chr11	18443855	18445713	-	Molecular Function: protein binding (GO:0005515)	Leucine-rich repeat (IPR001611), Leucine-rich repeat-containing N-terminal, type 2 (IPR013210)	3.95	4.74	5	2.69
GT_Os01g0279800|mRNA|AK059775|CDS+3'UTR	Os01t0279800-02	Similar to BRASSINOSTEROID INSENSITIVE 1-associated receptor kinase 1. [Os01t0279800-02]	0.38	-0.38	0	-0.24	-0.16	-0.2	0.648836	rapdb|Os01t0279800-02|ta|TA38754_4530	AATTATCCAATGATGATTGTCGCGTTACCCATTGGCTGCACAGTTCGCACGTGAGTTACT	Os01t0279800-02	Similar to BRASSINOSTEROID INSENSITIVE 1-associated receptor kinase 1.	AK059775	chr01	9920557	9921565	-		Leucine-rich repeat-containing N-terminal, type 2 (IPR013210)	1601.12	668.34	972.69	796.91
GT_Os01g0171000|mRNA|AK100017|CDS+3'UTR	Os01t0171000-01	BRASSINOSTEROID INSENSITIVE 1-associated receptor kinase 1 precursor (EC 2.7.1.37) (BRI1-associated receptor kinase 1) (Somatic embryogenesis receptor-like kinase 3). [Os01t0171000-01]	-0.01	0.01	0	-0.14	-0.23	-0.18	0.0608172	rapdb|Os01t0171000-01|gb|AK100017|ta|TA57504_4530|ta|CR280515	CCTTGTTGCACATCTATAGGTGGCAAAGAGAGATGAGATTGATGAGCAAATATAGAAAAA	Os01t0171000-01	BRASSINOSTEROID INSENSITIVE 1-associated receptor kinase 1 precursor (EC 2.7.1.37) (BRI1-associated receptor kinase 1) (Somatic embryogenesis receptor-like kinase 3).	AK100017	chr01	3667476	3673008	-	Biological Process: protein phosphorylation (GO:0006468), Molecular Function: protein kinase activity (GO:0004672), Molecular Function: protein serine/threonine kinase activity (GO:0004674), Molecular Function: protein tyrosine kinase activity (GO:0004713), Molecular Function: ATP binding (GO:0005524), Molecular Function: transferase activity, transferring phosphorus-containing groups (GO:0016772)	Protein kinase, catalytic domain (IPR000719), Serine/threonine-protein kinase, catalytic domain (IPR002290), Serine/threonine-protein kinase, active site (IPR008271), Protein kinase-like domain (IPR011009), Leucine-rich repeat-containing N-terminal, type 2 (IPR013210), Concanavalin A-like lectin/glucanase, subgroup (IPR013320), Protein kinase, ATP binding site (IPR017441), Serine/threonine-protei…	9158.72	6514.27	7812.97	5667.28
GT_Os02g0728500|mRNA|AK073972|CDS+3'UTR	Os02t0728500-01	Similar to Receptor protein kinase-like protein. [Os02t0728500-01]	0.14	-0.14	0	0.09	-0.41	-0.16	0.633368	rapdb|Os02t0728500-01|gb|AK073972|ta|TA54000_4530|tc|TC541287	AACTGTTGTCATTGGATTATAAAGACTTGGCAATGACATTTTTGTGCATTGATGCAAAGC	Os02t0728500-01	Similar to BRASSINOSTEROID INSENSITIVE 1-associated receptor kinase 1.	AK073972	chr02	30316143	30319805	-	Molecular Function: protein binding (GO:0005515)	Leucine-rich repeat (IPR001611), Leucine-rich repeat-containing N-terminal, type 2 (IPR013210)	1226.08	707.09	1101.41	603.06
GT_Os06g0547900|mRNA|Y13437|CDS+3'UTR	Os06t0547900-01	Similar to Shaggy-related protein kinase eta (EC 2.7.1.-) (ASK-eta) (BRASSINOSTEROID-INSENSITIVE 2) (ULTRACURVATA1). [Os06t0547900-01]	0	0	0	0.05	-0.34	-0.14	0.545662	rapdb|Os06t0547900-01|rapdb|Os06t0547900-02|gb|AK100950|gb|CI075943	TTCACAACTGATGTAATCATGATAAAATTGAATGTGTCAATGATGGTCGATTCGTATGCC	Os06t0547900-01	Similar to Shaggy-related protein kinase eta (EC 2.7.1.-) (ASK-eta) (BRASSINOSTEROID-INSENSITIVE 2) (ULTRACURVATA1).	AK105665	chr06	20717808	20724599	+	Biological Process: protein phosphorylation (GO:0006468), Molecular Function: protein kinase activity (GO:0004672), Molecular Function: protein serine/threonine kinase activity (GO:0004674), Molecular Function: ATP binding (GO:0005524), Molecular Function: transferase activity, transferring phosphorus-containing groups (GO:0016772)	Protein kinase, catalytic domain (IPR000719), Serine/threonine-protein kinase, catalytic domain (IPR002290), Serine/threonine-protein kinase, active site (IPR008271), Protein kinase-like domain (IPR011009), Protein kinase, ATP binding site (IPR017441), Serine/threonine-protein kinase-like domain (IPR017442)	5450.82	3813.73	5264.6	3108.73
GT_Os01g0323000|mRNA|AK059381|CDS+3'UTR	Os01t0323000-02	Similar to BRASSINOSTEROID INSENSITIVE 1-associated receptor kinase 1. [Os01t0323000-02]	-0.34	0.34	0	-0.26	0	-0.13	0.757681	rapdb|Os01t0323000-02|rapdb|Os01t0323000-01|ta|TA47116_4530|tc|TC490545	ATTTATTTGTAGACAAGGTGTTGGTTTTTCTACTTATGAATTTATATATATATATACATA	Os01t0323000-02	Similar to BRASSINOSTEROID INSENSITIVE 1-associated receptor kinase 1.	AK059381	chr01	12328404	12331613	+	Biological Process: protein phosphorylation (GO:0006468), Molecular Function: protein kinase activity (GO:0004672), Molecular Function: protein serine/threonine kinase activity (GO:0004674), Molecular Function: protein tyrosine kinase activity (GO:0004713), Molecular Function: ATP binding (GO:0005524), Molecular Function: transferase activity, transferring phosphorus-containing groups (GO:0016772)	Protein kinase, catalytic domain (IPR000719), Serine/threonine-protein kinase, catalytic domain (IPR002290), Serine/threonine-protein kinase, active site (IPR008271), Protein kinase-like domain (IPR011009), Serine/threonine-protein kinase-like domain (IPR017442), Tyrosine-protein kinase, catalytic domain (IPR020635)	887.86	1004.36	875.3	814.33
GT_Os02g0156300|mRNA|AK058558|CDS+3'UTR	Os02t0156300-01	Similar to Serine/threonine-protein kinase BRI1-like 2 precursor (EC 2.7.1.37) (BRASSINOSTEROID INSENSITIVE 1-like protein 2) (Protein VASCULAR HIGHWAY 1). [Os02t0156300-01]	0.15	-0.15	0	-0.16	-0.03	-0.09	0.627335	rapdb|Os02t0156300-01|gb|AK058558|ta|TA64087_4530	ATTTCAACGATTTAGTGTGAAATGTTTCATGCTAAGAACGCAGGTTCCGTCTGATGTCGA	Os02t0156300-01	Similar to Serine/threonine-protein kinase BRI1-like 2 precursor (EC 2.7.1.37) (BRASSINOSTEROID INSENSITIVE 1-like protein 2) (Protein VASCULAR HIGHWAY 1).	AK058558	chr02	3086330	3087545	+			149.1	84.77	112.05	94.7
GT_Os01g0718300|mRNA|AK101085|CDS+3'UTR	Os01t0718300-01	Similar to Systemin receptor SR160 precursor (EC 2.7.1.37) (Brassinosteroid LRR receptor kinase). [Os01t0718300-01]	-0.23	0.23	0	0.03	-0.12	-0.05	0.866302	rapdb|Os01t0718300-01|rapdb|Os01t0718300-03|gb|AK101085|ta|TA39792_4530	TGTACATATATAAATGTTGAATTTTCTTTGGCGCAAAATCAAAATCCGCCTAGGTTGCTC	Os01t0718300-01	Similar to Systemin receptor SR160 precursor (EC 2.7.1.37) (Brassinosteroid LRR receptor kinase).	AK101085	chr01	29927596	29931452	-	Biological Process: protein phosphorylation (GO:0006468), Molecular Function: protein kinase activity (GO:0004672), Molecular Function: protein serine/threonine kinase activity (GO:0004674), Molecular Function: protein binding (GO:0005515), Molecular Function: ATP binding (GO:0005524), Molecular Function: transferase activity, transferring phosphorus-containing groups (GO:0016772)	Protein kinase, catalytic domain (IPR000719), Leucine-rich repeat (IPR001611), Serine/threonine-protein kinase, active site (IPR008271), Protein kinase-like domain (IPR011009), Protein kinase, ATP binding site (IPR017441), Serine/threonine-protein kinase-like domain (IPR017442)	3373.53	3266.74	3764.54	2627.48
GT_Os06g0547900|mRNA|AK105665|CDS+3'UTR	Os06t0547900-01	Similar to Shaggy-related protein kinase eta (EC 2.7.1.-) (ASK-eta) (BRASSINOSTEROID-INSENSITIVE 2) (ULTRACURVATA1). [Os06t0547900-01]	0.13	-0.13	0	0.21	-0.25	-0.02	0.940811	rapdb|Os06t0547900-01|rapdb|Os06t0547900-02|gb|AK100950|gb|CI075943	GATAAAATTGAATGTGTCAATGATGGTCGATTCGTATGCCATTATATGCGAATTGACTGT	Os06t0547900-01	Similar to Shaggy-related protein kinase eta (EC 2.7.1.-) (ASK-eta) (BRASSINOSTEROID-INSENSITIVE 2) (ULTRACURVATA1).	AK105665	chr06	20717808	20724599	+	Biological Process: protein phosphorylation (GO:0006468), Molecular Function: protein kinase activity (GO:0004672), Molecular Function: protein serine/threonine kinase activity (GO:0004674), Molecular Function: ATP binding (GO:0005524), Molecular Function: transferase activity, transferring phosphorus-containing groups (GO:0016772)	Protein kinase, catalytic domain (IPR000719), Serine/threonine-protein kinase, catalytic domain (IPR002290), Serine/threonine-protein kinase, active site (IPR008271), Protein kinase-like domain (IPR011009), Protein kinase, ATP binding site (IPR017441), Serine/threonine-protein kinase-like domain (IPR017442)	12607.7	7381.32	12393.4	6966.89
GT_Os02g0236200|mRNA|AK073725|CDS+3'UTR	Os02t0236200-01	Similar to Shaggy-related protein kinase eta (EC 2.7.1.-) (ASK-eta) (BRASSINOSTEROID-INSENSITIVE 2) (ULTRACURVATA1). [Os02t0236200-01]	0.03	-0.03	0	-0.03	0.01	-0.01	0.752773	rapdb|Os02t0236200-01|gb|AK073725|ta|TA47350_4530|tc|TC494468	GAGGTCTGCATTTGTGAGTTGTGTAAGGATTTAAGGCAGGTGTCTGCACCAATCCTATAT	Os02t0236200-01	Similar to Shaggy-related protein kinase eta (EC 2.7.1.-) (ASK-eta) (BRASSINOSTEROID-INSENSITIVE 2) (ULTRACURVATA1).	AK073725	chr02	7718960	7723687	-	Biological Process: protein phosphorylation (GO:0006468), Molecular Function: protein kinase activity (GO:0004672), Molecular Function: protein serine/threonine kinase activity (GO:0004674), Molecular Function: ATP binding (GO:0005524), Molecular Function: transferase activity, transferring phosphorus-containing groups (GO:0016772)	Protein kinase, catalytic domain (IPR000719), Serine/threonine-protein kinase, catalytic domain (IPR002290), Serine/threonine-protein kinase, active site (IPR008271), Protein kinase-like domain (IPR011009), Protein kinase, ATP binding site (IPR017441), Serine/threonine-protein kinase-like domain (IPR017442)	116.15	78.35	103.59	82.53
GT_Os06g0547900|mRNA|AK100950|CDS+3'UTR	Os06t0547900-02	Similar to Shaggy-related protein kinase eta (EC 2.7.1.-) (ASK-eta) (BRASSINOSTEROID-INSENSITIVE 2) (ULTRACURVATA1). [Os06t0547900-02]	0.09	-0.09	0	0.17	-0.19	-0.01	0.968135	rapdb|Os06t0547900-02|gb|AK100950|gb|CI075943|ta|TA42447_4530	TGATGGTCGATTCGTATGCCATTATATGCGAATTGACTGTTGTTTCTATTATGATCAACT	Os06t0547900-02	Similar to Shaggy-related protein kinase eta (EC 2.7.1.-) (ASK-eta) (BRASSINOSTEROID-INSENSITIVE 2) (ULTRACURVATA1).	AK100950	chr06	20717831	20724628	+	Biological Process: protein phosphorylation (GO:0006468), Molecular Function: protein kinase activity (GO:0004672), Molecular Function: protein serine/threonine kinase activity (GO:0004674), Molecular Function: ATP binding (GO:0005524), Molecular Function: transferase activity, transferring phosphorus-containing groups (GO:0016772)	Protein kinase, catalytic domain (IPR000719), Serine/threonine-protein kinase, catalytic domain (IPR002290), Serine/threonine-protein kinase, active site (IPR008271), Protein kinase-like domain (IPR011009), Protein kinase, ATP binding site (IPR017441), Serine/threonine-protein kinase-like domain (IPR017442)	11895.2	7361.31	11693.4	7076.84
GT_GT_Os_A_Specific_0024912	Os01t0718300-01	Similar to Systemin receptor SR160 precursor (EC 2.7.1.37) (Brassinosteroid LRR receptor kinase).	0.13	-0.13	0	0.17	-0.11	0.03	0.878713		AAGAATGAGGAGGCGAGTACCTCTCGTGATATATATATTGATAGCAGGTCACATTCTGCA	Os01t0718300-01	Similar to Systemin receptor SR160 precursor (EC 2.7.1.37) (Brassinosteroid LRR receptor kinase).	AK101085	chr01	29927596	29931452	-	Biological Process: protein phosphorylation (GO:0006468), Molecular Function: protein kinase activity (GO:0004672), Molecular Function: protein serine/threonine kinase activity (GO:0004674), Molecular Function: protein binding (GO:0005515), Molecular Function: ATP binding (GO:0005524), Molecular Function: transferase activity, transferring phosphorus-containing groups (GO:0016772)	Protein kinase, catalytic domain (IPR000719), Leucine-rich repeat (IPR001611), Serine/threonine-protein kinase, active site (IPR008271), Protein kinase-like domain (IPR011009), Protein kinase, ATP binding site (IPR017441), Serine/threonine-protein kinase-like domain (IPR017442)	150.05	88.71	144.69	92.1
GT_Os10g0428200|mRNA|AK103842|CDS+3'UTR	Os10t0428200-01	Conserved hypothetical protein. [Os10t0428200-01]	0.25	-0.25	0	-0.01	0.06	0.03	0.92916	rapdb|Os10t0428200-01|rapdb|Os10t0428200-02|rapdb|Os08t0255500-00|gb|AK065193	ATTCCGATCATTATGTAAAACTTTATTTTCATTTTTTATATGCATTGGTGCTTCATCTTT	Os10t0428200-01	Similar to BRASSINOSTEROID INSENSITIVE 1-associated receptor kinase 1.	AK103842	chr10	15229583	15234593	-		Leucine-rich repeat-containing N-terminal, type 2 (IPR013210)	18.16	8.98	14.09	11.48
GT_GT_Os_A_Specific_0185908	Os01t0171000-01	BRASSINOSTEROID INSENSITIVE 1-associated receptor kinase 1 precursor (EC 2.7.1.37) (BRI1-associated receptor kinase 1) (Somatic embryogenesis receptor-like kinase 3).	0.2	-0.2	0	-0.24	0.35	0.06	0.885953	ref|Os01t0171000-01|rapDB|Os01t0171000-01|gb|AK100017	ATTTCGGATTGGCGAAACTTTTGGATCATAGGGAGTCTCATGTTACCACTGCAGTACGTG	Os01t0171000-01	BRASSINOSTEROID INSENSITIVE 1-associated receptor kinase 1 precursor (EC 2.7.1.37) (BRI1-associated receptor kinase 1) (Somatic embryogenesis receptor-like kinase 3).	AK100017	chr01	3667476	3673008	-	Biological Process: protein phosphorylation (GO:0006468), Molecular Function: protein kinase activity (GO:0004672), Molecular Function: protein serine/threonine kinase activity (GO:0004674), Molecular Function: protein tyrosine kinase activity (GO:0004713), Molecular Function: ATP binding (GO:0005524), Molecular Function: transferase activity, transferring phosphorus-containing groups (GO:0016772)	Protein kinase, catalytic domain (IPR000719), Serine/threonine-protein kinase, catalytic domain (IPR002290), Serine/threonine-protein kinase, active site (IPR008271), Protein kinase-like domain (IPR011009), Leucine-rich repeat-containing N-terminal, type 2 (IPR013210), Concanavalin A-like lectin/glucanase, subgroup (IPR013320), Protein kinase, ATP binding site (IPR017441), Serine/threonine-protei…	1202.48	637.21	826.4	961.78
GT_Os01g0718300|mRNA|AK121760|CDS+3'UTR	Os01t0718300-03	Similar to Brassinosteroid-insensitive 1. [Os01t0718300-03]	-0.17	0.17	0	0.09	0.06	0.08	0.70189	rapdb|Os01t0718300-03|ta|TA39792_4530|ta|CI143353|tc|TC518298	TAAATGTTGAATTTTCTTTGGCGCAAAATCAAAATCCGCCTAGGTTGCTCCTCGTCATTT	Os01t0718300-03	Similar to Brassinosteroid-insensitive 1.	AK121760	chr01	29927587	29928585	-	Biological Process: protein phosphorylation (GO:0006468), Molecular Function: protein kinase activity (GO:0004672), Molecular Function: protein serine/threonine kinase activity (GO:0004674), Molecular Function: protein tyrosine kinase activity (GO:0004713), Molecular Function: ATP binding (GO:0005524), Molecular Function: transferase activity, transferring phosphorus-containing groups (GO:0016772)	Protein kinase, catalytic domain (IPR000719), Serine/threonine-protein kinase, catalytic domain (IPR002290), Serine/threonine-protein kinase, active site (IPR008271), Protein kinase-like domain (IPR011009), Serine/threonine-protein kinase-like domain (IPR017442), Tyrosine-protein kinase, catalytic domain (IPR020635)	5072.93	4530.19	5683.5	4301.5
GT_Os05g0207500|mRNA|AK102147|CDS+3'UTR	Os05t0207500-01	Similar to Shaggy-related protein kinase eta (EC 2.7.1.-) (ASK-eta) (BRASSINOSTEROID-INSENSITIVE 2) (ULTRACURVATA1). [Os05t0207500-01]	-0.01	0.01	0	0.16	0	0.08	0.4196	rapdb|Os05t0207500-01|gb|AK102147|ta|TA54750_4530|tc|TC494427	AAGCCGTGGACAGTGTACACTGTACATGTACCGTGCTACACGGAAGGACATATTTGAATT	Os05t0207500-01	GSK3/SHAGGY-like kinase, Brassinosteroid signaling		chr05	6657481	6661493	-	Biological Process: protein phosphorylation (GO:0006468), Molecular Function: protein kinase activity (GO:0004672), Molecular Function: protein serine/threonine kinase activity (GO:0004674), Molecular Function: ATP binding (GO:0005524), Molecular Function: transferase activity, transferring phosphorus-containing groups (GO:0016772)	Protein kinase-like domain (IPR011009), Protein kinase domain (IPR000719), Serine/threonine/dual specificity protein kinase, catalytic domain (IPR002290), Protein kinase, ATP binding site (IPR017441), Serine/threonine-protein kinase, active site (IPR008271)	817.88	586.37	862.16	596.71
GT_Os05g0414700|mRNA|AK111590|CDS+3'UTR	Os05t0414700-01	Serine/threonine protein kinase domain containing protein. [Os05t0414700-01]	0.11	-0.11	0	-0.08	0.24	0.08	0.715638	rapdb|Os05t0414700-01|gb|AK111590|ta|TA41308_4530|ta|BI812040	GATGTCATTTGTACTTACGCCACGGGATGAGGAATACTGAACGTCAAAATGTGTGGAATG	Os05t0414700-01	Similar to BRASSINOSTEROID INSENSITIVE 1-associated receptor kinase 1.	AK111590	chr05	20283411	20286888	-	Biological Process: protein phosphorylation (GO:0006468), Molecular Function: protein kinase activity (GO:0004672), Molecular Function: protein binding (GO:0005515), Molecular Function: ATP binding (GO:0005524), Molecular Function: transferase activity, transferring phosphorus-containing groups (GO:0016772)	Protein kinase, catalytic domain (IPR000719), Serine-threonine/tyrosine-protein kinase (IPR001245), Leucine-rich repeat (IPR001611), Protein kinase-like domain (IPR011009)	1627.56	978.06	1328.24	1286.66
GT_GT_Os_A_Specific_0023144	Os09t0531701-00	Similar to BRASSINOSTEROID INSENSITIVE 1-associated receptor kinase 1.	-0.16	0.16	0	0.15	0.16	0.15	0.445133	ref|Os09t0531701-00|rapDB|Os09t0531701-00	AAGAACCGGACGAGCGTGGATTACCCATGGGAAACGTACACGCTCAAGGAGCTCCTGCAA	Os09t0531701-00	Similar to BRASSINOSTEROID INSENSITIVE 1-associated receptor kinase 1.	tplb0001d12	chr09	20852282	20853613	-	Biological Process: protein phosphorylation (GO:0006468), Molecular Function: protein kinase activity (GO:0004672), Molecular Function: protein serine/threonine kinase activity (GO:0004674), Molecular Function: protein tyrosine kinase activity (GO:0004713), Molecular Function: ATP binding (GO:0005524), Molecular Function: transferase activity, transferring phosphorus-containing groups (GO:0016772)	Protein kinase, catalytic domain (IPR000719), Serine/threonine-protein kinase, catalytic domain (IPR002290), Serine/threonine-protein kinase, active site (IPR008271), Protein kinase-like domain (IPR011009), Concanavalin A-like lectin/glucanase, subgroup (IPR013320), Protein kinase, ATP binding site (IPR017441), Serine/threonine-protein kinase-like domain (IPR017442), Tyrosine-protein kinase, cata…	3.17	2.79	3.66	2.85
GT_Os01g0718300|mRNA|AK073838|CDS+3'UTR	Os01t0718300-02	Similar to Systemin receptor SR160 precursor (EC 2.7.1.37) (Brassinosteroid LRR receptor kinase). [Os01t0718300-02]	0.01	-0.01	0	0.15	0.28	0.22	0.0812724	rapdb|Os01t0718300-02|rapdb|Os01t0718300-01|rapdb|Os01t0718300-03|gb|AK101085	TCCCGTCGCGTCGCAGTAAGAGCTGTGTATGTACATATATAAATGTTGAATTTTCTTTGG	Os01t0718300-02	Similar to Systemin receptor SR160 precursor (EC 2.7.1.37) (Brassinosteroid LRR receptor kinase).	AK073838	chr01	29927628	29931409	-	Biological Process: protein phosphorylation (GO:0006468), Molecular Function: protein kinase activity (GO:0004672), Molecular Function: protein serine/threonine kinase activity (GO:0004674), Molecular Function: protein binding (GO:0005515), Molecular Function: ATP binding (GO:0005524), Molecular Function: transferase activity, transferring phosphorus-containing groups (GO:0016772)	Protein kinase, catalytic domain (IPR000719), Leucine-rich repeat (IPR001611), Serine/threonine-protein kinase, active site (IPR008271), Protein kinase-like domain (IPR011009), Protein kinase, ATP binding site (IPR017441), Serine/threonine-protein kinase-like domain (IPR017442)	20587.8	14211.4	21131.8	17878.2
GT_Os06g0274300|COMBINER_EST|CI471771|6	Os06t0274300-01	Similar to BRASSINOSTEROID INSENSITIVE 1-associated receptor kinase 1. [Os06t0274300-01]	-0.9	0.9	0	0.36	0.15	0.26	0.803955	rapdb|Os06t0274300-01|gb|CT859091|ta|TA32033_4530|ta|CR291240	GCTCCTAGAGTGAGCTTACTTTGAAATGTACTATTATGTAACACTACTCAATAAAGAGTC	Os06t0274300-01	Similar to BRASSINOSTEROID INSENSITIVE 1-associated receptor kinase 1.	AK242317	chr06	9289326	9291317	+	Molecular Function: protein binding (GO:0005515)	Leucine-rich repeat (IPR001611), Leucine-rich repeat-containing N-terminal, type 2 (IPR013210)	39.36	96.13	87.64	58.88
GT_GT_Os_A_Specific_0026422	Os01t0637300-00	Os01t0637300-00; Os01t0637300-00 Similar to BRASSINOSTEROID INSENSITIVE 1-associated receptor kinase 1.; Next best Hit: Os10t0428200-02(alignment length 20bp with 100.00%identity)	0.39	-0.39	0	0.11	0.45	0.28	0.576667	ref|Os01t0637300-00|rapDB|Os01t0637300-00	AAGAGAGTAATTTATCTCTCAAGGCAAGGAGAGGCAGTGTCTCATGGGAATCAGGGGTAA	Os01t0637300-00	Conserved hypothetical protein.	CT828225	chr01	25551701	25573478	-			154.27	63.63	118.64	116.51
GT_Os03g0679300|mRNA|AK102311|CDS+3'UTR	Os03t0679300-01	Similar to Shaggy-related protein kinase eta (EC 2.7.1.-) (ASK-eta) (BRASSINOSTEROID-INSENSITIVE 2) (ULTRACURVATA1). [Os03t0679300-01]	-0.35	0.35	0	0.69	0.06	0.37	0.510151	rapdb|Os03t0679300-01|gb|AK102311|ta|TA40668_4530	CTGTCTGGGTTGGTTAAACACTTCGGTGAAATTTTATTTTGGTGTCGGATTCAAGATCCG	Os03t0679300-01	Similar to Ubiquitin-conjugating enzyme family protein, expressed.	AK102311	chr03	26901326	26924630	-			2.65	3.03	5.07	2.55
GT_GT_Os_A_Specific_0507280	Os06t0547900-01	Similar to Shaggy-related protein kinase eta (EC 2.7.1.-) (ASK-eta) (BRASSINOSTEROID-INSENSITIVE 2) (ULTRACURVATA1).	0.24	-0.24	0	0.58	0.19	0.38	0.343163	ref|Os06t0547900-01|rapDB|Os06t0547900-01|gb|AK105665	TCATTTTTTGATGAGTTACGAGAACCACATGCAAAACTGCCAAATGGCCGTCCGTTTCCG	Os06t0547900-01	Similar to Shaggy-related protein kinase eta (EC 2.7.1.-) (ASK-eta) (BRASSINOSTEROID-INSENSITIVE 2) (ULTRACURVATA1).	AK105665	chr06	20717808	20724599	+	Biological Process: protein phosphorylation (GO:0006468), Molecular Function: protein kinase activity (GO:0004672), Molecular Function: protein serine/threonine kinase activity (GO:0004674), Molecular Function: ATP binding (GO:0005524), Molecular Function: transferase activity, transferring phosphorus-containing groups (GO:0016772)	Protein kinase, catalytic domain (IPR000719), Serine/threonine-protein kinase, catalytic domain (IPR002290), Serine/threonine-protein kinase, active site (IPR008271), Protein kinase-like domain (IPR011009), Protein kinase, ATP binding site (IPR017441), Serine/threonine-protein kinase-like domain (IPR017442)	1692.59	848.67	1990.41	1176.74
GT_Os09g0459200|mRNA|AK110733|CDS+3'UTR	Os09t0459200-01	Conserved hypothetical protein. [Os09t0459200-01]	0.06	-0.06	0	0.42	0.61	0.52	0.0418428	rapdb|Os09t0459200-01|gb|AK110733|ta|TA64805_4530|ta|CI082603	CGCTCTCTCCCCCACTTTCCCTATGTACAAAAATGCTTGTAATCTAGTAGTAGCTAGCAA	Os09t0459200-01	Unknown product, Brassinosteroid signaling, Control of organ length		chr09	17350940	17352413	+			1010.18	656.95	1213.98	1068.8
GT_Os06g0127800|mRNA|AK106449|CDS+3'UTR	Os06t0127800-01	Dwarf and low-tillering., Brassinosteroid signaling., GAI-RGA-SCR (GRAS) family protein. [Os06t0127800-01]	0.45	-0.45	0	0.76	0.37	0.56	0.369731	rapdb|Os06t0127800-01|gb|NM_001063202|ta|TA49151_4530|ta|CI492477	AGCAGGGGCAGCATCTCTCACAGTCACTATTAGTGTCTCCGGCTGTTATTATACAACATT	Os06t0127800-01	GAI-RGA-SCR (GRAS) family protein, Brassinosteroid signaling	AK106449	chr06	1465500	1468583	-		Transcription factor GRAS (IPR005202)	6671.14	2514.83	7710.32	4547.45
GT_Os11g0607200|mRNA|AK111998|CDS+3'UTR	Os11t0607200-02	Similar to Brassinosteroid insensitive1-associated receptor kinase 1. [Os11t0607200-02]	0.53	-0.53	0	0.53	1.15	0.84	0.304277	rapdb|Os11t0607200-02|rapdb|Os11t0607200-01|gb|AK111536|ta|TA43672_4530	TGAACACAATGTCGTGCAGCTACATCTCGTTCAGACATTCATGTGTATACATAGACATAG	Os11t0607200-02	Similar to Brassinosteroid insensitive1-associated receptor kinase 1.	AK111998	chr11	23431333	23434055	-	Biological Process: protein phosphorylation (GO:0006468), Molecular Function: protein kinase activity (GO:0004672), Molecular Function: protein serine/threonine kinase activity (GO:0004674), Molecular Function: protein tyrosine kinase activity (GO:0004713), Molecular Function: ATP binding (GO:0005524), Molecular Function: transferase activity, transferring phosphorus-containing groups (GO:0016772)	Protein kinase, catalytic domain (IPR000719), Serine-threonine/tyrosine-protein kinase (IPR001245), Serine/threonine-protein kinase, catalytic domain (IPR002290), Serine/threonine-protein kinase, active site (IPR008271), Protein kinase-like domain (IPR011009), Concanavalin A-like lectin/glucanase, subgroup (IPR013320), Protein kinase, ATP binding site (IPR017441), Tyrosine-protein kinase, catalyt…	619.55	209.13	578.37	686.57
GT_Os11g0607200|mRNA|AK111536|CDS+3'UTR	Os11t0607200-02	Similar to Brassinosteroid insensitive1-associated receptor kinase 1. [Os11t0607200-02]	0.52	-0.52	0	0.46	1.24	0.85	0.32131	rapdb|Os11t0607200-02|rapdb|Os11t0607200-01|gb|AK111536|ta|TA43672_4530	TGAACACAATGTCGTGCAGCTACATCTCGTTCAGACATTCATGTGTATACATAGACATAG	Os11t0607200-02	Similar to Brassinosteroid insensitive1-associated receptor kinase 1.	AK111998	chr11	23431333	23434055	-	Biological Process: protein phosphorylation (GO:0006468), Molecular Function: protein kinase activity (GO:0004672), Molecular Function: protein serine/threonine kinase activity (GO:0004674), Molecular Function: protein tyrosine kinase activity (GO:0004713), Molecular Function: ATP binding (GO:0005524), Molecular Function: transferase activity, transferring phosphorus-containing groups (GO:0016772)	Protein kinase, catalytic domain (IPR000719), Serine-threonine/tyrosine-protein kinase (IPR001245), Serine/threonine-protein kinase, catalytic domain (IPR002290), Serine/threonine-protein kinase, active site (IPR008271), Protein kinase-like domain (IPR011009), Concanavalin A-like lectin/glucanase, subgroup (IPR013320), Protein kinase, ATP binding site (IPR017441), Tyrosine-protein kinase, catalyt…	626.37	213.79	560.16	744.9
GT_Os06g0654600|COMBINER_EST|Os06g0654600|8	Os06t0654600-00	Protein kinase domain containing protein. [Os06t0654600-00]	-0.29	0.29	0	2.46	1.41	1.94	0.0831354	rapdb|Os06t0654600-00|gb|NM_001188005|tc|TC514005	CTTCGGGGTGTTCGGCGCCATGCCGGTGCAGACCATGCACGATCCCTACGTCAGGAGGTT	Os06t0654600-00	Similar to BRASSINOSTEROID INSENSITIVE 1-associated receptor kinase 1.	BT085279	chr06	26834016	26836134	+	Biological Process: protein phosphorylation (GO:0006468), Molecular Function: protein kinase activity (GO:0004672), Molecular Function: protein serine/threonine kinase activity (GO:0004674), Molecular Function: protein tyrosine kinase activity (GO:0004713), Molecular Function: ATP binding (GO:0005524), Molecular Function: transferase activity, transferring phosphorus-containing groups (GO:0016772)	Protein kinase, catalytic domain (IPR000719), Serine/threonine-protein kinase, catalytic domain (IPR002290), Serine/threonine-protein kinase, active site (IPR008271), Protein kinase-like domain (IPR011009), Protein kinase, ATP binding site (IPR017441), Serine/threonine-protein kinase-like domain (IPR017442), Tyrosine-protein kinase, catalytic domain (IPR020635)	3.46	3.62	21.66	8.12

## Sheet: Ionic
ProbeName	GeneName	Description	156A/KMR3 P1_Fold	156A/KMR3 P2_Fold	156A/KMR3 P_GeomeanFold	156A/ IL50-13 P3_Fold	156A/ IL50-13 P4_Fold	156A/ IL50-13 P_GeomeanFold	p-value	accessions	Sequence	ID	Description	Accession	Chromosome	Start	End	Strand	GO	InterPro	156A/KMR3 P1_gProcessSignal	156A/KMR3 P2_gProcessSignal	156A/50-13 P3_gProcessSignal	156A/50-13 P4_gProcessSignal
GT_Os07g0677600|mRNA|AK060984|CDS+3'UTR	Os07t0677600-01	Similar to Cationic peroxidase. [Os07t0677600-01]	-0.4	0.4	0	-1.89	-2.2	-2.05	0.0406316	rapdb|Os07t0677600-01|ta|TA56174_4530|tc|TC498034	GTGATGGCCTGCTCTTGTATTTGAATTGTTTTGAAAATTATGTTCCATTTCAACCAAAAA	Os07t0677600-01	Similar to Cationic peroxidase.	AK060984	chr07	28690629	28692640	-	Biological Process: response to oxidative stress (GO:0006979), Biological Process: oxidation-reduction process (GO:0055114), Molecular Function: peroxidase activity (GO:0004601), Molecular Function: heme binding (GO:0020037)	Plant peroxidase (IPR000823), Haem peroxidase, plant/fungal/bacterial (IPR002016), Haem peroxidase (IPR010255), Peroxidases heam-ligand binding site (IPR019793), Peroxidase, active site (IPR019794)	20.08	24.43	6.65	4.14
GT_Os01g0209800|mRNA|AK061588|CDS+3'UTR	Os01t0209800-01	Similar to Cationic amino acid transporter (Fragment). [Os01t0209800-01]	-0.68	0.68	0	-1.59	-1.38	-1.49	0.163323	rapdb|Os01t0209800-01|rapdb|Os01t0209800-02|gb|AK099094|ta|TA53010_4530	GTGCAACTGCAAATATCATTATCTATTGAACAGTATCTCACCAAAGTGGGAAATGGATTC	Os01t0209800-01	Similar to Cationic amino acid transporter (Fragment).	AK061588	chr01	5983713	5985875	-	Biological Process: amino acid transmembrane transport (GO:0003333), Biological Process: transport (GO:0006810), Biological Process: transmembrane transport (GO:0055085), Cellular Component: membrane (GO:0016020), Molecular Function: amino acid transmembrane transporter activity (GO:0015171)	Amino acid/polyamine transporter I (IPR002293), Amino acid permease domain (IPR004841), Cationic amino acid transporter (IPR015606)	95.98	173.25	47.47	42.66
GT_Os01g0209800|mRNA|AK099094|CDS+3'UTR	Os01t0209800-02	Similar to Cationic amino acid transporter (Fragment). [Os01t0209800-02]	-0.78	0.78	0	-1.34	-1.57	-1.46	0.207248	rapdb|Os01t0209800-02|gb|AK099094|ta|TA53010_4530|ta|CI342001	GAAATGGATTCTCTTTGGAGGGATAGGGATATCCCCTCCGTCTGTCGTGTCATGTAAATA	Os01t0209800-02	Similar to Cationic amino acid transporter (Fragment).	AK099094	chr01	5983626	5985833	-	Biological Process: amino acid transmembrane transport (GO:0003333), Biological Process: transport (GO:0006810), Biological Process: transmembrane transport (GO:0055085), Cellular Component: membrane (GO:0016020), Molecular Function: amino acid transmembrane transporter activity (GO:0015171)	Amino acid/polyamine transporter I (IPR002293), Amino acid permease domain (IPR004841), Cationic amino acid transporter (IPR015606)	244.48	509.64	155.03	102
GT_Os11g0112200|mRNA|AK108385|CDS+3'UTR	Os11t0112200-01	Similar to Cationic peroxidase 1 precursor (EC 1.11.1.7) (PNPC1). [Os11t0112200-01]	-1.65	1.65	0	-1.29	-1.18	-1.23	0.533619	rapdb|Os11t0112200-01|rapdb|Os12t0111800-00|gb|CT831381|ta|TA67798_4530	AAGGTGTCTGTATTGCTATTGAAGAACACATATGTGAAAGAATAAAATGGCATAAAAAGG	Os11t0112200-01	Similar to Cationic peroxidase 1 precursor (EC 1.11.1.7) (PNPC1).	AK108385	chr11	571319	573032	+	Biological Process: response to oxidative stress (GO:0006979), Biological Process: oxidation-reduction process (GO:0055114), Molecular Function: peroxidase activity (GO:0004601), Molecular Function: heme binding (GO:0020037)	Plant peroxidase (IPR000823), Haem peroxidase, plant/fungal/bacterial (IPR002016), Haem peroxidase (IPR010255), Peroxidases heam-ligand binding site (IPR019793), Peroxidase, active site (IPR019794)	2.71	18.84	3.25	2.72
GT_GT_Os_A_Specific_0109876	Os12t0156866-00	Similar to Amino acid permease family protein, expressed.	-0.65	0.65	0	-1.6	-0.82	-1.21	0.251328	ref|Os12t0156866-00|rapDB|Os12t0156866-00	AGCCTTGGCATCCTAACGTCGCTGATGGTAGCGATGCTGGGACAAGCTAGGTATCTCTGC	Os12t0156866-00	Similar to Amino acid permease family protein, expressed.	AK332141	chr12	2816100	2822955	+	Biological Process: amino acid transmembrane transport (GO:0003333), Biological Process: transport (GO:0006810), Biological Process: transmembrane transport (GO:0055085), Cellular Component: membrane (GO:0016020), Molecular Function: amino acid transmembrane transporter activity (GO:0015171)	Amino acid/polyamine transporter I (IPR002293), Amino acid permease domain (IPR004841), Cationic amino acid transporter (IPR015606)	14.95	25.99	7.24	9.58
GT_GT_Os_A_Specific_0372167	Os12t0613100-00	Similar to Amino acid permease family protein.	-0.4	0.4	0	-0.62	-0.15	-0.38	0.495518	ref|Os12t0613100-00|rapDB|Os12t0613100-00	GCCACCGGCGAGACGGCGCGCGGAGACCGGAACAGGCTCGCCGGCTGCCTCGCCGTGATC	Os12t0613100-00	Similar to Amino acid permease family protein.	AK332141	chr12	25960810	25964140	-	Biological Process: amino acid transmembrane transport (GO:0003333), Biological Process: transport (GO:0006810), Biological Process: transmembrane transport (GO:0055085), Cellular Component: membrane (GO:0016020), Molecular Function: amino acid transmembrane transporter activity (GO:0015171)	Amino acid/polyamine transporter I (IPR002293), Amino acid permease domain (IPR004841), Cationic amino acid transporter (IPR015606)	25.87	31.62	20.73	22.23
GT_Os03g0374900|COMBINER_EST|Os03g0374900|8	Os03t0374900-00	Similar to cationic amino acid transporter. [Os03t0374900-00]	0.01	-0.01	0	-0.38	0.05	-0.16	0.520014	rapdb|Os03t0374900-00|tc|NP13019562	TAACACCGTCGTTGCTGCCGGCCCTCATCTGCAACTACAAGATGATCCTCCTGCGGCGGA	Os03t0374900-00	Similar to cationic amino acid transporter.		chr03	14784720	14785712	-	Biological Process: amino acid transmembrane transport (GO:0003333), Biological Process: transport (GO:0006810), Biological Process: transmembrane transport (GO:0055085), Cellular Component: membrane (GO:0016020), Molecular Function: amino acid transmembrane transporter activity (GO:0015171)	Amino acid/polyamine transporter I (IPR002293), Amino acid permease domain (IPR004841)	119.52	82.55	85.07	88.36
GT_Os03g0375100|COMBINER_EST|Os03g0375100|8	Os03t0374900-00	Similar to cationic amino acid transporter. [Os03t0374900-00]	-0.01	0.01	0	0.04	-0.3	-0.13	0.525197	rapdb|Os03t0374900-00|rapdb|Os03t0375300-01|rapdb|Os03t0375300-02|gb|NM_001056751	GGCGATCGGCGCCACGGACGCGCCGCCGGAGACGTGGGAGAACGGCTACTTGGCCGACGC	Os03t0374900-00	Similar to cationic amino acid transporter.		chr03	14784720	14785712	-	Biological Process: amino acid transmembrane transport (GO:0003333), Biological Process: transport (GO:0006810), Biological Process: transmembrane transport (GO:0055085), Cellular Component: membrane (GO:0016020), Molecular Function: amino acid transmembrane transporter activity (GO:0015171)	Amino acid/polyamine transporter I (IPR002293), Amino acid permease domain (IPR004841)	100.47	71.93	97.18	59.42
GT_Os06g0539400|mRNA|AK063382|CDS+3'UTR	Os06t0539400-01	Amino acid/polyamine transporter I family protein. [Os06t0539400-01]	-0.35	0.35	0	-0.6	0.33	-0.13	0.840415	rapdb|Os06t0539400-01|gb|CT829852|ta|TA59788_4530|ta|CI105960	CCACCCATGCATTTAGTTGGAACTCTATGAGCAGAGGTTTTTCTTTTTCCAATTACATTT	Os06t0539400-01	Amino acid/polyamine transporter I family protein.	AK063382	chr06	20251679	20253928	+	Biological Process: amino acid transmembrane transport (GO:0003333), Biological Process: transport (GO:0006810), Biological Process: transmembrane transport (GO:0055085), Cellular Component: membrane (GO:0016020), Molecular Function: amino acid transmembrane transporter activity (GO:0015171)	Amino acid/polyamine transporter I (IPR002293), Amino acid permease domain (IPR004841), Cationic amino acid transporter (IPR015606)	266.07	303.85	208.86	308.04
GT_Os10g0437100|mRNA|AK100205|CDS+3'UTR	Os10t0437100-01	Amino acid/polyamine transporter I family protein. [Os10t0437100-01]	0.05	-0.05	0	0.03	-0.2	-0.08	0.582495	rapdb|Os10t0437100-01|gb|AK100205|ta|TA58534_4530|ta|CI340935	GCAAAAGCATAACAACAGTGGCAGCAGCAGAAGCACAGCACATTGTGTAACTGCTTAGAA	Os10t0437100-01	Amino acid/polyamine transporter I family protein.	AK100205	chr10	15629460	15635858	-	Biological Process: amino acid transmembrane transport (GO:0003333), Biological Process: transport (GO:0006810), Biological Process: transmembrane transport (GO:0055085), Cellular Component: membrane (GO:0016020), Molecular Function: amino acid transmembrane transporter activity (GO:0015171)	Amino acid/polyamine transporter I (IPR002293), Amino acid permease domain (IPR004841), Cationic amino acid transporter (IPR015606)	305.86	201.81	283.04	186.48
GT_Os03g0375300|mRNA|AK064716|CDS+3'UTR	Os03t0375300-01	Similar to cationic amino acid transporter. [Os03t0375300-01]	0.1	-0.1	0	0.27	-0.1	0.09	0.727879	rapdb|Os03t0375300-01|ta|TA52941_4530	CAGATCGCCGTACCGGTAATTGTCGCCGTTGTTTATTACTTTATGAGTTATTTACTCATC	Os03t0375300-01	Similar to cationic amino acid transporter.	AK064716	chr03	14796855	14798032	-	Biological Process: amino acid transmembrane transport (GO:0003333), Biological Process: transport (GO:0006810), Biological Process: transmembrane transport (GO:0055085), Cellular Component: membrane (GO:0016020), Molecular Function: amino acid transmembrane transporter activity (GO:0015171)	Amino acid/polyamine transporter I (IPR002293), Amino acid permease domain (IPR004841)	360.01	220.26	378.46	225.67
GT_Os12g0623500|mRNA|AK064822|CDS+3'UTR	Os12t0623500-01	Similar to Cationic amino acid transporter-like protein. [Os12t0623500-01]	-0.28	0.28	0	0.22	0.15	0.19	0.578695	rapdb|Os12t0623500-01|gb|AK064822|ta|TA38600_4530|ta|CI311918	TCGAGGTCTTCTTGAGTGGGAAATGCTGAAGACCTTGGTCAGATCCTGCAACATGAATAA	Os12t0623500-01	Similar to Cationic amino acid transporter-like protein.	AK064822	chr12	26621211	26626093	-	Biological Process: amino acid transmembrane transport (GO:0003333), Biological Process: transport (GO:0006810), Biological Process: transmembrane transport (GO:0055085), Cellular Component: membrane (GO:0016020), Molecular Function: amino acid transmembrane transporter activity (GO:0015171)	Amino acid/polyamine transporter I (IPR002293), Amino acid permease domain (IPR004841), Cationic amino acid transporter (IPR015606)	2239.75	2322.16	2955.23	2177.47
GT_Os03g0375300|mRNA|AK072316|CDS+3'UTR	Os03t0375300-02	Amino acid/polyamine transporter I family protein. [Os03t0375300-02]	0.33	-0.33	0	0.21	0.25	0.23	0.559775	rapdb|Os03t0375300-02|rapdb|Os03t0375300-03|gb|AK072316|gb|CT861890	AGTCTGAACTCTGAACCCGTTTTGGCAGATTTCGTCTTGCGAAAAGATGAAACACGGTAA	Os03t0375300-02	Similar to cationic amino acid transporter.	AK072316	chr03	14790176	14798028	-	Biological Process: amino acid transmembrane transport (GO:0003333), Biological Process: transport (GO:0006810), Biological Process: transmembrane transport (GO:0055085), Cellular Component: membrane (GO:0016020), Molecular Function: amino acid transmembrane transporter activity (GO:0015171)	Amino acid/polyamine transporter I (IPR002293), Amino acid permease domain (IPR004841)	440.95	195.81	379.11	299.93
GT_Os12g0623500|mRNA|AK059703|CDS+3'UTR	Os12t0623500-01	Similar to Cationic amino acid transporter-like protein. [Os12t0623500-01]	-0.21	0.21	0	0.29	0.25	0.27	0.332632	rapdb|Os12t0623500-01|gb|AK064822|ta|TA38600_4530|ta|CI311918	TCGAGGTCTTCTTGAGTGGGAAATGCTGAAGACCTTGGTCAGATCCTGCAACATGAATAA	Os12t0623500-01	Similar to Cationic amino acid transporter-like protein.	AK064822	chr12	26621211	26626093	-	Biological Process: amino acid transmembrane transport (GO:0003333), Biological Process: transport (GO:0006810), Biological Process: transmembrane transport (GO:0055085), Cellular Component: membrane (GO:0016020), Molecular Function: amino acid transmembrane transporter activity (GO:0015171)	Amino acid/polyamine transporter I (IPR002293), Amino acid permease domain (IPR004841), Cationic amino acid transporter (IPR015606)	2170.45	2044.1	2860.19	2152.27
GT_GT_Os_A_Specific_0007830	Os03t0375300-01	Similar to cationic amino acid transporter.	0.16	-0.16	0	0.34	0.33	0.34	0.174485	ref|Os03t0375300-01|rapDB|Os03t0375300-01|gb|AK064716	AAATCCAACTGAACCAGAGGCCATCGCCGCAGCGACAGCAACAAGCACAAGAACATGGCG	Os03t0375300-01	Similar to cationic amino acid transporter.	AK064716	chr03	14796855	14798032	-	Biological Process: amino acid transmembrane transport (GO:0003333), Biological Process: transport (GO:0006810), Biological Process: transmembrane transport (GO:0055085), Cellular Component: membrane (GO:0016020), Molecular Function: amino acid transmembrane transporter activity (GO:0015171)	Amino acid/polyamine transporter I (IPR002293), Amino acid permease domain (IPR004841)	4.03	2.26	4.25	3.27
GT_Os03g0375300|mRNA|AK070119|CDS+3'UTR	Os03t0375300-02	Amino acid/polyamine transporter I family protein. [Os03t0375300-02]	0.34	-0.34	0	0.26	0.43	0.34	0.425491	rapdb|Os03t0375300-02|rapdb|Os03t0375300-03|gb|AK072316|gb|CT861890	TTCCTCTAATTAATCACCGTGTACGATTGTGGTTCATTATCAGAGACGCGGTTTAAATTG	Os03t0375300-02	Similar to cationic amino acid transporter.	AK072316	chr03	14790176	14798028	-	Biological Process: amino acid transmembrane transport (GO:0003333), Biological Process: transport (GO:0006810), Biological Process: transmembrane transport (GO:0055085), Cellular Component: membrane (GO:0016020), Molecular Function: amino acid transmembrane transporter activity (GO:0015171)	Amino acid/polyamine transporter I (IPR002293), Amino acid permease domain (IPR004841)	501.54	221.52	443.89	385.49
GT_Os11g0155500|COMBINER_EST|CI409805|6	Os11t0155500-01	Similar to Amino acid permease family protein, expressed. [Os11t0155500-01]	0.25	-0.25	0	0.08	0.6	0.34	0.44816	rapdb|Os11t0155500-01|ta|TA72633_4530|ta|CI415089	TACATGGGGAAGAAAAACACGAGAGAAAAAACAAGGGAAACTTTACTTGTAAGTGCAAGA	Os11t0155500-01	Similar to Amino acid permease family protein, expressed.	AK287730	chr11	2598116	2602703	+	Biological Process: amino acid transmembrane transport (GO:0003333), Biological Process: transport (GO:0006810), Biological Process: transmembrane transport (GO:0055085), Cellular Component: membrane (GO:0016020), Molecular Function: amino acid transmembrane transporter activity (GO:0015171)	Amino acid/polyamine transporter I (IPR002293), Amino acid permease domain (IPR004841), Cationic amino acid transporter (IPR015606)	28.23	14.02	23.34	26
GT_Os01g0270300|mRNA|AK103467|CDS+3'UTR	Os01t0270300-02	Similar to Cationic peroxidase isozyme 40K precursor. [Os01t0270300-02]	-0.02	0.02	0	0.68	0.4	0.54	0.0593779	rapdb|Os01t0270300-02|ta|TA39738_4530	CCTTCGTCGCGCGATCTAATCGAAGAATGAAAGAATGCAGCTCGTTCTTTCCACTGCTGC	Os01t0270300-02	Similar to Cationic peroxidase isozyme 40K precursor.	AK060365, AK103467	chr01	9340040	9342240	+	Biological Process: response to oxidative stress (GO:0006979), Biological Process: oxidation-reduction process (GO:0055114), Molecular Function: peroxidase activity (GO:0004601), Molecular Function: heme binding (GO:0020037)	Plant peroxidase (IPR000823), Haem peroxidase, plant/fungal/bacterial (IPR002016), Haem peroxidase (IPR010255), Peroxidases heam-ligand binding site (IPR019793)	5268.48	3825.11	7970.09	5110.31
GT_Os01g0962900|COMBINER_EST|Os01g0962900|8	Os01t0962900-00	Similar to Peroxidase 12. [Os01t0962900-00]	-0.87	0.87	0	1.12	0.09	0.61	0.608325	rapdb|Os01t0962900-00|gb|NM_001052017|tc|NP388486|tc|NP13014708	CCAGGTGATGACGGGAGTGCAGGGGGAGATCCGCACCAACTGCTCGGTGCGCAACGCCGC	Os01t0962900-00	Similar to Cationic peroxidase SPC4 (Fragment).		chr01	42436589	42436852	+	Biological Process: response to oxidative stress (GO:0006979), Biological Process: oxidation-reduction process (GO:0055114), Molecular Function: peroxidase activity (GO:0004601), Molecular Function: heme binding (GO:0020037)	Plant peroxidase (IPR000823), Haem peroxidase, plant/fungal/bacterial (IPR002016), Haem peroxidase (IPR010255), Peroxidase, active site (IPR019794)	3.02	7.05	11.18	4.22
GT_Os01g0270300|mRNA|AK060365|CDS+3'UTR	Os01t0270300-02	Similar to Cationic peroxidase isozyme 40K precursor. [Os01t0270300-02]	-0.03	0.03	0	0.72	0.53	0.63	0.0224965	rapdb|Os01t0270300-02|ta|TA39738_4530	TCGCGCGATCTAATCGAAGAATGAAAGAATGCAGCTCGTTCTTTCCACTGCTGCTTCAAA	Os01t0270300-02	Similar to Cationic peroxidase isozyme 40K precursor.	AK060365, AK103467	chr01	9340040	9342240	+	Biological Process: response to oxidative stress (GO:0006979), Biological Process: oxidation-reduction process (GO:0055114), Molecular Function: peroxidase activity (GO:0004601), Molecular Function: heme binding (GO:0020037)	Plant peroxidase (IPR000823), Haem peroxidase, plant/fungal/bacterial (IPR002016), Haem peroxidase (IPR010255), Peroxidases heam-ligand binding site (IPR019793)	3751.73	2746.2	5867.29	4002.1
GT_Os01g0270300|mRNA|AK101508|CDS+3'UTR	Os01t0270300-01	Similar to Cationic peroxidase isozyme 40K precursor. [Os01t0270300-01]	0.09	-0.09	0	0.72	0.6	0.66	0.0248217	rapdb|Os01t0270300-01|rapdb|Os01t0270300-02|gb|AK101508|ta|TA39738_4530	TTCATCTTGGCCTTCGTCGCGCGATCTAATCGAAGAATGAAAGAATGCAGCTCGTTCTTT	Os01t0270300-01	Similar to Cationic peroxidase isozyme 40K precursor.	AK101508	chr01	9339815	9342225	+	Biological Process: response to oxidative stress (GO:0006979), Biological Process: oxidation-reduction process (GO:0055114), Molecular Function: peroxidase activity (GO:0004601), Molecular Function: heme binding (GO:0020037)	Plant peroxidase (IPR000823), Haem peroxidase, plant/fungal/bacterial (IPR002016), Haem peroxidase (IPR010255), Peroxidases heam-ligand binding site (IPR019793)	9873.98	6163.58	14281.3	10154.2
GT_GT_Os_A_Specific_0276175	Os03t0375300-02	Similar to cationic amino acid transporter.	-0.72	0.72	0	0.48	1.01	0.75	0.431731	ref|Os03t0375300-02|rapDB|Os03t0375300-02|gb|AK072316	CGGCTCCGCGCGAGGGAGGAGAGCCCCTCCTCGCTCAAGCGCCCCTACCGCGTCCCGCTG	Os03t0375300-02	Similar to cationic amino acid transporter.	AK072316	chr03	14790176	14798028	-	Biological Process: amino acid transmembrane transport (GO:0003333), Biological Process: transport (GO:0006810), Biological Process: transmembrane transport (GO:0055085), Cellular Component: membrane (GO:0016020), Molecular Function: amino acid transmembrane transporter activity (GO:0015171)	Amino acid/polyamine transporter I (IPR002293), Amino acid permease domain (IPR004841)	19.04	36.16	40.74	45.46
GT_Os03g0654400|mRNA|AK066436|CDS+3'UTR	Os03t0654400-01	Similar to Cationic amino acid transporter-like protein. [Os03t0654400-01]	0.04	-0.04	0	1	0.92	0.96	0.0032935	rapdb|Os03t0654400-01|gb|AK066436|ta|TA51782_4530|tc|TC488063	TTGTGTATATAAGCCCTTTGTACTAAATGGTAAACTGAAAAGCAGTTATCGATGAAAAAA	Os03t0654400-01	Similar to Cationic amino acid transporter-like protein.	AK066436	chr03	25504252	25509983	-	Biological Process: amino acid transmembrane transport (GO:0003333), Biological Process: transport (GO:0006810), Biological Process: transmembrane transport (GO:0055085), Cellular Component: membrane (GO:0016020), Molecular Function: amino acid transmembrane transporter activity (GO:0015171)	Amino acid/polyamine transporter I (IPR002293), Amino acid permease domain (IPR004841), Cationic amino acid transporter (IPR015606)	230.02	153.51	417.61	305.74
GT_Os03g0654400|mRNA|AK066471|CDS+3'UTR	Os03t0654400-01	Similar to Cationic amino acid transporter-like protein. [Os03t0654400-01]	0.23	-0.23	0	1.14	0.96	1.05	0.0499667	rapdb|Os03t0654400-01|gb|AK066436|ta|TA51782_4530|tc|TC488063	TTGTGTATATAAGCCCTTTGTACTAAATGGTAAACTGAAAAGCAGTTATCGATGAAAAAA	Os03t0654400-01	Similar to Cationic amino acid transporter-like protein.	AK066436	chr03	25504252	25509983	-	Biological Process: amino acid transmembrane transport (GO:0003333), Biological Process: transport (GO:0006810), Biological Process: transmembrane transport (GO:0055085), Cellular Component: membrane (GO:0016020), Molecular Function: amino acid transmembrane transporter activity (GO:0015171)	Amino acid/polyamine transporter I (IPR002293), Amino acid permease domain (IPR004841), Cationic amino acid transporter (IPR015606)	263.03	135.43	463.51	315.01
GT_Os04g0543600|mRNA|AK064289|CDS+3'UTR	Os04t0543600-01	Amino acid/polyamine transporter I family protein. [Os04t0543600-01]	0.63	-0.63	0	0.6	1.65	1.12	0.303194	rapdb|Os04t0543600-01|gb|AK064289|ta|TA65958_4530|tc|TC492911	TTTTGCATTAGGTTAGACTCTTCTTTTCCTGCTTTTGTGCTTGCAAATTGGCTTGTAACT	Os04t0543600-01	Amino acid/polyamine transporter I family protein.	AK064289	chr04	27214115	27218840	-	Biological Process: amino acid transmembrane transport (GO:0003333), Biological Process: transport (GO:0006810), Biological Process: transmembrane transport (GO:0055085), Cellular Component: membrane (GO:0016020), Molecular Function: amino acid transmembrane transporter activity (GO:0015171)	Amino acid/polyamine transporter I (IPR002293), Amino acid permease domain (IPR004841), Cationic amino acid transporter (IPR015606)	256.46	75.26	234.61	373.92
GT_Os03g0641200|COMBINER_EST|Os03g0641200|8	Os03t0641200-00	Similar to cationic amino acid transporter 4. [Os03t0641200-00]	-0.49	0.49	0	0.95	1.3	1.13	0.161814	rapdb|Os03t0641200-00|gb|NM_001057281|ta|BQ908870|ta|BQ908939	ACGGCGGCGCTGCTCGTCTACTACCTCTTCGTCGGCCTGCACGCGTCCTACGACACGGCC	Os03t0641200-00	Similar to cationic amino acid transporter 4.	CT835261	chr03	24692974	24693660	-	Biological Process: amino acid transmembrane transport (GO:0003333), Cellular Component: membrane (GO:0016020), Molecular Function: amino acid transmembrane transporter activity (GO:0015171)	Amino acid/polyamine transporter I (IPR002293), Cationic amino acid transporter (IPR015606)	27.73	38.44	70.36	69.33

## Sheet: Shikimate
ProbeName	GeneName	Description	156A/KMR3 P1_Fold	156A/KMR3 P2_Fold	156A/KMR3 P_GeomeanFold	156A/ IL50-13 P3_Fold	156A/ IL50-13 P4_Fold	156A/ IL50-13 P_GeomeanFold	p-value	accessions	Sequence	ID	Description	Accession	Chromosome	Start	End	Strand	GO	InterPro	156A/KMR3 P1_gProcessSignal	156A/KMR3 P2_gProcessSignal	156A/50-13 P3_gProcessSignal	156A/50-13 P4_gProcessSignal
GT_Os01g0375200|mRNA|AK121501|CDS+3'UTR	Os01t0375200-01	Similar to Dehydroquinate dehydratase/shikimate dehydrogenase precursor (EC 1.1.1.25) (EC 4.2.1.10) (Fragment). [Os01t0375200-01]	-0.02	0.02	0	-0.67	-0.7	-0.68	0.00111932	rapdb|Os01t0375200-01|rapdb|Os01t0375200-03|gb|AK121501|ta|TA49021_4530	AAACAGAAAGTGTTCAATCTCATCATACTTGCAATAAAGAATTTGCATGCATAACTGCGC	Os01t0375200-01	Similar to shikimate biosynthesis protein aroDE.	AK121501	chr01	15479968	15493289	+	Biological Process: metabolic process (GO:0008152), Biological Process: oxidation-reduction process (GO:0055114), Molecular Function: nucleotide binding (GO:0000166), Molecular Function: catalytic activity (GO:0003824), Molecular Function: 3-dehydroquinate dehydratase activity (GO:0003855), Molecular Function: shikimate 3-dehydrogenase (NADP+) activity (GO:0004764)	Dehydroquinase class I (IPR001381), Quinate/shikimate 5-dehydrogenase/glutamyl-tRNA reductase (IPR006151), Shikimate dehydrogenase substrate binding, N-terminal (IPR013708), Aldolase-type TIM barrel (IPR013785), NAD(P)-binding domain (IPR016040)	2023.14	1457.38	1203.86	912.52
GT_Os01g0375200|mRNA|AK073323|CDS+3'UTR	Os01t0375200-02	Similar to shikimate biosynthesis protein aroDE. [Os01t0375200-02]	0.1	-0.1	0	-0.54	-0.46	-0.5	0.0408503	rapdb|Os01t0375200-02|rapdb|Os01t0375200-01|rapdb|Os01t0375200-03|gb|AK121501	CCTGTCAGAGATGTAAACAGAAAGTGTTCAATCTCATCATACTTGCAATAAAGAATTTGC	Os01t0375200-02	Similar to shikimate biosynthesis protein aroDE.	AK073323	chr01	15480089	15493270	+	Biological Process: metabolic process (GO:0008152), Biological Process: oxidation-reduction process (GO:0055114), Molecular Function: nucleotide binding (GO:0000166), Molecular Function: catalytic activity (GO:0003824), Molecular Function: 3-dehydroquinate dehydratase activity (GO:0003855), Molecular Function: shikimate 3-dehydrogenase (NADP+) activity (GO:0004764)	Dehydroquinase class I (IPR001381), Quinate/shikimate 5-dehydrogenase/glutamyl-tRNA reductase (IPR006151), Shikimate dehydrogenase substrate binding, N-terminal (IPR013708), Aldolase-type TIM barrel (IPR013785), NAD(P)-binding domain (IPR016040)	2537.85	1560.18	1519.7	1242.01
GT_Os01g0375200|mRNA|AK063767|CDS+3'UTR	Os01t0375200-03	Similar to shikimate biosynthesis protein aroDE. [Os01t0375200-03]	0.01	-0.01	0	-0.47	-0.46	-0.47	0.000832499	rapdb|Os01t0375200-03|ta|TA49021_4530|tc|TC489223|tc|TC564892	ACATCAAGCTATGATCAGGTGGTTTCATGTTCATCATTCGTAATGGAACCAATATCTGTG	Os01t0375200-03	Similar to shikimate biosynthesis protein aroDE.	AK063767	chr01	15487873	15493392	+	Biological Process: metabolic process (GO:0008152), Biological Process: oxidation-reduction process (GO:0055114), Molecular Function: nucleotide binding (GO:0000166), Molecular Function: catalytic activity (GO:0003824), Molecular Function: 3-dehydroquinate dehydratase activity (GO:0003855), Molecular Function: shikimate 3-dehydrogenase (NADP+) activity (GO:0004764), Molecular Function: NADP bindi…	Dehydroquinase class I (IPR001381), Quinate/shikimate 5-dehydrogenase/glutamyl-tRNA reductase (IPR006151), Shikimate dehydrogenase (IPR011342), Shikimate dehydrogenase substrate binding, N-terminal (IPR013708), Aldolase-type TIM barrel (IPR013785), NAD(P)-binding domain (IPR016040), Shikimate, quinate/shikimate dehydrogenase (IPR022893)	1291.9	894.68	861.22	673.35
GT_Os01g0375500|COMBINER_EST|Os01g0375500|8	Os01t0375500-00	Similar to shikimate biosynthesis protein aroDE. [Os01t0375500-00]	0.1	-0.1	0	-0.57	-0.34	-0.45	0.0971549	rapdb|Os01t0375500-00|gb|NM_001049615|tc|TC491184	TGTGGAGATGTTTCTCAGACAAGCCTTGGGTCAGTTCGAGCGTTTCACAAATGGTATTGA	Os01t0375500-00	Similar to Shikimate biosynthesis protein aroDE.		chr01	15503196	15511423	+	Biological Process: metabolic process (GO:0008152), Molecular Function: nucleotide binding (GO:0000166), Molecular Function: catalytic activity (GO:0003824), Molecular Function: 3-dehydroquinate dehydratase activity (GO:0003855)	Dehydroquinase class I (IPR001381), Quinate/shikimate 5-dehydrogenase/glutamyl-tRNA reductase (IPR006151), Aldolase-type TIM barrel (IPR013785), NAD(P)-binding domain (IPR016040)	151.61	92.94	89.15	80.92
GT_Os01g0102600|mRNA|AK062086|CDS+3'UTR	Os01t0102600-02	Similar to shikimate kinase family protein. [Os01t0102600-02]	-0.28	0.28	0	-0.27	-0.34	-0.3	0.392734	rapdb|Os01t0102600-02|rapdb|Os01t0102600-01|gb|AK064812|ta|TA47106_4530	TTCCCTTGTGACTTGTGAGGGAGACATATGTAGCAGAATGAAAAAGAAGTCGAATTTATT	Os01t0102600-02	Similar to shikimate kinase family protein.	AK062086	chr01	147104	147805	+			2376.32	2461.67	2234	1643.07
GT_Os07g0160300|mRNA|AK065685|CDS+3'UTR	Os07t0160300-01	Conserved hypothetical protein. [Os07t0160300-01]	0.23	-0.23	0	-0.04	-0.41	-0.22	0.523713	rapdb|Os07t0160300-01|gb|AK065685|ta|TA46621_4530|ta|BI813675	ATTGTCTGGTTGTTTTCATGCCTGGAGATTTTTCTGTTGCATGACTTTGTTAGGAAACAT	Os07t0160300-01	Shikimate kinase domain containing protein.	AK065685	chr07	3241946	3244545	+	Molecular Function: shikimate kinase activity (GO:0004765), Molecular Function: ATP binding (GO:0005524)	Shikimate kinase (IPR000623)	3760.57	1930.64	2912.69	1750.59
GT_Os01g0102600|mRNA|AK064812|CDS+3'UTR	Os01t0102600-02	Similar to shikimate kinase family protein. [Os01t0102600-02]	-0.24	0.24	0	-0.21	-0.17	-0.19	0.520432	rapdb|Os01t0102600-02|rapdb|Os01t0102600-01|gb|AK064812|ta|TA47106_4530	TTCCCTTGTGACTTGTGAGGGAGACATATGTAGCAGAATGAAAAAGAAGTCGAATTTATT	Os01t0102600-02	Similar to shikimate kinase family protein.	AK062086	chr01	147104	147805	+			2227.25	2194.78	2131.24	1690.29
GT_Os06g0133900|mRNA|AF413082|CDS+3'UTR	Os06t0133900-01	Similar to 3-phosphoshikimate 1-carboxyvinyltransferase. [Os06t0133900-01]	-0.12	0.12	0	-0.24	0.02	-0.11	0.581784	rapdb|Os06t0133900-01|gb|AF413082|ta|TA44540_4530|ta|CA305733	TAAGCACTTTCGTCAGGAACTGAACTGAGCTTTTAAAAGAGTGAGGTCTAGGTTCTGTTG	Os06t0133900-01	Similar to 3-phosphoshikimate 1-carboxyvinyltransferase.	AK242404	chr06	1817629	1819747	+	Molecular Function: catalytic activity (GO:0003824), Molecular Function: 3-phosphoshikimate 1-carboxyvinyltransferase activity (GO:0003866), Molecular Function: transferase activity, transferring alkyl or aryl (other than methyl) groups (GO:0016765)	Enolpyruvate transferase domain (IPR001986), 3-phosphoshikimate 1-carboxyvinyltransferase (IPR006264), RNA 3'-terminal phosphate cyclase/enolpyruvate transferase, alpha/beta (IPR013792), 3-phosphoshikimate 1-carboxyvinyltransferase, conserved site (IPR023193)	4384.83	3622.6	3742.19	3469.89
GT_Os03g0254800|mRNA|AK099850|CDS+3'UTR	Os03t0254800-01	Similar to Chorismate synthase 1, chloroplast precursor (EC 4.2.3.5) (5- enolpyruvylshikimate-3-phosphate phospholyase 1). [Os03t0254800-01]	-0.05	0.05	0	-0.2	0.01	-0.09	0.505259	rapdb|Os03t0254800-01|gb|AK099850|ta|TA32059_4530|ta|CI371628	TGCGTTCATGCGTGTTTTGTGATATGGACAATCTGTGCTTACATCAGGTTATTTTGAGCA	Os03t0254800-01	Similar to Chorismate synthase 1, chloroplast precursor (EC 4.2.3.5) (5- enolpyruvylshikimate-3-phosphate phospholyase 1).	AK099850	chr03	8177756	8181722	-	Biological Process: aromatic amino acid family biosynthetic process (GO:0009073), Molecular Function: chorismate synthase activity (GO:0004107)	Chorismate synthase (IPR000453), Chorismate synthase, conserved site (IPR020541)	4409.91	3332.18	3722.46	3322.29
GT_Os02g0749300|mRNA|AK066687|CDS+3'UTR	Os02t0749300-01	Similar to Shikimate kinase, chloroplast precursor (EC 2.7.1.71). [Os02t0749300-01]	0.13	-0.13	0	0.19	-0.2	0	0.993946	rapdb|Os02t0749300-01|gb|AK066687|gb|CF954346|ta|TA48684_4530	TTGTACCGACAAGATGATGAAAAGAACCGGAAGTGTATTTTCCTTGTAAACTGTAAAGAA	Os02t0749300-01	Similar to Shikimate kinase, chloroplast precursor (EC 2.7.1.71).	AK066687	chr02	31491698	31494349	+	Molecular Function: shikimate kinase activity (GO:0004765), Molecular Function: ATP binding (GO:0005524)	Shikimate kinase (IPR000623), Shikimate kinase, conserved site (IPR023000)	2123.79	1247.07	2070.92	1220.42
GT_Os12g0534000|mRNA|AK058923|CDS+3'UTR	Os12t0534000-01	Similar to Dehydroquinate dehydratase/shikimate:NADP oxidoreductase (EC 4.2.1.10) (EC 1.1.1.25). [Os12t0534000-01]	0	0	0	0.02	0.03	0.03	0.0132302	rapdb|Os12t0534000-01|ta|TA46135_4530|ta|AK058923|ta|CI392594	AGATACATTCTAGCGCAACCTTCGTAGAGAGATTATATGTTATCAAGGCTGCAAAACCTG	Os12t0534000-01	Similar to Dehydroquinate dehydratase/shikimate:NADP oxidoreductase (EC 4.2.1.10) (EC 1.1.1.25).	AK058923	chr12	21230590	21232506	-	Molecular Function: nucleotide binding (GO:0000166)	Quinate/shikimate 5-dehydrogenase/glutamyl-tRNA reductase (IPR006151), NAD(P)-binding domain (IPR016040)	216.21	151.72	204.82	159.08
GT_Os10g0577700|mRNA|AK061718|CDS+3'UTR	Os10t0577700-01	CS domain containing protein. [Os10t0577700-01]	-0.01	0.01	0	0.12	0.05	0.08	0.127252	rapdb|Os10t0577700-01|gb|AK100237|ta|TA55612_4530|ta|AU032730	TTCTTTGCAGCCAGCTACTACACGAGATTCTTACTGCTAGTAAAATACTCTTGTGTTACT	Os10t0577700-01	CS domain containing protein.	AK061718, AK100237	chr10	23032206	23034966	+	Molecular Function: shikimate kinase activity (GO:0004765), Molecular Function: ATP binding (GO:0005524)	Shikimate kinase (IPR000623), CS-like domain (IPR007052), HSP20-like chaperone (IPR008978), CS domain (IPR017447)	795.64	564.92	807.92	597.81
GT_Os06g0225800|mRNA|AK109730|CDS+3'UTR	Os06t0225800-01	Shikimate kinase domain containing protein. [Os06t0225800-01]	0.02	-0.02	0	0.14	0.08	0.11	0.0889713	rapdb|Os06t0225800-01|gb|AK109730|ta|TA57874_4530|ta|CI410350	ACGAATGGAGCTGACGCGAGATGTTCCACAAATTTTCGTTCTGGAAATAAGAATCGTTGC	Os06t0225800-01	Shikimate kinase domain containing protein.	AK109730	chr06	6495002	6497904	-	Molecular Function: shikimate kinase activity (GO:0004765), Molecular Function: ATP binding (GO:0005524)	Shikimate kinase (IPR000623), Shikimate kinase, conserved site (IPR023000)	824.85	564.75	834.81	620.79
GT_GT_Os_A_Specific_0215891	Os01t0102600-01	Shikimate kinase domain containing protein.	-0.07	0.07	0	0.06	0.26	0.16	0.323354	ref|Os01t0102600-01|rapDB|Os01t0102600-01|gb|AK064812	CAGTGAAGAGCTGCTGGAGGATGTTCTTGGAGGCAAAGATGCCCTCAATGCTTTCCGGGA	Os01t0102600-01	Shikimate kinase domain containing protein.	AK064812	chr01	145603	147847	+	Molecular Function: shikimate kinase activity (GO:0004765), Molecular Function: ATP binding (GO:0005524)	Shikimate kinase (IPR000623)	190.26	146.5	192.91	171.98
GT_Os10g0502400|mRNA|AK099393|CDS+3'UTR	Os10t0502400-01	Similar to Glutamyl-tRNA reductase 2 (EC 1.2.1.70) (GluTR) (Fragment). [Os10t0502400-01]	-0.27	0.27	0	0.21	0.15	0.18	0.582446	rapdb|Os10t0502400-01|rapdb|Os10t0502400-02|gb|AK099393|ta|TA39844_4530	CTGCATCTGCTGTGGCAAGAGCTCCATTTTGAAGATATTATATACACGCTGTTGGTGAAA	Os10t0502400-01	Similar to Glutamyl-tRNA reductase 2 (EC 1.2.1.70) (GluTR) (Fragment).	AK099393	chr10	19159179	19162398	-	Biological Process: tetrapyrrole biosynthetic process (GO:0033014), Biological Process: oxidation-reduction process (GO:0055114), Molecular Function: nucleotide binding (GO:0000166), Molecular Function: glutamyl-tRNA reductase activity (GO:0008883), Molecular Function: NADP binding (GO:0050661)	Tetrapyrrole biosynthesis, glutamyl-tRNA reductase (IPR000343), Quinate/shikimate 5-dehydrogenase/glutamyl-tRNA reductase (IPR006151), Tetrapyrrole biosynthesis, glutamyl-tRNA reductase, N-terminal (IPR015895), Tetrapyrrole biosynthesis, glutamyl-tRNA reductase, dimerisation domain (IPR015896), NAD(P)-binding domain (IPR016040), Tetrapyrrole biosynthesis, glutamyl-tRNA reductase, conserved site (…	4871.97	4984.48	6326.41	4693.09
GT_Os10g0502400|mRNA|AK062231|CDS+3'UTR	Os10t0502400-01	Similar to Glutamyl-tRNA reductase 2 (EC 1.2.1.70) (GluTR) (Fragment). [Os10t0502400-01]	-0.27	0.27	0	0.26	0.34	0.3	0.389449	rapdb|Os10t0502400-01|rapdb|Os10t0502400-02|gb|AK099393|ta|TA39844_4530	CTGCATCTGCTGTGGCAAGAGCTCCATTTTGAAGATATTATATACACGCTGTTGGTGAAA	Os10t0502400-01	Similar to Glutamyl-tRNA reductase 2 (EC 1.2.1.70) (GluTR) (Fragment).	AK099393	chr10	19159179	19162398	-	Biological Process: tetrapyrrole biosynthetic process (GO:0033014), Biological Process: oxidation-reduction process (GO:0055114), Molecular Function: nucleotide binding (GO:0000166), Molecular Function: glutamyl-tRNA reductase activity (GO:0008883), Molecular Function: NADP binding (GO:0050661)	Tetrapyrrole biosynthesis, glutamyl-tRNA reductase (IPR000343), Quinate/shikimate 5-dehydrogenase/glutamyl-tRNA reductase (IPR006151), Tetrapyrrole biosynthesis, glutamyl-tRNA reductase, N-terminal (IPR015895), Tetrapyrrole biosynthesis, glutamyl-tRNA reductase, dimerisation domain (IPR015896), NAD(P)-binding domain (IPR016040), Tetrapyrrole biosynthesis, glutamyl-tRNA reductase, conserved site (…	4493.06	4619.17	6083.72	4956.01
GT_Os10g0502400|mRNA|AB011416|CDS+3'UTR	Os10t0502400-01	Similar to Glutamyl-tRNA reductase 2 (EC 1.2.1.70) (GluTR) (Fragment). [Os10t0502400-01]	-0.13	0.13	0	0.23	0.38	0.31	0.173529	rapdb|Os10t0502400-01|rapdb|Os10t0502400-02|gb|AK099393|ta|TA39844_4530	GAGCAGAAGATCAAGGCGAAGGTGGAGAAGTCCCAGAACTGAGATTGAAGAAGAGATTTT	Os10t0502400-01	Similar to Glutamyl-tRNA reductase 2 (EC 1.2.1.70) (GluTR) (Fragment).	AK099393	chr10	19159179	19162398	-	Biological Process: tetrapyrrole biosynthetic process (GO:0033014), Biological Process: oxidation-reduction process (GO:0055114), Molecular Function: nucleotide binding (GO:0000166), Molecular Function: glutamyl-tRNA reductase activity (GO:0008883), Molecular Function: NADP binding (GO:0050661)	Tetrapyrrole biosynthesis, glutamyl-tRNA reductase (IPR000343), Quinate/shikimate 5-dehydrogenase/glutamyl-tRNA reductase (IPR006151), Tetrapyrrole biosynthesis, glutamyl-tRNA reductase, N-terminal (IPR015895), Tetrapyrrole biosynthesis, glutamyl-tRNA reductase, dimerisation domain (IPR015896), NAD(P)-binding domain (IPR016040), Tetrapyrrole biosynthesis, glutamyl-tRNA reductase, conserved site (…	3422.93	2876.67	4102.43	3508.98
GT_GT_Os_A_Specific_0041134	Os10t0502400-01	Similar to Glutamyl-tRNA reductase 2 (EC 1.2.1.70) (GluTR) (Fragment).	0.06	-0.06	0	0.55	0.9	0.73	0.0583492	ref|Os10t0502400-01|rapDB|Os10t0502400-01|gb|AK099393	AAGTTGTCAGAAGTGGGCAAAACAGTGGAGGCTTGGGAAAGAACATCGATAGGATGTTCA	Os10t0502400-01	Similar to Glutamyl-tRNA reductase 2 (EC 1.2.1.70) (GluTR) (Fragment).	AK099393	chr10	19159179	19162398	-	Biological Process: tetrapyrrole biosynthetic process (GO:0033014), Biological Process: oxidation-reduction process (GO:0055114), Molecular Function: nucleotide binding (GO:0000166), Molecular Function: glutamyl-tRNA reductase activity (GO:0008883), Molecular Function: NADP binding (GO:0050661)	Tetrapyrrole biosynthesis, glutamyl-tRNA reductase (IPR000343), Quinate/shikimate 5-dehydrogenase/glutamyl-tRNA reductase (IPR006151), Tetrapyrrole biosynthesis, glutamyl-tRNA reductase, N-terminal (IPR015895), Tetrapyrrole biosynthesis, glutamyl-tRNA reductase, dimerisation domain (IPR015896), NAD(P)-binding domain (IPR016040), Tetrapyrrole biosynthesis, glutamyl-tRNA reductase, conserved site (…	79.16	51.21	103.8	102.1
GT_Os04g0640600|mRNA|AK067948|CDS+3'UTR	Os04t0640600-02	Similar to OSIGBa0138H21-OSIGBa0138E01.13 protein. [Os04t0640600-02]	-1.3	1.3	0	0.69	0.8	0.75	0.623715	rapdb|Os04t0640600-02|rapdb|Os04t0640600-01|gb|AK067948|ta|TA44916_4530	CCCAGTATGAAGGAGGGTGATTTGAGTTTGAACTTGTGTAAATGGATAAGTAATAGCTTT	Os04t0640600-02	Similar to OSIGBa0138H21-OSIGBa0138E01.13 protein.	AK067948	chr04	32582189	32584822	-	Molecular Function: shikimate kinase activity (GO:0004765), Molecular Function: ATP binding (GO:0005524)	Shikimate kinase (IPR000623)	136.78	581.13	505.62	423.03
GT_Os04g0640600|mRNA|AK070318|CDS+3'UTR	Os04t0640600-02	Similar to OSIGBa0138H21-OSIGBa0138E01.13 protein. [Os04t0640600-02]	-1.11	1.11	0	0.83	1.02	0.93	0.493718	rapdb|Os04t0640600-02|rapdb|Os04t0640600-01|gb|AK067948|ta|TA44916_4530	TTGCTAAAGATGGAGAGCTTTCTTACTGAGAAGGCAATGATCAGAAACTAACCACTTTTG	Os04t0640600-02	Similar to OSIGBa0138H21-OSIGBa0138E01.13 protein.	AK067948	chr04	32582189	32584822	-	Molecular Function: shikimate kinase activity (GO:0004765), Molecular Function: ATP binding (GO:0005524)	Shikimate kinase (IPR000623)	137.55	451.38	493.73	434.15
GT_GT_Os_A_Specific_0047386	Os04t0640600-01	Shikimate kinase.	-1.16	1.16	0	0.71	1.25	0.98	0.494273	ref|Os04t0640600-01|rapDB|Os04t0640600-01|gb|AK070318	AATGAGGAGTTACATGAAGAAAGGGTCAACAATCTGGTTAGATGTTCCATTGGATGCACT	Os04t0640600-01	Shikimate kinase.	AK070318	chr04	32582187	32585691	-	Molecular Function: shikimate kinase activity (GO:0004765), Molecular Function: ATP binding (GO:0005524)	Shikimate kinase (IPR000623)	76.37	266.42	260.09	292.63
GT_GT_Os_A_Specific_0096928	Os06t0114650-01	Similar to predicted protein.	-0.15	0.15	0	1.64	1.63	1.63	0.00880895	ref|Os06t0114650-01|rapDB|Os06t0114650-01|gb|AK240881	AGACTGCAGCTTCAGGTCAGGTTCAGGGAGCTACTCCAGCTGCAGGGTGAAGTTTGTGTG	Os06t0114650-01	Similar to predicted protein.	AK240881	chr06	839419	841385	+	Biological Process: carbohydrate metabolic process (GO:0005975), Molecular Function: shikimate kinase activity (GO:0004765), Molecular Function: ATP binding (GO:0005524), Molecular Function: kinase activity (GO:0016301)	Shikimate kinase (IPR000623), Carbohydrate kinase, thermoresistant glucokinase (IPR006001)	64.99	56.6	210.13	161.14

## Sheet: Transcription Factor
ProbeName	GeneName	Description	156A/KMR3 P1_Fold	156A/KMR3 P2_Fold	156A/KMR3 P_GeomeanFold	156A/ IL50-13 P3_Fold	156A/ IL50-13 P4_Fold	156A/ IL50-13 P_GeomeanFold	p-value	accessions	Sequence	ID	Description	Accession	Chromosome	Start	End	Strand	GO	InterPro	156A/KMR3 P1_gProcessSignal	156A/KMR3 P2_gProcessSignal	156A/50-13 P3_gProcessSignal	156A/50-13 P4_gProcessSignal
GT_Os05g0350900|COMBINER_EST|CI511533|6	Os05t0350900-01	Hypothetical conserved gene. [Os05t0350900-01]	-0.97	0.97	0	-5.53	-2.61	-4.07	0.146666	rapdb|Os05t0350900-01|ta|CI511533|ta|CI492550|ta|CI509098	TCCAACTCAAAACAAACTTGTTGCTGTTGGTTAGTTCATCAATTACTCCATTTCCATCCT	Os05t0350900-01	Hypothetical conserved gene.	AK288128	chr05	16582173	16583011	-	Biological Process: regulation of transcription, DNA-dependent (GO:0006355), Molecular Function: DNA binding (GO:0003677), Molecular Function: protein binding (GO:0005515)	Homeodomain-like (IPR009057), Homeodomain-related (IPR012287), Myb, DNA-binding (IPR014778), Myb transcription factor (IPR015495), Transcription regulator HTH, Myb-type, DNA-binding (IPR017930)	250.47	680.54	9.91	58.34
GT_Os01g0584900|mRNA|AK108522|CDS+3'UTR	Os01t0584900-01	WRKY transcription factor 28-like (WRKY5) (WRKY transcription factor 77). [Os01t0584900-01]	-2.29	2.29	0	-3.08	-3.01	-3.04	0.314888	rapdb|Os01t0584900-01|gb|AK108522|ta|TA58306_4530|tc|TC497771	TGGATCGTATGTCTTTAGCAGTTGTAAGTATATTAATCTATAGATCTAGTAGTTCAGCCA	Os01t0584900-01	WRKY transcription factor 28-like (WRKY5) (WRKY transcription factor 77).	AK108522	chr01	22731943	22733237	+	Biological Process: regulation of transcription, DNA-dependent (GO:0006355), Molecular Function: sequence-specific DNA binding transcription factor activity (GO:0003700), Molecular Function: sequence-specific DNA binding (GO:0043565)	DNA-binding WRKY (IPR003657)	5.54	92.94	2.99	2.43
GT_GT_Os_A_Specific_0189175	Os11t0116600-00	Similar to WRKY transcription factor 52	-0.13	0.13	0	-2.18	-3.11	-2.65	0.0316323	ref|Os11t0116600-00|rapDB|Os11t0116600-00	CAAAAGAAGAAGGATTAATGGTGAGGAGTACAAGTCGTCGTCATGGTCTCAATTCACGCC	Os11t0116600-00	Conserved hypothetical protein.		chr11	750013	750897	-			31.9	26.9	7.17	2.92
GT_Os02g0120500|mRNA|AK119580|CDS+3'UTR	Os02t0120500-01	Tapetum degrneration retardation. [Os02t0120500-01]	-0.55	0.55	0	-2.71	-1.75	-2.23	0.0916689	rapdb|Os02t0120500-01|rapdb|Os02t0120500-02|gb|AK119580|ta|TA48308_4530	TGATAAGTAGTTGTCTAGTATTTGTGATTAATGGCATATATGCATAATGACTTGATGACT	Os02t0120500-01	Basic helix-loop-helix (bHLH) transcription factor, Tapetum development and degeneration	AK119580	chr02	1073625	1076776	-		Helix-loop-helix DNA-binding (IPR011598)	1089.17	1632.67	225.99	340.5
GT_Os07g0497500|COMBINER_EST|Os07g0497500|8	Os07t0497500-00	Similar to MYB transcription factor. [Os07t0497500-00]	-0.23	0.23	0	-2.1	-2.35	-2.22	0.013366	rapdb|Os07t0497500-00|gb|NM_001066243|tc|TC494490	CGACGGCGACGGCGTTCGATCTAGACCTGATGGTGGAGTCGTGCGGGATGTTCTGCGGCG	Os07t0497500-00	Similar to MYB transcription factor.	BT038744	chr07	18658755	18660353	-	Biological Process: regulation of transcription, DNA-dependent (GO:0006355), Molecular Function: DNA binding (GO:0003677), Molecular Function: protein binding (GO:0005515)	SANT domain, DNA binding (IPR001005), Homeodomain-like (IPR009057), Homeodomain-related (IPR012287), Myb, DNA-binding (IPR014778), Myb transcription factor (IPR015495), Transcription regulator HTH, Myb-type, DNA-binding (IPR017930)	20.56	19.83	5.25	3.42
GT_Os08g0248700|mRNA|AK111788|CDS+3'UTR	Os08t0248700-01	Similar to Blind. [Os08t0248700-01]	-0.93	0.93	0	-2.54	-1.52	-2.03	0.194167	rapdb|Os08t0248700-01|gb|AK111788|ta|TA70090_4530|tc|TC498281	AAGGTATGGTAAAAAATATATATACCAGGTCCAAGAGATGATGTAATCTTGGCACCATTC	Os08t0248700-01	Similar to Blind.	AK111788	chr08	9069082	9070671	+	Biological Process: regulation of transcription, DNA-dependent (GO:0006355), Molecular Function: DNA binding (GO:0003677), Molecular Function: protein binding (GO:0005515)	SANT domain, DNA binding (IPR001005), Homeodomain-like (IPR009057), Homeodomain-related (IPR012287), Myb, DNA-binding (IPR014778), Myb transcription factor (IPR015495), Transcription regulator HTH, Myb-type, DNA-binding (IPR017930)	30.82	78.25	9.38	14.69
GT_Os05g0574900|mRNA|AK107256|CDS+3'UTR	Os05t0574900-01	GRAS transcription factor domain containing protein. [Os05t0574900-01]	-0.85	0.85	0	-2.01	-1.98	-1.99	0.144164	rapdb|Os05t0574900-01|gb|AK107256|ta|TA52090_4530|ta|CI472897	TTGCATTTAGTCTGAGAGAGCAACATGTTGGTTTTCGAATTAATAATAAAATGTCGTTTC	Os05t0574900-01	GRAS transcription factor domain containing protein.	AK107256	chr05	28640262	28641986	+		Transcription factor GRAS (IPR005202)	7.41	16.99	3.1	2.45
GT_GT_Os_A_Specific_0113252	Os03t0673500-00	Similar to Homeobox protein knotted-1-like 4	-2.51	2.51	0	-1.77	-2.13	-1.95	0.518866	ref|Os03t0673500-00|rapDB|Os03t0673500-00	AGCTGAAGAGTTCTTCAGGGGCATAGAGGAGCAGATCGACTCCTTGGCACTAGGTGCATA	Os03t0673500-00	Similar to Homeobox protein knotted-1-like 4.	BT040622	chr03	26605077	26610235	-	Biological Process: regulation of transcription, DNA-dependent (GO:0006355), Cellular Component: nucleus (GO:0005634), Molecular Function: DNA binding (GO:0003677), Molecular Function: sequence-specific DNA binding transcription factor activity (GO:0003700), Molecular Function: protein binding (GO:0005515), Molecular Function: sequence-specific DNA binding (GO:0043565)	Homeobox (IPR001356), ELK (IPR005539), KNOX1 (IPR005540), KNOX2 (IPR005541), Homeobox KN domain (IPR008422), Homeodomain-like (IPR009057), Homeodomain-related (IPR012287), Homeobox, conserved site (IPR017970)	2.93	66.47	4.56	2.74
GT_GT_Os_A_Specific_0020682	Os01t0340100-00	Transcription factor, MADS-box domain containing protein.	1.83	-1.83	0	-1.88	-1.81	-1.85	0.420558	ref|Os01t0340100-00|rapDB|Os01t0340100-00	AACTGCAACGCCGCAATCCATCTTGATCAGATGTATTACCTATTCGGTGGCACGGGCGGC	Os01t0340100-00	Transcription factor, MADS-box domain containing protein.	AK376398	chr01	13363638	13364930	+	Molecular Function: DNA binding (GO:0003677), Molecular Function: protein dimerization activity (GO:0046983)	Transcription factor, MADS-box (IPR002100)	42.38	2.34	3.01	2.44
GT_Os03g0745000|mRNA|AF140500|CDS+3'UTR	Os03t0745000-01	Winged helix repressor DNA-binding domain containing protein. [Os03t0745000-01]	-0.42	0.42	0	-1.7	-1.99	-1.85	0.0525307	rapdb|Os03t0745000-01|rapdb|Os03t0745000-02|gb|AK109590|ta|TA52162_4530	TCTTCATTAGTAGTTTACTTTCTGTATTGGTTGTCAAATCTTAAATAAAGTTCTACTTAT	Os03t0745000-01	Similar to Heat stress transcription factor A-2a.	AK069579	chr03	30604690	30607159	-	Biological Process: regulation of transcription, DNA-dependent (GO:0006355), Cellular Component: nucleus (GO:0005634), Molecular Function: sequence-specific DNA binding transcription factor activity (GO:0003700), Molecular Function: sequence-specific DNA binding (GO:0043565)	Heat shock factor (HSF)-type, DNA-binding (IPR000232), Winged helix-turn-helix transcription repressor DNA-binding (IPR011991)	11.27	14.11	4.31	2.72
GT_Os09g0490200|mRNA|AK065979|CDS+3'UTR	Os09t0490200-01	Similar to Ethylene signal transcription factor. [Os09t0490200-01]	-1.68	1.68	0	-1.07	-2.58	-1.83	0.4262	rapdb|Os09t0490200-01|gb|AK065979|ta|TA46264_4530	TACTATGATAGCTTGTCCTGCTGGACATTTTGTATGACTGGTACATTTTCCAATTTGTAG	Os09t0490200-01	Similar to Ethylene signal transcription factor.	AK065979	chr09	18882980	18886337	-	Cellular Component: nucleus (GO:0005634), Molecular Function: sequence-specific DNA binding transcription factor activity (GO:0003700)	Ethylene insensitive 3 (IPR006957), Ethylene insensitive 3-like protein, DNA-binding domain (IPR023278)	6.35	45.96	9.05	2.45
GT_Os03g0745000|mRNA|AY332465|CDS+3'UTR	Os03t0745000-01	Winged helix repressor DNA-binding domain containing protein. [Os03t0745000-01]	-0.65	0.65	0	-1.46	-2.16	-1.81	0.135033	rapdb|Os03t0745000-01|rapdb|Os03t0745000-02|gb|AK109590|ta|TA52162_4530	GAATGTAGGGGTAGCACTGCACTTGTCTTTCTTTCCATTTTTTTATAGTTTCGGACATCT	Os03t0745000-01	Similar to Heat stress transcription factor A-2a.	AK069579	chr03	30604690	30607159	-	Biological Process: regulation of transcription, DNA-dependent (GO:0006355), Cellular Component: nucleus (GO:0005634), Molecular Function: sequence-specific DNA binding transcription factor activity (GO:0003700), Molecular Function: sequence-specific DNA binding (GO:0043565)	Heat shock factor (HSF)-type, DNA-binding (IPR000232), Winged helix-turn-helix transcription repressor DNA-binding (IPR011991)	25.07	43.72	13.38	6.39
GT_Os01g0625300|mRNA|AY344495|CDS+3'UTR	Os01t0625300-01	Similar to Heat shock transcription factor 31 (Fragment). [Os01t0625300-01]	1.7	-1.7	0	-1.25	-2.33	-1.79	0.420911	rapdb|Os01t0625300-01|gb|AK069479|ta|TA68636_4530|ta|AY344495	AGTAATTCTTCCATTCCACTTACTGATTCAGTCACTCGATCCTACGTACACACTGCCAAG	Os01t0625300-01	Similar to Heat shock transcription factor 31 (Fragment).	AK069479	chr01	24967398	24969047	+	Biological Process: regulation of transcription, DNA-dependent (GO:0006355), Cellular Component: nucleus (GO:0005634), Molecular Function: sequence-specific DNA binding transcription factor activity (GO:0003700), Molecular Function: sequence-specific DNA binding (GO:0043565)	Heat shock factor (HSF)-type, DNA-binding (IPR000232), Winged helix-turn-helix transcription repressor DNA-binding (IPR011991)	72.7	4.86	8.82	3.21
GT_Os11g0706200|COMBINER_EST|CB649317|7	Os11t0706200-00	GRAS transcription factor domain containing protein. [Os11t0706200-00]	-0.9	0.9	0	-2.28	-1.27	-1.77	0.227463	rapdb|Os11t0706200-00|rapdb|Os11t0706000-00|ta|TA37378_4530|ta|CB649317	AGAAACAACAGCTTCAGAACGCTGGAGACGGTGGATCAAGTATCAAGTGATGGTCATTGT	Os11t0706200-00	GRAS transcription factor domain containing protein.		chr11	28899015	28900796	+		Transcription factor GRAS (IPR005202)	8.33	20.37	2.98	4.65
GT_Os02g0232000|mRNA|AK106488|CDS+3'UTR	Os02t0232000-01	Similar to Heat shock transcription factor 29 (Fragment). [Os02t0232000-01]	-0.05	0.05	0	-1.65	-1.83	-1.74	0.00356922	rapdb|Os02t0232000-01|gb|AK106488|ta|TA55460_4530|tc|TC499190	CACAGTATTAGGAATCGAATGTTGGAATCGAATGTTGAGTGTGCCTTGTTTGGATGGTTA	Os02t0232000-01	Similar to Heat shock transcription factor 29 (Fragment).	AK106488	chr02	7464028	7465505	+	Biological Process: regulation of transcription, DNA-dependent (GO:0006355), Cellular Component: nucleus (GO:0005634), Molecular Function: sequence-specific DNA binding transcription factor activity (GO:0003700), Molecular Function: sequence-specific DNA binding (GO:0043565)	Heat shock factor (HSF)-type, DNA-binding (IPR000232), Winged helix-turn-helix transcription repressor DNA-binding (IPR011991)	62.83	47.34	19.35	13.19
GT_GT_Os_A_Specific_0063045	Os02t0120500-01	Tapetum degrneration retardation	-0.59	0.59	0	-2.22	-1.16	-1.69	0.167756	ref|Os02t0120500-01|rapDB|Os02t0120500-01|gb|AK119580	ACATCACCAAGATGGATCGCGCGTCGATTCTTGGAGACGCGATCGACTACATCGTGGGGT	Os02t0120500-01	Basic helix-loop-helix (bHLH) transcription factor, Tapetum development and degeneration	AK119580	chr02	1073625	1076776	-		Helix-loop-helix DNA-binding (IPR011598)	50.06	80.08	15.14	24.42
GT_Os03g0745000|mRNA|AK109590|CDS+3'UTR	Os03t0745000-02	Similar to Heat stress transcription factor A-2a. [Os03t0745000-02]	-0.52	0.52	0	-1.24	-2.02	-1.63	0.128955	rapdb|Os03t0745000-02|gb|AK109590|gb|CT850285|ta|TA52161_4530	GACAGGACAGTTGACACGTAGAGTAACACTCGTACTACCCGTTTCCGCTAAATGTCAAAA	Os03t0745000-02	Similar to Heat stress transcription factor A-2a.	AK109590	chr03	30604067	30606372	-	Biological Process: regulation of transcription, DNA-dependent (GO:0006355), Cellular Component: nucleus (GO:0005634), Molecular Function: sequence-specific DNA binding transcription factor activity (GO:0003700), Molecular Function: sequence-specific DNA binding (GO:0043565)	Heat shock factor (HSF)-type, DNA-binding (IPR000232), Winged helix-turn-helix transcription repressor DNA-binding (IPR011991)	32.6	47.29	18.43	8.31
GT_Os03g0720800|mRNA|AK111560|CDS+3'UTR	Os03t0720800-01	Similar to MYB transcription factor R2R3 type. [Os03t0720800-01]	-2.02	2.02	0	-1.66	-1.56	-1.61	0.509756	rapdb|Os03t0720800-01|gb|AK111560|ta|TA65553_4530|tc|TC496868	TCTGTTCGATCGTCCATCCTCGGATCGTACATGTGAAATTCCTCATGGTAAATGAGGAAT	Os03t0720800-01	Similar to MYB transcription factor R2R3 type.	AK111560	chr03	29236187	29238382	+	Biological Process: regulation of transcription, DNA-dependent (GO:0006355), Molecular Function: DNA binding (GO:0003677), Molecular Function: protein binding (GO:0005515)	SANT domain, DNA binding (IPR001005), Homeodomain-like (IPR009057), Homeodomain-related (IPR012287), Myb, DNA-binding (IPR014778), Myb transcription factor (IPR015495), Transcription regulator HTH, Myb-type, DNA-binding (IPR017930)	2.62	30.43	3.13	2.61
GT_Os06g0208100|mRNA|AB101651|CDS	Os06t0208100-00	Similar to Homeodomain protein HOX3. [Os06t0208100-00]	-0.08	0.08	0	-1.56	-1.57	-1.57	0.00278455	rapdb|Os06t0208100-00|gb|AB101651	AGAAGCTTCGCATGGAGAACGCCCGCCTCAAGGAAGAGCTGGACCGCGTGTCGAACCTGA	Os06t0208100-00	Similar to Homeodomain protein HOX3.	AB101651	chr06	5501594	5502369	-	Biological Process: regulation of transcription, DNA-dependent (GO:0006355), Cellular Component: nucleus (GO:0005634), Molecular Function: transcription regulatory region sequence-specific DNA binding (GO:0000976), Molecular Function: DNA binding (GO:0003677), Molecular Function: sequence-specific DNA binding transcription factor activity (GO:0003700), Molecular Function: protein binding (GO:0005…	Helix-turn-helix motif, lambda-like repressor (IPR000047), Homeobox (IPR001356), Homeodomain-like (IPR009057), Homeodomain-related (IPR012287), Homeobox, conserved site (IPR017970)	57.98	45.74	19.41	14.91
GT_GT_Os_A_Specific_0124526	Os07t0542066-00	Similar to Isoform 2 of MADS-box transcription factor 7	-0.26	0.26	0	-1.06	-1.92	-1.49	0.0962374	ref|Os07t0542066-00|rapDB|Os07t0542066-00	AGGTCATGCTCCACCTTCTACATCCGAGGCAAGCTCAACGATTTTGCTGGTTGGGGTCCT										14.24	14.32	7.61	3.26
GT_Os11g0137500|mRNA|AK070070|CDS+3'UTR	Os11t0137500-01	Transcription factor TFE/TFIIEalpha, HTH domain domain containing protein. [Os11t0137500-01]	-0.48	0.48	0	-2.02	-0.82	-1.42	0.204157	rapdb|Os11t0137500-01|gb|AK070070|gb|NM_001072229|ta|TA75675_4530	TTTTTTCGAGACAAAGCCATTTCTGCGTTTTCGCCTTATGTGTCTATAAAAGAACTTACA	Os11t0137500-01	Transcription factor TFE/TFIIEalpha, HTH domain domain containing protein.	AK070070	chr11	1744099	1748824	+	Molecular Function: sequence-specific DNA binding (GO:0043565)	Transcription factor TFE/TFIIEalpha HTH domain (IPR017919), TFIIEalpha/SarR/Rpc3 HTH domain (IPR024550)	68.82	93.88	22.1	39.08
GT_Os01g0935200|COMBINER|CI480676|x	Os01t0935200-01	Histone-fold domain containing protein. [Os01t0935200-01]	1.35	-1.35	0	-1.32	-1.26	-1.29	0.440951	rapdb|Os01t0935200-01|gb|CT836573|ta|CI480676|ta|CI457132	ATTAGTAAGAGTAGCCAGTGCTTAGGTACTATTAGCTAGGTAGATTAGCTAATTAATCTG	Os01t0935200-01	Histone-fold domain containing protein.	AK242118	chr01	41028860	41030025	-	Biological Process: regulation of transcription, DNA-dependent (GO:0006355), Cellular Component: intracellular (GO:0005622), Cellular Component: nucleus (GO:0005634), Molecular Function: DNA binding (GO:0003677), Molecular Function: sequence-specific DNA binding (GO:0043565)	Transcription factor, NFYB/HAP3, conserved site (IPR003956), Transcription factor, CBFA/NFYB, DNA topoisomerase (IPR003957), Transcription factor CBF/NF-Y/archaeal histone (IPR003958), Histone-fold (IPR009072)	20.71	2.23	3.02	2.45
GT_GT_Os_A_Specific_0039810	Os05t0461200-00	Similar to Zinc finger transcription factor ZFP19.	0.2	-0.2	0	-1.4	-1.14	-1.27	0.0334293	ref|Os05t0461200-00|rapDB|Os05t0461200-00	AAGTGCCGGCACGCCCAGCTCGGCGTCGCCGTGAACTCTGTGCAAAGAACGATACTACTG	Os05t0461200-00	Zinc finger, C2H2 domain containing protein.	DQ245451	chr05	22648416	22649036	+	Cellular Component: intracellular (GO:0005622), Molecular Function: zinc ion binding (GO:0008270)	Zinc finger, C2H2 (IPR007087), Zinc finger, C2H2-like (IPR015880)	16.56	8.84	5.1	4.73
GT_Os06g0165600|mRNA|AY345235|CDS+3'UTR	Os06t0165600-01	CRT/DRE binding factor (Transcription factor RCBF4). [Os06t0165600-01]	-0.26	0.26	0	-1.44	-1.09	-1.26	0.0559112	rapdb|Os06t0165600-01|gb|AF243384|ta|TA71727_4530|tc|TC499072	GGAGGAGGTAGGCGCGGACGCCCTCGCCATCATCGTCGATGTCGCCACTGATGACGAGGT	Os06t0165600-01	CRT/DRE binding factor (Transcription factor RCBF4).	AF243384	chr06	3310919	3311822	+	Biological Process: regulation of transcription, DNA-dependent (GO:0006355), Molecular Function: DNA binding (GO:0003677), Molecular Function: sequence-specific DNA binding transcription factor activity (GO:0003700)	Pathogenesis-related transcriptional factor/ERF, DNA-binding (IPR001471), DNA-binding, integrase-type (IPR016177)	33.39	33.59	13.75	13.56
GT_GT_Os_A_Specific_0082209	Os03t0205300-00	Similar to Helix-loop-helix DNA-binding domain containing protein.	0.36	-0.36	0	-1.31	-1.19	-1.25	0.0759338	ref|Os03t0205300-00|rapDB|Os03t0205300-00	ACTACCTCTCTGATGACGACTCGCTGTCGCTGGAGATGACTTCGTGCAGCAACGTGAGCT	Os03t0205300-00	Similar to Helix-loop-helix DNA-binding domain containing protein.		chr03	5495851	5497269	-	Biological Process: regulation of transcription, DNA-dependent (GO:0006355)	Helix-loop-helix DNA-binding (IPR011598), Basic helix-loop-helix leucine zipper transcription factor (IPR024097), Basic helix-loop-helix leucine zipper transcription factor, plant (IPR024102)	11.17	4.77	3.28	2.76
GT_GT_Os_A_Specific_0546355	Os11t0137400-00	Hypothetical conserved gene.	0.19	-0.19	0	-0.06	-2.36	-1.21	0.409531	ref|Os11t0137400-00|rapDB|Os11t0137400-00	TGATAGTTGGCATCTGCGGGAGGTGTAATTTTATTGGTTTTGGTTTGGGGATTTTTGGCT	Os11t0137400-00	Hypothetical conserved gene.	AK365708	chr11	1735473	1741667	+	Molecular Function: sequence-specific DNA binding (GO:0043565)	Winged helix-turn-helix transcription repressor DNA-binding (IPR011991), Transcription factor TFE/TFIIEalpha HTH domain (IPR017919), TFIIEalpha/SarR/Rpc3 HTH domain (IPR024550)	20.83	11.28	16.4	2.57
GT_Os08g0433400|mRNA|AK059468|CDS+3'UTR	Os08t0433400-01	Hypothetical conserved gene. [Os08t0433400-01]	-0.31	0.31	0	-1.42	-1	-1.21	0.0850809	rapdb|Os08t0433400-01|gb|AK059468|gb|AJ495796|ta|TA64755_4530	AATATTAGGGTACCGTGGGCCTGTGGGGATGTAGTAAATAAACCAGATTGCAATTTGTCA	Os08t0433400-01	Hypothetical conserved gene.	AK059468	chr08	21019546	21021361	-	Biological Process: regulation of transcription, DNA-dependent (GO:0006355), Molecular Function: DNA binding (GO:0003677), Molecular Function: protein binding (GO:0005515)	SANT domain, DNA binding (IPR001005), Homeodomain-like (IPR009057), Homeodomain-related (IPR012287), Myb, DNA-binding (IPR014778), Myb transcription factor (IPR015495), Transcription regulator HTH, Myb-type, DNA-binding (IPR017930)	7488.61	8151.01	3252.23	3357.76
GT_Os01g0524500|mRNA|AK068565|CDS+3'UTR	Os01t0524500-01	Similar to Transcription factor MYBS3. [Os01t0524500-01]	-0.51	0.51	0	-1.37	-0.96	-1.16	0.166256	rapdb|Os01t0524500-01|gb|AY151042|ta|TA57578_4530|ta|TA57576_4530	CGCCGATCGATGATCTTGCAGGGGTTGCAATTAGGGATTGATTTCCATTTTGCTGATGTA	Os01t0524500-01	Conserved hypothetical protein.	AK068565	chr01	18755303	18756817	+			680.31	965.4	349.25	358.09
GT_Os06g0565200|COMBINER_EST|Os06g0565200|8	Os06t0565200-00	Winged helix repressor DNA-binding domain containing protein. [Os06t0565200-00]	-0.09	0.09	0	-0.86	-1.46	-1.16	0.0662728	rapdb|Os06t0565200-00|gb|NM_001064424|tc|TC497486	GCCGACACGGCATCGGAGGCGGAGCCATGGGAGGAGATGGGAGAGGAGGAGGTGCAGGAG	Os06t0565200-00	Putative heat stress transcription factor A-6a.		chr06	21761304	21762421	+	Biological Process: regulation of transcription, DNA-dependent (GO:0006355), Cellular Component: nucleus (GO:0005634), Molecular Function: sequence-specific DNA binding transcription factor activity (GO:0003700), Molecular Function: sequence-specific DNA binding (GO:0043565)	Heat shock factor (HSF)-type, DNA-binding (IPR000232), Winged helix-turn-helix transcription repressor DNA-binding (IPR011991)	11.8	9.46	6.46	3.29
GT_Os08g0433400|mRNA|AJ495796|CDS+3'UTR	Os08t0433400-01	Hypothetical conserved gene. [Os08t0433400-01]	-0.37	0.37	0	-1.38	-0.93	-1.16	0.115823	rapdb|Os08t0433400-01|gb|AJ495796|gb|AK059468|ta|TA64755_4530	GCATTTGTGAAATATTAGGGTACCGTGGGCCTGTGGGGATGTAGTAAATAAACCAGATTG	Os08t0433400-01	Hypothetical conserved gene.	AK059468	chr08	21019546	21021361	-	Biological Process: regulation of transcription, DNA-dependent (GO:0006355), Molecular Function: DNA binding (GO:0003677), Molecular Function: protein binding (GO:0005515)	SANT domain, DNA binding (IPR001005), Homeodomain-like (IPR009057), Homeodomain-related (IPR012287), Myb, DNA-binding (IPR014778), Myb transcription factor (IPR015495), Transcription regulator HTH, Myb-type, DNA-binding (IPR017930)	6786.05	7970.17	3132.07	3313.12
GT_Os01g0524500|mRNA|AY151042|CDS+3'UTR	Os01t0524500-01	Similar to Transcription factor MYBS3. [Os01t0524500-01]	-0.56	0.56	0	-1.34	-0.93	-1.13	0.1998	rapdb|Os01t0524500-01|gb|AY151042|ta|TA57578_4530|ta|TA57576_4530	CGCCGATCGATGATCTTGCAGGGGTTGCAATTAGGGATTGATTTCCATTTTGCTGATGTA	Os01t0524500-01	Conserved hypothetical protein.	AK068565	chr01	18755303	18756817	+			621.51	956.58	339.63	348.41
GT_Os10g0390800|mRNA|AK110269|CDS+3'UTR	Os10t0390800-01	Similar to Ethylene-responsive transcription factor 3 (Ethylene-responsive element binding factor 3) (EREBP-3) (AtERF3). [Os10t0390800-01]	-0.69	0.69	0	-1.41	-0.86	-1.13	0.268877	rapdb|Os10t0390800-01|gb|CT833261|ta|TA63155_4530|ta|CI543924	GAGTTCATCGCAAAATATGATGTAAGTATGTGTCTTGAGATTGTTTTAGCAGTGGCTTTT	Os10t0390800-01	Similar to Ethylene-responsive transcription factor 3 (Ethylene-responsive element binding factor 3) (EREBP-3) (AtERF3).	AK110269	chr10	12992051	12993413	+	Biological Process: regulation of transcription, DNA-dependent (GO:0006355), Molecular Function: DNA binding (GO:0003677), Molecular Function: sequence-specific DNA binding transcription factor activity (GO:0003700)	Pathogenesis-related transcriptional factor/ERF, DNA-binding (IPR001471), DNA-binding, integrase-type (IPR016177)	13.87	25.56	7.89	8.95
GT_GT_Os_A_Specific_0026046	Os01t0820400-00	Similar to WRKY22 - superfamily of TFs having WRKY and zinc finger domains.	-0.37	0.37	0	-0.78	-1.46	-1.12	0.153543	ref|Os01t0820400-00|rapDB|Os01t0820400-00	AAGACTGAGAAAGGCAGAGGTGGAAACACCTCGCCTGATGCATTCTCCTCCTCCTCGCTG	Os01t0820400-00	Similar to WRKY22 - superfamily of TFs having WRKY and zinc finger domains.	EU956670	chr01	34981266	34985474	+	Biological Process: regulation of transcription, DNA-dependent (GO:0006355), Molecular Function: sequence-specific DNA binding transcription factor activity (GO:0003700), Molecular Function: sequence-specific DNA binding (GO:0043565)	DNA-binding WRKY (IPR003657)	28.95	33.89	20.23	9.8
GT_Os12g0125000|mRNA|AK061437|CDS+3'UTR	Os12t0125000-01	Myb factor. [Os12t0125000-01]	-0.29	0.29	0	-1.12	-1.06	-1.09	0.064693	rapdb|Os12t0125000-01|rapdb|Os11t0128500-01|gb|Y11352|gb|NM_001072168	TCCCAATGATGTTTTAATTAGCTCAAGTAATGAAAGAAAACACTGTCACATTCGATACGT	Os12t0125000-01	Myb factor.	AK061437	chr12	1200746	1201965	-	Biological Process: regulation of transcription, DNA-dependent (GO:0006355), Molecular Function: DNA binding (GO:0003677), Molecular Function: protein binding (GO:0005515)	SANT domain, DNA binding (IPR001005), Homeodomain-like (IPR009057), Homeodomain-related (IPR012287), Myb, DNA-binding (IPR014778), Myb transcription factor (IPR015495), Transcription regulator HTH, Myb-type, DNA-binding (IPR017930)	16.42	17.26	8.64	6.94
GT_GT_Os_A_Specific_0020325	Os05t0478800-00	Similar to WRKY transcription factor 48	0.11	-0.11	0	-1.56	-0.6	-1.08	0.158332	ref|Os05t0478800-00|rapDB|Os05t0478800-00	AACTCGTCTACTTTCATGAGCTCTCAGCTGCTCTCGGCCTACTCGATCGAGACTGGGGTG	Os05t0478800-00	Similar to WRKY transcription factor 48.	EU665447	chr05	23550611	23551282	-	Biological Process: regulation of transcription, DNA-dependent (GO:0006355), Molecular Function: sequence-specific DNA binding transcription factor activity (GO:0003700), Molecular Function: sequence-specific DNA binding (GO:0043565)	DNA-binding WRKY (IPR003657)	29.06	17.64	8.51	12.82
GT_Os01g0293100|mRNA|AK106850|CDS+3'UTR	Os01t0293100-01	Basic helix-loop-helix dimerisation region bHLH domain containing protein. [Os01t0293100-01]	-0.11	0.11	0	-1.15	-1	-1.07	0.014532	rapdb|Os01t0293100-01|gb|AK106850|ta|TA59899_4530|tc|TC495374	AGCTTTTGGGAGATCTTTGGTATGTCATGGTTTGCATGTATTATTTTGGTCTACTTGGAT	Os01t0293100-01	bHLH transcription factor, Control of anther cell differentiation, Pollen development		chr01	10664792	10666903	-	Molecular Function: protein dimerization activity (GO:0046983)	Myc-type, basic helix-loop-helix (bHLH) domain (IPR011598)	9620.48	7861.57	4367.92	3743.45
GT_Os03g0124000|mRNA|AK121207|CDS+3'UTR	Os03t0124000-01	Homeodomain-related domain containing protein. [Os03t0124000-01]	-0.87	0.87	0	-1.3	-0.85	-1.07	0.354389	rapdb|Os03t0124000-01|gb|AK121207|ta|TA64842_4530|tc|TC488851	GGTTGTGTGGTCGTGTGTTGTGTAGTGGAGACAGCTTTTATTTGTACTGGAAATCTGGAA	Os03t0124000-01	Homeodomain-related domain containing protein.	AK121207	chr03	1394429	1400133	+	Biological Process: regulation of transcription, DNA-dependent (GO:0006355), Cellular Component: nucleus (GO:0005634), Molecular Function: DNA binding (GO:0003677), Molecular Function: sequence-specific DNA binding transcription factor activity (GO:0003700), Molecular Function: protein binding (GO:0005515), Molecular Function: sequence-specific DNA binding (GO:0043565)	Homeobox (IPR001356), POX (IPR006563), Homeobox KN domain (IPR008422), Homeodomain-like (IPR009057), Homeodomain-related (IPR012287)	276.8	647.65	191.82	202.7
GT_Os08g0436700|mRNA|AK073013|CDS+3'UTR	Os08t0436700-01	Similar to NAC transcription factor. [Os08t0436700-01]	0.06	-0.06	0	-0.86	-1.23	-1.05	0.031778	rapdb|Os08t0436700-01|gb|AK073013|ta|TA77117_4530|tc|TC495121	AGTTTCTGAGTGCTGTGAGAGTGTGATGAGTATTGTATTGTCAGTAGAAGAAATATATGT	Os08t0436700-01	Similar to NAC transcription factor.	AK073013	chr08	21218225	21220249	+	Biological Process: regulation of transcription, DNA-dependent (GO:0006355), Molecular Function: DNA binding (GO:0003677)	No apical meristem (NAM) protein (IPR003441)	31.99	20.73	15.73	9.46
GT_Os09g0538400|mRNA|AK104457|CDS+3'UTR	Os09t0538400-01	Similar to P-type R2R3 Myb protein (Fragment). [Os09t0538400-01]	-0.98	0.98	0	-1.54	-0.55	-1.04	0.440994	rapdb|Os09t0538400-01|ta|TA47209_4530|ta|CI015693|ta|CB679301	ATTTTGTCTCTGTTGTAATTACCATATATTGACTAATCATGACAAATAATACTTGATGCT	Os09t0538400-01	Similar to P-type R2R3 Myb protein (Fragment).	AK111966, AK104408, AK104457	chr09	21189530	21190738	-	Biological Process: regulation of transcription, DNA-dependent (GO:0006355), Molecular Function: DNA binding (GO:0003677), Molecular Function: protein binding (GO:0005515)	SANT domain, DNA binding (IPR001005), Homeodomain-like (IPR009057), Homeodomain-related (IPR012287), Myb, DNA-binding (IPR014778), Myb transcription factor (IPR015495), Transcription regulator HTH, Myb-type, DNA-binding (IPR017930)	1526.45	4150.55	964.61	1481.34
GT_GT_Os_A_Specific_0102391	Os08t0532500-01	Hypothetical conserved gene.	-0.12	0.12	0	-2.04	-0.01	-1.03	0.42265	ref|Os08t0532500-01|rapDB|Os08t0532500-01|gb|AK071880	AGATGAGGTCACAGTCCGACCCATCAGAGCAGTTTCTCGAGAGCTTCGCTCCGGACATTG	Os08t0532500-01	Hypothetical conserved gene.	AK071880	chr08	26543222	26545411	+	Biological Process: transcription initiation, DNA-dependent (GO:0006352), Biological Process: regulation of transcription, DNA-dependent (GO:0006355), Molecular Function: zinc ion binding (GO:0008270)	Transcription factor TFIIB (IPR000812), Cyclin-like (IPR013763)	12.19	10.07	2.99	9.49
GT_GT_Os_A_Specific_0083880	Os09t0431300-00	Similar to MYB transcription factor MYB71 (Fragment).	-2.12	2.12	0	-2.05	0	-1.02	0.706169	ref|Os09t0431300-00|rapDB|Os09t0431300-00	ACTCCAGGAGTGGACTCCGTGTTCCATGAGTATGCTCAGCTAGACTACGGACAGTATAAT	Os09t0431300-00	Similar to MYB transcription factor MYB71 (Fragment).	AF099376	chr09	15771483	15772929	-	Biological Process: regulation of transcription, DNA-dependent (GO:0006355), Molecular Function: DNA binding (GO:0003677), Molecular Function: protein binding (GO:0005515)	SANT domain, DNA binding (IPR001005), Homeodomain-like (IPR009057), Homeodomain-related (IPR012287), Myb, DNA-binding (IPR014778), Myb transcription factor (IPR015495), MYB-like (IPR017877), Transcription regulator HTH, Myb-type, DNA-binding (IPR017930)	3.34	44.42	3.28	10.49
GT_GT_Os_A_Specific_0153705	Os06t0691500-00	Transcription factor IIS, N-terminal domain containing protein.	-0.33	0.33	0	-0.17	-1.87	-1.02	0.380221	ref|Os06t0691500-00|rapDB|Os06t0691500-00	ATCGTGCAGGAGCGGAACCGATCTAGAGTTGCCTCGCACACGTCGTCGTTGCGTCGTAGA	Os06t0691500-00	Transcription factor IIS, N-terminal domain containing protein.	EU959826	chr06	28845932	28846936	+	Biological Process: transcription, DNA-dependent (GO:0006351), Cellular Component: nucleus (GO:0005634), Molecular Function: DNA binding (GO:0003677)	Transcription factor IIS, N-terminal (IPR017923)	12.52	13.99	13.08	3.11
GT_Os11g0139600|mRNA|AK073051|CDS+3'UTR	Os11t0139600-01	Similar to Scarecrow-like 9 (Fragment). [Os11t0139600-01]	-0.72	0.72	0	-1.06	-0.96	-1.01	0.297813	rapdb|Os11t0139600-01|gb|AK073051|ta|TA64095_4530|tc|TC507998	ACGAGCGTTCATTGTCCACTAATGTCATACCGGGATGTATCATGTATGAAGGCTAGCTCA	Os11t0139600-01	Similar to GRAS family transcription factor containing protein.	AK073051	chr11	1829913	1832347	+		Transcription factor GRAS (IPR005202)	4.08	7.82	3.01	2.49
GT_Os01g0763200|mRNA|AK071964|CDS+3'UTR	Os01t0763200-01	Similar to Transcription factor PCF7 (Fragment). [Os01t0763200-01]	-0.19	0.19	0	-0.88	-1.13	-1	0.0473453	rapdb|Os01t0763200-01|gb|EU152205|ta|TA57151_4530|tc|TC490373	TTTTGCTCTGAAACTAGGGCAAGAAATATGCAGGGCTTTGCTGCATATGCCTGTGTGCAA	Os01t0763200-01	TCP family transcription factor, Strigolactone and cytokinin controlled mesocotyl elongation in darkness		chr01	32106876	32109742	-		Transcription factor, TCP (IPR005333), Transcription factor TCP subgroup (IPR017887)	6173.84	5658.63	3565.3	2328.67
GT_Os09g0538400|mRNA|AK111966|CDS+3'UTR	Os09t0538400-01	Similar to P-type R2R3 Myb protein (Fragment). [Os09t0538400-01]	-0.94	0.94	0	-1.46	-0.53	-0.99	0.443367	rapdb|Os09t0538400-01|ta|TA47209_4530|ta|CI015693|ta|CB679301	ATTTTGTCTCTGTTGTAATTACCATATATTGACTAATCATGACAAATAATACTTGATGCT	Os09t0538400-01	Similar to P-type R2R3 Myb protein (Fragment).	AK111966, AK104408, AK104457	chr09	21189530	21190738	-	Biological Process: regulation of transcription, DNA-dependent (GO:0006355), Molecular Function: DNA binding (GO:0003677), Molecular Function: protein binding (GO:0005515)	SANT domain, DNA binding (IPR001005), Homeodomain-like (IPR009057), Homeodomain-related (IPR012287), Myb, DNA-binding (IPR014778), Myb transcription factor (IPR015495), Transcription regulator HTH, Myb-type, DNA-binding (IPR017930)	1586.63	4111.4	1031.45	1523.88
GT_Os12g0125000|mRNA|Y11352|CDS+3'UTR	Os11t0128500-01	Similar to Myb factor. [Os11t0128500-01]	-0.76	0.76	0	-0.39	-1.52	-0.95	0.420364	rapdb|Os11t0128500-01|gb|Y11352|gb|NM_001072168|ta|TA51759_4530	CGTATACTGTGCACATCAATAATTAATTTTACATTAATTAGCTAGATGCATGTCTAGGTT	Os11t0128500-01	Similar to Myb factor.	AK241549	chr11	1317256	1318705	-	Biological Process: regulation of transcription, DNA-dependent (GO:0006355), Molecular Function: DNA binding (GO:0003677), Molecular Function: protein binding (GO:0005515)	SANT domain, DNA binding (IPR001005), Homeodomain-like (IPR009057), Homeodomain-related (IPR012287), Myb, DNA-binding (IPR014778), Myb transcription factor (IPR015495), Transcription regulator HTH, Myb-type, DNA-binding (IPR017930)	5.31	10.7	6.41	2.27
GT_Os03g0174400|COMBINER_EST|Os03g0174400|8	Os03t0174400-00	Hypothetical conserved gene. [Os03t0174400-00]	-0.25	0.25	0	-0.69	-1.18	-0.94	0.11752	rapdb|Os03t0174400-00|gb|NM_001055662|tc|NP13018457	GCGGCGCGCTGGGCGCCAATGGCGGGTTCCAGATGGACGATCTGCATGAGGTCGAACAGT	Os03t0174400-00	Hypothetical conserved gene.	EF028768	chr03	3984892	3985856	+	Biological Process: regulation of transcription, DNA-dependent (GO:0006355), Molecular Function: DNA binding (GO:0003677), Molecular Function: sequence-specific DNA binding transcription factor activity (GO:0003700)	Pathogenesis-related transcriptional factor/ERF, DNA-binding (IPR001471), DNA-binding, integrase-type (IPR016177)	269.83	270.29	185.69	102.29
GT_Os03g0745000|mRNA|AK069579|CDS+3'UTR	Os03t0745000-01	Winged helix repressor DNA-binding domain containing protein. [Os03t0745000-01]	-0.21	0.21	0	-0.63	-1.19	-0.91	0.122695	rapdb|Os03t0745000-01|rapdb|Os03t0745000-02|gb|AK109590|ta|TA52162_4530	CAGCTACTGCTGCCCTTTTAAAATTTGAAAGTTACGGAGTAATTTCAGCTGATTTTTAAG	Os03t0745000-01	Similar to Heat stress transcription factor A-2a.	AK069579	chr03	30604690	30607159	-	Biological Process: regulation of transcription, DNA-dependent (GO:0006355), Cellular Component: nucleus (GO:0005634), Molecular Function: sequence-specific DNA binding transcription factor activity (GO:0003700), Molecular Function: sequence-specific DNA binding (GO:0043565)	Heat shock factor (HSF)-type, DNA-binding (IPR000232), Winged helix-turn-helix transcription repressor DNA-binding (IPR011991)	19.16	18.01	13.38	6.99
GT_Os03g0745000|mRNA|AY344486|CDS+3'UTR	Os03t0745000-01	Winged helix repressor DNA-binding domain containing protein. [Os03t0745000-01]	0.07	-0.07	0	-0.95	-0.81	-0.88	0.0122397	rapdb|Os03t0745000-01|rapdb|Os03t0745000-02|gb|AK109590|ta|TA52162_4530	TCTTTCTTTCCATTTTTTTATAGTTTCGGACATCTTGTCGCCGCCCTGCAAGTTGCCAAA	Os03t0745000-01	Similar to Heat stress transcription factor A-2a.	AK069579	chr03	30604690	30607159	-	Biological Process: regulation of transcription, DNA-dependent (GO:0006355), Cellular Component: nucleus (GO:0005634), Molecular Function: sequence-specific DNA binding transcription factor activity (GO:0003700), Molecular Function: sequence-specific DNA binding (GO:0043565)	Heat shock factor (HSF)-type, DNA-binding (IPR000232), Winged helix-turn-helix transcription repressor DNA-binding (IPR011991)	83.26	53.23	38.39	32.72
GT_GT_Os_A_Specific_0166862	Os01t0210200-00	Os01t0210200-00; Os01t0210200-00; Next best Hit: Os07t0111201-00(alignment length 22bp with 95.45%identity)	-0.37	0.37	0	-0.74	-1	-0.87	0.156079	ref|Os01t0210200-00|rapDB|Os01t0210200-00	ATGGAAACTTCTTCGTCTGATTTCTCTTCTACAACGGAGGTGGCGGCGACCCCGTCGAGC	Os01t0210200-00	Similar to Myb-like DNA-binding domain containing protein, expressed.	AF099372	chr01	6000333	6000920	-	Biological Process: regulation of transcription, DNA-dependent (GO:0006355), Molecular Function: DNA binding (GO:0003677), Molecular Function: protein binding (GO:0005515)	SANT domain, DNA binding (IPR001005), Homeodomain-like (IPR009057), Homeodomain-related (IPR012287), Myb, DNA-binding (IPR014778), Myb transcription factor (IPR015495), MYB-like (IPR017877), Transcription regulator HTH, Myb-type, DNA-binding (IPR017930)	303.82	356.45	219.1	141.28
GT_Os01g0788800|mRNA|AK071723|CDS+3'UTR	Os01t0788800-01	Similar to Isoform 2 of Homeobox-leucine zipper protein TF1. [Os01t0788800-01]	-0.28	0.28	0	-0.99	-0.74	-0.87	0.103045	rapdb|Os01t0788800-01|rapdb|Os01t0788800-03|rapdb|Os01t0788800-02|gb|AF317882	ATGCAGTTTGCTTCGCAGAGACGCGGATACATTTGCTATCGTATGGATGCTCCTTTAGAA	Os01t0788800-01	Similar to Isoform 2 of Homeobox-leucine zipper protein TF1.	AK121338	chr01	33474895	33478422	+	Biological Process: regulation of transcription, DNA-dependent (GO:0006355), Cellular Component: nucleus (GO:0005634), Molecular Function: DNA binding (GO:0003677), Molecular Function: sequence-specific DNA binding transcription factor activity (GO:0003700), Molecular Function: protein binding (GO:0005515), Molecular Function: sequence-specific DNA binding (GO:0043565)	Homeobox (IPR001356), Lipid-binding START (IPR002913), Homeodomain-like (IPR009057), Homeodomain-related (IPR012287), Homeobox, conserved site (IPR017970)	1378.35	1422.31	784.98	719.05
GT_GT_Os_A_Specific_0028187	Os04t0663600-00	Similar to WUSCHEL-related homeobox 1A.	0.86	-0.86	0	-0.56	-1.15	-0.86	0.446745	ref|Os04t0663600-00|rapDB|Os04t0663600-00	AAGATCCTGCGGGAGCTGTACTACAGCTGCGGCATCAGGTCGCCCAACTCGGAGCAGATC	Os04t0663600-00	Similar to WUSCHEL-related homeobox 1A.	AB218894	chr04	33860374	33861424	-	Biological Process: regulation of transcription, DNA-dependent (GO:0006355), Molecular Function: DNA binding (GO:0003677), Molecular Function: sequence-specific DNA binding transcription factor activity (GO:0003700), Molecular Function: protein binding (GO:0005515), Molecular Function: sequence-specific DNA binding (GO:0043565)	Homeobox (IPR001356), Homeodomain-like (IPR009057), Homeodomain-related (IPR012287)	12.98	2.77	4.54	2.32
GT_GT_Os_A_Specific_0507475	Os03t0325600-01	Similar to WUSCHEL-related homeobox 6.	-0.07	0.07	0	-0.73	-0.97	-0.85	0.0263629	ref|Os03t0325600-01|rapDB|Os03t0325600-01|gb|AK111000	TCCAAATCGGAGAGAGCTACTTTCTGGTAACCATCCATCTCCAAGCTCTTACTAGCTGGT	Os03t0325600-01	Similar to WUSCHEL-related homeobox 6.	AK111000	chr03	11845870	11849001	-	Biological Process: regulation of transcription, DNA-dependent (GO:0006355), Molecular Function: DNA binding (GO:0003677), Molecular Function: sequence-specific DNA binding transcription factor activity (GO:0003700), Molecular Function: protein binding (GO:0005515), Molecular Function: sequence-specific DNA binding (GO:0043565)	Homeobox (IPR001356), Homeodomain-like (IPR009057), Homeodomain-related (IPR012287)	5.94	4.62	3.52	2.31
GT_Os02g0265100|mRNA|AK107047|CDS+3'UTR	Os02t0265100-01	Similar to WRKY transcription factor 39. [Os02t0265100-01]	1.62	-1.62	0	-1.85	0.14	-0.85	0.698296	rapdb|Os02t0265100-01|gb|AK107047	TTTTGGACTTTTCTTGGAGAAAATGTATACCTCCTGTATTGGATTTAAGAAAATGGGAGG	Os02t0265100-01	Hypothetical protein.	AK107047	chr02	9446493	9448541	-			38.7	2.89	3.27	10.05
GT_Os03g0732700|mRNA|AK107908|5'UTR+CDS	Os03t0732100-01	Similar to Homeodomain protein JUBEL1. [Os03t0732100-01]	-0.26	0.26	0	-0.95	-0.75	-0.85	0.0900004	rapdb|Os03t0732100-01|gb|AK287476|ta|TA79147_4530|ta|TA64255_4530	ACTGCGACCAGATGCAGATGGTGGTGAACTTCTTCGACTCGGTGATGGGGTTCGGGGCGG	Os03t0732100-01	Similar to Homeodomain protein JUBEL1.	AK287476	chr03	30003190	30014029	+	Biological Process: regulation of transcription, DNA-dependent (GO:0006355), Cellular Component: nucleus (GO:0005634), Molecular Function: DNA binding (GO:0003677), Molecular Function: sequence-specific DNA binding transcription factor activity (GO:0003700), Molecular Function: protein binding (GO:0005515), Molecular Function: sequence-specific DNA binding (GO:0043565)	Homeobox (IPR001356), POX (IPR006563), Homeobox KN domain (IPR008422), Homeodomain-like (IPR009057), Homeodomain-related (IPR012287)	27.39	27.5	15.8	14
GT_Os04g0461000|COMBINER_EST|CI523687|6	Os04t0461000-01	Similar to Myb-related transcription factor LBM1. [Os04t0461000-01]	-0.21	0.21	0	-0.62	-1.08	-0.85	0.112627	rapdb|Os04t0461000-01|gb|AK288415|ta|CI523687	TGTTCGGTGTTCTTATAGAATGTGTAAAACACTGAAACTACTATCAGAGAATGTAGCATC	Os04t0461000-01	Similar to Myb-related transcription factor LBM1.	AK288415	chr04	23024212	23026644	+	Biological Process: regulation of transcription, DNA-dependent (GO:0006355), Molecular Function: DNA binding (GO:0003677), Molecular Function: protein binding (GO:0005515)	SANT domain, DNA binding (IPR001005), Homeodomain-like (IPR009057), Homeodomain-related (IPR012287), Myb, DNA-binding (IPR014778), Myb transcription factor (IPR015495), Transcription regulator HTH, Myb-type, DNA-binding (IPR017930)	557.56	528.38	391.66	221.32
GT_Os05g0586600|mRNA|AK105697|CDS+3'UTR	Os05t0586600-01	Similar to SIGE (RNA polymerase sigma subunit E); DNA binding / DNA-directed RNA polymerase/ sigma factor/ transcription factor. [Os05t0586600-01]	-1.1	1.1	0	-0.83	-0.87	-0.85	0.52294	rapdb|Os05t0586600-01|gb|AK105697|ta|TA56040_4530|tc|TC491021	GGGATGATCCGATCCCTGCTTAGCTTAGCTCATACGCTGTGCATTCAAAAGAAAAGACAT	Os05t0586600-01	Similar to SIGE (RNA polymerase sigma subunit E); DNA binding / DNA-directed RNA polymerase/ sigma factor/ transcription factor.	AK105697	chr05	29225038	29227592	+	Biological Process: transcription initiation, DNA-dependent (GO:0006352), Biological Process: regulation of transcription, DNA-dependent (GO:0006355), Molecular Function: DNA binding (GO:0003677), Molecular Function: sequence-specific DNA binding transcription factor activity (GO:0003700), Molecular Function: sigma factor activity (GO:0016987)	RNA polymerase sigma-70 factor (IPR000943), RNA polymerase sigma-70 region 3 (IPR007624), RNA polymerase sigma-70 region 4 (IPR007630), Winged helix-turn-helix transcription repressor DNA-binding (IPR011991), RNA polymerase sigma factor, region 3/4 (IPR013324), RNA polymerase sigma factor, region 2 (IPR013325)	30.51	99.14	34.46	25.94
GT_Os01g0542700|mRNA|AK110526|CDS+3'UTR	Os01t0542700-01	bZIP transcription factor, bZIP-1 domain containing protein. [Os01t0542700-01]	-0.4	0.4	0	-0.58	-1.1	-0.84	0.220637	rapdb|Os01t0542700-01|gb|CT828931|ta|TA72767_4530	CAAAGGGCAAGAAGGACATTTCATGTGTGTATGAGACTTTATTATAAATGTGAAATGGAC	Os01t0542700-01	bZIP transcription factor, bZIP-1 domain containing protein.	AK110526	chr01	20034162	20035006	+	Biological Process: regulation of transcription, DNA-dependent (GO:0006355), Molecular Function: sequence-specific DNA binding transcription factor activity (GO:0003700), Molecular Function: sequence-specific DNA binding (GO:0043565), Molecular Function: protein dimerization activity (GO:0046983)	Basic-leucine zipper (bZIP) transcription factor (IPR004827), bZIP transcription factor, bZIP-1 (IPR011616)	185.93	228.19	153.08	82.52
GT_Os01g0734000|mRNA|AK108909|CDS+3'UTR	Os01t0734000-01	Similar to WRKY DNA binding protein. [Os01t0734000-01]	-1.25	1.25	0	-0.86	-0.81	-0.84	0.57213	rapdb|Os01t0734000-01|gb|AK108909|gb|CI184065|ta|TA68732_4530	TACGTACTCCCTGTACGTGTATCCTTGTATATTTTCATATGTACGCTAAGCTTACGCATA	Os01t0734000-01	Similar to WRKY DNA binding protein.	AK108909	chr01	30604326	30608077	+	Biological Process: regulation of transcription, DNA-dependent (GO:0006355), Molecular Function: sequence-specific DNA binding transcription factor activity (GO:0003700), Molecular Function: sequence-specific DNA binding (GO:0043565)	DNA-binding WRKY (IPR003657)	2.77	11.02	3.38	2.7
GT_Os01g0788800|mRNA|AF317882|CDS+3'UTR	Os01t0788800-01	Similar to Isoform 2 of Homeobox-leucine zipper protein TF1. [Os01t0788800-01]	-0.36	0.36	0	-1.06	-0.62	-0.84	0.181188	rapdb|Os01t0788800-01|rapdb|Os01t0788800-03|rapdb|Os01t0788800-02|gb|AF317882	ATGCAGTTTGCTTCGCAGAGACGCGGATACATTTGCTATCGTATGGATGCTCCTTTAGAA	Os01t0788800-01	Similar to Isoform 2 of Homeobox-leucine zipper protein TF1.	AK121338	chr01	33474895	33478422	+	Biological Process: regulation of transcription, DNA-dependent (GO:0006355), Cellular Component: nucleus (GO:0005634), Molecular Function: DNA binding (GO:0003677), Molecular Function: sequence-specific DNA binding transcription factor activity (GO:0003700), Molecular Function: protein binding (GO:0005515), Molecular Function: sequence-specific DNA binding (GO:0043565)	Homeobox (IPR001356), Lipid-binding START (IPR002913), Homeodomain-like (IPR009057), Homeodomain-related (IPR012287), Homeobox, conserved site (IPR017970)	1297.87	1494.99	740.38	777.94
GT_GT_Os_A_Specific_0067096	Os03t0732100-01	Similar to Homeodomain protein JUBEL1.	0.13	-0.13	0	-1.29	-0.37	-0.83	0.223813	ref|Os03t0732100-01|rapDB|Os03t0732100-01|gb|AK287476	ACCACTACTGCGACCAGATGCAGATGGTGGTGAACTTCTTCGACTCGGTGATGGGGTTCG	Os03t0732100-01	Similar to Homeodomain protein JUBEL1.	AK287476	chr03	30003190	30014029	+	Biological Process: regulation of transcription, DNA-dependent (GO:0006355), Cellular Component: nucleus (GO:0005634), Molecular Function: DNA binding (GO:0003677), Molecular Function: sequence-specific DNA binding transcription factor activity (GO:0003700), Molecular Function: protein binding (GO:0005515), Molecular Function: sequence-specific DNA binding (GO:0043565)	Homeobox (IPR001356), POX (IPR006563), Homeobox KN domain (IPR008422), Homeodomain-like (IPR009057), Homeodomain-related (IPR012287)	14.57	8.5	5.05	7.39
GT_Os01g0788800|mRNA|AK121338|CDS+3'UTR	Os01t0788800-01	Similar to Isoform 2 of Homeobox-leucine zipper protein TF1. [Os01t0788800-01]	-0.29	0.29	0	-1.01	-0.65	-0.83	0.137416	rapdb|Os01t0788800-01|rapdb|Os01t0788800-03|rapdb|Os01t0788800-02|gb|AF317882	ATGCAGTTTGCTTCGCAGAGACGCGGATACATTTGCTATCGTATGGATGCTCCTTTAGAA	Os01t0788800-01	Similar to Isoform 2 of Homeobox-leucine zipper protein TF1.	AK121338	chr01	33474895	33478422	+	Biological Process: regulation of transcription, DNA-dependent (GO:0006355), Cellular Component: nucleus (GO:0005634), Molecular Function: DNA binding (GO:0003677), Molecular Function: sequence-specific DNA binding transcription factor activity (GO:0003700), Molecular Function: protein binding (GO:0005515), Molecular Function: sequence-specific DNA binding (GO:0043565)	Homeobox (IPR001356), Lipid-binding START (IPR002913), Homeodomain-like (IPR009057), Homeodomain-related (IPR012287), Homeobox, conserved site (IPR017970)	1327.87	1403.93	755.08	748.44
GT_Os01g0886200|mRNA|AY177693|CDS	Os01t0886200-01	Similar to AGAMOUS homolog. [Os01t0886200-01]	-0.22	0.22	0	-1.15	-0.5	-0.83	0.167735	rapdb|Os01t0886200-01|gb|AK070958|ta|TA52829_4530|ta|AY551913	AGCCGAGGACGCCTCTATGAGTTCTCCAATGTAAACAGCACAAGGTCAACAATCGAGAGG	Os01t0886200-01	Similar to AGAMOUS homolog.	AK070958	chr01	38500880	38505086	+	Biological Process: regulation of transcription, DNA-dependent (GO:0006355), Cellular Component: nucleus (GO:0005634), Molecular Function: DNA binding (GO:0003677), Molecular Function: sequence-specific DNA binding transcription factor activity (GO:0003700), Molecular Function: protein dimerization activity (GO:0046983)	Transcription factor, MADS-box (IPR002100), Transcription factor, K-box (IPR002487)	32.13	30.48	15.65	19
GT_Os08g0136100|mRNA|AB101650|CDS	Os08t0136100-01	Similar to Roc1. [Os08t0136100-01]	0.53	-0.53	0	-0.54	-1.11	-0.83	0.307868	rapdb|Os08t0136100-01|gb|AK318563|ta|AB101650|tc|TC486016	AGCGCACCCAGATGAAGACGCAGCATGAGAGACACGAGAACAATGCGCTGCGCGCAGAGA	Os08t0136100-01	Similar to Roc1.	AK318563	chr08	2033903	2039301	-	Biological Process: regulation of transcription, DNA-dependent (GO:0006355), Cellular Component: nucleus (GO:0005634), Molecular Function: DNA binding (GO:0003677), Molecular Function: sequence-specific DNA binding transcription factor activity (GO:0003700), Molecular Function: protein binding (GO:0005515), Molecular Function: sequence-specific DNA binding (GO:0043565)	Homeobox (IPR001356), Lipid-binding START (IPR002913), Homeodomain-like (IPR009057), Homeodomain-related (IPR012287), Homeobox, conserved site (IPR017970), START-like domain (IPR023393)	13.98	4.69	6.21	3.22
GT_GT_Os_A_Specific_0033964	Os03t0193600-00	Transcription factor TFIIB domain containing protein.	-0.71	0.71	0	-1	-0.63	-0.82	0.381044	ref|Os03t0193600-00|rapDB|Os03t0193600-00	AAGGACACCGCCTCCCCGCCTCATGTGCGCGTCGACTCCAAGTCGGGCCAAGACAGCTCG	Os03t0193600-00	Transcription factor TFIIB domain containing protein.	AK375156	chr03	4886388	4887435	+	Biological Process: transcription initiation, DNA-dependent (GO:0006352), Biological Process: regulation of transcription, DNA-dependent (GO:0006355), Biological Process: translational initiation (GO:0006413), Molecular Function: translation initiation factor activity (GO:0003743), Molecular Function: zinc ion binding (GO:0008270)	Transcription factor TFIIB (IPR000812), Zinc finger, TFIIB-type (IPR013137), Transcription factor TFIIB, cyclin-related (IPR013150), Cyclin-like (IPR013763)	347.03	654.53	264.44	264.11
GT_GT_Os_A_Specific_0109981	Os01t0975800-00	Similar to DNA binding protein.	0.02	-0.02	0	-0.96	-0.67	-0.82	0.0295398	ref|Os01t0975800-00|rapDB|Os01t0975800-00	AGCGAATAATAATGGTGGTGGTGGGATGGTCGGGGAGCTCAACAGGCAGTACGGCGAGCT	Os01t0975800-00	Similar to DNA binding protein.	EU969208	chr01	43112781	43113407	+	Molecular Function: DNA binding (GO:0003677), Molecular Function: protein dimerization activity (GO:0046983)	Transcription factor, MADS-box (IPR002100)	179.82	123.22	85.2	80.3
GT_Os07g0160100|mRNA|AK100222|CDS+3'UTR	Os07t0160100-03	Similar to cDNA clone:J023038F18, full insert sequence. [Os07t0160100-03]	-0.27	0.27	0	-0.58	-1.07	-0.82	0.150393	rapdb|Os07t0160100-03|ta|TA41318_4530|ta|CI347922|ta|CI257104	ACTGGACTTGAATCTGGAGTATTATGTAAGTGTGCATGCATGCTGGATTATGCAAAATAA	Os07t0160100-03	Similar to MADS-box transcription factor.	AK100222	chr07	3221777	3229237	+	Molecular Function: DNA binding (GO:0003677), Molecular Function: protein binding (GO:0005515)	High mobility group, HMG1/HMG2 (IPR000910), YABBY protein (IPR006780), High mobility group, superfamily (IPR009071)	18579	18966.2	13946.5	7715.77
GT_Os10g0534900|mRNA|AK068029|CDS+3'UTR	Os10t0534900-01	Similar to Prep (Fragment). [Os10t0534900-01]	-0.8	0.8	0	-1.29	-0.35	-0.82	0.470136	rapdb|Os10t0534900-01|gb|AK068029|ta|TA60299_4530|tc|TC488925	GTAGCGATTAGACATCTCGTCGCTCGATGGAATTAATTAATTTTCTTGGCAGCGCGTCTC	Os10t0534900-01	Similar to Prep (Fragment).	AK068029	chr10	20801749	20806453	-	Biological Process: regulation of transcription, DNA-dependent (GO:0006355), Cellular Component: nucleus (GO:0005634), Molecular Function: DNA binding (GO:0003677), Molecular Function: sequence-specific DNA binding transcription factor activity (GO:0003700), Molecular Function: protein binding (GO:0005515), Molecular Function: sequence-specific DNA binding (GO:0043565)	Homeobox (IPR001356), POX (IPR006563), Homeobox KN domain (IPR008422), Homeodomain-like (IPR009057), Homeodomain-related (IPR012287)	66.39	141.55	44.15	65.43
GT_Os02g0698800|mRNA|AK073100|CDS+3'UTR	Os02t0698800-01	WRKY transcription factor 66. [Os02t0698800-01]	0.56	-0.56	0	-0.68	-0.94	-0.81	0.2913	rapdb|Os02t0698800-01|gb|AK073100|tc|TC490839	TTATGACATTTTAATCACTTTGAAACAAAAGGCAAAAGCTAGTATATGCGAATGCAAACA	Os02t0698800-01	WRKY transcription factor 66.	AK073100	chr02	28726783	28730931	+	Biological Process: regulation of transcription, DNA-dependent (GO:0006355), Molecular Function: sequence-specific DNA binding transcription factor activity (GO:0003700), Molecular Function: sequence-specific DNA binding (GO:0043565)	DNA-binding WRKY (IPR003657)	111.58	36.33	44.1	28.64
GT_Os07g0235800|mRNA|AK111874|CDS+3'UTR	Os07t0235800-01	Pathogenesis-related transcriptional factor and ERF domain containing protein. [Os07t0235800-01]	-0.16	0.16	0	-0.71	-0.9	-0.81	0.0505603	rapdb|Os07t0235800-01|ta|TA51283_4530|tc|TC489680	CTACTGTATTTTTACAGAGTTGTAATTTGAACAGTGGGCACTAAAGCTGGGGCCCACTCG	Os07t0235800-01	Similar to Sister of indeterminate spikelet 1 (Fragment).	AK111874	chr07	7545547	7549914	+	Biological Process: regulation of transcription, DNA-dependent (GO:0006355), Molecular Function: DNA binding (GO:0003677), Molecular Function: sequence-specific DNA binding transcription factor activity (GO:0003700)	Pathogenesis-related transcriptional factor/ERF, DNA-binding (IPR001471), DNA-binding, integrase-type (IPR016177)	178.22	157.27	113.63	77.26
GT_GT_Os_A_Specific_0336277	Os09t0116800-00	Similar to DNA binding protein	-0.55	0.55	0	-0.79	-0.82	-0.8	0.280812	ref|Os09t0116800-00|rapDB|Os09t0116800-00	GACGGCCGGGAAGGAGGAGGGGTCGTCGGTCTCGGTGGTGGCGGAGCTCAACAGGCAGTA	Os09t0116800-00	Similar to DNA binding protein.	EU975895	chr09	1325181	1325826	-	Molecular Function: DNA binding (GO:0003677), Molecular Function: protein dimerization activity (GO:0046983)	Transcription factor, MADS-box (IPR002100)	378.43	570.29	299.21	226.15
GT_Os07g0111400|mRNA|AY341858|CDS+3'UTR	Os07t0111400-00	WRKY transcription factor 29. [Os07t0111400-00]	-0.16	0.16	0	-0.59	-0.99	-0.79	0.0932359	rapdb|Os07t0111400-00|gb|AY341858|gb|AK240958|ta|TA67172_4530	TGGATTAATTAGCACGGTAAGTAGTTACTTATTCGTGTTGAGATCACTGGAAAGATAATA	Os07t0111400-00	WRKY transcription factor 29.	AY341858	chr07	630682	634245	-	Biological Process: regulation of transcription, DNA-dependent (GO:0006355), Molecular Function: sequence-specific DNA binding transcription factor activity (GO:0003700), Molecular Function: sequence-specific DNA binding (GO:0043565)	DNA-binding WRKY (IPR003657)	105.29	93.04	73.18	42.87
GT_GT_Os_A_Specific_0061694	Os05t0567900-00	Hypothetical conserved gene	-0.3	0.3	0	-0.65	-0.91	-0.78	0.143307	ref|Os05t0567900-00|rapDB|Os05t0567900-00	ACAGGCAGTGCGGCGGCGTCGCGGAGGAGGACAGTCGGTCGCCGTACGGCGGCGGCGGTG	Os05t0567900-00	Hypothetical conserved gene.	GU722206	chr05	28271813	28272705	-	Biological Process: regulation of transcription, DNA-dependent (GO:0006355), Molecular Function: sequence-specific DNA binding transcription factor activity (GO:0003700), Molecular Function: zinc ion binding (GO:0008270), Molecular Function: sequence-specific DNA binding (GO:0043565)	Zinc finger, GATA-type (IPR000679), Zinc finger, NHR/GATA-type (IPR013088)	1401.78	1503.49	1030.82	665.43
GT_Os01g0734000|mRNA|AY341845|CDS+3'UTR	Os01t0734000-01	Similar to WRKY DNA binding protein. [Os01t0734000-01]	-1.05	1.05	0	-0.6	-0.96	-0.78	0.541472	rapdb|Os01t0734000-01|gb|AK108909|gb|CI184065|ta|TA68732_4530	TCACGTGTACATATATACCTGCAACAAATTAAACTCTCTGTTTAGCTTGGGGGGAAGAAA	Os01t0734000-01	Similar to WRKY DNA binding protein.	AK108909	chr01	30604326	30608077	+	Biological Process: regulation of transcription, DNA-dependent (GO:0006355), Molecular Function: sequence-specific DNA binding transcription factor activity (GO:0003700), Molecular Function: sequence-specific DNA binding (GO:0043565)	DNA-binding WRKY (IPR003657)	3.03	9.18	3.86	2.33
GT_Os03g0242200|mRNA|AK071529|CDS+3'UTR	Os03t0242200-01	Ras GTPase family protein. [Os03t0242200-01]	-0.6	0.6	0	-1.05	-0.48	-0.77	0.36697	rapdb|Os03t0242200-01|ta|TA60243_4530|ta|BI813155|tc|TC497176	TATATTCATTTAACAGACATGAGATTGATGTGAGTAAAATATGTCAAATATAGATTTTTT	Os03t0242200-01	Ras GTPase family protein.	AK071529	chr03	7514225	7517543	+	Biological Process: regulation of transcription, DNA-dependent (GO:0006355), Biological Process: small GTPase mediated signal transduction (GO:0007264), Cellular Component: intracellular (GO:0005622), Molecular Function: ATP binding (GO:0005524), Molecular Function: GTP binding (GO:0005525), Molecular Function: transcription factor binding (GO:0008134)	Small GTPase superfamily (IPR001806), RNA polymerase sigma factor 54, interaction (IPR002078), Small GTP-binding protein domain (IPR005225)	9.86	15.86	6.7	7.72
GT_Os06g0639200|COMBINER|CI535726|5	Os06t0639200-01	Similar to Transcription factor AP2D22 (Fragment). [Os06t0639200-01]	-0.12	0.12	0	-0.81	-0.73	-0.77	0.0275398	rapdb|Os06t0639200-01|gb|NM_001187996|ta|CI535726	TTTTTTGTTTGAACTGTTGGGTTTCCCTGCAGTAATGGAATGGAATTTTACCATGGATGC	Os06t0639200-01	Similar to Transcription factor AP2D22 (Fragment).	AK242957	chr06	25976989	25980815	-	Biological Process: regulation of transcription, DNA-dependent (GO:0006355), Molecular Function: DNA binding (GO:0003677), Molecular Function: sequence-specific DNA binding transcription factor activity (GO:0003700)	Pathogenesis-related transcriptional factor/ERF, DNA-binding (IPR001471), DNA-binding, integrase-type (IPR016177)	2871.6	2401.3	1667.19	1360.8
GT_Os06g0140400|mRNA|AK059116|CDS+3'UTR	Os06t0140400-01	Similar to HAHB-6 (Fragment). [Os06t0140400-01]	-0.55	0.55	0	-0.87	-0.64	-0.76	0.309138	rapdb|Os06t0140400-01|rapdb|Os06t0140400-02|ta|TA57953_4530|ta|CF333051	AGGATCAAGTGCAAAGTTAATTTAGTTTTTGACAAATGTAGGATGGATCCATGTATGCAC	Os06t0140400-01	Similar to HAHB-6 (Fragment).	AK102692	chr06	2123412	2124781	+	Biological Process: regulation of transcription, DNA-dependent (GO:0006355), Cellular Component: nucleus (GO:0005634), Molecular Function: DNA binding (GO:0003677), Molecular Function: sequence-specific DNA binding transcription factor activity (GO:0003700), Molecular Function: protein binding (GO:0005515), Molecular Function: sequence-specific DNA binding (GO:0043565)	Homeobox (IPR001356), Leucine zipper, homeobox-associated (IPR003106), Homeodomain-like (IPR009057), Homeodomain-related (IPR012287), Homeobox, conserved site (IPR017970)	1224.25	1845.46	912.01	827.69
GT_Os07g0160100|mRNA|AF098752|CDS+3'UTR	Os07t0160100-03	Similar to cDNA clone:J023038F18, full insert sequence. [Os07t0160100-03]	-0.21	0.21	0	-0.54	-0.99	-0.76	0.134624	rapdb|Os07t0160100-03|ta|TA41321_4530|ta|TA41318_4530|ta|CI280000	TCCGAACCAAGGAGTTGTTTAATTAACTGCATGCACATGCACTGGACTTGAATCTGGAGT	Os07t0160100-03	Similar to MADS-box transcription factor.	AK100222	chr07	3221777	3229237	+	Molecular Function: DNA binding (GO:0003677), Molecular Function: protein binding (GO:0005515)	High mobility group, HMG1/HMG2 (IPR000910), YABBY protein (IPR006780), High mobility group, superfamily (IPR009071)	25668.6	24307.9	19148.4	10800.2
GT_Os09g0474000|mRNA|AK108319|CDS+3'UTR	Os09t0474000-01	bZIP transcription factor, bZIP-1 domain containing protein. [Os09t0474000-01]	-0.54	0.54	0	-1.23	-0.29	-0.76	0.398901	rapdb|Os09t0474000-01|ta|TA60347_4530|tc|TC540854	ACTGCCCATTATTGACATCTTTTTGTCAAGGTGGCTAAGATAAATATGGATTGAGCCTAT	Os09t0474000-01	bZIP transcription factor, bZIP-1 domain containing protein.	AK108319	chr09	18122627	18123463	-	Biological Process: regulation of transcription, DNA-dependent (GO:0006355), Molecular Function: sequence-specific DNA binding transcription factor activity (GO:0003700), Molecular Function: sequence-specific DNA binding (GO:0043565), Molecular Function: protein dimerization activity (GO:0046983)	Basic-leucine zipper (bZIP) transcription factor (IPR004827), bZIP transcription factor, bZIP-1 (IPR011616)	25.27	37.5	14.64	21.65
GT_Os10g0478300|mRNA|AK109011|CDS+3'UTR	Os10t0478300-01	Similar to Y19 protein. [Os10t0478300-01]	-1.74	1.74	0	-0.72	-0.77	-0.75	0.71067	rapdb|Os10t0478300-01|gb|CI186127|ta|TA63868_4530|tc|TC496411	TACTGTAGTAGTAGCAAAAATTTCTTTGGTTCGTTATCAGCTGGCTTCAGAATTAGATGC	Os10t0478300-01	Similar to Y19 protein.	AK109011	chr10	17923596	17926286	-	Biological Process: regulation of transcription, DNA-dependent (GO:0006355), Molecular Function: DNA binding (GO:0003677), Molecular Function: protein binding (GO:0005515)	SANT domain, DNA binding (IPR001005), Homeodomain-like (IPR009057), Homeodomain-related (IPR012287), Myb, DNA-binding (IPR014778), Myb transcription factor (IPR015495), Transcription regulator HTH, Myb-type, DNA-binding (IPR017930)	10.07	79.53	19.15	14.23
GT_Os11g0158700|COMBINER_EST|AU078724|7	Os11t0158600-00	Homeodomain-like domain containing protein. [Os11t0158600-00]	-0.28	0.28	0	-0.82	-0.68	-0.75	0.120042	rapdb|Os11t0158600-00|gb|NM_001072340|ta|TA64041_4530|ta|BI808192	CAGCAGATGCAGGTGGTGGTGGCGTCGTTCGAGGCGGTGGCGGGGGGCGGGTCGGCGAGG	Os11t0158600-00	Homeodomain-like domain containing protein.		chr11	2838414	2841333	-	Biological Process: regulation of transcription, DNA-dependent (GO:0006355), Cellular Component: nucleus (GO:0005634), Molecular Function: DNA binding (GO:0003677), Molecular Function: sequence-specific DNA binding transcription factor activity (GO:0003700), Molecular Function: protein binding (GO:0005515), Molecular Function: sequence-specific DNA binding (GO:0043565)	Homeobox (IPR001356), POX (IPR006563), Homeobox KN domain (IPR008422), Homeodomain-like (IPR009057), Homeodomain-related (IPR012287)	15258.2	15777.1	9766.05	8330.4
GT_Os06g0140400|mRNA|AK102692|CDS+3'UTR	Os06t0140400-01	Similar to HAHB-6 (Fragment). [Os06t0140400-01]	-0.57	0.57	0	-0.82	-0.66	-0.74	0.32702	rapdb|Os06t0140400-01|rapdb|Os06t0140400-02|ta|TA57953_4530|ta|CF333051	AGGATCAAGTGCAAAGTTAATTTAGTTTTTGACAAATGTAGGATGGATCCATGTATGCAC	Os06t0140400-01	Similar to HAHB-6 (Fragment).	AK102692	chr06	2123412	2124781	+	Biological Process: regulation of transcription, DNA-dependent (GO:0006355), Cellular Component: nucleus (GO:0005634), Molecular Function: DNA binding (GO:0003677), Molecular Function: sequence-specific DNA binding transcription factor activity (GO:0003700), Molecular Function: protein binding (GO:0005515), Molecular Function: sequence-specific DNA binding (GO:0043565)	Homeobox (IPR001356), Leucine zipper, homeobox-associated (IPR003106), Homeodomain-like (IPR009057), Homeodomain-related (IPR012287), Homeobox, conserved site (IPR017970)	1254.08	1944.34	983.04	850.04
GT_Os11g0146800|mRNA|AB064544|CDS+3'UTR	Os11t0146800-00	Similar to Disrupted meiotic cDNA 1 protein (Fragment). [Os11t0146800-00]	-0.13	0.13	0	-0.88	-0.6	-0.74	0.0592894	rapdb|Os11t0146800-00|gb|AB079874|ta|TA58023_4530|tc|TC526409	AAGAATACAACTACTGCTGCTGCTATGTTTTTGCCACTGCTGAGGAAAGAGGCAACCTCA	Os11t0146800-00	Similar to Disrupted meiotic cDNA 1 protein (Fragment).	AB064544	chr11	2120167	2124411	-	Biological Process: DNA metabolic process (GO:0006259), Biological Process: reciprocal meiotic recombination (GO:0007131), Cellular Component: nucleus (GO:0005634), Molecular Function: nucleotide binding (GO:0000166), Molecular Function: DNA binding (GO:0003677), Molecular Function: ATP binding (GO:0005524), Molecular Function: DNA-dependent ATPase activity (GO:0008094)	DNA repair Rad51/transcription factor NusA, alpha-helical (IPR010995), Meiotic recombinase Dmc1 (IPR011940), DNA recombination and repair protein Rad51, C-terminal (IPR013632), DNA recombination and repair protein, RecA-like (IPR016467), DNA recombination/repair protein RecA, monomer-monomer interface (IPR020587), DNA recombination/repair protein RecA/RadB, ATP-binding domain (IPR020588)	1773.24	1487.4	980.15	921.16
GT_Os01g0886200|mRNA|AY551913|CDS+3'UTR	Os01t0886200-01	Similar to AGAMOUS homolog. [Os01t0886200-01]	-0.12	0.12	0	-0.75	-0.71	-0.73	0.0265942	rapdb|Os01t0886200-01|gb|AK070958|ta|TA52829_4530|ta|AY551913	TGTGGTATTGTACGTATAGTACGCTGGTAGACCTACGTATACGTATACGTATGTATGATG	Os01t0886200-01	Similar to AGAMOUS homolog.	AK070958	chr01	38500880	38505086	+	Biological Process: regulation of transcription, DNA-dependent (GO:0006355), Cellular Component: nucleus (GO:0005634), Molecular Function: DNA binding (GO:0003677), Molecular Function: sequence-specific DNA binding transcription factor activity (GO:0003700), Molecular Function: protein dimerization activity (GO:0046983)	Transcription factor, MADS-box (IPR002100), Transcription factor, K-box (IPR002487)	57.46	47.71	34.55	27.57
GT_Os03g0809200|mRNA|AK102250|CDS+3'UTR	Os03t0809200-01	Similar to Transcription factor EmBP-1 (Fragment). [Os03t0809200-01]	0.16	-0.16	0	-0.73	-0.74	-0.73	0.0454579	rapdb|Os03t0809200-01|gb|AK102250|ta|TA63492_4530|ta|TA63491_4530	TGAGCCTTATTATAGTTGCGGACTTCTTGCGATAATGGACAGTTTTTGAGTCCTGATGGT	Os03t0809200-01	Similar to Transcription factor EmBP-1 (Fragment).	AK102250	chr03	33844223	33845580	+	Biological Process: regulation of transcription, DNA-dependent (GO:0006355), Molecular Function: sequence-specific DNA binding transcription factor activity (GO:0003700), Molecular Function: sequence-specific DNA binding (GO:0043565), Molecular Function: protein dimerization activity (GO:0046983)	bZIP transcription factor, bZIP-1 (IPR011616)	79.97	44.95	40.28	30.88
GT_Os07g0669500|mRNA|AK105365|CDS+3'UTR	Os07t0669500-01	Similar to Branched silkless1. [Os07t0669500-01]	-0.25	0.25	0	-0.89	-0.57	-0.73	0.13126	rapdb|Os07t0669500-01|gb|AK105365|ta|TA67499_4530|tc|TC498194	TATTGCATGGCACAGCTTGTTAATTTCTTCTAGCATCTTAATCAATTAATCCATGACCTG	Os07t0669500-01	Similar to Branched silkless1.	AK105365	chr07	28299602	28301089	-	Biological Process: regulation of transcription, DNA-dependent (GO:0006355), Molecular Function: DNA binding (GO:0003677), Molecular Function: sequence-specific DNA binding transcription factor activity (GO:0003700)	Pathogenesis-related transcriptional factor/ERF, DNA-binding (IPR001471), DNA-binding, integrase-type (IPR016177)	5.63	5.58	3.36	3.25
GT_Os01g0831000|mRNA|AB115668|CDS+3'UTR	Os01t0831000-01	LAX panicle., Axillary meristem formation., Basic helix-loop-helix (bHLH) transcription factor. [Os01t0831000-01]	-0.52	0.52	0	-0.33	-1.09	-0.71	0.385952	rapdb|Os01t0831000-01|gb|AB115668|tc|TC496292	GCATGCTTCCTAGATATCATTCTGAAATCTGAACTTGTTTGCTCGATCGCTTAATTGCTA	Os01t0831000-01	Basic helix-loop-helix (bHLH) transcription factor, Axillary meristem formation	AB115668	chr01	35558148	35559225	+		Helix-loop-helix DNA-binding (IPR011598)	56.53	81.96	60.17	27.58
GT_GT_Os_A_Specific_0059734	Os04t0549800-00	Similar to OSIGBa0134H18.5 protein.	0.02	-0.02	0	-0.74	-0.65	-0.7	0.0048922	ref|Os04t0549800-00|rapDB|Os04t0549800-00	ACACGTATTTCACCATGCCAGATGCTCTTCTAGAGTTCGGGTTCACGTTGCCGCCGCCAC	Os04t0549800-00	Similar to OSIGBa0134H18.5 protein.	BT086884	chr04	27523400	27524143	+	Biological Process: regulation of transcription, DNA-dependent (GO:0006355), Molecular Function: DNA binding (GO:0003677), Molecular Function: sequence-specific DNA binding transcription factor activity (GO:0003700)	Pathogenesis-related transcriptional factor/ERF, DNA-binding (IPR001471), DNA-binding, integrase-type (IPR016177)	28.09	19.16	15.44	12.69
GT_GT_Os_A_Specific_0109230	Os05t0567200-00	Similar to WRKY transcription factor 43.	-0.27	0.27	0	-0.54	-0.86	-0.7	0.158885	ref|Os05t0567200-00|rapDB|Os05t0567200-00	AGCCGCTGATGAGCGGCGGCGGCGATAGCTGTAGTAGAGACGACAAGATAGGAGAGCAAA	Os05t0567200-00	Similar to WRKY transcription factor 43.		chr05	28238562	28241041	+	Biological Process: regulation of transcription, DNA-dependent (GO:0006355), Molecular Function: sequence-specific DNA binding transcription factor activity (GO:0003700), Molecular Function: sequence-specific DNA binding (GO:0043565)	DNA-binding WRKY (IPR003657)	215.85	221.72	167.74	103.84
GT_Os04g0526000|mRNA|AK064708|CDS+3'UTR	Os04t0526000-01	Similar to Auxin-induced basic helix-loop-helix transcription factor. [Os04t0526000-01]	-0.1	0.1	0	-0.71	-0.69	-0.7	0.0198396	rapdb|Os04t0526000-01|gb|CT831719|ta|TA69398_4530|tc|TC504733	AGAATCAAGAATGTGATCAGATAGATCATCAGAGGCAGCAATTGTAGATACCAAGTCTTT	Os04t0526000-01	Similar to Auxin-induced basic helix-loop-helix transcription factor.	AK064708	chr04	26310603	26311543	+		Transcription factor, TCP (IPR005333), Transcription factor TCP subgroup (IPR017887)	4830.14	3900.4	2957.89	2314.67
GT_Os05g0203800|mRNA|AK111723|CDS+3'UTR	Os05t0203800-01	Similar to MADS box protein. [Os05t0203800-01]	-0.01	0.01	0	-0.62	-0.78	-0.7	0.0131135	rapdb|Os05t0203800-01|gb|FJ750942|ta|TA50438_4530|ta|TA50440_4530	CCATAATTCAGGCTTGGCACTATCAAGGTGATGTACCTAAGTATTGGTTCAACCTGTGAA	Os05t0203800-01	Similar to MADS box protein.	AK111723	chr05	6446886	6458100	-	Biological Process: regulation of transcription, DNA-dependent (GO:0006355), Cellular Component: nucleus (GO:0005634), Molecular Function: DNA binding (GO:0003677), Molecular Function: sequence-specific DNA binding transcription factor activity (GO:0003700), Molecular Function: protein dimerization activity (GO:0046983)	Transcription factor, MADS-box (IPR002100), Transcription factor, K-box (IPR002487)	2649.67	1882.93	1619.51	1121.31
GT_Os12g0616400|mRNA|AB071808|CDS+3'UTR	AB071808	Oryza sativa Japonica Group mRNA for transcription factor PCF8, partial cds [AB071808]	-0.06	0.06	0	-0.49	-0.89	-0.69	0.0801558	gb|AB071808|ta|TA65880_4530|tc|TC522883	ATTCTGTTGCCTGTACTTCGATAATTTTGTCACATACTGCTTAATCAGAGATGCCTGACA										1052.46	799.65	726.29	425.52
GT_GT_Os_A_Specific_0039410	Os05t0586300-00	Similar to FMA (FAMA); DNA binding / transcription activator/ transcription factor.	-0.28	0.28	0	-0.89	-0.48	-0.68	0.186166	ref|Os05t0586300-00|rapDB|Os05t0586300-00	AAGTCGTGCGTCGCGGACATAGAGGTGAGGGTGGTGGGCGTGGACGCCATGATCAAGATC	Os05t0586300-00	Similar to FMA (FAMA); DNA binding / transcription activator/ transcription factor.	AK252109	chr05	29208375	29210085	-		Helix-loop-helix DNA-binding (IPR011598)	182.5	188.99	111.79	114.57
GT_GT_Os_A_Specific_0062743	Os05t0203600-00	Similar to MADS box transcription factor.	0.15	-0.15	0	-0.63	-0.73	-0.68	0.0479824	ref|Os05t0203600-00|rapDB|Os05t0203600-00	ACATATCACCTACCTGCAGAACTCCAACAGGTTCATTATTTCACTCAGCTGCTTAGATTT										90.19	51.79	49.1	35.48
GT_GT_Os_A_Specific_0080553	Os02t0558700-00	Similar to dehydration-responsive element-binding protein 1D.	-0.03	0.03	0	-0.3	-1.04	-0.67	0.214727	ref|Os02t0558700-00|rapDB|Os02t0558700-00	ACGTCGCGGCGCTGCGGCTGCGCGGGAGGGACGGCGCGCAGCTCAACTTCCCGGGCTCCG	Os02t0558700-00	Similar to dehydration-responsive element-binding protein 1D.	AY785906	chr02	21184134	21184694	-	Biological Process: regulation of transcription, DNA-dependent (GO:0006355), Molecular Function: DNA binding (GO:0003677), Molecular Function: sequence-specific DNA binding transcription factor activity (GO:0003700)	Pathogenesis-related transcriptional factor/ERF, DNA-binding (IPR001471), DNA-binding, integrase-type (IPR016177)	15.44	11.37	11.99	5.54
GT_Os01g0285300|mRNA|AK111803|CDS+3'UTR	Os01t0285300-01	Myb transcription factor domain containing protein. [Os01t0285300-01]	-0.82	0.82	0	-1.05	-0.29	-0.67	0.53674	rapdb|Os01t0285300-01|gb|FJ940218|ta|TA43174_4530|ta|AU085934	TTCAGAGATACGTTTACAGTGTACTCAGTTGTTTGTGGATAAATTATTGTGAGTGTTCAC	Os01t0285300-01	Myb transcription factor domain containing protein.	AK111803	chr01	10217782	10219691	-	Biological Process: regulation of transcription, DNA-dependent (GO:0006355), Molecular Function: DNA binding (GO:0003677), Molecular Function: protein binding (GO:0005515)	SANT domain, DNA binding (IPR001005), Homeodomain-like (IPR009057), Homeodomain-related (IPR012287), Myb, DNA-binding (IPR014778), Myb transcription factor (IPR015495), Transcription regulator HTH, Myb-type, DNA-binding (IPR017930), Protein of unknown function DUF3651, TMEM131 (IPR022113)	525.84	1160.61	418.33	549.91
GT_Os06g0140400|mRNA|AY554033|5'UTR+CDS	Os06t0140400-01	Similar to HAHB-6 (Fragment). [Os06t0140400-01]	-0.48	0.48	0	-0.92	-0.42	-0.67	0.343454	rapdb|Os06t0140400-01|rapdb|Os06t0140400-02|gb|CT842783|ta|TA57953_4530	TCTGAACTCCGGCATGGCGGAGCAGGAAGTGATCAGGCGTGATGATGTGGTTGCGGCGAC	Os06t0140400-01	Similar to HAHB-6 (Fragment).	AK102692	chr06	2123412	2124781	+	Biological Process: regulation of transcription, DNA-dependent (GO:0006355), Cellular Component: nucleus (GO:0005634), Molecular Function: DNA binding (GO:0003677), Molecular Function: sequence-specific DNA binding transcription factor activity (GO:0003700), Molecular Function: protein binding (GO:0005515), Molecular Function: sequence-specific DNA binding (GO:0043565)	Homeobox (IPR001356), Leucine zipper, homeobox-associated (IPR003106), Homeodomain-like (IPR009057), Homeodomain-related (IPR012287), Homeobox, conserved site (IPR017970)	98.66	135.64	68.06	74.39
GT_Os12g0616400|mRNA|AK106830|CDS+3'UTR	Os12t0616400-01	Similar to Transcription factor PCF8 (Fragment). [Os12t0616400-01]	-0.14	0.14	0	-0.5	-0.85	-0.67	0.0972222	rapdb|Os12t0616400-01|gb|AB071808|ta|TA65880_4530|ta|AK106830	ATTTAATTGTAACCTTGACTGTGTTGTGATTCAGAAACCATGTCATTCTGTTGCCTGTAC	Os12t0616400-01	Similar to Isoform 2 of Transcription factor PCF8.	AK106830	chr12	26155007	26158687	+			3621.06	3093.06	2640.47	1595.5
GT_GT_Os_A_Specific_0381545	Os03t0422702-00	Similar to predicted protein.	-0.02	0.02	0	-1.47	0.15	-0.66	0.500261	ref|Os03t0422702-00|rapDB|Os03t0422702-00	GCCTTGTCATATCCATGGCGGCGCCGCTCTGGACAAGCAACTCGTCCCCACCGCCTCCAA	Os03t0422702-00	Similar to predicted protein.	EU945866	chr03	17598115	17598735	+		Transcription factor, TCP (IPR005333), Transcription factor TCP subgroup (IPR017887)	15.31	11.14	5.23	12.47
GT_Os08g0435700|COMBINER_EST|Os08g0435700|8	Os08t0435700-00	Hypothetical conserved gene. [Os08t0435700-00]	-0.03	0.03	0	-0.61	-0.71	-0.66	0.0079175	rapdb|Os08t0435700-00|gb|NM_001068417|tc|TC495819	CGGCGGCGCCGCACGGGTGGCTCGGAGGCCACGAGATGATGGTGATGGTGAACGACGGCG	Os08t0435700-00	Similar to MYB domain class transcription factor.		chr08	21155524	21156395	+	Biological Process: regulation of transcription, DNA-dependent (GO:0006355), Molecular Function: DNA binding (GO:0003677), Molecular Function: protein binding (GO:0005515)	SANT domain, DNA binding (IPR001005), Homeodomain-like (IPR009057), Homeodomain-related (IPR012287), Myb, DNA-binding (IPR014778), Myb transcription factor (IPR015495), Transcription regulator HTH, Myb-type, DNA-binding (IPR017930)	27.62	20.29	17.24	12.44
GT_Os03g0215400|mRNA|AK069728|CDS+3'UTR	Os03t0215400-01	Box protein (MADS box protein MADS1). [Os03t0215400-01]	-0.05	0.05	0	-0.61	-0.7	-0.65	0.00924033	rapdb|Os03t0215400-01|rapdb|Os03t0215400-02|ta|TA37952_4530|ta|CX109125	TGTATCGTAGGACCGTCCATGTATAACAATTTCCGTTTTGGATGTGGTAACAAGTTAATT	Os03t0215400-01	MADS-domain-containing protein, Sexual reproduction	L34271, AK069728, AK070981	chr03	6052902	6061365	-	Biological Process: regulation of transcription, DNA-dependent (GO:0006355), Cellular Component: nucleus (GO:0005634), Molecular Function: DNA binding (GO:0003677), Molecular Function: sequence-specific DNA binding transcription factor activity (GO:0003700), Molecular Function: protein dimerization activity (GO:0046983)	Transcription factor, MADS-box (IPR002100), Transcription factor, K-box (IPR002487)	27693.8	20791.4	17471.1	12750.6
GT_GT_Os_A_Specific_0258297	Os12t0136400-00	Similar to GRAS family transcription factor containing protein.	-0.1	0.1	0	-1.38	0.1	-0.64	0.479952	ref|Os12t0136400-00|rapDB|Os12t0136400-00	CGACGGCTCGAGAGGACGGGGCGCCGGCTCAGCAACTGCGCGCGCGCGTTCGGGCTCCCA										13.71	11.02	5.24	11.32
GT_Os06g0348800|mRNA|AF318581|CDS+3'UTR	AF318581	Oryza sativa putative transcription factor OsGLK1 (Glk1) mRNA, complete cds [AF318581]	-0.07	0.07	0	-0.88	-0.38	-0.63	0.13561	gb|AF318581|ta|TA42858_4530|tc|TC492502	AAACGCTCTAATATCTAAATTCCGCATTGTACTATTTTCACAAAGGAAAGTAGCCCCCGC										33.32	25.93	17.76	19.41
GT_Os07g0629000|mRNA|AY083610|5'UTR+CDS	Os07t0629000-01	Similar to P-type R2R3 Myb protein (Fragment). [Os07t0629000-01]	-0.96	0.96	0	-0.63	-0.63	-0.63	0.579586	rapdb|Os07t0629000-01|gb|CB649345|ta|TA30227_4530|ta|TA30638_4530	ATCCATCGATCTGAGAAATCCAGCTTTCCAGTTCTTGGATCTCCATCGACCATGGTGAGG	Os07t0629000-01	Similar to P-type R2R3 Myb protein (Fragment).	AK101674	chr07	26075493	26077145	-	Biological Process: regulation of transcription, DNA-dependent (GO:0006355), Molecular Function: DNA binding (GO:0003677), Molecular Function: protein binding (GO:0005515)	SANT domain, DNA binding (IPR001005), Homeodomain-like (IPR009057), Homeodomain-related (IPR012287), Myb, DNA-binding (IPR014778), Myb transcription factor (IPR015495), Transcription regulator HTH, Myb-type, DNA-binding (IPR017930)	3.05	8.17	3.59	2.77
GT_Os06g0604000|mRNA|AK061163|CDS+3'UTR	Os06t0604000-02	Ethylene response factor 3. [Os06t0604000-02]	-0.87	0.87	0	-1.19	-0.05	-0.62	0.611265	rapdb|Os06t0604000-02|rapdb|Os06t0604000-01|gb|AK061163|ta|TA53599_4530	CCGTCATTATAGTCATACTGGTGAAAGCTCTGCTATGTATCAACGTCATCAGAGATCAGA	Os06t0604000-02	Ethylene response factor 3.	AK061163	chr06	23898257	23899816	-	Biological Process: regulation of transcription, DNA-dependent (GO:0006355), Molecular Function: DNA binding (GO:0003677), Molecular Function: sequence-specific DNA binding transcription factor activity (GO:0003700)	Pathogenesis-related transcriptional factor/ERF, DNA-binding (IPR001471), DNA-binding, integrase-type (IPR016177)	2662.13	6223.76	1983.51	3388.16
GT_Os06g0604000|mRNA|AK066422|CDS+3'UTR	Os06t0604000-02	Ethylene response factor 3. [Os06t0604000-02]	-0.85	0.85	0	-1.22	-0.01	-0.61	0.615977	rapdb|Os06t0604000-02|rapdb|Os06t0604000-01|gb|AK061163|ta|TA53599_4530	CCGTCATTATAGTCATACTGGTGAAAGCTCTGCTATGTATCAACGTCATCAGAGATCAGA	Os06t0604000-02	Ethylene response factor 3.	AK061163	chr06	23898257	23899816	-	Biological Process: regulation of transcription, DNA-dependent (GO:0006355), Molecular Function: DNA binding (GO:0003677), Molecular Function: sequence-specific DNA binding transcription factor activity (GO:0003700)	Pathogenesis-related transcriptional factor/ERF, DNA-binding (IPR001471), DNA-binding, integrase-type (IPR016177)	2682.62	6112.29	1929.89	3471.88
GT_Os11g0146800|mRNA|AB079874|CDS+3'UTR	Os11t0146800-00	Similar to Disrupted meiotic cDNA 1 protein (Fragment). [Os11t0146800-00]	-0.09	0.09	0	-0.76	-0.46	-0.61	0.0734963	rapdb|Os11t0146800-00|gb|AB079874|ta|TA58023_4530|tc|TC526409	AAGAATACAACTACTGCTGCTGCTATGTTTTTGCCACTGCTGAGGAAAGAGGCAACCTCA	Os11t0146800-00	Similar to Disrupted meiotic cDNA 1 protein (Fragment).	AB064544	chr11	2120167	2124411	-	Biological Process: DNA metabolic process (GO:0006259), Biological Process: reciprocal meiotic recombination (GO:0007131), Cellular Component: nucleus (GO:0005634), Molecular Function: nucleotide binding (GO:0000166), Molecular Function: DNA binding (GO:0003677), Molecular Function: ATP binding (GO:0005524), Molecular Function: DNA-dependent ATPase activity (GO:0008094)	DNA repair Rad51/transcription factor NusA, alpha-helical (IPR010995), Meiotic recombinase Dmc1 (IPR011940), DNA recombination and repair protein Rad51, C-terminal (IPR013632), DNA recombination and repair protein, RecA-like (IPR016467), DNA recombination/repair protein RecA, monomer-monomer interface (IPR020587), DNA recombination/repair protein RecA/RadB, ATP-binding domain (IPR020588)	1940.32	1541.15	1135.14	1083.62
GT_GT_Os_A_Specific_0290794	Os05t0118700-00	Similar to WUSCHEL-related homeobox 3B.	-0.16	0.16	0	-0.45	-0.75	-0.6	0.113388	ref|Os05t0118700-00|rapDB|Os05t0118700-00	CTCAAGACGCTGGACCTCTTCCCCGGCGGCCTCAAGGAAGAGCAGCATGACGTCGTCTAG	Os05t0118700-00	Similar to WUSCHEL-related homeobox 3B.	AM490244	chr05	977812	978752	+	Biological Process: regulation of transcription, DNA-dependent (GO:0006355), Molecular Function: DNA binding (GO:0003677), Molecular Function: sequence-specific DNA binding transcription factor activity (GO:0003700), Molecular Function: protein binding (GO:0005515), Molecular Function: sequence-specific DNA binding (GO:0043565)	Homeobox (IPR001356), Homeodomain-like (IPR009057), Homeodomain-related (IPR012287)	796.99	704.42	608.79	383.5
GT_GT_Os_A_Specific_0346925	Os06t0140400-01	Similar to HAHB-6 (Fragment).	-0.42	0.42	0	-0.86	-0.33	-0.6	0.353377	ref|Os06t0140400-01|rapDB|Os06t0140400-01|gb|AK102692	GAGGATGAGAGGTTCGCGTGCTCACCCGGCAGCCCGGTGTCGAGCGGCAGCGGGAAGCGA	Os06t0140400-01	Similar to HAHB-6 (Fragment).	AK102692	chr06	2123412	2124781	+	Biological Process: regulation of transcription, DNA-dependent (GO:0006355), Cellular Component: nucleus (GO:0005634), Molecular Function: DNA binding (GO:0003677), Molecular Function: sequence-specific DNA binding transcription factor activity (GO:0003700), Molecular Function: protein binding (GO:0005515), Molecular Function: sequence-specific DNA binding (GO:0043565)	Homeobox (IPR001356), Leucine zipper, homeobox-associated (IPR003106), Homeodomain-like (IPR009057), Homeodomain-related (IPR012287), Homeobox, conserved site (IPR017970)	277.93	351.12	191.59	213.32
GT_Os05g0548200|mRNA|AK107525|CDS+3'UTR	Os05t0548200-01	Similar to Transcription initiation factor IIB (General transcription factor TFIIB). [Os05t0548200-01]	0.32	-0.32	0	-0.5	-0.69	-0.6	0.218679	rapdb|Os05t0548200-01|gb|AK107525|ta|TA70891_4530|tc|TC498303	AAACGTGAAGCCTGTTCTTGCGAGACAATCTGACAATTATTCAGATTTTTAGCAATGAGA	Os05t0548200-01	Similar to Transcription initiation factor IIB (General transcription factor TFIIB).	AK107525	chr05	27201104	27202593	-	Biological Process: transcription initiation, DNA-dependent (GO:0006352), Biological Process: regulation of transcription, DNA-dependent (GO:0006355), Biological Process: translational initiation (GO:0006413), Molecular Function: translation initiation factor activity (GO:0003743), Molecular Function: zinc ion binding (GO:0008270)	Transcription factor TFIIB (IPR000812), Zinc finger, TFIIB-type (IPR013137), Transcription factor TFIIB, cyclin-related (IPR013150), Cyclin-like (IPR013763), Transcription factor TFIIB, conserved site (IPR023486)	187.36	84.04	98.35	66.9
GT_Os08g0531600|mRNA|AK109469|CDS+3'UTR	Os08t0531600-01	Similar to Squamosa-promoter binding-like protein 3. [Os08t0531600-01]	-0.1	0.1	0	-0.53	-0.66	-0.59	0.0402674	rapdb|Os08t0531600-01|gb|AK109469|ta|TA65881_4530|tc|TC492476	TAAATCAGTTCCTCGCGAGATCATTGGTCTCAACATGATGGTGCCAAGTGAGAACTGCAG	Os08t0531600-01	Transcription factor, Positive regulator of cell proliferation, Control of grain size, shape and quality		chr08	26501167	26506198	+	Molecular Function: DNA binding (GO:0003677), Cellular Component: nucleus (GO:0005634)	Transcription factor, SBP-box (IPR004333)	2921	2373.06	2031.76	1437.14
GT_GT_Os_A_Specific_0504918	Os06t0560300-00	Similar to NAC-type transcription factor.	0.59	-0.59	0	0.01	-1.17	-0.58	0.555539	ref|Os06t0560300-00|rapDB|Os06t0560300-00	TCATCGGATCGAGGATCGAGGAGCACCGCAAGTACATGTCGGAGGAGAGCTGCTGCCCGA	Os06t0560300-00	Similar to NAC-type transcription factor.	EU969775	chr06	21419757	21421894	-	Biological Process: regulation of transcription, DNA-dependent (GO:0006355), Molecular Function: DNA binding (GO:0003677)	No apical meristem (NAM) protein (IPR003441)	16.67	5.2	10.39	3.56
GT_Os03g0388600|COMBINER|CI556354|0	Os03t0388600-01	Hypothetical conserved gene. [Os03t0388600-01]	-0.93	0.93	0	-0.61	-0.55	-0.58	0.595688	rapdb|Os03t0388600-01|gb|NM_001186522|ta|CI556354|tc|TC555163	GAGCGTGAGAGTGTAGAAGATTAAGGGTGTCGTAATCATCAGACATTAATCGAGTCGACG	Os03t0388600-01	Hypothetical conserved gene.	AK243428	chr03	15512510	15514115	-	Biological Process: regulation of transcription, DNA-dependent (GO:0006355), Molecular Function: DNA binding (GO:0003677), Molecular Function: protein binding (GO:0005515)	SANT domain, DNA binding (IPR001005), Homeodomain-like (IPR009057), Homeodomain-related (IPR012287), Myb, DNA-binding (IPR014778), Myb transcription factor (IPR015495), Transcription regulator HTH, Myb-type, DNA-binding (IPR017930)	2.73	6.95	3.18	2.55
GT_GT_Os_A_Specific_0420406	Os02t0265200-01	WRKY transcription factor 39.	0.01	-0.01	0	-0.11	-1.03	-0.57	0.339753	ref|Os02t0265200-01|rapDB|Os02t0265200-01|gb|AK066775	GGCTCCGACGACGGCTCCGGCGAGGGCGTCGCAGCCGGCGGCGGCGAGGCAGGTGCCAGC	Os02t0265200-01	WRKY transcription factor 39.	AK066775	chr02	9446779	9448835	+	Biological Process: regulation of transcription, DNA-dependent (GO:0006355), Molecular Function: sequence-specific DNA binding transcription factor activity (GO:0003700), Molecular Function: sequence-specific DNA binding (GO:0043565)	DNA-binding WRKY (IPR003657)	41.63	28.85	35.65	14.57
GT_Os09g0306400|mRNA|AK098869|CDS+3'UTR	Os09t0306400-01	bZIP transcription factor, bZIP-1 domain containing protein. [Os09t0306400-01]	-0.33	0.33	0	-0.8	-0.34	-0.57	0.290794	rapdb|Os09t0306400-01|gb|NM_001069358|ta|TA39125_4530|ta|CI325987	TTCTTGAGCATGCAAGAGGGGAGGCAAAGGATTTTGTGTAATGATGCTCTTCAAGGAAAG	Os09t0306400-01	bZIP transcription factor, bZIP-1 domain containing protein.	AK064903, AK072360, AK098869	chr09	7871589	7873655	+	Biological Process: regulation of transcription, DNA-dependent (GO:0006355), Molecular Function: sequence-specific DNA binding transcription factor activity (GO:0003700), Molecular Function: sequence-specific DNA binding (GO:0043565), Molecular Function: protein dimerization activity (GO:0046983)	Basic-leucine zipper (bZIP) transcription factor (IPR004827), bZIP transcription factor, bZIP-1 (IPR011616)	25930.6	28859.3	17511.8	18546.4
GT_GT_Os_A_Specific_0075184	Os12t0633501-00	Similar to MYB36 (myb domain protein 36); DNA binding / transcription factor.	-0.28	0.28	0	-0.52	-0.6	-0.56	0.185161	ref|Os12t0633501-00|rapDB|Os12t0633501-00	ACGAGATCTTCCGTTCCACCGGCACGAGCGGCGGCGATTGTTCATCATCAGCTCAGAATC	Os12t0633501-00	Similar to MYB36 (myb domain protein 36); DNA binding / transcription factor.	AF099404	chr12	27151981	27152307	+	Biological Process: regulation of transcription, DNA-dependent (GO:0006355), Molecular Function: DNA binding (GO:0003677), Molecular Function: protein binding (GO:0005515)	Homeodomain-like (IPR009057), Homeodomain-related (IPR012287), Myb transcription factor (IPR015495)	57.98	59.92	45.75	33.57
GT_Os02g0170300|mRNA|AK109522|CDS+3'UTR	Os02t0170300-01	Similar to MADS box protein ZMM17. [Os02t0170300-01]	-0.12	0.12	0	-1.22	0.1	-0.56	0.489895	rapdb|Os02t0170300-01|gb|FJ750933|ta|TA66353_4530|ta|DQ004266	TTGGATATTAAGGTCTCCATGCATTTGCATGGTTAATTAGCAGAGAGATCATTGAGGTTT	Os02t0170300-01	MADS box transcription factor, Regulator of early seed development		chr02	3833130	3837135	-	Biological Process: regulation of transcription, DNA-templated (GO:0006355), Molecular Function: DNA binding (GO:0003677), Molecular Function: sequence-specific DNA binding transcription factor activity (GO:0003700), Molecular Function: protein dimerization activity (GO:0046983), Cellular Component: nucleus (GO:0005634)	Transcription factor, MADS-box (IPR002100), Transcription factor, K-box (IPR002487)	7.57	6.26	3.29	6.34
GT_Os05g0541400|COMBINER|CI248687|6	TA66787_4530	Rep: BHLH transcription factor-like - Oryza sativa subsp. japonica (Rice), partial (17%) [TC525817]	-2.38	2.38	0	-2.27	1.15	-0.56	0.86637	ta|TA66787_4530|tc|TC525817	CGTGTGAGTGACATATATATATTTTATACATGCATGAGACAAATCTCTTGCTGTTCAAGC										3.19	60.8	3.22	26.63
GT_Os07g0574900|mRNA|AK111263|CDS+3'UTR	Os07t0574900-01	Conserved hypothetical protein. [Os07t0574900-01]	-0.96	0.96	0	-0.57	-0.55	-0.56	0.619429	rapdb|Os07t0574900-01|gb|AK111263|ta|TA78113_4530	TTCCCCTTAACTTTTCTTGCTGTATGTGAGTCCTATAAATCGATGTGCACACTGCAGCCA	Os07t0574900-01	Similar to C3H transcription factor.	AK111263	chr07	23248080	23248647	-			2.63	6.98	3.21	2.52
GT_Os01g0186000|mRNA|AY341854|CDS+3'UTR	Os01t0186000-01	Similar to WRKY transcription factor 10. [Os01t0186000-01]	0.33	-0.33	0	-0.44	-0.66	-0.55	0.256067	rapdb|Os01t0186000-01|gb|AY341854|ta|TA60055_4530|ta|CI416324	TAGTTGTACCGCCGTTCGTGATCGATCGATCGGTTCTTGTATGCACTAGACTTACTACTT	Os01t0186000-01	Similar to WRKY transcription factor 10.	AK109578	chr01	4572565	4573271	-	Biological Process: regulation of transcription, DNA-dependent (GO:0006355), Molecular Function: sequence-specific DNA binding transcription factor activity (GO:0003700), Molecular Function: sequence-specific DNA binding (GO:0043565)	DNA-binding WRKY (IPR003657)	208.27	92.29	113.28	75.65
GT_Os01g0695900|mRNA|AK108259|CDS+3'UTR	Os01t0695900-01	OSMYB4. [Os01t0695900-01]	-0.12	0.12	0	-0.09	-1.02	-0.55	0.369561	rapdb|Os01t0695900-01|ta|TA66882_4530|tc|TC497478	AACGTATGTACGACTTAATGCTTGCACCTATACTACTGCTGTGTGCATTATTCGAGTGAT	Os01t0695900-01	OSMYB4.	AK108259	chr01	28796526	28797649	+	Biological Process: regulation of transcription, DNA-dependent (GO:0006355), Molecular Function: DNA binding (GO:0003677), Molecular Function: protein binding (GO:0005515)	SANT domain, DNA binding (IPR001005), Homeodomain-like (IPR009057), Homeodomain-related (IPR012287), Myb, DNA-binding (IPR014778), Myb transcription factor (IPR015495), Transcription regulator HTH, Myb-type, DNA-binding (IPR017930)	7.57	6.33	7.24	2.93
GT_Os06g0712700|mRNA|AB003323|CDS+3'UTR	Os06t0712700-01	MADS-box protein SPW1. [Os06t0712700-01]	-0.18	0.18	0	-0.66	-0.45	-0.55	0.121253	rapdb|Os06t0712700-01|gb|AK069317|ta|TA49539_4530|ta|CI253252	TTGTCTCTTGACATTTTGTACCAGTTACTGATGATGTTGTATTATGTATGCGTGGTGTGC	Os06t0712700-01	Transcription factor, Development of lodicules and stamens		chr06	30173627	30177996	-	Biological Process: regulation of transcription, DNA-templated (GO:0006355), Molecular Function: DNA binding (GO:0003677), Molecular Function: sequence-specific DNA binding transcription factor activity (GO:0003700), Molecular Function: protein dimerization activity (GO:0046983), Cellular Component: nucleus (GO:0005634)	Transcription factor, MADS-box (IPR002100), Transcription factor, K-box (IPR002487)	18721.2	16989	12530.7	11259.8
GT_Os09g0423800|mRNA|AK111617|CDS+3'UTR	Os09t0423800-01	Similar to AP2-1 protein (Fragment). [Os09t0423800-01]	-0.15	0.15	0	-0.8	-0.3	-0.55	0.197786	rapdb|Os09t0423800-01|ta|TA56359_4530|ta|CI469126|ta|CI386869	TGGGTGTGTGACAGTGTGAGGAGAGGAGATTGTTTCATTTTTGCTTCATCCCTGACAAAA	Os09t0423800-01	Similar to AP2-1 protein (Fragment).	AK111617	chr09	15364933	15369587	+	Biological Process: regulation of transcription, DNA-dependent (GO:0006355), Molecular Function: DNA binding (GO:0003677), Molecular Function: sequence-specific DNA binding transcription factor activity (GO:0003700)	Pathogenesis-related transcriptional factor/ERF, DNA-binding (IPR001471), DNA-binding, integrase-type (IPR016177)	2023.45	1757.29	1208.2	1314.92
GT_Os09g0507200|mRNA|U32109|CDS+3'UTR	Os09t0507200-01	MADS box protein. [Os09t0507200-01]	-0.13	0.13	0	-0.53	-0.58	-0.55	0.0558402	rapdb|Os09t0507200-01|ta|TA37947_4530|ta|CA760363|ta|BI795236	ACAAAAACTACGTATGGTACAGTGCAGTGCCTGTACATTTCATAATTTGCGGTAAAGTTT	Os09t0507200-01	MADS box protein.	AK072867	chr09	19653389	19659765	+	Biological Process: regulation of transcription, DNA-dependent (GO:0006355), Cellular Component: nucleus (GO:0005634), Molecular Function: DNA binding (GO:0003677), Molecular Function: sequence-specific DNA binding transcription factor activity (GO:0003700), Molecular Function: protein dimerization activity (GO:0046983)	Transcription factor, MADS-box (IPR002100), Transcription factor, K-box (IPR002487)	9307.27	7878.45	6616.68	4933.66
GT_Os10g0377300|mRNA|AY346329|CDS+3'UTR	Os10t0377300-01	Similar to Homeobox-leucine zipper protein HOX8. [Os10t0377300-01]	-0.38	0.38	0	-0.75	-0.35	-0.55	0.328934	rapdb|Os10t0377300-01|gb|CT837674|ta|TA54694_4530|ta|AY346329	GTTAAGTTGTACATGCATGCATGGGGGTAATTATAACTAAAGTCAATTTCTATAGTTTTT	Os10t0377300-01	Similar to Homeobox-leucine zipper protein HOX8.	AK243294	chr10	12041604	12043091	+	Biological Process: regulation of transcription, DNA-dependent (GO:0006355), Cellular Component: nucleus (GO:0005634), Molecular Function: DNA binding (GO:0003677), Molecular Function: sequence-specific DNA binding transcription factor activity (GO:0003700), Molecular Function: protein binding (GO:0005515), Molecular Function: sequence-specific DNA binding (GO:0043565)	Homeobox (IPR001356), Leucine zipper, homeobox-associated (IPR003106), Homeodomain-like (IPR009057), Homeodomain-related (IPR012287), Homeobox, conserved site (IPR017970)	1598.79	1898.89	1148.38	1180.18
GT_Os12g0207000|mRNA|AY332475|CDS+3'UTR	Os12t0207000-01	Transcription factor. [Os12t0207000-01]	0.05	-0.05	0	-0.53	-0.57	-0.55	0.00813699	rapdb|Os12t0207000-01|gb|AK070425|ta|TA50439_4530|tc|NP928025	ACTACTGATGTGGCTATATATATAGTATTTGTGTGCTGCTGCATTTTGTTAATCCCTTAT	Os12t0207000-01	Transcription factor.	AK070425	chr12	5584743	5590285	+	Biological Process: regulation of transcription, DNA-dependent (GO:0006355), Cellular Component: nucleus (GO:0005634), Molecular Function: DNA binding (GO:0003677), Molecular Function: sequence-specific DNA binding transcription factor activity (GO:0003700), Molecular Function: protein dimerization activity (GO:0046983)	Transcription factor, MADS-box (IPR002100), Transcription factor, K-box (IPR002487)	309.5	204.01	193.07	145.88
GT_Os12g0207000|mRNA|AY551912|CDS+3'UTR	Os12t0207000-01	Transcription factor. [Os12t0207000-01]	0.03	-0.03	0	-0.37	-0.72	-0.55	0.0905383	rapdb|Os12t0207000-01|gb|AK070425|ta|TA50439_4530|tc|NP928025	ACTACTGATGTGGCTATATATATAGTATTTGTGTGCTGCTGCATTTTGTTAATCCCTTAT	Os12t0207000-01	Transcription factor.	AK070425	chr12	5584743	5590285	+	Biological Process: regulation of transcription, DNA-dependent (GO:0006355), Cellular Component: nucleus (GO:0005634), Molecular Function: DNA binding (GO:0003677), Molecular Function: sequence-specific DNA binding transcription factor activity (GO:0003700), Molecular Function: protein dimerization activity (GO:0046983)	Transcription factor, MADS-box (IPR002100), Transcription factor, K-box (IPR002487)	277.62	186.15	194.93	118.51
GT_Os02g0772000|COMBINER_EST|Os02g0772000|8	Os02t0772000-00	Similar to global transcription factor group. [Os02t0772000-00]	0.6	-0.6	0	-0.21	-0.85	-0.53	0.515611	rapdb|Os02t0772000-00|gb|NM_001186230|tc|NP13017568|tc|NP1103312	ATCTGATGGCATTGTGAAGGTGGATGGTCTAGAGACGACGGATCAGACGAAAATTCTAGA	Os02t0772000-00	Similar to global transcription factor group.	AK334486	chr02	32584567	32591373	+	Biological Process: positive regulation of transcription elongation from RNA polymerase II promoter (GO:0032968)	Transcription elongation factor Spt5, NGN domain (IPR005100), Transcription antitermination protein, NusG, N-terminal (IPR006645)	446.52	137.5	238.64	117.92
GT_Os06g0712700|mRNA|AK069317|CDS+3'UTR	Os06t0712700-01	MADS-box protein SPW1. [Os06t0712700-01]	-0.17	0.17	0	-0.69	-0.37	-0.53	0.152361	rapdb|Os06t0712700-01|gb|AK069317|ta|TA49539_4530|ta|CI253252	ATCCAGCGGTTAAACCGTGTGTTGTCTCTTGACATTTTGTACCAGTTACTGATGATGTTG	Os06t0712700-01	Transcription factor, Development of lodicules and stamens		chr06	30173627	30177996	-	Biological Process: regulation of transcription, DNA-templated (GO:0006355), Molecular Function: DNA binding (GO:0003677), Molecular Function: sequence-specific DNA binding transcription factor activity (GO:0003700), Molecular Function: protein dimerization activity (GO:0046983), Cellular Component: nucleus (GO:0005634)	Transcription factor, MADS-box (IPR002100), Transcription factor, K-box (IPR002487)	23253.3	20794.6	15107.9	14611.7
GT_Os09g0507200|mRNA|AK072867|CDS+3'UTR	Os09t0507200-01	MADS box protein. [Os09t0507200-01]	-0.1	0.1	0	-0.59	-0.47	-0.53	0.0454014	rapdb|Os09t0507200-01|ta|TA37947_4530|tc|TC494971	AGTGCAGTGCCTGTACATTTCATAATTTGCGGTAAAGTTTATTGACTATATATCCAGTGT	Os09t0507200-01	MADS box protein.	AK072867	chr09	19653389	19659765	+	Biological Process: regulation of transcription, DNA-dependent (GO:0006355), Cellular Component: nucleus (GO:0005634), Molecular Function: DNA binding (GO:0003677), Molecular Function: sequence-specific DNA binding transcription factor activity (GO:0003700), Molecular Function: protein dimerization activity (GO:0046983)	Transcription factor, MADS-box (IPR002100), Transcription factor, K-box (IPR002487)	12125.8	9799.47	8058.02	6777.43
GT_Os12g0207000|mRNA|AK070425|CDS+3'UTR	Os12t0207000-01	Transcription factor. [Os12t0207000-01]	0.02	-0.02	0	-0.55	-0.51	-0.53	0.00171256	rapdb|Os12t0207000-01|gb|AK070425|ta|TA50439_4530|ta|AF151693	AGAAGCTAAATCTATCAGAAGTGTGTACTGATGAGTGATGAGTATTTTTCTTCATTTGGG	Os12t0207000-01	Transcription factor.	AK070425	chr12	5584743	5590285	+	Biological Process: regulation of transcription, DNA-dependent (GO:0006355), Cellular Component: nucleus (GO:0005634), Molecular Function: DNA binding (GO:0003677), Molecular Function: sequence-specific DNA binding transcription factor activity (GO:0003700), Molecular Function: protein dimerization activity (GO:0046983)	Transcription factor, MADS-box (IPR002100), Transcription factor, K-box (IPR002487)	553.01	380.85	349.53	276.5
GT_Os05g0423400|mRNA|AK100233|CDS+3'UTR	Os05t0423400-01	Similar to PISTILLATA-like MADS box protein. [Os05t0423400-01]	0.01	-0.01	0	-0.4	-0.64	-0.52	0.0489992	rapdb|Os05t0423400-01|gb|AK100233|ta|TA47478_4530|ta|C98963	ACTCAATGTCAGTTGCTTTTGTGCTTCTCCCTGCTTGTTTAATTAGCCACTGTTCTTGTT	Os05t0423400-01	Similar to PISTILLATA-like MADS box protein.	AK100233	chr05	20759526	20761828	+	Biological Process: regulation of transcription, DNA-dependent (GO:0006355), Cellular Component: nucleus (GO:0005634), Molecular Function: DNA binding (GO:0003677), Molecular Function: sequence-specific DNA binding transcription factor activity (GO:0003700), Molecular Function: protein dimerization activity (GO:0046983)	Transcription factor, MADS-box (IPR002100), Transcription factor, K-box (IPR002487)	8221.64	5695.26	5754.31	3772.61
GT_Os05g0423400|mRNA|L37527|CDS+3'UTR	Os05t0423400-01	Similar to PISTILLATA-like MADS box protein. [Os05t0423400-01]	-0.04	0.04	0	-0.43	-0.61	-0.52	0.034027	rapdb|Os05t0423400-01|gb|AK100233|ta|TA47480_4530|ta|TA47478_4530	AATTCAGAAATGACTCAATGTCAGTTGCTTTTGTGCTTCTCCCAGCATTAGCACTCAGAA	Os05t0423400-01	Similar to PISTILLATA-like MADS box protein.	AK100233	chr05	20759526	20761828	+	Biological Process: regulation of transcription, DNA-dependent (GO:0006355), Cellular Component: nucleus (GO:0005634), Molecular Function: DNA binding (GO:0003677), Molecular Function: sequence-specific DNA binding transcription factor activity (GO:0003700), Molecular Function: protein dimerization activity (GO:0046983)	Transcription factor, MADS-box (IPR002100), Transcription factor, K-box (IPR002487)	13076.4	9744.46	9295.29	6350.76
GT_Os09g0306400|mRNA|AK064903|CDS+3'UTR	Os09t0306400-01	bZIP transcription factor, bZIP-1 domain containing protein. [Os09t0306400-01]	-0.31	0.31	0	-0.69	-0.35	-0.52	0.282179	rapdb|Os09t0306400-01|gb|NM_001069358|ta|TA39125_4530|ta|CI312060	TATGATTATAATGTAATATGTGGATTTGGTGGATCTTCATAGGCCAAGTGCTTCTTTGTG	Os09t0306400-01	bZIP transcription factor, bZIP-1 domain containing protein.	AK064903, AK072360, AK098869	chr09	7871589	7873655	+	Biological Process: regulation of transcription, DNA-dependent (GO:0006355), Molecular Function: sequence-specific DNA binding transcription factor activity (GO:0003700), Molecular Function: sequence-specific DNA binding (GO:0043565), Molecular Function: protein dimerization activity (GO:0046983)	Basic-leucine zipper (bZIP) transcription factor (IPR004827), bZIP transcription factor, bZIP-1 (IPR011616)	2346.55	2545.67	1685.13	1651.86
GT_GT_Os_A_Specific_0024415	Os04t0456900-00	Os04t0456900-00; Os04t0456900-00 Similar to H0523F07.9 protein.; Next best Hit: Os07t0685700-01(alignment length 28bp with 89.29%identity)	-0.11	0.11	0	-0.53	-0.5	-0.51	0.0448173	ref|Os04t0456900-00|rapDB|Os04t0456900-00	AAGAAGGCGTGGAAGATCTCCCTGCTCAGAGCTAGCGCCGTCATCAAGCACCTGAGCCCG	Os04t0456900-00	Similar to H0523F07.9 protein.		chr04	22834019	22835912	+	Cellular Component: nucleus (GO:0005634), Molecular Function: sequence-specific DNA binding transcription factor activity (GO:0003700)	Ethylene insensitive 3 (IPR006957), Ethylene insensitive 3-like protein, DNA-binding domain (IPR023278)	44.22	36.29	30.81	24.43
GT_Os02g0795100|mRNA|AK106456|CDS+3'UTR	Os02t0795100-01	Eukaryotic transcription factor, DNA-binding domain containing protein. [Os02t0795100-01]	0.24	-0.24	0	-0.14	-0.88	-0.51	0.36375	rapdb|Os02t0795100-01|tc|TC511329	GGGATTTCGAGCCGGACTGGTCGCCTCTGGAATTCAAAATTTGGAGAAATTTTGTGGCCC	Os02t0795100-01	Eukaryotic transcription factor, DNA-binding domain containing protein.	AK106456	chr02	33804921	33806513	-			36.52	18.49	26.18	12.15
GT_Os08g0176900|mRNA|AK109294|5'UTR+CDS	Os08t0176900-02	Hypothetical conserved gene. [Os08t0176900-02]	-0.58	0.58	0	-0.84	-0.17	-0.51	0.526756	rapdb|Os08t0176900-02|ta|CA762362|tc|TC515501|tc|TC494957	ACGAGCCGGATGAAGCTGGCGCATCTGGAGCAGGAGATCACCCGAGCAAGGCAACAGGTA	Os08t0176900-02	Hypothetical conserved gene.	AK109294	chr08	4507191	4508052	-	Biological Process: regulation of transcription, DNA-dependent (GO:0006355), Molecular Function: sequence-specific DNA binding transcription factor activity (GO:0003700), Molecular Function: sequence-specific DNA binding (GO:0043565), Molecular Function: protein dimerization activity (GO:0046983)	Basic-leucine zipper (bZIP) transcription factor (IPR004827), bZIP transcription factor, bZIP-1 (IPR011616)	794.78	1246.21	617.28	759.72
GT_GT_Os_A_Specific_0071263	Os06t0698200-00	Similar to Homeobox-leucine zipper protein HOX18	-0.28	0.28	0	-0.43	-0.57	-0.5	0.224199	ref|Os06t0698200-00|rapDB|Os06t0698200-00	ACCGTGATGGGCGGCGGCGGCGGCGAGACGGGAAAGAGCTCCTCCAGCTATAGCTCTTAA	Os06t0698200-00	Similar to Homeobox-leucine zipper protein HOX18.		chr06	29198270	29199356	-	Biological Process: regulation of transcription, DNA-dependent (GO:0006355), Cellular Component: nucleus (GO:0005634), Molecular Function: DNA binding (GO:0003677), Molecular Function: sequence-specific DNA binding transcription factor activity (GO:0003700), Molecular Function: protein binding (GO:0005515), Molecular Function: sequence-specific DNA binding (GO:0043565)	Homeobox (IPR001356), Leucine zipper, homeobox-associated (IPR003106), Homeodomain-like (IPR009057), Homeodomain-related (IPR012287), Homeobox, conserved site (IPR017970)	81890.9	84651.2	68804	48360.6
GT_Os02g0174100|mRNA|AK062651|CDS+3'UTR	Os02t0174100-03	Similar to Isoform 2 of Squamosa promoter-binding-like protein 4. [Os02t0174100-03]	-0.55	0.55	0	-0.62	-0.38	-0.5	0.46676	rapdb|Os02t0174100-03|ta|AK062651|ta|CI030918|tc|TC547342	GCAGCCGGTGAGCTCGCCGGAGTCGCGCCTCCTCTTCCTCTTCCTCTCTCTCTATATTGC	Os02t0174100-03	Similar to Isoform 2 of Squamosa promoter-binding-like protein 4.	AK062651	chr02	4073926	4074397	+	Cellular Component: nucleus (GO:0005634), Molecular Function: DNA binding (GO:0003677)	Transcription factor, SBP-box (IPR004333)	549.97	826.04	486.37	446.86
GT_Os02g0681900|mRNA|AK120775|CDS+3'UTR	Os02t0681900-01	GRAS transcription factor domain containing protein. [Os02t0681900-01]	-0.13	0.13	0	-0.41	-0.59	-0.5	0.0856028	rapdb|Os02t0681900-01|gb|AK120775|ta|TA54078_4530|ta|CI556631	AGCCTGCTACGTCAGGTAATTTCTTGATCGCTTTTAAAGTACTGCACTACTGCTAGAACT	Os02t0681900-01	GRAS transcription factor domain containing protein.	AK120775	chr02	27853890	27856029	-		Transcription factor GRAS (IPR005202)	817.93	686.68	627.46	428.2
GT_Os06g0601500|COMBINER_EST|CI430841|6	Os06t0601500-01	Hypothetical conserved gene. [Os06t0601500-01]	-0.39	0.39	0	-0.23	-0.78	-0.5	0.404573	rapdb|Os06t0601500-01|gb|NM_001187957|gb|AK241558|ta|TA62506_4530	ATTTGTATTTACCTGTAAGAGATCGAAGATTAAGCACCGGATTGTTCCGCTTGTAAGTCG	Os06t0601500-01	Similar to BZIP2.	AK241558	chr06	23773286	23776880	+	Biological Process: regulation of transcription, DNA-dependent (GO:0006355), Molecular Function: sequence-specific DNA binding transcription factor activity (GO:0003700), Molecular Function: sequence-specific DNA binding (GO:0043565), Molecular Function: protein dimerization activity (GO:0046983)	Basic-leucine zipper (bZIP) transcription factor (IPR004827), bZIP transcription factor, bZIP-1 (IPR011616)	16.36	19.8	17.12	9.01
GT_Os08g0531700|mRNA|U78891|CDS+3'UTR	Os08t0531700-01	Similar to MADS-box transcription factor 7. [Os08t0531700-01]	0.01	-0.01	0	-0.45	-0.54	-0.5	0.0083534	rapdb|Os08t0531700-01|ta|TA37948_4530|ta|TA37950_4530|ta|OSU78891	ATACTACCTTAAAAACTATCGGTGTCTGTTGAACATATTCTGCGATCAACTTTAAGCGTA	Os08t0531700-01	Similar to MADS-box transcription factor 7.	AK100263	chr08	26507926	26512261	+	Biological Process: regulation of transcription, DNA-dependent (GO:0006355), Cellular Component: nucleus (GO:0005634), Molecular Function: DNA binding (GO:0003677), Molecular Function: sequence-specific DNA binding transcription factor activity (GO:0003700), Molecular Function: protein dimerization activity (GO:0046983)	Transcription factor, MADS-box (IPR002100), Transcription factor, K-box (IPR002487)	17337.2	11958.1	11693.4	8520.77
GT_Os01g0246700|mRNA|AY676928|CDS	Os01t0246700-01	Similar to WRKY transcription factor 1. [Os01t0246700-01]	-0.18	0.18	0	-0.33	-0.65	-0.49	0.174281	rapdb|Os01t0246700-01|gb|AY676928|ta|TA52226_4530|ta|CI203773	ACTTCACGGTGGCGCTCGCGGCGGCGATCACGTCCATCATAGGCGGCCAGCACGCGGCGG	Os01t0246700-01	Similar to WRKY transcription factor 1.	AK105509	chr01	8084184	8086980	+			296.86	266.25	248.55	154.31
GT_Os02g0132500|mRNA|AK070887|CDS+3'UTR	Os02t0132500-01	Similar to Common plant regulatory factor 7. [Os02t0132500-01]	0.04	-0.04	0	-0.44	-0.54	-0.49	0.0172132	rapdb|Os02t0132500-01|gb|AK070887|ta|TA36185_4530|ta|CI177675	AATGGCCTAATTATCTTGTGTAATTGGTAAATCAAGTGATGGTTAAGTTAAGCCTTCTGC	Os02t0132500-01	Similar to Common plant regulatory factor 7.	AK070887	chr02	1695640	1697142	-	Biological Process: regulation of transcription, DNA-dependent (GO:0006355), Molecular Function: sequence-specific DNA binding transcription factor activity (GO:0003700), Molecular Function: sequence-specific DNA binding (GO:0043565), Molecular Function: protein dimerization activity (GO:0046983)	Basic-leucine zipper (bZIP) transcription factor (IPR004827), bZIP transcription factor, bZIP-1 (IPR011616)	9729.77	6462.26	6511.49	4703.37
GT_Os06g0712700|mRNA|AF077760|CDS+3'UTR	Os06t0712700-01	MADS-box protein SPW1. [Os06t0712700-01]	-0.13	0.13	0	-0.64	-0.34	-0.49	0.132771	rapdb|Os06t0712700-01|gb|AK069317|ta|TA49539_4530|ta|CI253252	ATCCAGCGGTTAAACCGTGTGTTGTCTCTTGACATTTTGTACCAGTTACTGATGATGTTG	Os06t0712700-01	Transcription factor, Development of lodicules and stamens		chr06	30173627	30177996	-	Biological Process: regulation of transcription, DNA-templated (GO:0006355), Molecular Function: DNA binding (GO:0003677), Molecular Function: sequence-specific DNA binding transcription factor activity (GO:0003700), Molecular Function: protein dimerization activity (GO:0046983), Cellular Component: nucleus (GO:0005634)	Transcription factor, MADS-box (IPR002100), Transcription factor, K-box (IPR002487)	22327.3	18906.6	14699.7	13944.8
GT_Os09g0507200|mRNA|U78892|CDS+3'UTR	Os09t0507200-01	MADS box protein. [Os09t0507200-01]	-0.09	0.09	0	-0.52	-0.47	-0.49	0.03489	rapdb|Os09t0507200-01|ta|TA37947_4530|tc|TC494971	AGTGCAGTGCCTGTACATTTCATAATTTGCGGTAAAGTTTATTGACTATATATCCAGTGT	Os09t0507200-01	MADS box protein.	AK072867	chr09	19653389	19659765	+	Biological Process: regulation of transcription, DNA-dependent (GO:0006355), Cellular Component: nucleus (GO:0005634), Molecular Function: DNA binding (GO:0003677), Molecular Function: sequence-specific DNA binding transcription factor activity (GO:0003700), Molecular Function: protein dimerization activity (GO:0046983)	Transcription factor, MADS-box (IPR002100), Transcription factor, K-box (IPR002487)	12650.3	10093.4	8791.41	7039.32
GT_Os12g0582600|mRNA|AK108157|CDS+3'UTR	Os12t0582600-01	TFIIS N-terminal domain containing protein. [Os12t0582600-01]	0.08	-0.08	0	-0.94	-0.05	-0.49	0.392426	rapdb|Os12t0582600-01|gb|AK108157|gb|CI150723|ta|TA76041_4530	CAGATGATACTTGTGTTGGGCCGTCATTTTTCTTTTCGTTTTATGGGCTAAACGCATGGA	Os12t0582600-01	TFIIS N-terminal domain containing protein.	AK108157	chr12	24176768	24178209	-	Biological Process: transcription, DNA-dependent (GO:0006351), Cellular Component: nucleus (GO:0005634), Molecular Function: DNA binding (GO:0003677)	Transcription factor IIS, N-terminal (IPR017923)	7.82	4.9	3.58	5.16
GT_GT_Os_A_Specific_0012222	Os07t0606600-01	Similar to Nuclear factor Y transcription factor subunit B homolog	-0.25	0.25	0	-0.44	-0.52	-0.48	0.191589	ref|Os07t0606600-01|rapDB|Os07t0606600-01|gb|AK112118	AACAATGGCGGATACGGCATGTACGGCGGCGGCGGCGGCATGATCATGATGATGGGACAG	Os07t0606600-01	Similar to Nuclear factor Y transcription factor subunit B homolog.	AK112118, AK111621	chr07	24921067	24921998	-	Biological Process: regulation of transcription, DNA-dependent (GO:0006355), Cellular Component: intracellular (GO:0005622), Cellular Component: nucleus (GO:0005634), Molecular Function: DNA binding (GO:0003677), Molecular Function: sequence-specific DNA binding (GO:0043565)	Transcription factor, NFYB/HAP3, conserved site (IPR003956), Transcription factor, CBFA/NFYB, DNA topoisomerase (IPR003957), Transcription factor CBF/NF-Y/archaeal histone (IPR003958), Histone-fold (IPR009072)	58935.1	58236.5	47971.4	35052.1
GT_Os01g0211800|mRNA|AK100944|CDS+3'UTR	Os01t0211800-01	Similar to VirE2-interacting protein VIP1. [Os01t0211800-01]	-0.44	0.44	0	-0.5	-0.46	-0.48	0.393905	rapdb|Os01t0211800-01|gb|AK100944|ta|TA62829_4530|ta|CI243472	TGTAATGTTCCTTCATTTTTCCTGTATGATCCACTGTATGTATTTACAGCTATCCATCAG	Os01t0211800-01	Similar to VirE2-interacting protein VIP1.	AK100944	chr01	6094692	6096528	-	Biological Process: regulation of transcription, DNA-dependent (GO:0006355), Molecular Function: sequence-specific DNA binding transcription factor activity (GO:0003700), Molecular Function: sequence-specific DNA binding (GO:0043565), Molecular Function: protein dimerization activity (GO:0046983)	Basic-leucine zipper (bZIP) transcription factor (IPR004827), Basic leucine zipper (IPR011700)	1750.93	2279.86	1573.88	1249.29
GT_Os08g0187500|mRNA|AK120496|CDS+3'UTR	Os08t0187500-01	Similar to Roc1. [Os08t0187500-01]	-0.03	0.03	0	-0.26	-0.69	-0.48	0.158066	rapdb|Os08t0187500-01|gb|AK120496|ta|TA37309_4530|tc|TC486411	TATCACATTTCCGATGATTTGTAGACTTGTGGTTGTTGCTTGTTGGTCATTACCATTCTT	Os08t0187500-01	Similar to Roc1.	AK120496	chr08	5109268	5116778	+	Biological Process: regulation of transcription, DNA-dependent (GO:0006355), Cellular Component: nucleus (GO:0005634), Molecular Function: transcription regulatory region sequence-specific DNA binding (GO:0000976), Molecular Function: DNA binding (GO:0003677), Molecular Function: sequence-specific DNA binding transcription factor activity (GO:0003700), Molecular Function: protein binding (GO:0005…	Helix-turn-helix motif, lambda-like repressor (IPR000047), Homeobox (IPR001356), Homeodomain-like (IPR009057), Homeodomain-related (IPR012287), Homeobox, conserved site (IPR017970)	19829.7	14590	15766.5	9080.55
GT_Os08g0531700|mRNA|AF141966|CDS+3'UTR	Os08t0531700-01	Similar to MADS-box transcription factor 7. [Os08t0531700-01]	0.03	-0.03	0	-0.44	-0.52	-0.48	0.0108246	rapdb|Os08t0531700-01|ta|TA37948_4530|ta|TA37950_4530|ta|OSU78891	ATACTACCTTAAAAACTATCGGTGTCTGTTGAACATATTCTGCGATCAACTTTAAGCGTA	Os08t0531700-01	Similar to MADS-box transcription factor 7.	AK100263	chr08	26507926	26512261	+	Biological Process: regulation of transcription, DNA-dependent (GO:0006355), Cellular Component: nucleus (GO:0005634), Molecular Function: DNA binding (GO:0003677), Molecular Function: sequence-specific DNA binding transcription factor activity (GO:0003700), Molecular Function: protein dimerization activity (GO:0046983)	Transcription factor, MADS-box (IPR002100), Transcription factor, K-box (IPR002487)	17871.1	12041.7	12002.8	8788.14
GT_GT_Os_A_Specific_0078447	Os11t0166201-00	Similar to BZIP transcription factor family protein, expressed	-0.91	0.91	0	-0.56	-0.39	-0.47	0.658171	ref|Os11t0166201-00|rapDB|Os11t0166201-00	ACGGCAAATAAAATTCCGACACGCCACATGCTCTTGTCGTGGAGACCGATGACGAGCGTG	Os11t0166201-00	Similar to BZIP transcription factor family protein, expressed.	AK359622	chr11	3183224	3183778	-			2.79	6.98	3.34	2.9
GT_Os08g0472000|mRNA|AY072713|CDS+3'UTR	Os08t0472000-01	Similar to bZIP transcription factor TRAB1. [Os08t0472000-01]	-0.03	0.03	0	-0.36	-0.59	-0.47	0.0569225	rapdb|Os08t0472000-01|gb|AY323482|ta|TA58327_4530|ta|AU102070	TCTGTTGTAAATTGATGATCAACAGAGTCGAGTGTACTAGTGCTTAACTTGCCCTGTCAC	Os08t0472000-01	Similar to bZIP transcription factor TRAB1.	AK062347	chr08	23237038	23240842	+			1994	1463.44	1482.08	979.98
GT_Os12g0207000|mRNA|AF151693|CDS+3'UTR	Os12t0207000-01	Transcription factor. [Os12t0207000-01]	-0.03	0.03	0	-0.49	-0.44	-0.47	0.00784254	rapdb|Os12t0207000-01|gb|AK070425|ta|TA50439_4530|ta|AF151693	AGAAGCTAAATCTATCAGAAGTGTGTACTGATGAGTGATGAGTATTTTTCTTCATTTGGG	Os12t0207000-01	Transcription factor.	AK070425	chr12	5584743	5590285	+	Biological Process: regulation of transcription, DNA-dependent (GO:0006355), Cellular Component: nucleus (GO:0005634), Molecular Function: DNA binding (GO:0003677), Molecular Function: sequence-specific DNA binding transcription factor activity (GO:0003700), Molecular Function: protein dimerization activity (GO:0046983)	Transcription factor, MADS-box (IPR002100), Transcription factor, K-box (IPR002487)	561.33	413.25	380.06	304.85
GT_GT_Os_A_Specific_0378724	Os01t0912400-00	Transcription factor, MADS-box domain containing protein.	0.39	-0.39	0	-0.59	-0.33	-0.46	0.378862	ref|Os01t0912400-00|rapDB|Os01t0912400-00	GCCGGGGGCGAGCCGACGTGGTGGCCGTCGAAGGAGGAGGTCTGGGCGATCGCCACTCGG	Os01t0912400-00	Transcription factor, MADS-box domain containing protein.	tplb0015b14	chr01	39762881	39763714	+	Molecular Function: DNA binding (GO:0003677), Molecular Function: protein dimerization activity (GO:0046983)	Transcription factor, MADS-box (IPR002100)	30.16	12.38	14.31	13.22
GT_Os01g0201700|mRNA|AK108568|CDS+3'UTR	Os01t0201700-01	Similar to MADS box protein. [Os01t0201700-01]	-0.16	0.16	0	-0.27	-0.64	-0.46	0.204451	rapdb|Os01t0201700-01|ta|TA60576_4530|ta|CX115491	TTTTGGTGTAGACACCGTACGTACACACGTACGTTAGATGAAATCTGAAGGCGTCGATAC	Os01t0201700-01	Similar to M23 protein (Fragment).	AK108568	chr01	5559532	5568924	-	Molecular Function: DNA binding (GO:0003677), Molecular Function: protein dimerization activity (GO:0046983)	Transcription factor, MADS-box (IPR002100)	603.15	530.71	521.27	311.77
GT_Os01g0812000|mRNA|AK102841|CDS+3'UTR	Os01t0812000-02	Similar to GAMyb protein. [Os01t0812000-02]	-0.07	0.07	0	-0.46	-0.46	-0.46	0.0195484	rapdb|Os01t0812000-02|rapdb|Os01t0812000-01|rapdb|Os01t0812000-03|gb|AK063951	CTGTTGGAAATTCGTCATGTTTGTTTGAACAATGTAAGACCAATTATTGCATTTGTGGTG	Os01t0812000-02	Similar to GAMyb protein.	AK102841	chr01	34508454	34512738	+	Biological Process: regulation of transcription, DNA-dependent (GO:0006355), Molecular Function: DNA binding (GO:0003677), Molecular Function: protein binding (GO:0005515)	SANT domain, DNA binding (IPR001005), Homeodomain-like (IPR009057), Homeodomain-related (IPR012287), Myb, DNA-binding (IPR014778), Myb transcription factor (IPR015495), Transcription factor, GAMYB (IPR016310), Transcription regulator HTH, Myb-type, DNA-binding (IPR017930)	1548.98	1193.35	1097.52	849
GT_Os10g0377300|mRNA|AY554036|CDS+3'UTR	Os10t0377300-01	Similar to Homeobox-leucine zipper protein HOX8. [Os10t0377300-01]	-0.42	0.42	0	-0.71	-0.21	-0.46	0.447065	rapdb|Os10t0377300-01|gb|CT837674|ta|TA54694_4530|ta|AY346329	GTTAAGTTGTACATGCATGCATGGGGGTAATTATAACTAAAGTCAATTTCTATAGTTTTT	Os10t0377300-01	Similar to Homeobox-leucine zipper protein HOX8.	AK243294	chr10	12041604	12043091	+	Biological Process: regulation of transcription, DNA-dependent (GO:0006355), Cellular Component: nucleus (GO:0005634), Molecular Function: DNA binding (GO:0003677), Molecular Function: sequence-specific DNA binding transcription factor activity (GO:0003700), Molecular Function: protein binding (GO:0005515), Molecular Function: sequence-specific DNA binding (GO:0043565)	Homeobox (IPR001356), Leucine zipper, homeobox-associated (IPR003106), Homeodomain-like (IPR009057), Homeodomain-related (IPR012287), Homeobox, conserved site (IPR017970)	1575.97	1996.19	1205.91	1316.87
GT_Os01g0709000|COMBINER_EST|CI205239|6	Os01t0709000-01	Similar to Transcription factor MYB1. [Os01t0709000-01]	-0.62	0.62	0	-0.49	-0.41	-0.45	0.540026	rapdb|Os01t0709000-01	AAGTTACATGTAGATACATTTTTATATTTTTCATATAAATGTGTAGGACTGGTAAGTGGT	Os01t0709000-01	Similar to Transcription factor MYB1.	AK288487	chr01	29469565	29471507	+	Biological Process: regulation of transcription, DNA-dependent (GO:0006355), Molecular Function: DNA binding (GO:0003677), Molecular Function: protein binding (GO:0005515)	SANT domain, DNA binding (IPR001005), Homeodomain-like (IPR009057), Homeodomain-related (IPR012287), Myb, DNA-binding (IPR014778), Myb transcription factor (IPR015495), Transcription regulator HTH, Myb-type, DNA-binding (IPR017930)	53.09	87.73	53.9	44.18
GT_Os03g0855100|mRNA|AK109795|CDS+3'UTR	Os03t0855100-01	Similar to WRKY transcription factor 12. [Os03t0855100-01]	-0.15	0.15	0	-0.54	-0.37	-0.45	0.122174	rapdb|Os03t0855100-01|gb|AK109795|ta|TA76298_4530|tc|TC495046	ATTAAAGATTGTCAGAGATATAGGCGTGTACTTACGCTTATATGTATCACGCTGAGGTAT	Os03t0855100-01	Similar to WRKY transcription factor 12.	AK109795	chr03	36039164	36043821	+	Biological Process: regulation of transcription, DNA-dependent (GO:0006355), Molecular Function: sequence-specific DNA binding transcription factor activity (GO:0003700), Molecular Function: sequence-specific DNA binding (GO:0043565)	DNA-binding WRKY (IPR003657)	87.36	76.13	62.45	54.25
GT_Os08g0531700|mRNA|Y15008|CDS+3'UTR	Os08t0531700-01	Similar to MADS-box transcription factor 7. [Os08t0531700-01]	0.05	-0.05	0	-0.41	-0.5	-0.45	0.0204328	rapdb|Os08t0531700-01|ta|TA37948_4530|ta|TA37950_4530|tc|TC530576	CGGTGTCTGTTGAACATATTCTGCGATCAACTTTAAGCGTATTATTATCATTTTCATTCC	Os08t0531700-01	Similar to MADS-box transcription factor 7.	AK100263	chr08	26507926	26512261	+	Biological Process: regulation of transcription, DNA-dependent (GO:0006355), Cellular Component: nucleus (GO:0005634), Molecular Function: DNA binding (GO:0003677), Molecular Function: sequence-specific DNA binding transcription factor activity (GO:0003700), Molecular Function: protein dimerization activity (GO:0046983)	Transcription factor, MADS-box (IPR002100), Transcription factor, K-box (IPR002487)	16027.3	10517.5	10853.4	7914.05
GT_Os01g0886200|mRNA|AK070958|CDS+3'UTR	Os01t0886200-01	Similar to AGAMOUS homolog. [Os01t0886200-01]	-0.26	0.26	0	-0.95	0.08	-0.44	0.531985	rapdb|Os01t0886200-01|gb|AK070958|ta|TA52829_4530|tc|TC499241	TGCATGGTGTGTGGGTACTATATGATCAGAGTGTGCTGCATATGCGTATTCCGTTTGCTA	Os01t0886200-01	Similar to AGAMOUS homolog.	AK070958	chr01	38500880	38505086	+	Biological Process: regulation of transcription, DNA-dependent (GO:0006355), Cellular Component: nucleus (GO:0005634), Molecular Function: DNA binding (GO:0003677), Molecular Function: sequence-specific DNA binding transcription factor activity (GO:0003700), Molecular Function: protein dimerization activity (GO:0046983)	Transcription factor, MADS-box (IPR002100), Transcription factor, K-box (IPR002487)	62.96	63.58	36.3	57.71
GT_Os01g0968800|mRNA|AY345234|CDS+3'UTR	AY345234	Oryza sativa transcription factor RCBF2 mRNA, complete cds [AY345234]	0.23	-0.23	0	-2.04	1.15	-0.44	0.809187	gb|AY345234|gb|CF963768|ta|TA73948_4530|tc|TC500366	ACTCCATCAGTTCCTACTAAATACGGAGTATATATTTTTAGATAAAGGATTTATATAAAA										17.74	9.02	3.41	24.24
GT_Os04g0656500|mRNA|AK068104|CDS+3'UTR	Os04t0656500-01	Similar to Squamosa-promoter binding-like protein 3. [Os04t0656500-01]	-0.44	0.44	0	-0.46	-0.42	-0.44	0.419553	rapdb|Os04t0656500-01|gb|AK068104|ta|TA64199_4530|tc|TC493919	TTGTCATGTGTACTGGCAGTTTTCCTCGTTGGAGAAGCTGGTTAATTAGCCGGTACATCA	Os04t0656500-01	Similar to Squamosa-promoter binding-like protein 3.	AK068104	chr04	33488722	33492700	+	Cellular Component: nucleus (GO:0005634), Molecular Function: DNA binding (GO:0003677)	Transcription factor, SBP-box (IPR004333)	190.21	245.72	174.5	138.79
GT_Os05g0140100|mRNA|AK111821|CDS+3'UTR	Os05t0140100-01	Myb transcription factor domain containing protein. [Os05t0140100-01]	-1.01	1.01	0	-1.23	0.35	-0.44	0.764304	rapdb|Os05t0140100-01|rapdb|Os05t0140100-02|rapdb|Os05t0140100-03|gb|AK111821	CCCAAGCTTTTCAACTGCTACCATGCACGTACATGCAAATTAATTATTGCATGTTGTATT	Os05t0140100-01	R2R3 MYB transcription factor, Regulation of phosphate-starvation responses and root architecture		chr05	2311396	2315429	+	Molecular Function: DNA binding (GO:0003677), Molecular Function: chromatin binding (GO:0003682)	Protein of unknown function DUF3651, TMEM131 (IPR022113), Homeodomain-like (IPR009057), SANT/Myb domain (IPR001005), Myb domain (IPR017930)	1407.63	3998.15	1124.71	2605.12
GT_Os01g0756200|mRNA|AK108553|CDS+3'UTR	Os01t0756200-01	Similar to VirE2-interacting protein VIP1. [Os01t0756200-01]	-0.64	0.64	0	-0.4	-0.46	-0.43	0.570224	rapdb|Os01t0756200-01|gb|AK108553|ta|TA63247_4530|ta|CI412389	GTTTACAATGGGAATTGTGGGAGATGTCAATAAGAAAATGTGAACTGCAATAAGATTAAC	Os01t0756200-01	Similar to VirE2-interacting protein VIP1.	AK108553	chr01	31728015	31730360	+	Biological Process: regulation of transcription, DNA-dependent (GO:0006355), Molecular Function: sequence-specific DNA binding transcription factor activity (GO:0003700), Molecular Function: sequence-specific DNA binding (GO:0043565), Molecular Function: protein dimerization activity (GO:0046983)	Basic-leucine zipper (bZIP) transcription factor (IPR004827), bZIP transcription factor, bZIP-1 (IPR011616)	2542.64	4328.95	2797.08	2075.64
GT_Os01g0922800|mRNA|AB003327|CDS+3'UTR	Os01t0922800-01	Similar to MADS-box protein PTM5. [Os01t0922800-01]	-0.11	0.11	0	-0.43	-0.42	-0.43	0.0639735	rapdb|Os01t0922800-01|ta|TA47677_4530|ta|AU078725|ta|CI320360	TGTTTCAACCTATTGGTATGAATCTGTTTGATTCTGTAGGAACTGTGGTTTGCTGTTTGC	Os01t0922800-01	Similar to MADS-box protein PTM5.	AK066160	chr01	40344374	40364362	+	Molecular Function: DNA binding (GO:0003677), Molecular Function: protein dimerization activity (GO:0046983)	Transcription factor, MADS-box (IPR002100)	13324.8	10968.5	9966.7	7764.77
GT_Os02g0732600|mRNA|AK108709|CDS+3'UTR	Os02t0732600-01	Similar to Typical P-type R2R3 Myb protein (Fragment). [Os02t0732600-01]	-0.13	0.13	0	-0.2	-0.66	-0.43	0.245805	rapdb|Os02t0732600-01|tc|TC502916	TCCATGACAAGCATGCATATTTGTTGACAATGAAGAAGAGAAGAAATGGTTTGGTGTGTT	Os02t0732600-01	Similar to Typical P-type R2R3 Myb protein (Fragment).	AK108709	chr02	30539853	30541113	-	Biological Process: regulation of transcription, DNA-dependent (GO:0006355), Molecular Function: DNA binding (GO:0003677), Molecular Function: protein binding (GO:0005515)	SANT domain, DNA binding (IPR001005), Homeodomain-like (IPR009057), Homeodomain-related (IPR012287), Myb, DNA-binding (IPR014778), Myb transcription factor (IPR015495), Transcription regulator HTH, Myb-type, DNA-binding (IPR017930)	74.66	62.68	66.31	37.2
GT_Os03g0441000|mRNA|AK108726|CDS+3'UTR	Os03t0441000-03	Transcription initiation factor TFIID component TAF4 domain containing protein. [Os03t0441000-03]	0.3	-0.3	0	-0.17	-0.69	-0.43	0.390761	rapdb|Os03t0441000-03|ta|TA56146_4530|tc|TC495675	GACTTAAATGTAGATGTAGCAATGGCTTGCTATTGTGCAGCAAGGTGCTCCAGTTCATTT	Os03t0441000-03	Similar to Transcription initiation factor TFIID component TAF4 family protein, expressed.	AK108726	chr03	18639989	18643290	-	Biological Process: transcription initiation, DNA-dependent (GO:0006352), Cellular Component: transcription factor TFIID complex (GO:0005669)	Transcription initiation factor TFIID component TAF4 (IPR007900)	74.52	34.63	50.21	27.01
GT_GT_Os_A_Specific_0046110	Os08t0416000-01	Homeodomain leucine zipper protein.	-0.41	0.41	0	-0.35	-0.48	-0.42	0.421976	ref|Os08t0416000-01|rapDB|Os08t0416000-01|gb|AK100634|gb|AK101569	AATCTCATTAACCGAGAAGCTGCAAGACAAGGAGACGTCGCCGTCGTCGGCGACCATCAC	Os08t0416000-01	Homeodomain leucine zipper protein.	AK100634, AK101569	chr08	19884020	19888355	-	Biological Process: regulation of transcription, DNA-dependent (GO:0006355), Cellular Component: nucleus (GO:0005634), Molecular Function: transcription regulatory region sequence-specific DNA binding (GO:0000976), Molecular Function: DNA binding (GO:0003677), Molecular Function: sequence-specific DNA binding transcription factor activity (GO:0003700), Molecular Function: protein binding (GO:0005…	Helix-turn-helix motif, lambda-like repressor (IPR000047), Homeobox (IPR001356), Leucine zipper, homeobox-associated (IPR003106), Homeodomain-like (IPR009057), Homeodomain-related (IPR012287), Homeobox, conserved site (IPR017970)	103.87	129.34	100.91	71.4
GT_Os01g0571300|mRNA|AK064271|CDS+3'UTR	Os01t0571300-01	Similar to Heat shock transcription factor 31 (Fragment). [Os01t0571300-01]	-0.19	0.19	0	-0.34	-0.5	-0.42	0.174797	rapdb|Os01t0571300-01|gb|AK064271|ta|TA62175_4530|tc|TC494415	CAATACTGTCTCTGCAATGTAGCCGAGGAAAAATACGAATGCCAGTCTTATCAATGTGAA	Os01t0571300-01	Similar to Heat shock transcription factor 31 (Fragment).	AK064271	chr01	21938865	21941797	+	Biological Process: regulation of transcription, DNA-dependent (GO:0006355), Cellular Component: nucleus (GO:0005634), Molecular Function: sequence-specific DNA binding transcription factor activity (GO:0003700), Molecular Function: sequence-specific DNA binding (GO:0043565)	Heat shock factor (HSF)-type, DNA-binding (IPR000232), Winged helix-turn-helix transcription repressor DNA-binding (IPR011991)	187.16	170.47	156.99	108.97
GT_Os08g0187500|mRNA|AB077993|CDS+3'UTR	Os08t0187500-01	Similar to Roc1. [Os08t0187500-01]	0.01	-0.01	0	-0.26	-0.59	-0.42	0.120564	rapdb|Os08t0187500-01|gb|AK120496|ta|TA37309_4530|tc|TC486411	ATGTCCCCCCTTTTGGATTTTATCACATTTCCGATGATTTGTAGACTTGTGGTTGTTGCT	Os08t0187500-01	Similar to Roc1.	AK120496	chr08	5109268	5116778	+	Biological Process: regulation of transcription, DNA-dependent (GO:0006355), Cellular Component: nucleus (GO:0005634), Molecular Function: transcription regulatory region sequence-specific DNA binding (GO:0000976), Molecular Function: DNA binding (GO:0003677), Molecular Function: sequence-specific DNA binding transcription factor activity (GO:0003700), Molecular Function: protein binding (GO:0005…	Helix-turn-helix motif, lambda-like repressor (IPR000047), Homeobox (IPR001356), Homeodomain-like (IPR009057), Homeodomain-related (IPR012287), Homeobox, conserved site (IPR017970)	29202	20311.9	22585.4	13961.6
GT_Os08g0437200|COMBINER_EST|Os08g0437200|8	Os08t0437300-00	Similar to Typical P-type R2R3 Myb protein (Fragment). [Os08t0437300-00]	-0.17	0.17	0	-0.58	-0.25	-0.42	0.218112	rapdb|Os08t0437300-00|gb|CT837778|ta|CK013401|tc|TC513624	CGTGAAGGCGGAGGTGAAGAAGGGGCCGTGGACGCCGGAGGAGGACCTCATGCTCGTCGC	Os08t0437300-00	Similar to Typical P-type R2R3 Myb protein (Fragment).	CT837778	chr08	21240597	21241862	+	Biological Process: regulation of transcription, DNA-dependent (GO:0006355), Molecular Function: DNA binding (GO:0003677), Molecular Function: protein binding (GO:0005515)	SANT domain, DNA binding (IPR001005), Homeodomain-like (IPR009057), Homeodomain-related (IPR012287), Myb, DNA-binding (IPR014778), Myb transcription factor (IPR015495), Transcription regulator HTH, Myb-type, DNA-binding (IPR017930)	200.6	177.81	140.03	136.53
GT_Os08g0472000|mRNA|AY323482|CDS+3'UTR	Os08t0472000-01	Similar to bZIP transcription factor TRAB1. [Os08t0472000-01]	-0.1	0.1	0	-0.35	-0.48	-0.42	0.0739916	rapdb|Os08t0472000-01|gb|AY323482|ta|TA58327_4530|ta|AU102070	TCTGTTGTAAATTGATGATCAACAGAGTCGAGTGTACTAGTGCTTAACTTGCCCTGTCAC	Os08t0472000-01	Similar to bZIP transcription factor TRAB1.	AK062347	chr08	23237038	23240842	+			1856.1	1501.87	1454.18	1027.2
GT_Os08g0531700|mRNA|AK100263|CDS+3'UTR	Os08t0531700-01	Similar to MADS-box transcription factor 7. [Os08t0531700-01]	0.06	-0.06	0	-0.42	-0.43	-0.42	0.0174563	rapdb|Os08t0531700-01|ta|TA37948_4530|ta|TA37950_4530|tc|TC530576	CGGTGTCTGTTGAACATATTCTGCGATCAACTTTAAGCGTATTATTATCATTTTCATTCC	Os08t0531700-01	Similar to MADS-box transcription factor 7.	AK100263	chr08	26507926	26512261	+	Biological Process: regulation of transcription, DNA-dependent (GO:0006355), Cellular Component: nucleus (GO:0005634), Molecular Function: DNA binding (GO:0003677), Molecular Function: sequence-specific DNA binding transcription factor activity (GO:0003700), Molecular Function: protein dimerization activity (GO:0046983)	Transcription factor, MADS-box (IPR002100), Transcription factor, K-box (IPR002487)	16533.3	10752.9	11081.9	8539.12
GT_Os09g0306400|mRNA|AK072360|CDS+3'UTR	Os09t0306400-01	bZIP transcription factor, bZIP-1 domain containing protein. [Os09t0306400-01]	-0.27	0.27	0	-0.55	-0.29	-0.42	0.300021	rapdb|Os09t0306400-01|gb|NM_001069358|gb|BE039976|ta|TA39125_4530	AGTAATGTTTCAATCATGTAGGGCCATTGTTGTCACTGTTAATGTATGCAATTCAATCTT	Os09t0306400-01	bZIP transcription factor, bZIP-1 domain containing protein.	AK064903, AK072360, AK098869	chr09	7871589	7873655	+	Biological Process: regulation of transcription, DNA-dependent (GO:0006355), Molecular Function: sequence-specific DNA binding transcription factor activity (GO:0003700), Molecular Function: sequence-specific DNA binding (GO:0043565), Molecular Function: protein dimerization activity (GO:0046983)	Basic-leucine zipper (bZIP) transcription factor (IPR004827), bZIP transcription factor, bZIP-1 (IPR011616)	10098.5	10388.2	7752.57	7211.71
GT_Os10g0536100|mRNA|AK070135|CDS+3'UTR	Os10t0536100-01	Similar to MADS-box transcription factor 56. [Os10t0536100-01]	-0.06	0.06	0	-0.44	-0.39	-0.42	0.0249823	rapdb|Os10t0536100-01|ta|TA34855_4530|ta|AF141965|ta|CI475782	TAAGTACAAACACAAACGGAAACAAAGAATTAACAAAGCTGTAGCAGACCAGATCGGCAA	Os10t0536100-01	Similar to MADS-box transcription factor 56.	AK070135	chr10	20863187	20873635	+	Biological Process: regulation of transcription, DNA-dependent (GO:0006355), Cellular Component: nucleus (GO:0005634), Molecular Function: DNA binding (GO:0003677), Molecular Function: sequence-specific DNA binding transcription factor activity (GO:0003700), Molecular Function: protein dimerization activity (GO:0046983)	Transcription factor, MADS-box (IPR002100), Transcription factor, K-box (IPR002487)	4463.05	3425.57	3197.07	2559.64
GT_GT_Os_A_Specific_0066826	Os12t0515300-00	Similar to R2R3-MYB transcription factor	-0.72	0.72	0	-1.24	0.42	-0.41	0.744169	ref|Os12t0515300-00|rapDB|Os12t0515300-00	ACCACCCTAACAAAACCGGCAGCAACACGACCGCGGCCACACTGAGCAGCAACATCACAG	Os12t0515300-00	Homeodomain-like domain containing protein.		chr12	19991426	19992367	-	Biological Process: regulation of transcription, DNA-dependent (GO:0006355), Molecular Function: DNA binding (GO:0003677), Molecular Function: protein binding (GO:0005515)	Homeodomain-like (IPR009057), Homeodomain-related (IPR012287), Myb transcription factor (IPR015495), Transcription regulator HTH, Myb-type, DNA-binding (IPR017930)	9.55	18.21	6.19	15.2
GT_Os01g0812000|mRNA|AK119607|CDS+3'UTR	Os01t0812000-01	Similar to GAMyb protein. [Os01t0812000-01]	-0.17	0.17	0	-0.37	-0.44	-0.41	0.140716	rapdb|Os01t0812000-01|ta|TA52790_4530|tc|TC489595	TGGTATTTGCCAGACGCTACAGCAGATTCTTGGCACTATCAGATGTTCTCTTATGCGACT	Os01t0812000-01	Transcriptional activator of gibberellin-dependent alpha-amylase expression, Regulation of nutrient mobilization in germination		chr01	34508452	34512738	+	Molecular Function: DNA binding (GO:0003677), Molecular Function: chromatin binding (GO:0003682)	Transcription factor, GAMYB (IPR016310), Homeodomain-like (IPR009057), SANT/Myb domain (IPR001005), Myb domain (IPR017930)	312.16	277.04	252.55	186.61
GT_Os02g0674800|mRNA|AB101648|CDS+3'UTR	Os02t0674800-01	Similar to OCL1 homeobox protein. [Os02t0674800-01]	-0.2	0.2	0	-0.43	-0.38	-0.41	0.183154	rapdb|Os02t0674800-01|gb|AK111544|ta|TA38478_4530|ta|BI810108	AAGTGTATCAGCCAATAATGTCTGTTTGACAGTGGCATTGCTATGGATCAGCTGAAAATT	Os02t0674800-01	Similar to OCL1 homeobox protein.	AK111544	chr02	27487866	27494913	-	Biological Process: regulation of transcription, DNA-dependent (GO:0006355), Cellular Component: nucleus (GO:0005634), Molecular Function: DNA binding (GO:0003677), Molecular Function: sequence-specific DNA binding transcription factor activity (GO:0003700), Molecular Function: protein binding (GO:0005515), Molecular Function: sequence-specific DNA binding (GO:0043565)	Homeobox (IPR001356), Lipid-binding START (IPR002913), Homeodomain-like (IPR009057), Homeodomain-related (IPR012287), Homeobox, conserved site (IPR017970)	12356.8	11495.8	9815.12	7875.36
GT_Os02g0681900|mRNA|AY224426|CDS	Os02t0681900-01	GRAS transcription factor domain containing protein. [Os02t0681900-01]	-0.19	0.19	0	-0.38	-0.44	-0.41	0.161388	rapdb|Os02t0681900-01|gb|AK120775|ta|TA54078_4530|ta|CI556631	GCCCTGCGCTGCCGGCGTTCGACGTGAAGCTCGACAATGGCCGGCTCGGGGTCGGGTGGA	Os02t0681900-01	GRAS transcription factor domain containing protein.	AK120775	chr02	27853890	27856029	-		Transcription factor GRAS (IPR005202)	484.04	440.22	395.27	292.34
GT_Os02g0682200|mRNA|AK069103|CDS+3'UTR	Os02t0682200-01	Similar to MADS box protein. [Os02t0682200-01]	0.09	-0.09	0	-0.24	-0.59	-0.41	0.174878	rapdb|Os02t0682200-01|gb|FJ750939|ta|TA52932_4530|ta|CR290854	GTCCGTGGTTGTGTTTCCGTGCTACCTTTTTATGTTTTGATTTGGATCTTGTTTGAAAAT	Os02t0682200-01	Similar to MADS box protein.	AK069103	chr02	27875979	27883946	+	Biological Process: regulation of transcription, DNA-dependent (GO:0006355), Cellular Component: nucleus (GO:0005634), Molecular Function: DNA binding (GO:0003677), Molecular Function: sequence-specific DNA binding transcription factor activity (GO:0003700), Molecular Function: protein dimerization activity (GO:0046983)	Transcription factor, MADS-box (IPR002100), Transcription factor, K-box (IPR002487)	25904	16052.5	19257.3	11637
GT_Os05g0565900|COMBINER|CI250565|6	TC493803	Rep: WRKY transcription factor - Oryza sativa subsp. japonica (Rice), complete [TC493803]	-0.24	0.24	0	-0.45	-0.38	-0.41	0.229715	tc|TC493803	CTTGCACTGCACTTTGGGGGGCATTATTCAGTAGTAGTACTGAATACTGATGATGAGCTA										12.1	11.84	9.76	7.94
GT_Os08g0531700|mRNA|AY332477|CDS+3'UTR	Os08t0531700-01	Similar to MADS-box transcription factor 7. [Os08t0531700-01]	0.02	-0.02	0	-0.4	-0.43	-0.41	0.00358167	rapdb|Os08t0531700-01|ta|TA37948_4530|ta|TA37950_4530|ta|OSU78891	ATACTACCTTAAAAACTATCGGTGTCTGTTGAACATATTCTGCGATCAACTTTAAGCGTA	Os08t0531700-01	Similar to MADS-box transcription factor 7.	AK100263	chr08	26507926	26512261	+	Biological Process: regulation of transcription, DNA-dependent (GO:0006355), Cellular Component: nucleus (GO:0005634), Molecular Function: DNA binding (GO:0003677), Molecular Function: sequence-specific DNA binding transcription factor activity (GO:0003700), Molecular Function: protein dimerization activity (GO:0046983)	Transcription factor, MADS-box (IPR002100), Transcription factor, K-box (IPR002487)	17139.5	11712.3	11945.6	9075.99
GT_GT_Os_A_Specific_0077000	Os05t0485400-00	Transcription factor GRAS domain containing protein.	0.34	-0.34	0	-0.71	-0.09	-0.4	0.480368	ref|Os05t0485400-00|rapDB|Os05t0485400-00	ACGCCGCTCTACGCGGTGTCCGCGTGGACGTGGTGCTCCCCGCCTCACGCGCGTGCTTAA	Os05t0485400-00	Transcription factor GRAS domain containing protein.	tplb0009g08	chr05	23871495	23873014	+		Transcription factor GRAS (IPR005202)	73.12	32.04	32.96	39.24
GT_Os01g0546900|mRNA|AK073801|CDS+3'UTR	Os01t0546900-01	Transcription factor jumonji domain containing protein. [Os01t0546900-01]	0.01	-0.01	0	-0.34	-0.46	-0.4	0.0227664	rapdb|Os01t0546900-01|gb|AK073801|ta|TA63798_4530|tc|TC494404	TTGCACCGTTGCATAACCTATTTCTTTAGGAACCCTGGATACTTGACCACTGTTAAATGC	Os01t0546900-01	Similar to transcription factor jumonji (jmjC) domain-containing protein.	AK073801	chr01	20322698	20326374	+	Molecular Function: protein binding (GO:0005515)	Transcription factor jumonji/aspartyl beta-hydroxylase (IPR003347), Transcription factor jumonji (IPR013129)	656.2	457.64	481.03	341.85
GT_Os01g0812000|mRNA|X98355|CDS+3'UTR	Os01t0812000-02	Similar to GAMyb protein. [Os01t0812000-02]	-0.09	0.09	0	-0.41	-0.4	-0.4	0.0511195	rapdb|Os01t0812000-02|rapdb|Os01t0812000-01|rapdb|Os01t0812000-03|gb|AK063951	TTAGAGAACCCTTTTTGTCATCTCTATTGCCCGAATTCTGTTGGAAATTCGTCATGTTTG	Os01t0812000-02	Similar to GAMyb protein.	AK102841	chr01	34508454	34512738	+	Biological Process: regulation of transcription, DNA-dependent (GO:0006355), Molecular Function: DNA binding (GO:0003677), Molecular Function: protein binding (GO:0005515)	SANT domain, DNA binding (IPR001005), Homeodomain-like (IPR009057), Homeodomain-related (IPR012287), Myb, DNA-binding (IPR014778), Myb transcription factor (IPR015495), Transcription factor, GAMYB (IPR016310), Transcription regulator HTH, Myb-type, DNA-binding (IPR017930)	2136.34	1714.03	1600.51	1249.86
GT_Os06g0571800|mRNA|AK068715|CDS+3'UTR	Os06t0571800-02	Similar to GATA transcription factor 3 (AtGATA-3). [Os06t0571800-02]	-0.14	0.14	0	-0.66	-0.13	-0.4	0.312664	rapdb|Os06t0571800-02|rapdb|Os06t0571800-01|gb|AK069851|ta|TA55529_4530	CTTGTCCGGAGCTGAGAAAGAAAAGCTATACTTCATCTCTGCATGCATCCATCGATCGAT	Os06t0571800-02	Similar to GATA transcription factor 3 (AtGATA-3).	AK069851	chr06	22155054	22157042	+	Biological Process: regulation of transcription, DNA-dependent (GO:0006355), Molecular Function: sequence-specific DNA binding transcription factor activity (GO:0003700), Molecular Function: zinc ion binding (GO:0008270), Molecular Function: sequence-specific DNA binding (GO:0043565)	Zinc finger, GATA-type (IPR000679), Zinc finger, NHR/GATA-type (IPR013088)	152.97	130.24	99.23	110.66
GT_Os08g0531700|mRNA|AY551921|CDS+3'UTR	Os08t0531700-01	Similar to MADS-box transcription factor 7. [Os08t0531700-01]	0.06	-0.06	0	-0.37	-0.43	-0.4	0.0239246	rapdb|Os08t0531700-01|gb|AY551921|ta|TA37948_4530|ta|TA37950_4530	TTGAACTAGTTTCGTATGTAGCCTGTTTGTGTGTAACTTGTGTGAGATACTACCTTAAAA	Os08t0531700-01	Similar to MADS-box transcription factor 7.	AK100263	chr08	26507926	26512261	+	Biological Process: regulation of transcription, DNA-dependent (GO:0006355), Cellular Component: nucleus (GO:0005634), Molecular Function: DNA binding (GO:0003677), Molecular Function: sequence-specific DNA binding transcription factor activity (GO:0003700), Molecular Function: protein dimerization activity (GO:0046983)	Transcription factor, MADS-box (IPR002100), Transcription factor, K-box (IPR002487)	25900.1	16862.2	17969.8	13353.2
GT_Os08g0531700|mRNA|U31994|CDS+3'UTR	Os08t0531700-01	Similar to MADS-box transcription factor 7. [Os08t0531700-01]	0.05	-0.05	0	-0.38	-0.41	-0.4	0.0173676	rapdb|Os08t0531700-01|ta|TA37948_4530|ta|TA37950_4530|ta|OSU78891	ATACTACCTTAAAAACTATCGGTGTCTGTTGAACATATTCTGCGATCAACTTTAAGCGTA	Os08t0531700-01	Similar to MADS-box transcription factor 7.	AK100263	chr08	26507926	26512261	+	Biological Process: regulation of transcription, DNA-dependent (GO:0006355), Cellular Component: nucleus (GO:0005634), Molecular Function: DNA binding (GO:0003677), Molecular Function: sequence-specific DNA binding transcription factor activity (GO:0003700), Molecular Function: protein dimerization activity (GO:0046983)	Transcription factor, MADS-box (IPR002100), Transcription factor, K-box (IPR002487)	17064.3	11183.7	11779.2	8931.11
GT_GT_Os_A_Specific_0022281	Os11t0154900-01	Similar to DNA-binding factor of bZIP class (Fragment).	0.45	-0.45	0	-0.43	-0.36	-0.39	0.4724	ref|Os11t0154900-01|rapDB|Os11t0154900-01|gb|AK287905	AAGAAAAGTTGCAGATTTGTCGTCGCAGAACGAGACCATGAAAAAGGAGAAGGACGTGGT	Os11t0154900-01	Similar to DNA-binding factor of bZIP class (Fragment).	AK287905	chr11	2560816	2563634	+	Biological Process: regulation of transcription, DNA-dependent (GO:0006355), Molecular Function: sequence-specific DNA binding transcription factor activity (GO:0003700), Molecular Function: sequence-specific DNA binding (GO:0043565), Molecular Function: protein dimerization activity (GO:0046983)	Basic-leucine zipper (bZIP) transcription factor (IPR004827), bZIP transcription factor, bZIP-1 (IPR011616)	5.92	2.24	3	2.45
GT_GT_Os_A_Specific_0118442	Os01t0952800-01	Achaete-scute transcription factor related domain containing protein.	-0.71	0.71	0	-0.38	-0.4	-0.39	0.640382	ref|Os01t0952800-01|rapDB|Os01t0952800-01|gb|AK073385	AGGAGTGCCCAGCATTTTGTGAAAGGTTGGAGAAAGTCGTCAGGAACAAAGCAAAGCTTT	Os01t0952800-01	Achaete-scute transcription factor related domain containing protein.	AK073385	chr01	41971444	41978093	-	Molecular Function: DNA binding (GO:0003677)	Helix-loop-helix DNA-binding (IPR011598), Achaete-scute transcription factor-related (IPR015660)	3.2	6.04	3.75	2.87
GT_Os03g0444900|mRNA|AY302436|5'UTR+CDS	Os03t0444900-00	Similar to WRKY transcription factor 30. [Os03t0444900-00]	0.19	-0.19	0	-0.29	-0.49	-0.39	0.205126	rapdb|Os03t0444900-00|ta|AY302436|tc|TC495663	TAGTGCCATGATGTCTCACTGGAATGTGGGTCTTGTGTTACAAGTAATAGATGTGGATGA	Os03t0444900-00	Similar to WRKY transcription factor 30.	AY302436	chr03	18889278	18890595	+	Biological Process: regulation of transcription, DNA-dependent (GO:0006355), Molecular Function: sequence-specific DNA binding transcription factor activity (GO:0003700), Molecular Function: sequence-specific DNA binding (GO:0043565)	DNA-binding WRKY (IPR003657)	426.26	231.77	285.65	192.97
GT_Os04g0532500|mRNA|AK069907|CDS+3'UTR	Os04t0532500-01	Similar to Transcription factor L2. [Os04t0532500-01]	0.22	-0.22	0	-0.28	-0.51	-0.39	0.250219	rapdb|Os04t0532500-01|gb|AK069907|ta|TA55034_4530|ta|CI355186	CTCCTGTGAAAAATCTGTAATTTCTGTAACTACTACGAATTGATCATACTTCCTAGCAAC	Os04t0532500-01	Similar to Transcription factor L2.	AK069907	chr04	26621017	26622583	-	Molecular Function: zinc ion binding (GO:0008270)	Zinc finger, LIM-type (IPR001781)	7.88	4.11	5.22	3.44
GT_Os07g0567700|mRNA|AK120140|CDS+3'UTR	Os07t0567700-02	SCARECROW gene regulator-like protein. [Os07t0567700-02]	-0.22	0.22	0	-0.35	-0.43	-0.39	0.219171	rapdb|Os07t0567700-02|rapdb|Os07t0567700-03|rapdb|Os07t0567700-01|gb|AK120140	TTCGATCGTTCTTCCTCCTGTGAGTAGTATTTTGGCCGATGATTAAGCTTGTAATATAAT	Os07t0567700-02	SCARECROW gene regulator-like protein.	AK120140	chr07	22807717	22809297	+		Transcription factor GRAS (IPR005202)	9107.11	8649.94	7749.59	5668.23
GT_GT_Os_A_Specific_0008464	Os04t0637000-01	Similar to BZIP transcription factor bZIP52.	0.06	-0.06	0	-0.38	-0.38	-0.38	0.0285493	ref|Os04t0637000-01|rapDB|Os04t0637000-01|gb|AK073715	AAATCTTGGATTTACAGGACCGATCGATCCAGGTGCCTTAGGTTTTGAGATTAAGTACAG	Os04t0637000-01	Similar to BZIP transcription factor bZIP52.	AK073715	chr04	32403357	32412036	+	Biological Process: regulation of transcription, DNA-dependent (GO:0006355), Molecular Function: sequence-specific DNA binding transcription factor activity (GO:0003700), Molecular Function: sequence-specific DNA binding (GO:0043565), Molecular Function: protein dimerization activity (GO:0046983)	Basic-leucine zipper (bZIP) transcription factor (IPR004827), bZIP transcription factor, bZIP-1 (IPR011616)	86.63	55.69	59.55	46.03
GT_Os01g0922800|mRNA|AK066160|CDS+3'UTR	Os01t0922800-01	Similar to MADS-box protein PTM5. [Os01t0922800-01]	-0.03	0.03	0	-0.38	-0.39	-0.38	0.00778363	rapdb|Os01t0922800-01|ta|TA47677_4530|ta|AU078725|ta|CI320360	TGTTTCAACCTATTGGTATGAATCTGTTTGATTCTGTAGGAACTGTGGTTTGCTGTTTGC	Os01t0922800-01	Similar to MADS-box protein PTM5.	AK066160	chr01	40344374	40364362	+	Molecular Function: DNA binding (GO:0003677), Molecular Function: protein dimerization activity (GO:0046983)	Transcription factor, MADS-box (IPR002100)	13252.1	9770.45	9719.47	7495.98
GT_Os11g0686900|COMBINER_EST|Os11g0686900|8	Os11t0686900-00	Similar to WRKY transcription factor 41. [Os11t0686900-00]	-0.77	0.77	0	-0.41	-0.36	-0.38	0.670373	rapdb|Os11t0686900-00|gb|NM_001075011|tc|NP13036776	GGAGGATGACTCTGACGAAGAATATGACGAAATTATTCAGGACTCTGGGGAGCAAGAAGT	Os11t0686900-00	Similar to NB-ARC domain containing protein, expressed.		chr11	27809097	27818431	-	Molecular Function: ADP binding (GO:0043531)	NB-ARC (IPR002182)	2.35	4.83	2.83	2.26
GT_Os01g0883100|mRNA|L37526|CDS+3'UTR	Os01t0883100-01	Similar to PISTILLATA-like MADS box protein. [Os01t0883100-01]	0.15	-0.15	0	-0.32	-0.43	-0.37	0.137981	rapdb|Os01t0883100-01|ta|TA52461_4530|ta|CX108918|tc|TC496291	TGCTTGTGTTATCACCGCATTTGTCAGATGGTGAATAGTAGTTTGTGATTGTAACAAACA	Os01t0883100-01	Similar to PISTILLATA-like MADS box protein.	AK070894	chr01	38321342	38323892	-	Biological Process: regulation of transcription, DNA-dependent (GO:0006355), Cellular Component: nucleus (GO:0005634), Molecular Function: DNA binding (GO:0003677), Molecular Function: sequence-specific DNA binding transcription factor activity (GO:0003700), Molecular Function: protein dimerization activity (GO:0046983)	Transcription factor, MADS-box (IPR002100), Transcription factor, K-box (IPR002487)	9487.96	5455.83	6414.82	4591.87
GT_Os01g0922800|mRNA|AF141964|CDS+3'UTR	Os01t0922800-01	Similar to MADS-box protein PTM5. [Os01t0922800-01]	-0.06	0.06	0	-0.4	-0.35	-0.37	0.0305624	rapdb|Os01t0922800-01|gb|CT834653|ta|TA47677_4530|ta|CX101478	ACTGACTTGTGTATGGAGTTTGTTTCAACCTATTGGTATGAATCTGTTTGATTCTGTAGG	Os01t0922800-01	Similar to MADS-box protein PTM5.	AK066160	chr01	40344374	40364362	+	Molecular Function: DNA binding (GO:0003677), Molecular Function: protein dimerization activity (GO:0046983)	Transcription factor, MADS-box (IPR002100)	31478	24131.1	23293.3	18637.8
GT_Os08g0108500|COMBINER|CI412646|x	Os08t0108500-01	Similar to Transcription factor LAX PANICLE. [Os08t0108500-01]	-0.02	0.02	0	-0.34	-0.39	-0.37	0.00707614	rapdb|Os08t0108500-01|gb|NM_001188427|ta|TA63849_4530|ta|CI405705	GTAGCTAAGCTGCTGCCTTGATGTTTCTCAAAGTACAATTAATTAATAAGATTAGCTAGG	Os08t0108500-01	Similar to Transcription factor LAX PANICLE.	AK241005	chr08	419186	420578	-		Helix-loop-helix DNA-binding (IPR011598)	301.39	217.97	224.76	168.34
GT_Os08g0481400|mRNA|AK068244|CDS+3'UTR	Os08t0481400-01	Similar to HAHB-7 (Fragment). [Os08t0481400-01]	0.06	-0.06	0	-0.34	-0.4	-0.37	0.0330343	rapdb|Os08t0481400-01|rapdb|Os08t0481400-02|gb|AK106818|ta|TA49688_4530	TCCGTAGGGGGTTTTCTGCAAATTTTTGTAAAATGAAATTGTACCTAGTCCTTTTTTGTC	Os08t0481400-01	Similar to HAHB-7 (Fragment).	AK068244, AK106818	chr08	23803892	23805451	-	Biological Process: regulation of transcription, DNA-dependent (GO:0006355), Cellular Component: nucleus (GO:0005634), Molecular Function: transcription regulatory region sequence-specific DNA binding (GO:0000976), Molecular Function: DNA binding (GO:0003677), Molecular Function: sequence-specific DNA binding transcription factor activity (GO:0003700), Molecular Function: protein binding (GO:0005…	Helix-turn-helix motif, lambda-like repressor (IPR000047), Homeobox (IPR001356), Leucine zipper, homeobox-associated (IPR003106), Homeodomain-like (IPR009057), Homeodomain-related (IPR012287), Homeobox, conserved site (IPR017970)	6535.03	4227.44	4633.02	3429.1
GT_Os12g0194600|COMBINER_EST|C98313|6	Os12t0194600-02	Similar to DNA binding protein. [Os12t0194600-02]	-0.27	0.27	0	-0.31	-0.43	-0.37	0.310001	rapdb|Os12t0194600-02|rapdb|Os12t0194600-01|gb|AK287555|ta|TA65783_4530	CCTGTAATACCAAGTTAATCGGAACGCAGTGTCATATCTGATAAGGCACGCCGTGTTCAT	Os12t0194600-02	Similar to DNA binding protein.	AK287716	chr12	4849357	4859749	+	Biological Process: regulation of transcription, DNA-dependent (GO:0006355), Molecular Function: sequence-specific DNA binding transcription factor activity (GO:0003700), Molecular Function: sequence-specific DNA binding (GO:0043565), Molecular Function: protein dimerization activity (GO:0046983)	Basic-leucine zipper (bZIP) transcription factor (IPR004827), bZIP transcription factor, bZIP-1 (IPR011616)	3768.6	3843.09	3412.91	2431.32
GT_Os01g0201700|mRNA|L37528|CDS+3'UTR	Os01t0201700-01	Similar to MADS box protein. [Os01t0201700-01]	-0.2	0.2	0	-0.13	-0.6	-0.36	0.360068	rapdb|Os01t0201700-01|ta|TA60577_4530|ta|TA60576_4530|ta|CI518071	TGTAACTGATCAGCAGATCAAACTCTACCACTGCCGATATATATGTGAGGACCATGGATT	Os01t0201700-01	Similar to M23 protein (Fragment).	AK108568	chr01	5559532	5568924	-	Molecular Function: DNA binding (GO:0003677), Molecular Function: protein dimerization activity (GO:0046983)	Transcription factor, MADS-box (IPR002100)	1358.41	1256.95	1330.77	744.1
GT_Os01g0755600|COMBINER|CI434063|x	Os01t0755600-01	Conserved hypothetical protein. [Os01t0755600-01]	-0.04	0.04	0	-0.15	-0.58	-0.36	0.244351	rapdb|Os01t0755600-01|rapdb|Os03t0834300-00|gb|AK241384|ta|CI434063	AGACTCTAAGACTGTTTGCAGTACTGGTGTGCTTTGCTAAAGTATGAATGAAAAGAACTT	Os01t0755600-01	Similar to GRAS family transcription factor containing protein, expressed.	AK241384	chr01	31705732	31706365	-			524.26	390.38	454.94	259.6
GT_Os02g0579300|COMBINER_EST|Os02g0579300|8	Os02t0579300-00	Similar to Transcription repressor MYB4 (Myb-related protein 4) (AtMYB4). [Os02t0579300-00]	-0.42	0.42	0	-0.4	-0.32	-0.36	0.484241	rapdb|Os02t0579300-00|gb|NM_001053764|tc|NP1110052|ta|CX106007	CGTCCATGTCGTCGTCTTCCTCGTCGTTGACTTCCGAGGTGGTCACGGACACCGAGATGT	Os02t0579300-00	Similar to DNA binding protein.		chr02	22267920	22269974	+	Biological Process: regulation of transcription, DNA-dependent (GO:0006355), Molecular Function: DNA binding (GO:0003677), Molecular Function: protein binding (GO:0005515)	Homeodomain-like (IPR009057), Homeodomain-related (IPR012287), Myb, DNA-binding (IPR014778), Myb transcription factor (IPR015495), Transcription regulator HTH, Myb-type, DNA-binding (IPR017930)	5310.48	6708.67	5026.38	4111
GT_Os03g0833300|mRNA|AK072164|CDS+3'UTR	Os03t0833300-04	Similar to Squamosa promoter-binding-like protein 6. [Os03t0833300-04]	-0.21	0.21	0	-0.22	-0.51	-0.36	0.289101	rapdb|Os03t0833300-04|rapdb|Os03t0833300-02|gb|AK069847|ta|TA41830_4530	GAGGATGATCCTTTGTATTTAAAGCAGGATCGTTTCGTTTATATAAAAGCTTACATACCG	Os03t0833300-04	Similar to Squamosa promoter-binding-like protein 6.	AK072164	chr03	35008307	35015048	-	Cellular Component: nucleus (GO:0005634), Molecular Function: DNA binding (GO:0003677)	Transcription factor, SBP-box (IPR004333), Ankyrin repeat-containing domain (IPR020683)	3832.9	3603.92	3550.92	2246.36
GT_Os04g0569100|mRNA|AK112099|CDS+3'UTR	Os04t0569100-01	Similar to OCL1 homeobox protein. [Os04t0569100-01]	0.2	-0.2	0	-0.13	-0.6	-0.36	0.359014	rapdb|Os04t0569100-01|gb|AK112099|ta|TA49717_4530|ta|CI368153	CGCCTGGCAAATGCAAACCTTGTTATGCTAAAATATGTTTTAGATCAATCTGATTCTGAA	Os04t0569100-01	Similar to OCL1 homeobox protein.	AK112099, AK111914	chr04	28600699	28607038	-	Biological Process: regulation of transcription, DNA-dependent (GO:0006355), Cellular Component: nucleus (GO:0005634), Molecular Function: transcription regulatory region sequence-specific DNA binding (GO:0000976), Molecular Function: DNA binding (GO:0003677), Molecular Function: sequence-specific DNA binding transcription factor activity (GO:0003700), Molecular Function: protein binding (GO:0005…	Helix-turn-helix motif, lambda-like repressor (IPR000047), Homeobox (IPR001356), Lipid-binding START (IPR002913), Homeodomain-like (IPR009057), Homeodomain-related (IPR012287), Homeobox, conserved site (IPR017970)	195.44	104.82	145.84	81.34
GT_Os05g0495200|mRNA|AK104986|CDS+3'UTR	Os05t0495200-01	Basic leucine zipper domain containing protein. [Os05t0495200-01]	-0.33	0.33	0	0.06	-0.79	-0.36	0.568083	rapdb|Os05t0495200-01|gb|AK072281|ta|TA57323_4530|tc|TC503283	GACTACGGAGTACTCGTGTATATATATATATAGCACTGCAAGAATATGTGCTTAATCATG	Os05t0495200-01	Basic leucine zipper domain containing protein.	AK072281	chr05	24321040	24322728	-	Biological Process: regulation of transcription, DNA-dependent (GO:0006355), Molecular Function: sequence-specific DNA binding transcription factor activity (GO:0003700), Molecular Function: sequence-specific DNA binding (GO:0043565), Molecular Function: protein dimerization activity (GO:0046983)	Basic-leucine zipper (bZIP) transcription factor (IPR004827), Basic leucine zipper (IPR011700)	12.7	14.13	15.53	6.68
GT_Os08g0346400|mRNA|AK062928|CDS+3'UTR	Os08t0346400-03	Similar to myb family transcription factor-related protein. [Os08t0346400-03]	-0.1	0.1	0	-0.28	-0.43	-0.36	0.108781	rapdb|Os08t0346400-03|ta|TA48837_4530|tc|TC557433	AATGTATTGATTCTGATCTTCATGCGGTTGATCAAGAAGTTTGAAGTTGTAGTTCCTGTT	Os08t0346400-03	Similar to myb family transcription factor-related protein.	AK062928	chr08	15695637	15698313	+	Biological Process: regulation of transcription, DNA-dependent (GO:0006355), Molecular Function: DNA binding (GO:0003677)	Myb-like DNA-binding domain, SHAQKYF class (IPR006447), Homeodomain-related (IPR012287), Myb, DNA-binding (IPR014778)	52.04	42.27	42.91	29.88
GT_Os08g0508700|mRNA|AK072462|CDS+3'UTR	Os08t0508700-01	Similar to EIL3. [Os08t0508700-01]	0.12	-0.12	0	-0.1	-0.62	-0.36	0.340106	rapdb|Os08t0508700-01|gb|AK072462|ta|TA57346_4530|ta|AA751632	TTTGCTCAGTTACTCATAGATAAATCTTGATGTATATGAGACATGTTCATTGCAGCTAGC	Os08t0508700-01	Similar to EIL3.	AK072462	chr08	25211518	25214721	+	Cellular Component: nucleus (GO:0005634), Molecular Function: sequence-specific DNA binding transcription factor activity (GO:0003700)	Ethylene insensitive 3 (IPR006957), Ethylene insensitive 3-like protein, DNA-binding domain (IPR023278)	151.03	89.74	121.04	65.08
GT_Os09g0507100|COMBINER_EST|Os09g0507100|8	Os09t0507100-00	Similar to Squamosa-promoter binding-like protein 11. [Os09t0507100-00]	0.07	-0.07	0	-0.37	-0.35	-0.36	0.0383113	rapdb|Os09t0507100-00|tc|TC491943	TGAACGCCGTGCTGGTGCCGGGCTCCAACGAGAACGAGATGAACTACCACGGCATGTTTC	Os09t0507100-00	Similar to Squamosa-promoter binding-like protein 11.		chr09	19643463	19648233	+	Cellular Component: nucleus (GO:0005634), Molecular Function: DNA binding (GO:0003677)	Transcription factor, SBP-box (IPR004333)	2088.06	1331.1	1431.92	1129.51
GT_GT_Os_A_Specific_0054048	Os08t0171216-01	Similar to Transcription factor AP2D9.	0.14	-0.14	0	-0.44	-0.26	-0.35	0.164077	ref|Os08t0171216-01|rapDB|Os08t0171216-01|gb|AK287706	AATTTTTGGATTGGCTGCAGGTTGAAGTGGAGCGGCAAGTTCGAGGCGCACCTCTGGGAC	Os08t0171216-01	Similar to Transcription factor AP2D9.	AK287706	chr08	4177561	4178512	-			218.76	127.34	137.28	119.81
GT_Os01g0305900|COMBINER_EST|Os01g0305900|8	Os01t0305900-01	Similar to R2R3 Myb transcription factor MYB-IF35. [Os01t0305900-01]	0.08	-0.08	0	-0.24	-0.46	-0.35	0.122162	rapdb|Os01t0305900-01|gb|AK288699|tc|TC498266	ACTACGGGGAGTTGGTGGGCCCGGATGGAGTTCATCAGGGCGAGGTGCTATCCGACTTGT	Os01t0305900-01	Similar to R2R3 Myb transcription factor MYB-IF35.	AK288699	chr01	11350507	11356863	+	Biological Process: regulation of transcription, DNA-dependent (GO:0006355), Molecular Function: DNA binding (GO:0003677), Molecular Function: protein binding (GO:0005515)	SANT domain, DNA binding (IPR001005), Homeodomain-like (IPR009057), Homeodomain-related (IPR012287), Myb, DNA-binding (IPR014778), Myb transcription factor (IPR015495), Transcription regulator HTH, Myb-type, DNA-binding (IPR017930)	1329.04	840.8	996.33	661.01
GT_Os01g0702700|mRNA|AK111782|CDS+3'UTR	Os01t0702700-01	Similar to Transcription factor MYB86 (Myb-related protein 86) (AtMYB86) (Myb homolog 4) (AtMyb4). [Os01t0702700-01]	-0.8	0.8	0	-0.87	0.16	-0.35	0.748559	rapdb|Os01t0702700-01|gb|AK111782|ta|TA54225_4530|ta|CI039181	AAGTTTCTTACACTTGTACTCTGTAAGTTGCTGCCACTGGGAGGACTGTGTAACGTGTAT	Os01t0702700-01	Similar to Transcription factor MYB86 (Myb-related protein 86) (AtMYB86) (Myb homolog 4) (AtMyb4).	AK111782	chr01	29132173	29133909	-	Biological Process: regulation of transcription, DNA-dependent (GO:0006355), Molecular Function: DNA binding (GO:0003677), Molecular Function: protein binding (GO:0005515)	SANT domain, DNA binding (IPR001005), Homeodomain-like (IPR009057), Homeodomain-related (IPR012287), Myb, DNA-binding (IPR014778), Myb transcription factor (IPR015495), Transcription regulator HTH, Myb-type, DNA-binding (IPR017930)	1657.95	3550.51	1480.94	2339.94
GT_Os01g0883100|mRNA|AK070894|CDS+3'UTR	Os01t0883100-01	Similar to PISTILLATA-like MADS box protein. [Os01t0883100-01]	0.16	-0.16	0	-0.26	-0.43	-0.35	0.198797	rapdb|Os01t0883100-01|ta|TA52461_4530|ta|CX108918|tc|TC496291	TGCTTGTGTTATCACCGCATTTGTCAGATGGTGAATAGTAGTTTGTGATTGTAACAAACA	Os01t0883100-01	Similar to PISTILLATA-like MADS box protein.	AK070894	chr01	38321342	38323892	-	Biological Process: regulation of transcription, DNA-dependent (GO:0006355), Cellular Component: nucleus (GO:0005634), Molecular Function: DNA binding (GO:0003677), Molecular Function: sequence-specific DNA binding transcription factor activity (GO:0003700), Molecular Function: protein dimerization activity (GO:0046983)	Transcription factor, MADS-box (IPR002100), Transcription factor, K-box (IPR002487)	8983.72	5037.68	6228.4	4299.69
GT_Os02g0602300|mRNA|AK065609|CDS+3'UTR	Os02t0602300-01	Similar to Myelin transcription factor 1 (MYT1) (MYTI) (Proteolipid protein binding protein) (PLPB1). [Os02t0602300-01]	-0.2	0.2	0	-0.24	-0.46	-0.35	0.265234	rapdb|Os02t0602300-01|rapdb|Os02t0602300-02|gb|AK065609|ta|TA52640_4530	AATTATTAGTACTGGTCCTAGGACAGTACCAGGTAAAATTTTGGCTCTTATTATGGAGGT	Os02t0602300-01	Similar to Myelin transcription factor 1 (MYT1) (MYTI) (Proteolipid protein binding protein) (PLPB1).	AK065609	chr02	23572965	23575418	+	Biological Process: regulation of signal transduction (GO:0009966), Biological Process: regulation of phosphoprotein phosphatase activity (GO:0043666), Molecular Function: protein phosphatase inhibitor activity (GO:0004864)	Protein phosphatase inhibitor 2 (IPP-2) (IPR007062)	841.45	781.32	763.31	507.73
GT_Os02g0674800|mRNA|AK111544|CDS+3'UTR	Os02t0674800-01	Similar to OCL1 homeobox protein. [Os02t0674800-01]	-0.13	0.13	0	-0.35	-0.35	-0.35	0.117164	rapdb|Os02t0674800-01|gb|AK111544|ta|TA38478_4530|ta|BI810108	TCTGTTTGACAGTGGCATTGCTATGGATCAGCTGAAAATTGTTTTTTGCAATACACATGG	Os02t0674800-01	Similar to OCL1 homeobox protein.	AK111544	chr02	27487866	27494913	-	Biological Process: regulation of transcription, DNA-dependent (GO:0006355), Cellular Component: nucleus (GO:0005634), Molecular Function: DNA binding (GO:0003677), Molecular Function: sequence-specific DNA binding transcription factor activity (GO:0003700), Molecular Function: protein binding (GO:0005515), Molecular Function: sequence-specific DNA binding (GO:0043565)	Homeobox (IPR001356), Lipid-binding START (IPR002913), Homeodomain-like (IPR009057), Homeodomain-related (IPR012287), Homeobox, conserved site (IPR017970)	10585.9	8931.02	8475.92	6582.64
GT_Os03g0181600|mRNA|AK101197|5'UTR+CDS	Os03t0181600-01	Similar to cDNA clone:J033068D01, full insert sequence. [Os03t0181600-01]	0.48	-0.48	0	-0.64	-0.07	-0.35	0.591564	rapdb|Os03t0181600-01|tc|NP939594	CGATGATGAAGAGAACTTCTTGCTTGGATGGAATACTATGCTAGAGAAGTATGATCTACG	Os03t0181600-01	Similar to cDNA clone:J033068D01, full insert sequence.	AK101197	chr03	4272872	4275642	+	Biological Process: regulation of transcription, DNA-dependent (GO:0006355), Molecular Function: sequence-specific DNA binding transcription factor activity (GO:0003700), Molecular Function: zinc ion binding (GO:0008270), Molecular Function: sequence-specific DNA binding (GO:0043565)	Zinc finger, GATA-type (IPR000679), FAR1 DNA binding domain (IPR004330), Zinc finger, NHR/GATA-type (IPR013088), MULE transposase domain (IPR018289)	26.29	9.47	11.28	12.92
GT_Os04g0508500|mRNA|AK109620|CDS+3'UTR	Os04t0508500-01	Similar to Snapdragon myb protein 305 homolog. [Os04t0508500-01]	-0.2	0.2	0	-0.32	-0.37	-0.35	0.231687	rapdb|Os04t0508500-01|gb|AK109620|gb|CI200666|ta|TA71657_4530	TTTTCCCCTTGTTGCTAGCTAGCTAGAGCTATAGTATAACAAAGGAGAGAGAGAGATTTA	Os04t0508500-01	Similar to OSIGBa0101P20.9 protein.	AK109620	chr04	25405125	25407689	-	Biological Process: regulation of transcription, DNA-dependent (GO:0006355), Molecular Function: DNA binding (GO:0003677), Molecular Function: protein binding (GO:0005515)	SANT domain, DNA binding (IPR001005), Homeodomain-like (IPR009057), Homeodomain-related (IPR012287), Myb, DNA-binding (IPR014778), Myb transcription factor (IPR015495), Transcription regulator HTH, Myb-type, DNA-binding (IPR017930)	93.66	87.2	80.5	60.09
GT_Os04g0569100|mRNA|AK111914|CDS+3'UTR	Os04t0569100-01	Similar to OCL1 homeobox protein. [Os04t0569100-01]	0.05	-0.05	0	-0.11	-0.59	-0.35	0.285682	rapdb|Os04t0569100-01|gb|AK112099|ta|TA49717_4530|tc|NP803383	GAGCTATCAACGCCTGGCAAATGCAAACCTTGTTATGCTAAAATATGTTTTAGATCAATC	Os04t0569100-01	Similar to OCL1 homeobox protein.	AK112099, AK111914	chr04	28600699	28607038	-	Biological Process: regulation of transcription, DNA-dependent (GO:0006355), Cellular Component: nucleus (GO:0005634), Molecular Function: transcription regulatory region sequence-specific DNA binding (GO:0000976), Molecular Function: DNA binding (GO:0003677), Molecular Function: sequence-specific DNA binding transcription factor activity (GO:0003700), Molecular Function: protein binding (GO:0005…	Helix-turn-helix motif, lambda-like repressor (IPR000047), Homeobox (IPR001356), Lipid-binding START (IPR002913), Homeodomain-like (IPR009057), Homeodomain-related (IPR012287), Homeobox, conserved site (IPR017970)	315.47	207.56	263.21	146.5
GT_Os06g0613500|mRNA|AK070970|CDS+3'UTR	Os06t0613500-01	Similar to Helix-loop-helix protein homolog. [Os06t0613500-01]	-0.14	0.14	0	-0.7	-0.01	-0.35	0.445507	rapdb|Os06t0613500-01|gb|AK070970|ta|TA55331_4530|tc|TC534188	GAGATACTGTGGATTCTTTTCTTGCTGATGTATTCTTGGTGTATGCCTGACTACGATGGT	Os06t0613500-01	Similar to Transcription factor (Fragment).	AK070970	chr06	24522241	24527832	-		Helix-loop-helix DNA-binding (IPR011598)	32098.2	27418.9	20358.2	25427
GT_Os09g0309700|mRNA|AK100575|CDS+3'UTR	Os09t0309700-01	Similar to Transcriptional factor TINY. [Os09t0309700-01]	-0.12	0.12	0	-0.2	-0.51	-0.35	0.213455	rapdb|Os09t0309700-01|gb|AK100575|gb|CI078757|ta|TA50531_4530	GGTTGTGTATTTGTTGGACGCCATTATTATATTTGTTAATTTTGATATTGTTCTTGTGAT	Os09t0309700-01	Similar to Transcriptional factor TINY.	AK100575	chr09	8200014	8203350	-	Biological Process: regulation of transcription, DNA-dependent (GO:0006355), Molecular Function: DNA binding (GO:0003677), Molecular Function: sequence-specific DNA binding transcription factor activity (GO:0003700)	Pathogenesis-related transcriptional factor/ERF, DNA-binding (IPR001471), DNA-binding, integrase-type (IPR016177)	845.98	703.71	747.62	467.52
GT_Os10g0404900|COMBINER_EST|CI429007|6	Os10t0404900-01	Similar to HAHB-5 (Fragment). [Os10t0404900-01]	-0.76	0.76	0	-0.59	-0.12	-0.35	0.700422	rapdb|Os10t0404900-01|gb|CT837749|ta|CI429007	CAGTGTGGTTACATTCATGTATAGGATTATTATATTATGGCAGTATCAAGTTTGGTACTT	Os10t0404900-01	Similar to HAHB-5 (Fragment).	AK287700	chr10	13804909	13806731	+	Biological Process: regulation of transcription, DNA-dependent (GO:0006355), Cellular Component: nucleus (GO:0005634), Molecular Function: transcription regulatory region sequence-specific DNA binding (GO:0000976), Molecular Function: DNA binding (GO:0003677), Molecular Function: sequence-specific DNA binding transcription factor activity (GO:0003700), Molecular Function: protein binding (GO:0005…	Helix-turn-helix motif, lambda-like repressor (IPR000047), Homeobox (IPR001356), Leucine zipper, homeobox-associated (IPR003106), Homeodomain-like (IPR009057), Homeodomain-related (IPR012287), Homeobox, conserved site (IPR017970)	1405.96	2824.31	1475.15	1581.38
GT_Os02g0226600|mRNA|AK109849|CDS+3'UTR	Os02t0226600-01	Homeodomain-related domain containing protein. [Os02t0226600-01]	0.09	-0.09	0	0.04	-0.73	-0.34	0.480446	rapdb|Os02t0226600-01|ta|TA61565_4530|ta|C99429|tc|TC489921	TATATATAAAAGCTGCCGGTGCAGTGATCGCATTTCGCGGTAGATCATGAGCACCTCATT	Os02t0226600-01	Homeodomain-related domain containing protein.	AK109849	chr02	7097062	7100301	+	Biological Process: regulation of transcription, DNA-dependent (GO:0006355), Cellular Component: nucleus (GO:0005634), Molecular Function: DNA binding (GO:0003677), Molecular Function: sequence-specific DNA binding transcription factor activity (GO:0003700), Molecular Function: protein binding (GO:0005515), Molecular Function: sequence-specific DNA binding (GO:0043565)	Homeobox (IPR001356), POX (IPR006563), Homeobox KN domain (IPR008422), Homeodomain-like (IPR009057), Homeodomain-related (IPR012287)	6433.09	3969.41	5796.66	2613.36
GT_Os03g0771500|mRNA|AK107296|CDS+3'UTR	Os03t0771500-01	Similar to Isoform 2 of Homeobox protein knotted-1-like 8. [Os03t0771500-01]	-0.07	0.07	0	-0.14	-0.55	-0.34	0.251236	rapdb|Os03t0771500-01|ta|TA62104_4530|tc|TC490671|tc|TC545477	CTGTCTGCTTCTTTGCAAATGGATATGTAATTGAAAGCTTTAATTCTAAACATGGGACTC	Os03t0771500-01	Similar to Isoform 2 of Homeobox protein knotted-1-like 8.	AK107296	chr03	31964738	31970261	+	Biological Process: regulation of transcription, DNA-dependent (GO:0006355), Cellular Component: nucleus (GO:0005634), Molecular Function: DNA binding (GO:0003677), Molecular Function: sequence-specific DNA binding transcription factor activity (GO:0003700), Molecular Function: protein binding (GO:0005515), Molecular Function: sequence-specific DNA binding (GO:0043565)	Homeobox (IPR001356), ELK (IPR005539), KNOX1 (IPR005540), KNOX2 (IPR005541), Homeobox KN domain (IPR008422), Homeodomain-like (IPR009057), Homeodomain-related (IPR012287), Homeobox, conserved site (IPR017970)	155.43	121.12	138.28	80.83
GT_Os10g0432300|mRNA|AK108240|CDS+3'UTR	Os10t0432300-01	Similar to Transcription factor IID, TFIID (Fragment). [Os10t0432300-01]	-0.15	0.15	0	-0.26	-0.41	-0.34	0.185596	rapdb|Os10t0432300-01|ta|TA63728_4530|tc|TC506492	GTTTGATTGTGAGAGAAGTGGTACTCCATACGAAGTATGGAAAATATCACATTCTTCTCT	Os10t0432300-01	Similar to Transcription factor IID, TFIID (Fragment).	AK108240	chr10	15424832	15427433	-	Biological Process: regulation of transcription, DNA-dependent (GO:0006355), Biological Process: transcription initiation from RNA polymerase II promoter (GO:0006367), Molecular Function: DNA binding (GO:0003677), Molecular Function: binding (GO:0005488)	TATA-box binding protein (IPR000814), Transcription factor TFIID, C-terminal/DNA glycosylase, N-terminal (IPR012294), Beta2-adaptin/TATA-box binding, C-terminal (IPR012295)	102.63	89.23	88.69	61.85
GT_GT_Os_A_Specific_0018843	Os02t0100900-00	Similar to SUP (SUPERMAN); DNA binding / nucleic acid binding / transcription factor/ zinc ion binding	0.1	-0.1	0	-0.34	-0.32	-0.33	0.0803309	ref|Os02t0100900-00|rapDB|Os02t0100900-00	AACGTCCATCGGAGGGACAGAGCCAGGCTCAGGCTCACCCATCAACCTGATGCAGCTCTG	Os02t0100900-00			chr02	48497	48880	-			8.94	5.48	6.15	4.82
GT_Os01g0883100|mRNA|AY551924|CDS+3'UTR	Os01t0883100-01	Similar to PISTILLATA-like MADS box protein. [Os01t0883100-01]	0.22	-0.22	0	-0.28	-0.39	-0.33	0.278345	rapdb|Os01t0883100-01|gb|AY551924|ta|TA52461_4530|ta|CX108918	CCAATATATAGTCTGTCTCTAGTACAAGCTCTGTGCTTGCCATTCTGCCTCGCTGTAGAT	Os01t0883100-01	Similar to PISTILLATA-like MADS box protein.	AK070894	chr01	38321342	38323892	-	Biological Process: regulation of transcription, DNA-dependent (GO:0006355), Cellular Component: nucleus (GO:0005634), Molecular Function: DNA binding (GO:0003677), Molecular Function: sequence-specific DNA binding transcription factor activity (GO:0003700), Molecular Function: protein dimerization activity (GO:0046983)	Transcription factor, MADS-box (IPR002100), Transcription factor, K-box (IPR002487)	7800.69	4049.68	5153.88	3696.57
GT_Os02g0828900|mRNA|AK073195|CDS+3'UTR	Os02t0828900-01	Transcription factor jumonji domain containing protein. [Os02t0828900-01]	0.02	-0.02	0	-0.5	-0.17	-0.33	0.187257	rapdb|Os02t0828900-01|rapdb|Os02t0828900-02|gb|AK073195|ta|TA50782_4530	TCTGTCTGTCTGTTTGACTTGTGTTAAGTGGATTCAGACATGTAATCTGGTCCATGGTTT	Os02t0828900-01	Transcription factor jumonji domain containing protein.	AK073195	chr02	35624137	35630678	+	Molecular Function: protein binding (GO:0005515), Molecular Function: zinc ion binding (GO:0008270)	Zinc finger, RING-type (IPR001841), Transcription factor jumonji/aspartyl beta-hydroxylase (IPR003347), Transcription factor jumonji (IPR013129)	1199.7	823.23	780.16	762.48
GT_Os05g0439100|mRNA|AK099506|CDS+3'UTR	Os05t0439100-01	Similar to Transcription factor MYC7E (Fragment). [Os05t0439100-01]	-0.27	0.27	0	-0.29	-0.37	-0.33	0.342012	rapdb|Os05t0439100-01|rapdb|Os06t0669100-00|gb|CB650891|ta|TA59024_4530	ACCATGTCAACATTCACAGATAATTCCCTGAAGCAATTCTATAAAAATCCTGCCATTTTG	Os05t0439100-01	Similar to Transcription factor MYC7E (Fragment).	AK099506	chr05	21511930	21512541	+			888.54	903.59	812.49	596.96
GT_Os09g0470500|mRNA|AK099710|CDS+3'UTR	Os09t0470500-01	Homeodomain leucine zipper protein. [Os09t0470500-01]	-0.2	0.2	0	-0.21	-0.44	-0.33	0.293355	rapdb|Os09t0470500-01|gb|AK105484|ta|TA37598_4530|ta|BX928416	AAACTCATCTGAGCTCTAATGTAAGCATATGCCATCCAAAATGGACCATAAATATGTCAC	Os09t0470500-01	Homeodomain leucine zipper protein.	AK099710, AK105484	chr09	17903166	17904869	+	Biological Process: regulation of transcription, DNA-dependent (GO:0006355), Cellular Component: nucleus (GO:0005634), Molecular Function: transcription regulatory region sequence-specific DNA binding (GO:0000976), Molecular Function: DNA binding (GO:0003677), Molecular Function: sequence-specific DNA binding transcription factor activity (GO:0003700), Molecular Function: protein binding (GO:0005…	Helix-turn-helix motif, lambda-like repressor (IPR000047), Homeobox (IPR001356), Leucine zipper, homeobox-associated (IPR003106), Homeodomain-like (IPR009057), Homeodomain-related (IPR012287), Homeobox, conserved site (IPR017970)	4828.89	4487.63	4467.36	2955.81
GT_Os11g0218000|mRNA|AK072267|CDS+3'UTR	Os11t0218000-01	bZIP transcription factor, bZIP-1 domain containing protein. [Os11t0218000-01]	-0.07	0.07	0	-0.44	-0.22	-0.33	0.121563	rapdb|Os11t0218000-01|gb|AK072267|gb|CI535702|ta|TA31778_4530	TTGAAATTGTGCCACATCCTTGAGAAACCGTATGTGTTGTAACATTGTTATTCAATAAGC	Os11t0218000-01	bZIP transcription factor, bZIP-1 domain containing protein.	AK072267	chr11	6143031	6146613	+	Biological Process: regulation of transcription, DNA-dependent (GO:0006355), Molecular Function: sequence-specific DNA binding transcription factor activity (GO:0003700), Molecular Function: sequence-specific DNA binding (GO:0043565)	Basic-leucine zipper (bZIP) transcription factor (IPR004827)	8484.12	6585.48	6147.25	5504.47
GT_GT_Os_A_Specific_0000723	Os03t0690600-01	Similar to SCARECROW-like protein.	0.25	-0.25	0	-0.25	-0.38	-0.32	0.339102	ref|Os03t0690600-01|rapDB|Os03t0690600-01|gb|AK101451	AAACAGTTGCCATAGACAGTCCTAGGAATAGGGTGCTCAATACCATAAGGCAAGTGAACC	Os03t0690600-01	Similar to SCARECROW-like protein.	AK101451	chr03	27587894	27592754	-		Transcription factor GRAS (IPR005202)	258.21	129.3	170.56	121.03
GT_Os02g0682200|mRNA|U78782|CDS+3'UTR	Os02t0682200-01	Similar to MADS box protein. [Os02t0682200-01]	0	0	0	-0.24	-0.4	-0.32	0.0591596	rapdb|Os02t0682200-01|gb|FJ750939|ta|TA52932_4530|ta|CR290854	GTCCGTGGTTGTGTTTCCGTGCTACCTTTTTATGTTTTGATTTGGATCTTGTTTGAAAAT	Os02t0682200-01	Similar to MADS box protein.	AK069103	chr02	27875979	27883946	+	Biological Process: regulation of transcription, DNA-dependent (GO:0006355), Cellular Component: nucleus (GO:0005634), Molecular Function: DNA binding (GO:0003677), Molecular Function: sequence-specific DNA binding transcription factor activity (GO:0003700), Molecular Function: protein dimerization activity (GO:0046983)	Transcription factor, MADS-box (IPR002100), Transcription factor, K-box (IPR002487)	23412	16464.3	18495	12779.8
GT_Os02g0699900|mRNA|AK070100|CDS+3'UTR	Os02t0699900-01	Bromodomain transcription factor containing protein. [Os02t0699900-01]	0.04	-0.04	0	-0.35	-0.28	-0.32	0.022639	rapdb|Os02t0699900-01|ta|TA65567_4530|ta|CI346473	ACAAGTTATAATTGAGTTGCCACAGTTTATCACAAATTTTGGCTTTAGTTTGTTCACGCG	Os02t0699900-01	Bromodomain transcription factor containing protein.	AK070100	chr02	28794171	28795262	+	Molecular Function: DNA binding (GO:0003677)	Bromodomain transcription factor (IPR006565), Histone-fold (IPR009072)	676.23	452.5	483.33	391.13
GT_Os03g0815800|mRNA|AK066670|CDS+3'UTR	Os03t0815800-02	Similar to Ethylene-responsive transcription factor 5 (Ethylene-responsive element binding factor 5) (EREBP-5) (AtERF5). [Os03t0815800-02]	-0.06	0.06	0	-0.11	-0.54	-0.32	0.286973	rapdb|Os03t0815800-02|gb|AK066670|ta|TA48238_4530|tc|TC504334	GGTGTTGTGGAATTAGTATGTTGCATCTAAATAAGACCTTTGATGTGAGATATAGACATG										4308.53	3310.01	3897.65	2238.3
GT_Os03g0834300|COMBINER|CI434063|6	Os01t0755600-01	Conserved hypothetical protein. [Os01t0755600-01]	-0.09	0.09	0	-0.08	-0.57	-0.32	0.342122	rapdb|Os01t0755600-01|rapdb|Os03t0834300-00|gb|AK241384|ta|CI434063	AGACTCTAAGACTGTTTGCAGTACTGGTGTGCTTTGCTAAAGTATGAATGAAAAGAACTT	Os01t0755600-01	Similar to GRAS family transcription factor containing protein, expressed.	AK241384	chr01	31705732	31706365	-			511.42	405.08	480.14	263.67
GT_Os05g0140100|mRNA|AK104345|CDS+3'UTR	Os05t0140100-01	Myb transcription factor domain containing protein. [Os05t0140100-01]	-1.01	1.01	0	-1.04	0.4	-0.32	0.819421	rapdb|Os05t0140100-01|rapdb|Os05t0140100-02|rapdb|Os05t0140100-03|gb|AK111821	CCCAAGCTTTTCAACTGCTACCATGCACGTACATGCAAATTAATTATTGCATGTTGTATT	Os05t0140100-01	R2R3 MYB transcription factor, Regulation of phosphate-starvation responses and root architecture		chr05	2311396	2315429	+	Molecular Function: DNA binding (GO:0003677), Molecular Function: chromatin binding (GO:0003682)	Protein of unknown function DUF3651, TMEM131 (IPR022113), Homeodomain-like (IPR009057), SANT/Myb domain (IPR001005), Myb domain (IPR017930)	1315.61	3776.86	1203.59	2524.97
GT_Os07g0182000|mRNA|AB053472|CDS+3'UTR	Os07t0182000-01	Rice seed basic leucine zipper factor 1., Grain filling., Basic leucine zipper transcriptional activator. [Os07t0182000-01]	0.16	-0.16	0	-0.16	-0.49	-0.32	0.297851	rapdb|Os07t0182000-01|gb|AK241994|ta|TA64779_4530|ta|CA763177	TGCTGAGGAACATCTGCGGCTGTTGTTGTTTCAAATTGAGAAAATGAGGGACAATGGGAC	Os07t0182000-01	Basic leucine zipper transcriptional activator, Grain filling	AK241994	chr07	4322232	4326713	-	Biological Process: regulation of transcription, DNA-dependent (GO:0006355), Molecular Function: sequence-specific DNA binding transcription factor activity (GO:0003700), Molecular Function: sequence-specific DNA binding (GO:0043565), Molecular Function: protein dimerization activity (GO:0046983)	Basic-leucine zipper (bZIP) transcription factor (IPR004827), bZIP transcription factor, bZIP-1 (IPR011616), Basic leucine-zipper, C-terminal (IPR020983)	266.61	149.39	198.69	122.25
GT_Os01g0646300|mRNA|AY464568|CDS	Os01t0646300-01	Similar to RGA2 protein. [Os01t0646300-01]	-0.17	0.17	0	-0.43	-0.2	-0.31	0.263422	rapdb|Os01t0646300-01|gb|AK242412|ta|TA49570_4530|ta|CI495566	GAGGGGCACAGCGTCGAGGAGGCCGACGGGTGCCTCACCCTCGGCTGGCACGGGCGGCCG	Os01t0646300-01	Similar to RGA2 protein.	AK242412	chr01	26044168	26045843	-		Transcription factor GRAS (IPR005202)	336.15	298.52	261.61	237.54
GT_Os01g0812000|mRNA|AK063951|CDS+3'UTR	Os01t0812000-03	Similar to cDNA clone:J033109N02, full insert sequence. [Os01t0812000-03]	-0.09	0.09	0	-0.28	-0.35	-0.31	0.0815405	rapdb|Os01t0812000-03|gb|AK063951|ta|TA52791_4530|ta|CX108390	ATTGCATTTGTGGTGTACTATCTTGTTGAGCATTTACCACTTGCCAATCAATAGCAATTT	Os01t0812000-03	Similar to cDNA clone:J033109N02, full insert sequence.	AK063951	chr01	34508455	34512776	+	Biological Process: regulation of transcription, DNA-dependent (GO:0006355), Molecular Function: DNA binding (GO:0003677), Molecular Function: protein binding (GO:0005515)	SANT domain, DNA binding (IPR001005), Homeodomain-like (IPR009057), Homeodomain-related (IPR012287), Myb, DNA-binding (IPR014778), Myb transcription factor (IPR015495), Transcription regulator HTH, Myb-type, DNA-binding (IPR017930)	1244.05	990.51	1016.63	750.8
GT_Os04g0569100|mRNA|AB101647|CDS+3'UTR	Os04t0569100-01	Similar to OCL1 homeobox protein. [Os04t0569100-01]	0.09	-0.09	0	-0.14	-0.48	-0.31	0.255857	rapdb|Os04t0569100-01|gb|AK112099|ta|TA49717_4530|tc|NP803383	TGATAGTCTCGAGCTATCAACGCCTGGCAAATGCAAACCTTGTTATGCTAAAATATGTTT	Os04t0569100-01	Similar to OCL1 homeobox protein.	AK112099, AK111914	chr04	28600699	28607038	-	Biological Process: regulation of transcription, DNA-dependent (GO:0006355), Cellular Component: nucleus (GO:0005634), Molecular Function: transcription regulatory region sequence-specific DNA binding (GO:0000976), Molecular Function: DNA binding (GO:0003677), Molecular Function: sequence-specific DNA binding transcription factor activity (GO:0003700), Molecular Function: protein binding (GO:0005…	Helix-turn-helix motif, lambda-like repressor (IPR000047), Homeobox (IPR001356), Lipid-binding START (IPR002913), Homeodomain-like (IPR009057), Homeodomain-related (IPR012287), Homeobox, conserved site (IPR017970)	342.43	212.44	273.08	165.95
GT_Os06g0571800|mRNA|AK069851|CDS+3'UTR	Os06t0571800-02	Similar to GATA transcription factor 3 (AtGATA-3). [Os06t0571800-02]	0.06	-0.06	0	-0.4	-0.22	-0.31	0.103031	rapdb|Os06t0571800-02|rapdb|Os06t0571800-01|gb|AK069851|ta|TA55528_4530	TTCAATTTGGAGTAAGCTTTTTTGGGCTGCTTCACGGCTAATTATGCCACTGGCTGCTAT	Os06t0571800-02	Similar to GATA transcription factor 3 (AtGATA-3).	AK069851	chr06	22155054	22157042	+	Biological Process: regulation of transcription, DNA-dependent (GO:0006355), Molecular Function: sequence-specific DNA binding transcription factor activity (GO:0003700), Molecular Function: zinc ion binding (GO:0008270), Molecular Function: sequence-specific DNA binding (GO:0043565)	Zinc finger, GATA-type (IPR000679), Zinc finger, NHR/GATA-type (IPR013088)	1610.13	1043.51	1093.75	958.65
GT_Os12g0574800|mRNA|AK121687|CDS+3'UTR	Os12t0574800-03	Bromodomain transcription factor containing protein. [Os12t0574800-03]	0.16	-0.16	0	-0.31	-0.31	-0.31	0.197994	rapdb|Os12t0574800-03|ta|TA53284_4530	TATCTCAAGGTATGTTGGAGTGTTCCCGCTTGTATAACTAATTAGGGGCTTATGGCTAGT	Os12t0574800-03	Bromodomain transcription factor domain containing protein.	AK121687	chr12	23727933	23729741	-		Bromodomain transcription factor (IPR006565), Transcription factor TFIID, subunit 8, C-terminal (IPR019473)	341.29	191.53	229.23	177.7
GT_GT_Os_A_Specific_0004578	Os11t0139500-03	Hypothetical conserved gene.	-0.42	0.42	0	-0.4	-0.21	-0.3	0.553374	ref|Os11t0139500-03|rapDB|Os11t0139500-03|gb|AK103113	AAAGCCGGAGTTGGGTGAGAGACGGATTTGTACACCTTCTGTAATGAATTGCCATATCAG	Os11t0139500-03	Hypothetical conserved gene.	AK103113	chr11	1826352	1828276	+	Biological Process: regulation of transcription, DNA-dependent (GO:0006355), Molecular Function: sequence-specific DNA binding transcription factor activity (GO:0003700), Molecular Function: sequence-specific DNA binding (GO:0043565), Molecular Function: protein dimerization activity (GO:0046983)	Basic-leucine zipper (bZIP) transcription factor (IPR004827), Basic leucine zipper (IPR011700)	58.28	73.38	54.99	48.79
GT_Os01g0213700|COMBINER_EST|Os01g0213700|8	TC486385	Rep: Transcription factor PCF5 - Oryza sativa subsp. japonica (Rice), partial (89%) [TC486385]	0.12	-0.12	0	-0.6	0.01	-0.3	0.458062	tc|TC486385	GTAAAAATCAAAACAAAGCAAAGCAAGCTCGAACCTACATCGATCAACTACACCTAGCGC										24.2	14.45	13.74	16.16
GT_Os01g0274800|mRNA|AK107461|CDS+3'UTR	Os01t0274800-01	R2R3-type MYB transcription factor., Sugar partitioning into anther., Carbon starved anther. [Os01t0274800-01]	0.19	-0.19	0	-0.27	-0.33	-0.3	0.26526	rapdb|Os01t0274800-01|gb|AK107461|ta|TA64837_4530|tc|TC501756	TCTCGCAGATGGATCAGCAACATCAAGCATTGCCGCATTGTCTCTCTCTTTGTGTTCATT	Os01t0274800-01	R2R3-type MYB transcription factor, Sugar partitioning into anther	AK107461	chr01	9567528	9569192	-	Biological Process: regulation of transcription, DNA-dependent (GO:0006355), Molecular Function: DNA binding (GO:0003677), Molecular Function: protein binding (GO:0005515)	SANT domain, DNA binding (IPR001005), Homeodomain-like (IPR009057), Homeodomain-related (IPR012287), Myb, DNA-binding (IPR014778), Myb transcription factor (IPR015495), Transcription regulator HTH, Myb-type, DNA-binding (IPR017930)	1687.46	906.72	1137.62	848.71
GT_Os03g0117900|mRNA|AK108930|CDS+3'UTR	Os03t0117900-01	Similar to Transcription factor. [Os03t0117900-01]	0.17	-0.17	0	-0.24	-0.35	-0.3	0.24023	rapdb|Os03t0117900-01|gb|AK108930|ta|TA77373_4530|tc|TC510443	TACGGTATATATGGTCACTCCACTGATGTATAAGCCATCCGTAGACGAATTATGGCTGAA	Os03t0117900-01	Similar to Transcription factor.	AK108930	chr03	978816	979770	+	Biological Process: regulation of transcription, DNA-dependent (GO:0006355), Molecular Function: DNA binding (GO:0003677), Molecular Function: sequence-specific DNA binding transcription factor activity (GO:0003700)	Pathogenesis-related transcriptional factor/ERF, DNA-binding (IPR001471), DNA-binding, integrase-type (IPR016177)	136.18	75.63	95.57	68.31
GT_Os03g0690600|mRNA|AK101402|CDS+3'UTR	Os03t0690600-02	Similar to SCARECROW-like protein. [Os03t0690600-02]	-0.14	0.14	0	-0.13	-0.48	-0.3	0.301357	rapdb|Os03t0690600-02|rapdb|Os03t0690600-03|gb|AK101848|ta|TA46278_4530	GCAGACCGCAGAGCAGTTTCTGCCTTGCTTTTACCATATCTGTATCTATACTTATATATA	Os03t0690600-02	Similar to SCARECROW-like protein.	AK101402	chr03	27589522	27592751	-		Transcription factor GRAS (IPR005202)	395.14	335.32	369.8	225.12
GT_Os04g0649100|mRNA|AK121346|CDS+3'UTR	Os04t0649100-02	Pathogenesis-related transcriptional factor and ERF domain containing protein. [Os04t0649100-02]	0.09	-0.09	0	-0.41	-0.2	-0.3	0.169801	rapdb|Os04t0649100-02|ta|TA48889_4530|tc|TC544859	ATAGAAGTATTCGTCCTTCTAGATGTTGGTACTAAAGTAATGTTCTTTCTTTTCTCCCTC	Os04t0649100-02	Pathogenesis-related transcriptional factor and ERF domain containing protein.	AK121346	chr04	33073342	33075371	+	Biological Process: regulation of transcription, DNA-dependent (GO:0006355), Molecular Function: DNA binding (GO:0003677), Molecular Function: sequence-specific DNA binding transcription factor activity (GO:0003700)	Pathogenesis-related transcriptional factor/ERF, DNA-binding (IPR001471), DNA-binding, integrase-type (IPR016177)	97.67	60.25	64.02	57.66
GT_Os05g0129800|COMBINER_EST|Os05g0129800|8	Os05t0129800-01	DNA-binding WRKY domain containing protein. [Os05t0129800-01]	0.11	-0.11	0	-0.18	-0.42	-0.3	0.206615	rapdb|Os05t0129800-01|gb|CA765924|ta|CA758967|tc|TC506229	CTTGCCAAGCTTATCTTTCATGGTCCAAGAGTGCAGCTTCTCTGATGCAAGAACACTGTT	Os05t0129800-01	DNA-binding WRKY domain containing protein.	AK241799	chr05	1743366	1744541	+	Biological Process: regulation of transcription, DNA-dependent (GO:0006355), Molecular Function: sequence-specific DNA binding transcription factor activity (GO:0003700), Molecular Function: sequence-specific DNA binding (GO:0043565)	DNA-binding WRKY (IPR003657)	204.22	123.26	155.63	101.89
GT_Os06g0605600|mRNA|AK106613|CDS+3'UTR	Os06t0605600-01	Conserved hypothetical protein. [Os06t0605600-01]	0.08	-0.08	0	-0.19	-0.4	-0.3	0.152471	rapdb|Os06t0605600-01|gb|CI085097|ta|TA52900_4530|tc|TC487487	TATATGCTTTGCTCCCCGAGGAAATGTGGCCCTTGAACTGAATGTTGCCATTGTTTGTGT	Os06t0605600-01	Similar to GAMYB-like1.	AK106613	chr06	24005166	24006559	-		Myb transcription factor (IPR015495)	3776.55	2381.19	2918.2	1949.9
GT_Os08g0472000|mRNA|AB023288|CDS+3'UTR	Os08t0472000-01	Similar to bZIP transcription factor TRAB1. [Os08t0472000-01]	-0.03	0.03	0	-0.28	-0.31	-0.3	0.0166803	rapdb|Os08t0472000-01|ta|TA58327_4530|ta|CX104824|ta|CI025170	TGCTTAACTTGCCCTGTCACCTTCAACTTACAGTTCTGCAAGTCTTCTATCGTGCTCTTA	Os08t0472000-01	Similar to bZIP transcription factor TRAB1.	AK062347	chr08	23237038	23240842	+			4672.34	3448.81	3676.4	2776.95
GT_Os11g0152700|mRNA|AK102690|CDS+3'UTR	Os11t0152700-02	Similar to Transcription factor HBP-1b(C38) (Fragment). [Os11t0152700-02]	0.22	-0.22	0	-0.22	-0.37	-0.3	0.334367	rapdb|Os11t0152700-02|ta|TA56020_4530|ta|CI382169|tc|TC491527	ATGAATGGGATTGCATGATTTTCAGTTACTGATCATAAAGCAAGTAGTTCACGTCCTTTC	Os11t0152700-02	Similar to Transcription factor HBP-1b(C38) (Fragment).	AK102690	chr11	2462433	2468586	-	Biological Process: regulation of transcription, DNA-dependent (GO:0006355), Molecular Function: sequence-specific DNA binding transcription factor activity (GO:0003700), Molecular Function: sequence-specific DNA binding (GO:0043565), Molecular Function: protein dimerization activity (GO:0046983)	Basic-leucine zipper (bZIP) transcription factor (IPR004827), bZIP transcription factor, bZIP-1 (IPR011616)	959.24	495.34	656.82	459.22
GT_GT_Os_A_Specific_0044067	Os06t0636000-00	Similar to ATERF-4/ATERF4/ERF4/RAP2.5 (ETHYLENE RESPONSIVE ELEMENT BINDING FACTOR 4); DNA binding / protein binding / transcription factor/ transcription repressor.	-0.26	0.26	0	-0.45	-0.13	-0.29	0.439809	ref|Os06t0636000-00|rapDB|Os06t0636000-00	AATCAAGCCATCTTCCAGCCGATGATCATCCCTCCCGGCGGCGTCGTGGTGGCTCCTGAT	Os06t0636000-00			chr06	25826903	25828081	+			197.5	199.18	160.92	155.87
GT_Os02g0170300|mRNA|AY177697|5'UTR+CDS	Os02t0170300-01	Similar to MADS box protein ZMM17. [Os02t0170300-01]	0.15	-0.15	0	-0.52	-0.07	-0.29	0.394787	rapdb|Os02t0170300-01|gb|FJ750933|ta|TA66353_4530|ta|DQ004266	ATCGAGAACGCGACGAACAGGCAGGTGACATTCTCGAAGAGGCGGGGAGGGCTACTGAAG	Os02t0170300-01	MADS box transcription factor, Regulator of early seed development		chr02	3833130	3837135	-	Biological Process: regulation of transcription, DNA-templated (GO:0006355), Molecular Function: DNA binding (GO:0003677), Molecular Function: sequence-specific DNA binding transcription factor activity (GO:0003700), Molecular Function: protein dimerization activity (GO:0046983), Cellular Component: nucleus (GO:0005634)	Transcription factor, MADS-box (IPR002100), Transcription factor, K-box (IPR002487)	135.48	77.26	79.46	84.08
GT_Os03g0176100|COMBINER_EST|Os03g0176100|8	Os03t0176100-00	Similar to predicted protein. [Os03t0176100-00]	-0.65	0.65	0	-0.32	-0.25	-0.29	0.701965	rapdb|Os03t0176100-00|gb|NM_001055672|tc|NP13018467	TCGTGTACCCCGAAATTGATCCAATGTCGAAAATCAAGTTCGACGATGACTTGAAGGAGC	Os03t0176100-00	Similar to predicted protein.	AK330814	chr03	4047742	4050253	+	Biological Process: transcription initiation from RNA polymerase II promoter (GO:0006367), Cellular Component: transcription factor TFIIE complex (GO:0005673)	Transcription factor TFIIE beta subunit, DNA-binding domain (IPR003166)	2.75	4.74	3.22	2.61
GT_Os05g0140100|mRNA|AK099636|CDS+3'UTR	Os05t0140100-01	Myb transcription factor domain containing protein. [Os05t0140100-01]	-1.01	1.01	0	-1.09	0.5	-0.29	0.840529	rapdb|Os05t0140100-01|rapdb|Os05t0140100-02|rapdb|Os05t0140100-03|gb|AK111821	CCCAAGCTTTTCAACTGCTACCATGCACGTACATGCAAATTAATTATTGCATGTTGTATT	Os05t0140100-01	R2R3 MYB transcription factor, Regulation of phosphate-starvation responses and root architecture		chr05	2311396	2315429	+	Molecular Function: DNA binding (GO:0003677), Molecular Function: chromatin binding (GO:0003682)	Protein of unknown function DUF3651, TMEM131 (IPR022113), Homeodomain-like (IPR009057), SANT/Myb domain (IPR001005), Myb domain (IPR017930)	1335.52	3821.99	1183.67	2746.7
GT_Os09g0470500|mRNA|AF145728|CDS+3'UTR	Os09t0470500-01	Homeodomain leucine zipper protein. [Os09t0470500-01]	-0.15	0.15	0	-0.29	-0.29	-0.29	0.188407	rapdb|Os09t0470500-01|gb|AK105484|ta|TA37598_4530|ta|BM419463	TCTCCAATTTCTAGCTCTCACTTCCCTACTTAAACTCATCTGAGCTCTAATGTAAGCATA	Os09t0470500-01	Homeodomain leucine zipper protein.	AK099710, AK105484	chr09	17903166	17904869	+	Biological Process: regulation of transcription, DNA-dependent (GO:0006355), Cellular Component: nucleus (GO:0005634), Molecular Function: transcription regulatory region sequence-specific DNA binding (GO:0000976), Molecular Function: DNA binding (GO:0003677), Molecular Function: sequence-specific DNA binding transcription factor activity (GO:0003700), Molecular Function: protein binding (GO:0005…	Helix-turn-helix motif, lambda-like repressor (IPR000047), Homeobox (IPR001356), Leucine zipper, homeobox-associated (IPR003106), Homeodomain-like (IPR009057), Homeodomain-related (IPR012287), Homeobox, conserved site (IPR017970)	7819.2	6751.02	6587.42	5126.38
GT_Os10g0562100|mRNA|AK109308|CDS+3'UTR	Os10t0562100-02	Similar to Transcription factor MYBS2. [Os10t0562100-02]	-0.22	0.22	0	-0.78	0.2	-0.29	0.64463	rapdb|Os10t0562100-02|ta|TA35330_4530|tc|TC547285	TTACTCTGAAACTTCCAACTCACTGTTAATTCTTGACGCAATTTGATGATCCGTGAAAGC	Os10t0562100-02	Similar to Transcription factor MYBS2.	AK109308	chr10	22176132	22176685	-			138.97	133.36	88.21	134.59
GT_Os01g0213800|mRNA|AB071805|CDS+3'UTR	Os01t0213800-01	Transcription factor PCF5. [Os01t0213800-01]	-0.06	0.06	0	-0.17	-0.39	-0.28	0.158149	rapdb|Os01t0213800-01|gb|AB071805|ta|TA54613_4530|ta|CI440275	GTTCAGGAGCAGTTGCTACTAGACCGATGTTGTTCTCAAAACTGATAAGTGGGATGGTGA	Os01t0213800-01	Similar to Transcription factor PCF5.	AK241658	chr01	6221640	6224153	-		Transcription factor, TCP (IPR005333), Transcription factor TCP subgroup (IPR017887)	10159.1	7721.63	8777.74	5799.94
GT_Os01g0907400|mRNA|AK068952|CDS+3'UTR	Os01t0907400-01	Transcription factor jumonji domain containing protein. [Os01t0907400-01]	0.1	-0.1	0	-0.07	-0.48	-0.28	0.351226	rapdb|Os01t0907400-01|gb|AK068952|ta|TA64373_4530|tc|TC530766	GATTCTGTTGGCACCACAATCGGTGTGCTTTGTGTTAGTTTATATTAGTTTTCATGATTA	Os01t0907400-01	Histone lysine demethylase, Stress-responsive H3K27me3(histon H3 lysine 27 trimethylation) demethylation		chr01	39493173	39499938	+	Molecular Function: nucleic acid binding (GO:0003676), Molecular Function: metal ion binding (GO:0046872)	Transcription factor jumonji, JmjN (IPR003349), JmjC domain (IPR003347), Zinc finger, C2H2-like (IPR015880), Zinc finger, C2H2 (IPR007087), Zinc finger C2H2-type/integrase DNA-binding domain (IPR013087)	2696.46	1658.25	2242.11	1301.46
GT_Os03g0321800|mRNA|AK061075|CDS+3'UTR	Os03t0321800-02	Similar to WRKY transcription factor 55. [Os03t0321800-02]	-0.02	0.02	0	-0.06	-0.51	-0.28	0.331837	rapdb|Os03t0321800-02|ta|TA46370_4530|ta|TA46371_4530|ta|CI427016	GTTCATTGCGAATGAAGGTGACCTCCATTTTGGAGCATAAATGAAGAATAAATGATGCTG	Os03t0321800-02	Similar to WRKY transcription factor 55.	AK061075	chr03	11652979	11653916	-	Biological Process: protein modification process (GO:0006464), Biological Process: lipoate biosynthetic process (GO:0009107), Cellular Component: cytoplasm (GO:0005737), Molecular Function: catalytic activity (GO:0003824), Molecular Function: octanoyltransferase activity (GO:0016415)	Octanoyltransferase (IPR000544), Biotin/lipoate A/B protein ligase (IPR004143)	2684.22	1930.06	2426.29	1378.25
GT_Os05g0292200|mRNA|AK065373|CDS+3'UTR	Os05t0292200-01	Similar to Transcription factor IIA large subunit (TFIIA-L1). [Os05t0292200-01]	0.13	-0.13	0	-0.44	-0.13	-0.28	0.293892	rapdb|Os05t0292200-01|gb|CT832954|ta|TA42933_4530|ta|CI379848	TTGGCGGAGGATTACCTTGTCTGATTTGTGTTATCTGTTTCAATTTCTGTAAGATGGTTT	Os05t0292200-01	Similar to Transcription factor IIA large subunit (TFIIA-L1).	AK065373	chr05	12865994	12872391	+	Biological Process: transcription initiation from RNA polymerase II promoter (GO:0006367), Cellular Component: transcription factor TFIIA complex (GO:0005672)	Transcription factor IIA, alpha/beta subunit (IPR004855), Transcription factor IIA, helical (IPR009083), Transcription factor IIA, beta-barrel (IPR009088), Transcription factor IIA, alpha subunit, N-terminal (IPR013028)	4851.08	2865.23	3061.33	2938.48
GT_Os10g0536100|mRNA|AY345224|CDS+3'UTR	Os10t0536100-01	Similar to MADS-box transcription factor 56. [Os10t0536100-01]	-0.07	0.07	0	-0.42	-0.14	-0.28	0.21516	rapdb|Os10t0536100-01|ta|TA34855_4530|ta|AF141965|ta|CI475782	TAAGTACAAACACAAACGGAAACAAAGAATTAACAAAGCTGTAGCAGACCAGATCGGCAA	Os10t0536100-01	Similar to MADS-box transcription factor 56.	AK070135	chr10	20863187	20873635	+	Biological Process: regulation of transcription, DNA-dependent (GO:0006355), Cellular Component: nucleus (GO:0005634), Molecular Function: DNA binding (GO:0003677), Molecular Function: sequence-specific DNA binding transcription factor activity (GO:0003700), Molecular Function: protein dimerization activity (GO:0046983)	Transcription factor, MADS-box (IPR002100), Transcription factor, K-box (IPR002487)	4306.22	3320.85	3145.53	2957.9
GT_GT_Os_A_Specific_0015896	Os08t0176900-01	Similar to Transcription factor HBP-1b(C38) (Fragment)	-0.55	0.55	0	-0.59	0.04	-0.27	0.70829	ref|Os08t0176900-01|rapDB|Os08t0176900-01|gb|AK107028	AACCCAGCCACCCTACCAGCGCCCATCGATTCAGGTGTGGTGACGTTCGAGGTGGAGTAC	Os08t0176900-01	Similar to Transcription factor HBP-1b(C38) (Fragment).	AK107028	chr08	4505745	4508226	-	Biological Process: regulation of transcription, DNA-dependent (GO:0006355), Molecular Function: sequence-specific DNA binding transcription factor activity (GO:0003700), Molecular Function: sequence-specific DNA binding (GO:0043565), Molecular Function: protein dimerization activity (GO:0046983)	Basic-leucine zipper (bZIP) transcription factor (IPR004827), bZIP transcription factor, bZIP-1 (IPR011616)	75.95	114.31	68.87	82.62
GT_GT_Os_A_Specific_0088463	Os11t0507300-00	Os11t0507300-00; Os11t0507300-00 Similar to GRAS family transcription factor containing protein.; Next best Hit: Os11t0642500-00(alignment length 19bp with 94.74%identity)	-0.66	0.66	0	-0.3	-0.24	-0.27	0.721658	ref|Os11t0507300-00|rapDB|Os11t0507300-00	ACTTCTTGGGCAGGTAAACCACCAAAACATCATCAAATTCGAAACGAAATTCATCGAAAA	Os11t0507300-00	Similar to GRAS family transcription factor containing protein.	AK365059	chr11	18096823	18102924	-			2.48	4.33	2.96	2.39
GT_Os05g0495200|mRNA|AK072281|CDS+3'UTR	Os05t0495200-01	Basic leucine zipper domain containing protein. [Os05t0495200-01]	-0.33	0.33	0	-0.42	-0.12	-0.27	0.540246	rapdb|Os05t0495200-01|gb|AK072281|ta|TA57323_4530|tc|TC503283	GACTACGGAGTACTCGTGTATATATATATATAGCACTGCAAGAATATGTGCTTAATCATG	Os05t0495200-01	Basic leucine zipper domain containing protein.	AK072281	chr05	24321040	24322728	-	Biological Process: regulation of transcription, DNA-dependent (GO:0006355), Molecular Function: sequence-specific DNA binding transcription factor activity (GO:0003700), Molecular Function: sequence-specific DNA binding (GO:0043565), Molecular Function: protein dimerization activity (GO:0046983)	Basic-leucine zipper (bZIP) transcription factor (IPR004827), Basic leucine zipper (IPR011700)	17.02	18.94	14.97	14.25
GT_Os07g0152000|COMBINER_EST|CI098904|6	Os07t0152000-00	Transcription factor, TCP domain containing protein. [Os07t0152000-00]	-0.03	0.03	0	-0.26	-0.28	-0.27	0.0115126	rapdb|Os07t0152000-00|gb|NM_001065440|ta|TA59541_4530|ta|CI336575	CCCTTGTAATCCTTTCTGTTGTAAACTATGTCAATGGATGCATGCGGCTCTGGACTGGAT	Os07t0152000-00	Transcription factor, TCP domain containing protein.	AK370348	chr07	2751288	2756632	+		Transcription factor, TCP (IPR005333), Transcription factor TCP subgroup (IPR017887), CYC/TB1, R domain (IPR017888)	13881.6	10149.5	11008.6	8413.43
GT_Os01g0191900|mRNA|AK109125|CDS+3'UTR	Os01t0191900-01	Similar to Blind. [Os01t0191900-01]	0.06	-0.06	0	0.07	-0.58	-0.26	0.517665	rapdb|Os01t0191900-01|gb|AK109125|ta|TA55555_4530|tc|TC501869	CATCGCGTAATTACAAGAAGCGTGTAGTGTACTTGAACATGAGAAAATTCATCAGGTGCA	Os01t0191900-01	Similar to Blind.	AK109125	chr01	4917960	4919224	-	Biological Process: regulation of transcription, DNA-dependent (GO:0006355), Molecular Function: DNA binding (GO:0003677), Molecular Function: protein binding (GO:0005515)	SANT domain, DNA binding (IPR001005), Homeodomain-like (IPR009057), Homeodomain-related (IPR012287), Myb, DNA-binding (IPR014778), Myb transcription factor (IPR015495), Transcription regulator HTH, Myb-type, DNA-binding (IPR017930)	259.79	169.22	244.37	120.86
GT_Os02g0175100|mRNA|AK069575|CDS+3'UTR	Os02t0175100-01	Similar to RISBZ4. [Os02t0175100-01]	-0.15	0.15	0	-0.23	-0.29	-0.26	0.221218	rapdb|Os02t0175100-01|gb|CT857197|ta|TA42276_4530|ta|AB053473	TGACTAGCTAAGAGACTGAAAGTCTGAAACTACGAAGTATAAATGTGGTGGAATTTGGAA	Os02t0175100-01	Similar to RISBZ4.	AK069575	chr02	4109810	4112679	+	Biological Process: regulation of transcription, DNA-dependent (GO:0006355), Molecular Function: sequence-specific DNA binding transcription factor activity (GO:0003700), Molecular Function: sequence-specific DNA binding (GO:0043565), Molecular Function: protein dimerization activity (GO:0046983)	Basic-leucine zipper (bZIP) transcription factor (IPR004827), bZIP transcription factor, bZIP-1 (IPR011616)	2578.95	2219.93	2266.34	1683.77
GT_Os08g0416000|mRNA|AK110561|CDS+3'UTR	Os08t0416000-02	Similar to Homeobox-leucine zipper protein HOX5. [Os08t0416000-02]	-0.02	0.02	0	-0.68	0.16	-0.26	0.60131	rapdb|Os08t0416000-02|ta|TA33134_4530	ATTTAGAGATTGTTTCGTCTTTGTCAGCCTTCAGCCTTGGCTTTTAAACGCTAAAACTAT	Os08t0416000-02	Similar to Homeobox-leucine zipper protein HOX5.	AK110561	chr08	19886628	19887898	-	Biological Process: regulation of transcription, DNA-dependent (GO:0006355), Cellular Component: nucleus (GO:0005634), Molecular Function: transcription regulatory region sequence-specific DNA binding (GO:0000976), Molecular Function: DNA binding (GO:0003677), Molecular Function: sequence-specific DNA binding transcription factor activity (GO:0003700), Molecular Function: protein binding (GO:0005…	Helix-turn-helix motif, lambda-like repressor (IPR000047), Homeobox (IPR001356), Leucine zipper, homeobox-associated (IPR003106), Homeodomain-like (IPR009057), Homeodomain-related (IPR012287), Homeobox, conserved site (IPR017970)	209.29	151.44	123.68	171.36
GT_GT_Os_A_Specific_0002447	Os01t0813300-00	Os01t0813300-00; Os01t0813300-00 Similar to AP2/EREBP transcription factor.; Next best Hit: Os04t0382800-00(alignment length 16bp with 100.00%identity)	-0.62	0.62	0	-0.26	-0.24	-0.25	0.728981	ref|Os01t0813300-00|rapDB|Os01t0813300-00	AAACTTCCCGATTGACACGTACAGGAAGGAGCTTGAGAGGATGCAGCGAATGACAAGGGA	Os01t0813300-00	Similar to AP2/EREBP transcription factor.	AY685121	chr01	34575196	34576640	+	Biological Process: regulation of transcription, DNA-dependent (GO:0006355), Molecular Function: DNA binding (GO:0003677), Molecular Function: sequence-specific DNA binding transcription factor activity (GO:0003700)	Pathogenesis-related transcriptional factor/ERF, DNA-binding (IPR001471), DNA-binding, integrase-type (IPR016177)	2.38	3.98	2.86	2.25
GT_GT_Os_A_Specific_0240477	Os01t0665750-01	Os01t0665750-01; Os01t0665750-01 Similar to WRKY transcription factor 16.; Next best Hit: Os04t0576250-00(alignment length 16bp with 100.00%identity)	0.64	-0.64	0	-0.58	0.07	-0.25	0.756116	ref|Os01t0665750-01|rapDB|Os01t0665750-01|gb|AK111013	CCGACTACCTGCAGGCGGGGACGCCGATGCAGATGGACTACGACCTGATGTGCCGCGCGC	Os01t0665750-01	Similar to WRKY transcription factor 16.	AK111013	chr01	27198727	27199216	-			9.13	2.65	3.66	4.45
GT_GT_Os_A_Specific_0297502	Os07t0533201-00	Os07t0533201-00; Os07t0533201-00 Similar to WUSCHEL-related homeobox 13.; Next best Hit: Os10t0508900-01(alignment length 23bp with 100.00%identity)	-0.11	0.11	0	-0.24	-0.27	-0.25	0.161814	ref|Os07t0533201-00|rapDB|Os07t0533201-00	CTCGGCGGCAACCGGGCCTCAGAGCCGCCGGCGGCGGCGACGGCGCACCGGGAGGCCGTG	Os07t0533201-00	Similar to WUSCHEL-related homeobox 7.	AM234752	chr07	20905305	20905499	+	Biological Process: regulation of transcription, DNA-dependent (GO:0006355), Molecular Function: DNA binding (GO:0003677), Molecular Function: sequence-specific DNA binding transcription factor activity (GO:0003700), Molecular Function: protein binding (GO:0005515), Molecular Function: sequence-specific DNA binding (GO:0043565)	Homeobox (IPR001356), Homeodomain-like (IPR009057), Homeodomain-related (IPR012287)	45.02	37.12	38.6	29.26
GT_Os01g0812000|COMBINER_EST|X98355|3'UTR	Os01t0812000-02	Similar to GAMyb protein. [Os01t0812000-02]	-0.09	0.09	0	-0.24	-0.26	-0.25	0.112305	rapdb|Os01t0812000-02|rapdb|Os01t0812000-03|gb|AK063951|ta|TA52792_4530	CTTGATGGCATGCAGGCACTATCAGATGTTCTCTTATGCGACTAGCCCTTTTGTCCAATA	Os01t0812000-02	Similar to GAMyb protein.	AK102841	chr01	34508454	34512738	+	Biological Process: regulation of transcription, DNA-dependent (GO:0006355), Molecular Function: DNA binding (GO:0003677), Molecular Function: protein binding (GO:0005515)	SANT domain, DNA binding (IPR001005), Homeodomain-like (IPR009057), Homeodomain-related (IPR012287), Myb, DNA-binding (IPR014778), Myb transcription factor (IPR015495), Transcription factor, GAMYB (IPR016310), Transcription regulator HTH, Myb-type, DNA-binding (IPR017930)	1786.22	1423.15	1504.7	1148.83
GT_Os01g0928000|mRNA|AK102594|CDS+3'UTR	Os01t0928000-01	Similar to Transcription factor ICE1 (Inducer of CBF expression 1) (Basic helix- loop-helix protein 116) (bHLH116) (AtbHLH116). [Os01t0928000-01]	0.12	-0.12	0	0.04	-0.54	-0.25	0.50634	rapdb|Os01t0928000-01|gb|AK102594|ta|TA53352_4530|ta|CI155088	GATCTTTGTCCATTGAAACCATGTCCATTATCATGATGAGAATATGAACCCAGTGTCTTT	Os01t0928000-01	Similar to Transcription factor ICE1 (Inducer of CBF expression 1) (Basic helix- loop-helix protein 116) (bHLH116) (AtbHLH116).	AK102594	chr01	40714216	40717112	-		Helix-loop-helix DNA-binding (IPR011598)	3629.41	2165.48	3200.9	1659.78
GT_Os04g0580300|mRNA|AK100294|CDS+3'UTR	Os04t0580300-01	GRAS transcription factor domain containing protein. [Os04t0580300-01]	-0.35	0.35	0	-0.11	-0.38	-0.25	0.575467	rapdb|Os04t0580300-01|gb|AK100294|ta|TA43203_4530|ta|AU056731	AGTTGTAGCAACTCATAATTCTTGGTAGCTAATGCTTATATATGGAAAAAGAGTAAATTA	Os04t0580300-01	GRAS transcription factor domain containing protein.	AK100294	chr04	29275043	29277269	-		Transcription factor GRAS (IPR005202)	2954.45	3374.43	3244.82	2083.46
GT_Os06g0162800|mRNA|AK064184|CDS+3'UTR	Os06t0162800-01	MADS box protein. [Os06t0162800-01]	0.26	-0.26	0	0.03	-0.53	-0.25	0.580611	rapdb|Os06t0162800-01|ta|TA58304_4530|tc|TC497014	GAATGATCCCGGTTTGATTGATGAATGCTGCAAGAACATAATCTATATGTTAGTCTGAAT	Os06t0162800-01	MADS box protein.	AK064184	chr06	3162860	3169331	-	Biological Process: regulation of transcription, DNA-dependent (GO:0006355), Cellular Component: nucleus (GO:0005634), Molecular Function: DNA binding (GO:0003677), Molecular Function: sequence-specific DNA binding transcription factor activity (GO:0003700), Molecular Function: protein dimerization activity (GO:0046983)	Transcription factor, MADS-box (IPR002100), Transcription factor, K-box (IPR002487)	4064.54	1999.84	3240.55	1699.73
GT_Os06g0162800|mRNA|U78890|CDS+3'UTR	Os06t0162800-01	MADS box protein. [Os06t0162800-01]	0.23	-0.23	0	0.03	-0.54	-0.25	0.561419	rapdb|Os06t0162800-01|ta|TA58304_4530|tc|TC497014	GAATGATCCCGGTTTGATTGATGAATGCTGCAAGAACATAATCTATATGTTAGTCTGAAT	Os06t0162800-01	MADS box protein.	AK064184	chr06	3162860	3169331	-	Biological Process: regulation of transcription, DNA-dependent (GO:0006355), Cellular Component: nucleus (GO:0005634), Molecular Function: DNA binding (GO:0003677), Molecular Function: sequence-specific DNA binding transcription factor activity (GO:0003700), Molecular Function: protein dimerization activity (GO:0046983)	Transcription factor, MADS-box (IPR002100), Transcription factor, K-box (IPR002487)	4234.88	2158.2	3434.68	1791.57
GT_Os11g0152700|mRNA|AK069411|CDS+3'UTR	Os11t0152700-01	Similar to Transcription factor HBP-1b(C38) (Fragment). [Os11t0152700-01]	0.21	-0.21	0	-0.04	-0.46	-0.25	0.494917	rapdb|Os11t0152700-01|rapdb|Os11t0152700-02|gb|AK069411|ta|TA56020_4530	CAGCTGCACTAGCAAAATTTTCAGATGGAATGAATGGGATTGCATGATTTTCAGTTACTG	Os11t0152700-01	Similar to Transcription factor HBP-1b(C38) (Fragment).	AK069411	chr11	2462462	2468733	-	Biological Process: regulation of transcription, DNA-dependent (GO:0006355), Molecular Function: sequence-specific DNA binding transcription factor activity (GO:0003700), Molecular Function: sequence-specific DNA binding (GO:0043565), Molecular Function: protein dimerization activity (GO:0046983)	Basic-leucine zipper (bZIP) transcription factor (IPR004827), bZIP transcription factor, bZIP-1 (IPR011616)	2087.19	1093.55	1638.33	944.31
GT_GT_Os_A_Specific_0037808	Os02t0795800-00	Os02t0795800-00; Os02t0795800-00 Similar to BHLH transcription factor.; Next best Hit: Os02t0110400-01(alignment length 17bp with 100.00%identity)	-0.17	0.17	0	-0.25	-0.23	-0.24	0.284639	ref|Os02t0795800-00|rapDB|Os02t0795800-00	AAGGTGGTAATGGTACATCACCACCATTGGTGAATGGCACCGCCACCGGATGTGACGACG	Os02t0795800-00	Similar to BHLH transcription factor.	EU960043	chr02	33835931	33837683	+		Helix-loop-helix DNA-binding (IPR011598)	356.87	316.16	313.36	246.53
GT_GT_Os_A_Specific_0087840	Os10t0106000-00	Os10t0106000-00; Os10t0106000-00 Similar to WRKY transcription factor 7.; Next best Hit: Os08t0545500-00(alignment length 16bp with 100.00%identity)	-0.07	0.07	0	-0.2	-0.28	-0.24	0.0954873	ref|Os10t0106000-00|rapDB|Os10t0106000-00	ACTTCATTGTTCTCGTTAATGACGGTCGGCGTGGGAATCGTTTCCATGGGCTGGAGCCTG	Os10t0106000-00	Hypothetical protein.	BT035526	chr10	445128	445571	+			29.41	22.85	25.01	18.41
GT_Os01g0625300|mRNA|AK069479|CDS+3'UTR	Os01t0625300-01	Similar to Heat shock transcription factor 31 (Fragment). [Os01t0625300-01]	0.64	-0.64	0	0.64	-1.13	-0.24	0.843954	rapdb|Os01t0625300-01|gb|AK069479|ta|TA68636_4530|tc|TC497118	CTCCAAGTTTGTAGGGTTCATGATTTCATCAAAGTGCTTATATTAATCTCTGCTGCATAA	Os01t0625300-01	Similar to Heat shock transcription factor 31 (Fragment).	AK069479	chr01	24967398	24969047	+	Biological Process: regulation of transcription, DNA-dependent (GO:0006355), Cellular Component: nucleus (GO:0005634), Molecular Function: sequence-specific DNA binding transcription factor activity (GO:0003700), Molecular Function: sequence-specific DNA binding (GO:0043565)	Heat shock factor (HSF)-type, DNA-binding (IPR000232), Winged helix-turn-helix transcription repressor DNA-binding (IPR011991)	12.29	3.57	11.48	2.61
GT_Os02g0175100|mRNA|AJ001265|CDS+3'UTR	Os02t0175100-01	Similar to RISBZ4. [Os02t0175100-01]	-0.11	0.11	0	-0.29	-0.19	-0.24	0.191436	rapdb|Os02t0175100-01|gb|CT857197|ta|TA42276_4530|ta|AB053473	TGACTAGCTAAGAGACTGAAAGTCTGAAACTACGAAGTATAAATGTGGTGGAATTTGGAA	Os02t0175100-01	Similar to RISBZ4.	AK069575	chr02	4109810	4112679	+	Biological Process: regulation of transcription, DNA-dependent (GO:0006355), Molecular Function: sequence-specific DNA binding transcription factor activity (GO:0003700), Molecular Function: sequence-specific DNA binding (GO:0043565), Molecular Function: protein dimerization activity (GO:0046983)	Basic-leucine zipper (bZIP) transcription factor (IPR004827), bZIP transcription factor, bZIP-1 (IPR011616)	2791.89	2303.21	2309.3	1907.14
GT_Os02g0729700|mRNA|AK058364|CDS+3'UTR	Os02t0729700-02	Similar to HAHB-7 (Fragment). [Os02t0729700-02]	-0.29	0.29	0	-0.48	0.01	-0.24	0.598253	rapdb|Os02t0729700-02|gb|CT830627|ta|TA37603_4530|ta|TA37599_4530	ATGGAGGCAAGTACTCTTTTCAATGGCACATACCAAATCATGTCGTCGAATTGAGATTTT	Os02t0729700-02	Similar to HAHB-7 (Fragment).	AK058364	chr02	30381800	30383486	+	Biological Process: regulation of transcription, DNA-dependent (GO:0006355), Cellular Component: nucleus (GO:0005634), Molecular Function: transcription regulatory region sequence-specific DNA binding (GO:0000976), Molecular Function: DNA binding (GO:0003677), Molecular Function: sequence-specific DNA binding transcription factor activity (GO:0003700), Molecular Function: protein binding (GO:0005…	Helix-turn-helix motif, lambda-like repressor (IPR000047), Homeobox (IPR001356), Leucine zipper, homeobox-associated (IPR003106), Homeodomain-like (IPR009057), Homeodomain-related (IPR012287), Homeobox, conserved site (IPR017970)	24173.2	25564.3	19852.8	21472.7
GT_Os02g0729700|mRNA|AY554029|CDS+3'UTR	Os02t0729700-02	Similar to HAHB-7 (Fragment). [Os02t0729700-02]	-0.22	0.22	0	-0.51	0.02	-0.24	0.552042	rapdb|Os02t0729700-02|gb|CT830627|ta|TA37599_4530|ta|TA37603_4530	TCTGTCATGGTGATGTACGAGAATTGAAGAACATGGGGGTAGCAATAAGTGCATGGAGGC	Os02t0729700-02	Similar to HAHB-7 (Fragment).	AK058364	chr02	30381800	30383486	+	Biological Process: regulation of transcription, DNA-dependent (GO:0006355), Cellular Component: nucleus (GO:0005634), Molecular Function: transcription regulatory region sequence-specific DNA binding (GO:0000976), Molecular Function: DNA binding (GO:0003677), Molecular Function: sequence-specific DNA binding transcription factor activity (GO:0003700), Molecular Function: protein binding (GO:0005…	Helix-turn-helix motif, lambda-like repressor (IPR000047), Homeobox (IPR001356), Leucine zipper, homeobox-associated (IPR003106), Homeodomain-like (IPR009057), Homeodomain-related (IPR012287), Homeobox, conserved site (IPR017970)	37748.9	36150.9	28872.8	32219.5
GT_Os02g0729700|mRNA|AY559045|CDS+3'UTR	Os02t0729700-02	Similar to HAHB-7 (Fragment). [Os02t0729700-02]	-0.29	0.29	0	-0.48	-0.01	-0.24	0.576654	rapdb|Os02t0729700-02|gb|CT830627|ta|TA37603_4530|ta|TA37599_4530	ATGGAGGCAAGTACTCTTTTCAATGGCACATACCAAATCATGTCGTCGAATTGAGATTTT	Os02t0729700-02	Similar to HAHB-7 (Fragment).	AK058364	chr02	30381800	30383486	+	Biological Process: regulation of transcription, DNA-dependent (GO:0006355), Cellular Component: nucleus (GO:0005634), Molecular Function: transcription regulatory region sequence-specific DNA binding (GO:0000976), Molecular Function: DNA binding (GO:0003677), Molecular Function: sequence-specific DNA binding transcription factor activity (GO:0003700), Molecular Function: protein binding (GO:0005…	Helix-turn-helix motif, lambda-like repressor (IPR000047), Homeobox (IPR001356), Leucine zipper, homeobox-associated (IPR003106), Homeodomain-like (IPR009057), Homeodomain-related (IPR012287), Homeobox, conserved site (IPR017970)	24339.9	25592.3	19965.6	21265.9
GT_Os06g0646600|mRNA|AB061818|CDS+3'UTR	Os06t0646600-02	Similar to cDNA, clone: J065162G03, full insert sequence. [Os06t0646600-02]	-0.09	0.09	0	-0.24	-0.25	-0.24	0.106339	rapdb|Os06t0646600-02|rapdb|Os06t0646600-01|gb|AB061818|gb|CI473264	GTGTTCTGCGATCCCCATATGTTGTTGTAATGTTGTATATTGATGACCATGCTGCAACGG	Os06t0646600-02	Similar to cDNA, clone: J065162G03, full insert sequence.	AK289177	chr06	26411544	26414775	-	Biological Process: regulation of transcription, DNA-dependent (GO:0006355), Cellular Component: nucleus (GO:0005634), Molecular Function: DNA binding (GO:0003677), Molecular Function: sequence-specific DNA binding transcription factor activity (GO:0003700), Molecular Function: protein binding (GO:0005515), Molecular Function: sequence-specific DNA binding (GO:0043565)	Homeobox (IPR001356), ELK (IPR005539), KNOX1 (IPR005540), KNOX2 (IPR005541), Homeobox KN domain (IPR008422), Homeodomain-like (IPR009057), Homeodomain-related (IPR012287)	3176.53	2517.82	2663.74	2052.22
GT_Os09g0516200|mRNA|AK102795|CDS+3'UTR	Os09t0516200-01	Similar to Transcription factor RF2a. [Os09t0516200-01]	-0.08	0.08	0	-0.2	-0.28	-0.24	0.109066	rapdb|Os09t0516200-01|gb|AK102795|ta|TA56285_4530	TAAGGACCGGAGAAAAACTCAATTGTTTAATTAAGATGCCATTCATGACTAGATGTTCTC	Os09t0516200-01	Similar to Transcription factor RF2a.	AK102795	chr09	20094196	20098433	-	Biological Process: regulation of transcription, DNA-dependent (GO:0006355), Molecular Function: sequence-specific DNA binding transcription factor activity (GO:0003700), Molecular Function: sequence-specific DNA binding (GO:0043565), Molecular Function: protein dimerization activity (GO:0046983)	Basic-leucine zipper (bZIP) transcription factor (IPR004827), bZIP transcription factor, bZIP-1 (IPR011616)	423.7	331.29	363	266.13
GT_Os10g0503100|mRNA|AK072520|CDS+3'UTR	Os10t0503100-01	Similar to Transcription factor L2. [Os10t0503100-01]	0.29	-0.29	0	-0.34	-0.13	-0.24	0.522325	rapdb|Os10t0503100-01|gb|AK072520|ta|TA45309_4530|tc|TC504100	ATGTCCAGGTTCATAGTTAGAAGTTGATTTTTAAGGATGATTTGGCAGCACCATTTTAAG	Os10t0503100-01	Similar to Transcription factor L2.	AK072520	chr10	19198745	19200729	-	Molecular Function: zinc ion binding (GO:0008270)	Zinc finger, LIM-type (IPR001781)	28.51	13.47	17.17	15.43
GT_GT_Os_A_Specific_0037938	Os07t0575000-00	Os07t0575000-00; Os07t0575000-00 Hypothetical conserved gene.; Next best Hit: Os06t0214202-00(alignment length 16bp with 100.00%identity)	-0.16	0.16	0	-0.19	-0.27	-0.23	0.284367	ref|Os07t0575000-00|rapDB|Os07t0575000-00	AAGGTGTTCGACGCGTCCGCCTGCGACCCGTTCTGGGATTTCTCGCCACTGTGCCATTAG	Os07t0575000-00	Pathogenesis-related transcriptional factor/ERF, DNA-binding domain containing protein.	AK374106	chr07	23251004	23252291	-	Biological Process: regulation of transcription, DNA-dependent (GO:0006355), Molecular Function: DNA binding (GO:0003677), Molecular Function: sequence-specific DNA binding transcription factor activity (GO:0003700)	Pathogenesis-related transcriptional factor/ERF, DNA-binding (IPR001471), DNA-binding, integrase-type (IPR016177)	52.19	45.56	47.44	34.72
GT_GT_Os_A_Specific_0078777	Os07t0504500-00	Os07t0504500-00; Os07t0504500-00 Hypothetical conserved gene.; Next best Hit: Os11t0120850-01(alignment length 17bp with 100.00%identity)	0.6	-0.6	0	0.29	-0.75	-0.23	0.800706	ref|Os07t0504500-00|rapDB|Os07t0504500-00	ACGGCGACGGCGCGACGCGACGCGGCGCTACTTAATTTGTTGTGTGTATTGCGTGTTGTT	Os07t0504500-00	Hypothetical conserved gene.		chr07	19083600	19084688	+	Biological Process: transcription initiation, DNA-dependent (GO:0006352), Biological Process: regulation of transcription, DNA-dependent (GO:0006355), Biological Process: translational initiation (GO:0006413), Molecular Function: translation initiation factor activity (GO:0003743), Molecular Function: zinc ion binding (GO:0008270)	Transcription factor TFIIB (IPR000812), Transcription factor TFIIB, cyclin-related (IPR013150), Cyclin-like (IPR013763)	9.43	2.9	7.12	2.68
GT_Os03g0706500|mRNA|AK107083|CDS+3'UTR	Os03t0706500-01	Rice teosinte branched 1. [Os03t0706500-01]	0.61	-0.61	0	0.38	-0.84	-0.23	0.814036	rapdb|Os03t0706500-01|gb|AK107083|ta|TA72411_4530|tc|TC489840	TTGGTCATCGCATGGTGTGCATTGCATATATAGCTAGCACTATCGTCTGATCGATGATTC	Os03t0706500-01	TCP family transcription factor, Negative regulator for lateral branching	AK107083	chr03	28428504	28430438	+		Transcription factor, TCP (IPR005333), Transcription factor TCP subgroup (IPR017887), CYC/TB1, R domain (IPR017888)	384.66	116.45	305.65	101.96
GT_Os05g0443900|mRNA|AK109520|CDS+3'UTR	Os05t0443900-01	Similar to Basic leucine zipper protein (Liguleless2). [Os05t0443900-01]	0.28	-0.28	0	0.03	-0.49	-0.23	0.604332	rapdb|Os05t0443900-01|gb|AK109520|ta|TA53550_4530|tc|TC491544	GGCTCGATCACTTGCTATGTTCCAATGGCTCTTGAATTGAATGAAGGGTTAGCTCTAAGC	Os05t0443900-01	Similar to Basic leucine zipper protein (Liguleless2).	AK109520	chr05	21718749	21724490	+	Biological Process: regulation of transcription, DNA-dependent (GO:0006355), Molecular Function: sequence-specific DNA binding transcription factor activity (GO:0003700), Molecular Function: sequence-specific DNA binding (GO:0043565), Molecular Function: protein dimerization activity (GO:0046983)	Basic-leucine zipper (bZIP) transcription factor (IPR004827), bZIP transcription factor, bZIP-1 (IPR011616)	750.91	360.08	588.87	319.68
GT_Os09g0455200|COMBINER_EST|CI409925|0	Os09t0455200-01	Heat shock factor (HSF)-type, DNA-binding domain containing protein. [Os09t0455200-01]	0.24	-0.24	0	-0.18	-0.29	-0.23	0.451237	rapdb|Os09t0455200-01|gb|AK241190|ta|TA65542_4530|ta|CI426638	GGACCGTGATAATGCTTCAAGAATCCAACGATCTTTTGGACGACAAGTCCGGAAAGGGAA	Os09t0455200-01	Heat shock factor (HSF)-type, DNA-binding domain containing protein.	AK241190	chr09	17109289	17111059	-	Biological Process: regulation of transcription, DNA-dependent (GO:0006355), Cellular Component: nucleus (GO:0005634), Molecular Function: sequence-specific DNA binding transcription factor activity (GO:0003700), Molecular Function: sequence-specific DNA binding (GO:0043565)	Heat shock factor (HSF)-type, DNA-binding (IPR000232), Winged helix-turn-helix transcription repressor DNA-binding (IPR011991)	10138.8	5080	7065.96	5046.68
GT_Os09g0516200|mRNA|AF005492|CDS+3'UTR	Os09t0516200-01	Similar to Transcription factor RF2a. [Os09t0516200-01]	-0.02	0.02	0	-0.16	-0.3	-0.23	0.0910882	rapdb|Os09t0516200-01|gb|AK102795|ta|TA56285_4530|ta|CI415705	TTAAAATCTTTCGTTTCTTTGGTAAGGTAGCACATCACCAAGATGTACTGTTGTAGTGTT	Os09t0516200-01	Similar to Transcription factor RF2a.	AK102795	chr09	20094196	20098433	-	Biological Process: regulation of transcription, DNA-dependent (GO:0006355), Molecular Function: sequence-specific DNA binding transcription factor activity (GO:0003700), Molecular Function: sequence-specific DNA binding (GO:0043565), Molecular Function: protein dimerization activity (GO:0046983)	Basic-leucine zipper (bZIP) transcription factor (IPR004827), bZIP transcription factor, bZIP-1 (IPR011616)	2432.22	1759.63	2060.42	1442.71
GT_GT_Os_A_Specific_0089498	Os12t0140266-00	Os12t0140266-00; Os12t0140266-00 Hypothetical conserved gene.; Next best Hit: Os06t0133000-01(alignment length 22bp with 95.45%identity)	-0.06	0.06	0	-0.22	-0.23	-0.22	0.0661344	ref|Os12t0140266-00|rapDB|Os12t0140266-00	ACTTTGGGAGTACCCCAGACTTCAAAGGAACTTATAACATTTCAGATTGGTCGAGGACCA	Os12t0140266-00	Hypothetical conserved gene.		chr12	1942469	1947586	-	Biological Process: transcription initiation from RNA polymerase II promoter (GO:0006367), Molecular Function: sequence-specific DNA binding (GO:0043565)	Transcription factor TFIIE, alpha subunit (IPR002853), Zinc finger, RING/FYVE/PHD-type (IPR013083), Transcription factor TFE/TFIIEalpha HTH domain (IPR017919)	259.44	198.22	217.11	166.84
GT_Os01g0185900|COMBINER_EST|CI189510|6	Os01t0185900-01	Similar to WRKY 1 (Fragment). [Os01t0185900-01]	0.51	-0.51	0	-0.44	0	-0.22	0.731355	rapdb|Os01t0185900-01|gb|AK289240|ta|TA59087_4530|tc|TC490794	TCACTCAATTGTATATGCACTATGTGGGGGGAAACAAATTAATTCAAAATGAGGCTTTTG	Os01t0185900-01	Similar to WRKY 1 (Fragment).	AK289240	chr01	4566304	4568589	+	Biological Process: regulation of transcription, DNA-dependent (GO:0006355), Molecular Function: sequence-specific DNA binding transcription factor activity (GO:0003700), Molecular Function: sequence-specific DNA binding (GO:0043565)	DNA-binding WRKY (IPR003657)	7.49	2.6	3.62	3.8
GT_Os02g0220400|mRNA|AK099607|CDS+3'UTR	Os02t0220400-01	Similar to GATA transcription factor 16. [Os02t0220400-01]	-0.3	0.3	0	-0.18	-0.25	-0.22	0.551441	rapdb|Os02t0220400-01|gb|AK099607|ta|TA56941_4530|ta|CI275229	ACATGTCTAAGGACGAAATAAACGAGAACAAACTCGCTAGCTAGCTACTAGCCGGGATCA	Os02t0220400-01	GATA transcription factor, Chloroplast development, Plant architecture		chr02	6705753	6707433	-	Biological Process: regulation of transcription, DNA-templated (GO:0006355), Molecular Function: sequence-specific DNA binding transcription factor activity (GO:0003700), Molecular Function: zinc ion binding (GO:0008270), Molecular Function: sequence-specific DNA binding (GO:0043565)	Zinc finger, GATA-type (IPR000679), Zinc finger, NHR/GATA-type (IPR013088)	922.64	987.77	937.52	688.88
GT_Os02g0537500|mRNA|AB041725|CDS+3'UTR	Os02t0537500-01	Similar to E2F homolog. [Os02t0537500-01]	0.2	-0.2	0	-0.29	-0.14	-0.22	0.413301	rapdb|Os02t0537500-01|gb|AK068689|ta|TA60014_4530|ta|AB041725	GATGTAACCGAGCCGTCTTTGTAAATTGTTCCATGCTCTTCCTCAAATACAATGGATAGA	Os02t0537500-01	Similar to E2F homolog.	AK068689	chr02	19868200	19873307	-	Biological Process: regulation of transcription, DNA-dependent (GO:0006355), Cellular Component: transcription factor complex (GO:0005667), Molecular Function: sequence-specific DNA binding transcription factor activity (GO:0003700)	Transcription factor E2F/dimerisation partner (TDP) (IPR003316), Winged helix-turn-helix transcription repressor DNA-binding (IPR011991), E2F Family (IPR015633)	2834.03	1509.44	1874.88	1610.44
GT_Os02g0538900|mRNA|AK063644|CDS+3'UTR	Os02t0538900-01	Basic-leucine zipper (bZIP) transcription factor domain containing protein. [Os02t0538900-01]	0.14	-0.14	0	-0.13	-0.3	-0.22	0.319773	rapdb|Os02t0538900-01|gb|AK063644|ta|TA51681_4530|tc|TC497805	GAATTCTGCAATGACTTCCATCGAACACATATGAGATGAAGCAATCTTTGCATTGCTTAA	Os02t0538900-01	Basic-leucine zipper (bZIP) transcription factor domain containing protein.	AK063644	chr02	19962640	19967923	-	Biological Process: regulation of transcription, DNA-dependent (GO:0006355), Molecular Function: sequence-specific DNA binding transcription factor activity (GO:0003700), Molecular Function: sequence-specific DNA binding (GO:0043565)	Basic-leucine zipper (bZIP) transcription factor (IPR004827)	5774.55	3338.79	4454.96	3073.33
GT_Os02g0729700|mRNA|AK119592|CDS+3'UTR	Os02t0729700-01	Similar to HAHB-7 (Fragment). [Os02t0729700-01]	-0.23	0.23	0	-0.44	0.01	-0.22	0.572449	rapdb|Os02t0729700-01|rapdb|Os02t0729700-02|gb|CT830627|ta|TA37603_4530	CTTTGTCTGTAATGTTGAGTTTCGATCGGCTATGAGAAGGAAGGAGGTGTATGCATGTGC	Os02t0729700-01	Similar to HAHB-7 (Fragment).	AK119592	chr02	30381303	30383336	+	Biological Process: regulation of transcription, DNA-dependent (GO:0006355), Cellular Component: nucleus (GO:0005634), Molecular Function: transcription regulatory region sequence-specific DNA binding (GO:0000976), Molecular Function: DNA binding (GO:0003677), Molecular Function: sequence-specific DNA binding transcription factor activity (GO:0003700), Molecular Function: protein binding (GO:0005…	Helix-turn-helix motif, lambda-like repressor (IPR000047), Homeobox (IPR001356), Leucine zipper, homeobox-associated (IPR003106), Homeodomain-like (IPR009057), Homeodomain-related (IPR012287), Homeobox, conserved site (IPR017970)	25817.8	25134.5	20891.3	22021.7
GT_Os04g0637000|mRNA|AK066906|CDS+3'UTR	Os04t0637000-02	Similar to Basic leucine zipper protein (Liguleless2). [Os04t0637000-02]	-0.01	0.01	0	-0.07	-0.38	-0.22	0.292272	rapdb|Os04t0637000-02|gb|AK066906|ta|TA44590_4530	GTTCACTTGAGAACTAGAAAAACATGCAGTGATGTTTTGCTGAAGTTGAAGTAGTTTCTG	Os04t0637000-02	Similar to Basic leucine zipper protein (Liguleless2).	AK066906	chr04	32403369	32412059	+	Biological Process: regulation of transcription, DNA-dependent (GO:0006355), Molecular Function: sequence-specific DNA binding transcription factor activity (GO:0003700), Molecular Function: sequence-specific DNA binding (GO:0043565), Molecular Function: protein dimerization activity (GO:0046983)	Basic-leucine zipper (bZIP) transcription factor (IPR004827), bZIP transcription factor, bZIP-1 (IPR011616)	930.17	664.29	835.26	520.71
GT_Os07g0567700|mRNA|AK059008|CDS+3'UTR	Os07t0567700-03	Similar to Scarecrow-like 23 (Fragment). [Os07t0567700-03]	-0.12	0.12	0	-0.17	-0.27	-0.22	0.227718	rapdb|Os07t0567700-03|rapdb|Os07t0567700-01|ta|TA57201_4530|ta|CI019287	AGGCTTCATCATTCGTTCCCTCTCCAGGTTGCCATGAACAACACCATTTCAATTACAAAA	Os07t0567700-03	Similar to Scarecrow-like 23 (Fragment).	AK059008	chr07	22808980	22809379	+		Transcription factor GRAS (IPR005202)	3695.01	3055.37	3323.82	2405.71
GT_Os12g0624900|mRNA|AK101421|CDS+3'UTR	Os12t0624900-01	Similar to GATA transcription factor 2 (AtGATA-2). [Os12t0624900-01]	0	0	0	-0.08	-0.35	-0.22	0.263221	rapdb|Os12t0624900-01|gb|AK101421|ta|TA48665_4530|tc|TC498644	GTTCTGTGATACTCGCTGAATATGTTTGCAAGATGGAAATCAGAATTCAGAGCAGCCTCT	Os12t0624900-01	Similar to GATA transcription factor 2 (AtGATA-2).	AK101421	chr12	26693520	26696511	+	Biological Process: regulation of transcription, DNA-dependent (GO:0006355), Molecular Function: sequence-specific DNA binding transcription factor activity (GO:0003700), Molecular Function: zinc ion binding (GO:0008270), Molecular Function: sequence-specific DNA binding (GO:0043565)	Zinc finger, GATA-type (IPR000679), Zinc finger, NHR/GATA-type (IPR013088)	1218.99	852.37	1075.58	685.94
GT_Os02g0699900|mRNA|AK069704|CDS+3'UTR	Os02t0699900-01	Bromodomain transcription factor containing protein. [Os02t0699900-01]	0.13	-0.13	0	-0.38	-0.03	-0.21	0.451889	rapdb|Os02t0699900-01|ta|TA65567_4530	AACCACCGCTCGGCCGTGGCCGTGGAGAATGGAGATGGACGACACGCCGCGGCGTTGCCC	Os02t0699900-01	Bromodomain transcription factor containing protein.	AK070100	chr02	28794171	28795262	+	Molecular Function: DNA binding (GO:0003677)	Bromodomain transcription factor (IPR006565), Histone-fold (IPR009072)	355.85	208.06	231.93	229.62
GT_Os03g0815800|mRNA|AK068252|CDS+3'UTR	Os03t0815800-01	Similar to Ethylene-responsive transcription factor 5 (Ethylene-responsive element binding factor 5) (EREBP-5) (AtERF5). [Os03t0815800-01]	0.03	-0.03	0	-0.07	-0.36	-0.21	0.280894	rapdb|Os03t0815800-01|rapdb|Os03t0815800-03|rapdb|Os03t0815800-02|gb|AK066670	TGAACTTATGATGTGAAGATGACTCTGCATGTGACCTGATTTGGTAAGGTTATGATGTGT	Os03t0815800-01	Similar to Ethylene-responsive transcription factor 5 (Ethylene-responsive element binding factor 5) (EREBP-5) (AtERF5).	AK068252, AK066670	chr03	34192581	34193650	-	Biological Process: regulation of transcription, DNA-dependent (GO:0006355), Molecular Function: DNA binding (GO:0003677), Molecular Function: sequence-specific DNA binding transcription factor activity (GO:0003700)	Pathogenesis-related transcriptional factor/ERF, DNA-binding (IPR001471), DNA-binding, integrase-type (IPR016177)	16906.7	11375.9	14680.1	9330.78
GT_Os04g0580700|mRNA|AK070540|CDS+3'UTR	Os04t0580700-01	MADS box transcription factor MADS17. [Os04t0580700-01]	0.03	-0.03	0	-0.07	-0.34	-0.21	0.273205	rapdb|Os04t0580700-01|gb|AY551918|ta|TA63947_4530|ta|AF109153	ACCTATGAGTGTATGTTTGTACGTTATCTATACTCTATGCTAGGCAACCCTATACTATTA	Os04t0580700-01	MADS box transcription factor MADS17.	AK070540	chr04	29308352	29314056	+	Biological Process: regulation of transcription, DNA-dependent (GO:0006355), Cellular Component: nucleus (GO:0005634), Molecular Function: DNA binding (GO:0003677), Molecular Function: sequence-specific DNA binding transcription factor activity (GO:0003700), Molecular Function: protein dimerization activity (GO:0046983)	Transcription factor, MADS-box (IPR002100), Transcription factor, K-box (IPR002487)	2761.84	1868.17	2403.09	1540.2
GT_GT_Os_A_Specific_0008822	Os08t0499300-01	Os08t0499300-01; Os08t0499300-01 WRKY transcription factor 30.; Next best Hit: Os07t0603900-01(alignment length 16bp with 100.00%identity)	0.48	-0.48	0	-0.59	0.2	-0.2	0.780969	ref|Os08t0499300-01|rapDB|Os08t0499300-01|gb|AK065518	AAATGCACTTTCACGAATTGCGCTGTCAAGAAGGTGGAGCGTTCTCAAGATGGCCAAATA	Os08t0499300-01	WRKY transcription factor 30.	AK065518	chr08	24645932	24649832	-	Biological Process: regulation of transcription, DNA-dependent (GO:0006355), Molecular Function: sequence-specific DNA binding transcription factor activity (GO:0003700), Molecular Function: sequence-specific DNA binding (GO:0043565)	DNA-binding WRKY (IPR003657)	63.9	23.1	28.37	37.87
GT_GT_Os_A_Specific_0154760	Os10t0397200-01	Os10t0397200-01; Os10t0397200-01 Transcription initiation factor TFIIE, beta subunit domain containing protein.; Next best Hit: Os04t0598900-01(alignment length 22bp with 95.45%identity)	0.1	-0.1	0	-0.64	0.23	-0.2	0.692301	ref|Os10t0397200-01|rapDB|Os10t0397200-01|gb|AK102029|gb|AK064927	ATCTCAAGGATAGCCTCTCCAAATTTAAGCAGCAGCAAGAGAGGTGCCAATCATCTTTGG	Os10t0397200-01	Transcription initiation factor TFIIE, beta subunit domain containing protein.	AK102029, AK064927	chr10	13353103	13357371	-	Biological Process: transcription initiation from RNA polymerase II promoter (GO:0006367), Cellular Component: transcription factor TFIIE complex (GO:0005673)	Transcription factor TFIIE beta subunit, DNA-binding domain (IPR003166), Transcription initiation factor TFIIE, beta subunit (IPR016656)	129.87	79.87	72.71	102.89
GT_Os01g0883100|mRNA|AF095645|CDS+3'UTR	Os01t0883100-01	Similar to PISTILLATA-like MADS box protein. [Os01t0883100-01]	0.03	-0.03	0	-0.25	-0.14	-0.2	0.0920538	rapdb|Os01t0883100-01|gb|AY551924|ta|TA52461_4530|tc|NP333176	CCACCCCAACCTGCAGGAGAACAATTAAGCTGCTAGGTTGCCCCGCCACTTCGATCAGTT	Os01t0883100-01	Similar to PISTILLATA-like MADS box protein.	AK070894	chr01	38321342	38323892	-	Biological Process: regulation of transcription, DNA-dependent (GO:0006355), Cellular Component: nucleus (GO:0005634), Molecular Function: DNA binding (GO:0003677), Molecular Function: sequence-specific DNA binding transcription factor activity (GO:0003700), Molecular Function: protein dimerization activity (GO:0046983)	Transcription factor, MADS-box (IPR002100), Transcription factor, K-box (IPR002487)	5641.04	3793.66	4318.16	3609.24
GT_Os02g0641900|mRNA|AK108621|CDS+3'UTR	Os02t0641900-01	Similar to Myb7 protein (Fragment). [Os02t0641900-01]	0.34	-0.34	0	-0.06	-0.33	-0.2	0.642948	rapdb|Os02t0641900-01|ta|TA63396_4530|tc|TC495558	ATGCTCTAATACATTCAATGATGTTCGATCTTTCAGTGTTGGATATGGAGCTGGTTTTAT	Os02t0641900-01	Similar to P-type R2R3 Myb protein.	AK108621	chr02	25778113	25780795	+	Biological Process: regulation of transcription, DNA-dependent (GO:0006355), Molecular Function: DNA binding (GO:0003677), Molecular Function: protein binding (GO:0005515)	SANT domain, DNA binding (IPR001005), Homeodomain-like (IPR009057), Homeodomain-related (IPR012287), Myb, DNA-binding (IPR014778), Myb transcription factor (IPR015495), Transcription regulator HTH, Myb-type, DNA-binding (IPR017930)	778.41	341.72	548.99	352.48
GT_Os02g0828900|mRNA|AK105403|CDS+3'UTR	Os02t0828900-02	Similar to JmjC domain containing protein, expressed. [Os02t0828900-02]	-0.03	0.03	0	-0.35	-0.05	-0.2	0.313066	rapdb|Os02t0828900-02|ta|TA50782_4530|ta|CI427049	ACATGATGTTCCATGTCTGCTTTTTCAAGGTTGTTGTACCCCCAACGAAACGGATGGGAT	Os02t0828900-02	Similar to JmjC domain containing protein, expressed.	AK105403	chr02	35625998	35630750	+	Molecular Function: protein binding (GO:0005515), Molecular Function: zinc ion binding (GO:0008270)	Zinc finger, RING-type (IPR001841), Transcription factor jumonji/aspartyl beta-hydroxylase (IPR003347), Transcription factor jumonji (IPR013129)	2444.76	1787.34	1820.79	1733.17
GT_Os08g0548000|mRNA|AK069869|CDS+3'UTR	Os08t0548000-01	Myb transcription factor domain containing protein. [Os08t0548000-01]	-0.09	0.09	0	-0.11	-0.28	-0.2	0.244233	rapdb|Os08t0548000-01|gb|AK069869|ta|TA58133_4530|ta|CX114073	GACACGTTTGCATGTATACATGCTTCTGTTCAGAAATATGAGAGGTCATCTCCATTCTCC	Os08t0548000-01	Myb transcription factor domain containing protein.	AK069869	chr08	27486398	27488798	-	Biological Process: regulation of transcription, DNA-dependent (GO:0006355), Molecular Function: DNA binding (GO:0003677), Molecular Function: protein binding (GO:0005515)	Homeodomain-like (IPR009057), Homeodomain-related (IPR012287), Myb, DNA-binding (IPR014778), Myb transcription factor (IPR015495), Transcription regulator HTH, Myb-type, DNA-binding (IPR017930)	409.52	325.2	375.04	259.01
GT_Os01g0102400|COMBINER_EST|CI453282|0	Os01t0102400-01	Histone-fold domain containing protein. [Os01t0102400-01]	-0.19	0.19	0	0.73	-1.11	-0.19	0.857827	rapdb|Os01t0102400-01|gb|AK242226|ta|TA66963_4530|tc|TC493718	TGTTGCATGAAGACCATTCCTAGGTGACGTGATTTTAGCAAACCCAAGTAGTAGCAATGC	Os01t0102400-01	Histone-fold domain containing protein.	AK242226	chr01	139826	141555	+	Cellular Component: intracellular (GO:0005622), Molecular Function: DNA binding (GO:0003677), Molecular Function: sequence-specific DNA binding (GO:0043565)	Transcription factor CBF/NF-Y/archaeal histone (IPR003958), Histone-fold (IPR009072)	6.62	6.05	11.67	2.52
GT_Os02g0635800|mRNA|AK061568|CDS+3'UTR	Os02t0635800-01	Transcription factor, TCP domain containing protein. [Os02t0635800-01]	0.03	-0.03	0	-0.22	-0.16	-0.19	0.0411918	rapdb|Os02t0635800-01|gb|AK061568|ta|TA63115_4530|tc|TC508430	CCATGGAACTTGTTTCAGTTTAGCTTCATCTACATCGTTGTCAGACCAAATCATTTGACA	Os02t0635800-01	Transcription factor, TCP domain containing protein.	AK061568	chr02	25497325	25498429	+		Transcription factor, TCP (IPR005333), Transcription factor TCP subgroup (IPR017887)	3784.91	2563.42	2969.79	2394.66
GT_Os04g0637000|mRNA|AK073715|CDS+3'UTR	Os04t0637000-01	Similar to BZIP transcription factor bZIP52. [Os04t0637000-01]	-0.01	0.01	0	0.02	-0.41	-0.19	0.465189	rapdb|Os04t0637000-01|rapdb|Os04t0637000-02|gb|AK066906|ta|TA44591_4530	TTGTATGGGAGAACAAATTAGTTCACTTGAGAACTAGAAAAACATGCAGTGATGTTTTGC	Os04t0637000-01	Similar to BZIP transcription factor bZIP52.	AK073715	chr04	32403357	32412036	+	Biological Process: regulation of transcription, DNA-dependent (GO:0006355), Molecular Function: sequence-specific DNA binding transcription factor activity (GO:0003700), Molecular Function: sequence-specific DNA binding (GO:0043565), Molecular Function: protein dimerization activity (GO:0046983)	Basic-leucine zipper (bZIP) transcription factor (IPR004827), bZIP transcription factor, bZIP-1 (IPR011616)	946.5	675.8	903.16	519.18
GT_Os06g0112700|COMBINER_EST|Os06g0112700|8	Os06t0112700-00	Similar to Typical P-type R2R3 Myb protein (Fragment). [Os06t0112700-00]	-1.04	1.04	0	-0.21	-0.18	-0.19	0.869606	rapdb|Os06t0112700-00|gb|NM_001063130|tc|TC495924	TTCGACGGGCTGAACCTGGACGACATCGACATGGAAGGTTGTTGGGCGATGACGGACATA	Os06t0112700-00	Similar to Typical P-type R2R3 Myb protein (Fragment).	FP099732	chr06	716768	718014	+	Biological Process: regulation of transcription, DNA-dependent (GO:0006355), Molecular Function: DNA binding (GO:0003677), Molecular Function: protein binding (GO:0005515)	SANT domain, DNA binding (IPR001005), Homeodomain-like (IPR009057), Homeodomain-related (IPR012287), Myb, DNA-binding (IPR014778), Myb transcription factor (IPR015495), Transcription regulator HTH, Myb-type, DNA-binding (IPR017930)	11.73	34.96	19.48	15.4
GT_Os06g0140700|mRNA|AY206864|CDS+3'UTR	Os06t0140700-01	Similar to Homeodomain leucine zipper protein (Fragment). [Os06t0140700-01]	-0.27	0.27	0	-0.08	-0.3	-0.19	0.579553	rapdb|Os06t0140700-01|gb|AY206864|ta|TA61357_4530|tc|TC516529	CCAAATCTGCTGGTTGGTGGATTAACAGCTTGATAATTGGTATATTGATTGTACTACTAC	Os06t0140700-01	Similar to Homeodomain leucine zipper protein (Fragment).	AK105150	chr06	2137590	2139091	+	Biological Process: regulation of transcription, DNA-dependent (GO:0006355), Cellular Component: nucleus (GO:0005634), Molecular Function: transcription regulatory region sequence-specific DNA binding (GO:0000976), Molecular Function: DNA binding (GO:0003677), Molecular Function: sequence-specific DNA binding transcription factor activity (GO:0003700), Molecular Function: protein binding (GO:0005…	Helix-turn-helix motif, lambda-like repressor (IPR000047), Homeobox (IPR001356), Leucine zipper, homeobox-associated (IPR003106), Homeodomain-like (IPR009057), Homeodomain-related (IPR012287), Homeobox, conserved site (IPR017970)	10049.7	10280.7	10688.1	7095.34
GT_Os09g0434500|mRNA|AK104576|CDS+3'UTR	Os09t0434500-01	Similar to Ethylene response factor 2. [Os09t0434500-01]	-0.04	0.04	0	-0.14	-0.24	-0.19	0.0900792	rapdb|Os09t0434500-01|gb|CT846107|ta|TA35847_4530|ta|TA35845_4530	TCAAATAACTGCCTTGGCCATGTGTGTGCTGTAATGTGCTTATTAAGTTATATAGTTGTG	Os09t0434500-01	Similar to Ethylene response factor 2.	AK111690, AK104576, AK104723	chr09	15959434	15962646	+	Biological Process: regulation of transcription, DNA-dependent (GO:0006355), Molecular Function: DNA binding (GO:0003677), Molecular Function: sequence-specific DNA binding transcription factor activity (GO:0003700)	Pathogenesis-related transcriptional factor/ERF, DNA-binding (IPR001471), DNA-binding, integrase-type (IPR016177)	78022.9	57865.2	67638.2	48913.4
GT_Os09g0532900|mRNA|AK106039|CDS+3'UTR	Os09t0532900-03	Myb transcription factor domain containing protein. [Os09t0532900-03]	0.26	-0.26	0	-0.38	0	-0.19	0.610301	rapdb|Os09t0532900-03|rapdb|Os09t0532900-04|ta|TA48166_4530|ta|OSA311053	TATCAGTGTAGATAATCAAGTGAAGTGTATAATTAATAAAAGCATCAAGATTGTGAAAGC										67.16	32.81	40.03	40.26
GT_Os11g0523700|mRNA|AK109915|CDS+3'UTR	Os11t0523700-01	Similar to Transcription factor ICE1 (Inducer of CBF expression 1) (Basic helix- loop-helix protein 116) (bHLH116) (AtbHLH116). [Os11t0523700-01]	-0.21	0.21	0	0.05	-0.43	-0.19	0.611836	rapdb|Os11t0523700-01|gb|AK109915|ta|TA66307_4530|tc|TC551634	CCCGGTACATGTTTTCGTCTTGTGTAAGTCTGAAGATGAATTCCTATCAATTAACAGGCA	Os11t0523700-01	Similar to Transcription factor ICE1 (Inducer of CBF expression 1) (Basic helix- loop-helix protein 116) (bHLH116) (AtbHLH116).	AK109915	chr11	18922046	18925254	+		Helix-loop-helix DNA-binding (IPR011598)	3514.03	3291.51	3919.9	2173.04
GT_GT_Os_A_Specific_0057934	Os01t0812000-02	Os01t0812000-02; Os01t0812000-02 Similar to GAMyb protein.; Next best Hit: Os02t0663700-00(alignment length 16bp with 100.00%identity)	-0.06	0.06	0	-0.22	-0.13	-0.18	0.139763	ref|Os01t0812000-02|rapDB|Os01t0812000-02|gb|AK102841	ACAATGCCATAGCAATGCTTCTGGGCAATGACTTGAGTATCGATTGCAGACCTGTTCTTG	Os01t0812000-02	Similar to GAMyb protein.	AK102841	chr01	34508454	34512738	+	Biological Process: regulation of transcription, DNA-dependent (GO:0006355), Molecular Function: DNA binding (GO:0003677), Molecular Function: protein binding (GO:0005515)	SANT domain, DNA binding (IPR001005), Homeodomain-like (IPR009057), Homeodomain-related (IPR012287), Myb, DNA-binding (IPR014778), Myb transcription factor (IPR015495), Transcription factor, GAMYB (IPR016310), Transcription regulator HTH, Myb-type, DNA-binding (IPR017930)	857.44	655.44	717.06	588.41
GT_GT_Os_A_Specific_0076285	Os01t0292900-01	Os01t0292900-01; Os01t0292900-01 Similar to Squamosa-promoter binding-like protein 2.; Next best Hit: Os02t0254500-00(alignment length 15bp with 100.00%identity)	0.45	-0.45	0	-0.27	-0.09	-0.18	0.733237	ref|Os01t0292900-01|rapDB|Os01t0292900-01|gb|AK072849	ACGATTTGTTGGCTTCTCGAGATCGAGCCTTAAATTTTTTACACGAATTTGGTTGGTTTC	Os01t0292900-01	Similar to Squamosa-promoter binding-like protein 2.	AK072849	chr01	10650597	10656659	+	Cellular Component: nucleus (GO:0005634), Molecular Function: DNA binding (GO:0003677)	Transcription factor, SBP-box (IPR004333), Ankyrin repeat-containing domain (IPR020683)	88.04	33.17	49.87	43.68
GT_Os02g0462800|mRNA|AK110587|CDS+3'UTR	Os02t0462800-01	WRKY transcription factor 42 (Transcription factor WRKY02). [Os02t0462800-01]	-0.34	0.34	0	0.14	-0.49	-0.18	0.739748	rapdb|Os02t0462800-01|gb|AK110587|ta|TA67634_4530|tc|TC503102	TTGATCTGCTACCTCCCTCACTCTCTTGATTAAGTATATGATGGTTGATATTTTCATGGT	Os02t0462800-01	WRKY transcription factor 42 (Transcription factor WRKY02).	AK110587	chr02	15521497	15522722	+	Biological Process: regulation of transcription, DNA-dependent (GO:0006355), Molecular Function: sequence-specific DNA binding transcription factor activity (GO:0003700), Molecular Function: sequence-specific DNA binding (GO:0043565)	DNA-binding WRKY (IPR003657), Zn-cluster domain (IPR018872)	68.46	77.18	89.06	44.4
GT_Os03g0785800|mRNA|AB071806|CDS+3'UTR	Os03t0785800-01	Similar to Transcription factor PCF6 (Fragment). [Os03t0785800-01]	0.1	-0.1	0	-0.12	-0.23	-0.18	0.267651	rapdb|Os03t0785800-01|gb|AK242788|ta|TA62699_4530|ta|CI518149	AACCTTTCCCTTCCAGAAATATTTTTCGAGTGAATTGAAATTCATATGTGCCTCTGGTTA	Os03t0785800-01	Similar to Transcription factor PCF6 (Fragment).	AK242788	chr03	32614060	32618299	+		Transcription factor, TCP (IPR005333), Transcription factor TCP subgroup (IPR017887)	1864.05	1135.15	1484.36	1064.38
GT_Os03g0851000|mRNA|AK104157|CDS+3'UTR	Os03t0851000-01	Similar to Transcription factor homolog BTF3-like protein. [Os03t0851000-01]	0.21	-0.21	0	-0.08	-0.27	-0.18	0.530709	rapdb|Os03t0851000-01|ta|TA44595_4530|tc|TC503780	TCCTGCAATGGTACAGTGTTGATTTTTCCCCAAATGAAAAATAATGATGTGTTTTACCTG	Os03t0851000-01	Similar to Transcription factor homolog BTF3-like protein.	AK060496	chr03	35822112	35824355	+		Nascent polypeptide-associated complex NAC (IPR002715)	5166.56	2699.37	3921.9	2666.78
GT_Os06g0601000|mRNA|AK071330|CDS+3'UTR	Os06t0601000-01	Homeodomain-like containing protein. [Os06t0601000-01]	0.06	-0.06	0	-0.03	-0.33	-0.18	0.380477	rapdb|Os06t0601000-01|ta|TA55986_4530|ta|AK071330|ta|CI355444	CAACCAATGTGACAGGTACAACTCTTAATTGCCACTTTGATAATTTTATTTGTTGCACTC	Os06t0601000-01	Homeodomain-like containing protein.	AK071330	chr06	23732555	23734397	+	Biological Process: regulation of transcription, DNA-dependent (GO:0006355), Molecular Function: DNA binding (GO:0003677), Molecular Function: sequence-specific DNA binding transcription factor activity (GO:0003700), Molecular Function: protein binding (GO:0005515), Molecular Function: sequence-specific DNA binding (GO:0043565)	Homeobox (IPR001356), Homeodomain-like (IPR009057), Homeodomain-related (IPR012287)	2335.56	1505.08	2039.6	1284.24
GT_Os06g0646600|mRNA|AB007628|CDS+3'UTR	Os06t0646600-02	Similar to cDNA, clone: J065162G03, full insert sequence. [Os06t0646600-02]	-0.16	0.16	0	-0.17	-0.2	-0.18	0.358537	rapdb|Os06t0646600-02|rapdb|Os06t0646600-01|gb|AB061818|gb|CI473264	GTGTTCTGCGATCCCCATATGTTGTTGTAATGTTGTATATTGATGACCATGCTGCAACGG	Os06t0646600-02	Similar to cDNA, clone: J065162G03, full insert sequence.	AK289177	chr06	26411544	26414775	-	Biological Process: regulation of transcription, DNA-dependent (GO:0006355), Cellular Component: nucleus (GO:0005634), Molecular Function: DNA binding (GO:0003677), Molecular Function: sequence-specific DNA binding transcription factor activity (GO:0003700), Molecular Function: protein binding (GO:0005515), Molecular Function: sequence-specific DNA binding (GO:0043565)	Homeobox (IPR001356), ELK (IPR005539), KNOX1 (IPR005540), KNOX2 (IPR005541), Homeobox KN domain (IPR008422), Homeodomain-like (IPR009057), Homeodomain-related (IPR012287)	3040.6	2653.35	2808.9	2127.38
GT_Os07g0596900|mRNA|AY341847|CDS+3'UTR	Os07t0596900-00	Similar to SUSIBA2-like (WRKY transcription factor 80). [Os07t0596900-00]	0.09	-0.09	0	-0.03	-0.33	-0.18	0.409947	rapdb|Os07t0596900-00|gb|NM_001066708|ta|TA64409_4530|ta|CA759398	ATTTTATCGGCCGTACCCACTAACGAGGCGATTTTTGGCACCATTGTGCCATGTATTTTT	Os07t0596900-00	Similar to SUSIBA2-like (WRKY transcription factor 80).	AY341847	chr07	24312094	24315383	-	Biological Process: regulation of transcription, DNA-dependent (GO:0006355), Molecular Function: sequence-specific DNA binding transcription factor activity (GO:0003700), Molecular Function: sequence-specific DNA binding (GO:0043565)	DNA-binding WRKY (IPR003657)	2218.01	1371.27	1896.13	1191.76
GT_Os08g0108500|COMBINER|CI219523|6	Os08t0108500-01	Similar to Transcription factor LAX PANICLE. [Os08t0108500-01]	-0.14	0.14	0	-0.26	-0.1	-0.18	0.381723	rapdb|Os08t0108500-01|gb|NM_001188427|ta|TA63849_4530|ta|CI405705	AATTGGGATGGAGCAATATAGCTGAGAGAGAGGAGATTAACTAAGCTAGGGATGCATGGA	Os08t0108500-01	Similar to Transcription factor LAX PANICLE.	AK241005	chr08	419186	420578	-		Helix-loop-helix DNA-binding (IPR011598)	145.64	123.9	125.13	108.09
GT_Os08g0416000|mRNA|AK101569|CDS+3'UTR	Os08t0416000-01	Homeodomain leucine zipper protein. [Os08t0416000-01]	-0.38	0.38	0	-0.25	-0.1	-0.18	0.695272	rapdb|Os08t0416000-01|gb|AK100634|gb|CX105255|gb|CT846952	TACTCGGAAAGATTGGAATAATTCCATGTAGTGTTGAGCAATAATAAACATTTTCCTCCG	Os08t0416000-01	Homeodomain leucine zipper protein.	AK100634, AK101569	chr08	19884020	19888355	-	Biological Process: regulation of transcription, DNA-dependent (GO:0006355), Cellular Component: nucleus (GO:0005634), Molecular Function: transcription regulatory region sequence-specific DNA binding (GO:0000976), Molecular Function: DNA binding (GO:0003677), Molecular Function: sequence-specific DNA binding transcription factor activity (GO:0003700), Molecular Function: protein binding (GO:0005…	Helix-turn-helix motif, lambda-like repressor (IPR000047), Homeobox (IPR001356), Leucine zipper, homeobox-associated (IPR003106), Homeodomain-like (IPR009057), Homeodomain-related (IPR012287), Homeobox, conserved site (IPR017970)	420.71	501.69	428.19	369.62
GT_Os10g0397200|mRNA|AK102029|CDS+3'UTR	Os10t0397200-01	Transcription initiation factor TFIIE, beta subunit domain containing protein. [Os10t0397200-01]	-0.04	0.04	0	-0.24	-0.12	-0.18	0.119483	rapdb|Os10t0397200-01|ta|TA35722_4530|ta|AK103234|ta|CX117083	CGGTCAGCTTTGTAAAACATAAATCAATTCAAGAGCTTGAGATGGCATACCTTCGCCTGT	Os10t0397200-01	Transcription initiation factor TFIIE, beta subunit domain containing protein.	AK102029, AK064927	chr10	13353103	13357371	-	Biological Process: transcription initiation from RNA polymerase II promoter (GO:0006367), Cellular Component: transcription factor TFIIE complex (GO:0005673)	Transcription factor TFIIE beta subunit, DNA-binding domain (IPR003166), Transcription initiation factor TFIIE, beta subunit (IPR016656)	10468.5	7751.67	8475.13	7115.43
GT_Os10g0575600|mRNA|AK071939|CDS+3'UTR	Os10t0575600-01	Homeodomain-related containing protein. [Os10t0575600-01]	0.19	-0.19	0	0.04	-0.39	-0.18	0.597193	rapdb|Os10t0575600-01|gb|AK071939|ta|TA59935_4530|tc|TC485671	TCTTGGTTCGGGAATTGACTTGTTACCTCTCTGCACTCTTTGTCTGTAACCTTTGCCCTA	Os10t0575600-01	Homeodomain-related containing protein.	AK071939	chr10	22910470	22916203	-	Biological Process: regulation of transcription, DNA-dependent (GO:0006355), Cellular Component: nucleus (GO:0005634), Molecular Function: DNA binding (GO:0003677), Molecular Function: sequence-specific DNA binding transcription factor activity (GO:0003700), Molecular Function: protein binding (GO:0005515), Molecular Function: sequence-specific DNA binding (GO:0043565)	Homeobox (IPR001356), Lipid-binding START (IPR002913), Homeodomain-like (IPR009057), Homeodomain-related (IPR012287), Homeobox, conserved site (IPR017970), START-like domain (IPR023393)	28814.5	15645.3	24195.9	13985.5
GT_Os03g0122600|mRNA|AB003328|CDS+3'UTR	Os03t0122600-01	Transcription factor, MADS-box domain containing protein. [Os03t0122600-01]	0.32	-0.32	0	0.04	-0.38	-0.17	0.696512	rapdb|Os03t0122600-01|rapdb|Os03t0122600-02|gb|CT830037|ta|TA46541_4530	AGAAACCCTTCGATCGGCAGACTCCACTACCCATCTAAATCTAAATCGAGAGATCTCAAG	Os03t0122600-01	MIKC-type MADS-box protein, Flowering time, Short-day/long-day promotion		chr03	1270328	1300273	-	Biological Process: regulation of transcription, DNA-templated (GO:0006355), Molecular Function: DNA binding (GO:0003677), Molecular Function: sequence-specific DNA binding transcription factor activity (GO:0003700), Molecular Function: protein dimerization activity (GO:0046983), Cellular Component: nucleus (GO:0005634)	Transcription factor, MADS-box (IPR002100), Transcription factor, K-box (IPR002487)	2119.48	961.6	1630.42	943.91
GT_Os03g0727200|mRNA|AB071663|CDS+3'UTR	Os03t0727200-00	Similar to HOS13 protein (Fragment). [Os03t0727200-00]	0.2	-0.2	0	-0.11	-0.23	-0.17	0.508041	rapdb|Os03t0727200-00|gb|AB028882|ta|TA66305_4530|tc|TC532797	TGTTTTTCCCCAAAGGGAAAGTCAGCTTGGACATTGGACCAATCAAGAAATGAAATCTCA	Os03t0727200-00	Similar to HOS13 protein (Fragment).	AB028882	chr03	29626761	29632749	-	Biological Process: regulation of transcription, DNA-dependent (GO:0006355), Cellular Component: nucleus (GO:0005634), Molecular Function: DNA binding (GO:0003677), Molecular Function: sequence-specific DNA binding transcription factor activity (GO:0003700), Molecular Function: protein binding (GO:0005515), Molecular Function: sequence-specific DNA binding (GO:0043565)	Homeobox (IPR001356), ELK (IPR005539), KNOX1 (IPR005540), KNOX2 (IPR005541), Homeobox KN domain (IPR008422), Homeodomain-like (IPR009057), Homeodomain-related (IPR012287)	1388.99	740.79	1047.23	746.47
GT_Os06g0194000|mRNA|AK060742|CDS+3'UTR	Os06t0194000-01	Similar to Ethylene-responsive transcription factor 3 (Ethylene-responsive element binding factor 3 homolog) (EREBP-5) (NtERF5). [Os06t0194000-01]	-0.04	0.04	0	-0.26	-0.07	-0.17	0.249747	rapdb|Os06t0194000-01|rapdb|Os06t0194000-02|gb|AK069833|ta|TA36507_4530	AATGTGGTTGGTTTTATAAACTCTAGTTGATTTGGACCCCTGTCAATGGTCATGCTATGG	Os06t0194000-01	Similar to Ethylene-responsive transcription factor 3 (Ethylene-responsive element binding factor 3 homolog) (EREBP-5) (NtERF5).	AK060742	chr06	4731330	4733786	+	Biological Process: regulation of transcription, DNA-dependent (GO:0006355), Molecular Function: DNA binding (GO:0003677), Molecular Function: sequence-specific DNA binding transcription factor activity (GO:0003700)	Pathogenesis-related transcriptional factor/ERF, DNA-binding (IPR001471), DNA-binding, integrase-type (IPR016177)	5627.4	4171.49	4486.83	3971.93
GT_Os09g0434500|mRNA|AK111690|CDS+3'UTR	Os09t0434500-01	Similar to Ethylene response factor 2. [Os09t0434500-01]	-0.01	0.01	0	-0.14	-0.2	-0.17	0.0373657	rapdb|Os09t0434500-01|gb|CT846107|ta|TA35847_4530|ta|TA35845_4530	TCAAATAACTGCCTTGGCCATGTGTGTGCTGTAATGTGCTTATTAAGTTATATAGTTGTG	Os09t0434500-01	Similar to Ethylene response factor 2.	AK111690, AK104576, AK104723	chr09	15959434	15962646	+	Biological Process: regulation of transcription, DNA-dependent (GO:0006355), Molecular Function: DNA binding (GO:0003677), Molecular Function: sequence-specific DNA binding transcription factor activity (GO:0003700)	Pathogenesis-related transcriptional factor/ERF, DNA-binding (IPR001471), DNA-binding, integrase-type (IPR016177)	75400.1	53964.8	64519.5	47838.3
GT_Os10g0135200|mRNA|AK068217|CDS+3'UTR	Os10t0135200-01	Ras GTPase family protein. [Os10t0135200-01]	-0.04	0.04	0	-0.05	-0.29	-0.17	0.296443	rapdb|Os10t0135200-01|gb|AK068217|ta|TA60063_4530|tc|TC496924	CACATGTTTATAAATTAATTAATAGAAGCATTTAGGGTGGCCGGAGTGTGTGCTGTTGTC	Os10t0135200-01	Ras GTPase family protein.	AK068217	chr10	2178841	2183095	-	Biological Process: regulation of transcription, DNA-dependent (GO:0006355), Biological Process: small GTPase mediated signal transduction (GO:0007264), Cellular Component: intracellular (GO:0005622), Molecular Function: ATP binding (GO:0005524), Molecular Function: GTP binding (GO:0005525), Molecular Function: transcription factor binding (GO:0008134)	Small GTPase superfamily (IPR001806), RNA polymerase sigma factor 54, interaction (IPR002078)	660.54	487.91	607.76	398.85
GT_GT_Os_A_Specific_0038787	Os03t0215400-01	Os03t0215400-01; Os03t0215400-01 Box protein (MADS box protein MADS1).; Next best Hit: Os01t0841200-01(alignment length 14bp with 100.00%identity)	0.19	-0.19	0	-0.13	-0.18	-0.16	0.502313		AAGTATCCCTCAAACAAATCAGGTCAAGAAAGAACCAAGCACTGCTTGATCAGCTGTTTG	Os03t0215400-01	MADS-domain-containing protein, Sexual reproduction	L34271, AK069728, AK070981	chr03	6052902	6061365	-	Biological Process: regulation of transcription, DNA-dependent (GO:0006355), Cellular Component: nucleus (GO:0005634), Molecular Function: DNA binding (GO:0003677), Molecular Function: sequence-specific DNA binding transcription factor activity (GO:0003700), Molecular Function: protein dimerization activity (GO:0046983)	Transcription factor, MADS-box (IPR002100), Transcription factor, K-box (IPR002487)	2500.55	1350.43	1868.06	1392.97
GT_Os02g0158400|mRNA|AK099479|CDS+3'UTR	Os02t0158400-01	ssDNA-binding transcriptional regulator family protein. [Os02t0158400-01]	0.14	-0.14	0	-0.04	-0.28	-0.16	0.479526	rapdb|Os02t0158400-01|gb|AK104768|ta|TA43552_4530|ta|CX100929	TTGCAAAATGGTGGAGTCTTACAAAACTACTCAAACGTAGTTGAGTGGTTATGGCTTTAA	Os02t0158400-01	ssDNA-binding transcriptional regulator family protein.	AK099479, AK061569, AK104768	chr02	3182926	3187016	-	Biological Process: regulation of transcription, DNA-dependent (GO:0006355), Molecular Function: DNA binding (GO:0003677), Molecular Function: binding (GO:0005488)	ssDNA-binding transcriptional regulator (IPR009044), Plant transcription factor (IPR013742)	3921.52	2263.94	3223.29	2106.35
GT_Os02g0729700|mRNA|AF264731|CDS+3'UTR	Os02t0729700-01	Similar to HAHB-7 (Fragment). [Os02t0729700-01]	-0.4	0.4	0	-0.4	0.09	-0.16	0.769408	rapdb|Os02t0729700-01|rapdb|Os02t0729700-02|gb|CI180599|ta|TA37602_4530	ATTTCTCGCGCGCGCGCGTCGTCGTGCATTCAATTCTCGTGTTAAAAAAATCGTTCTCTT	Os02t0729700-01	Similar to HAHB-7 (Fragment).	AK119592	chr02	30381303	30383336	+	Biological Process: regulation of transcription, DNA-dependent (GO:0006355), Cellular Component: nucleus (GO:0005634), Molecular Function: transcription regulatory region sequence-specific DNA binding (GO:0000976), Molecular Function: DNA binding (GO:0003677), Molecular Function: sequence-specific DNA binding transcription factor activity (GO:0003700), Molecular Function: protein binding (GO:0005…	Helix-turn-helix motif, lambda-like repressor (IPR000047), Homeobox (IPR001356), Leucine zipper, homeobox-associated (IPR003106), Homeodomain-like (IPR009057), Homeodomain-related (IPR012287), Homeobox, conserved site (IPR017970)	15471.1	18909.4	14434.8	15618
GT_Os03g0848700|mRNA|AK065798|CDS+3'UTR	Os03t0848700-01	Similar to TDRGA-1 (Fragment). [Os03t0848700-01]	-0.07	0.07	0	0.05	-0.38	-0.16	0.544003	rapdb|Os03t0848700-01|gb|AK065798|ta|TA70744_4530|tc|TC484216	TACCTCTTGTAAGCCGCCTTACGGCGATGTAACCTCACCTCAGATATAGTAAAGATATTT	Os03t0848700-01	Similar to TDRGA-1 (Fragment).	AK065798	chr03	35693286	35699010	-	Biological Process: regulation of transcription, DNA-dependent (GO:0006355), Biological Process: defense response (GO:0006952), Cellular Component: nucleus (GO:0005634), Molecular Function: sequence-specific DNA binding transcription factor activity (GO:0003700), Molecular Function: ADP binding (GO:0043531)	Disease resistance protein (IPR000767), TEA/ATTS (IPR000818), NB-ARC (IPR002182)	157.48	121.66	159.48	91.8
GT_Os04g0387400|COMBINER_EST|Os04g0387400|8	Os04t0387300-01	Similar to MADS30. [Os04t0387300-01]	-0.15	0.15	0	-0.18	-0.14	-0.16	0.412402	rapdb|Os04t0387300-01|ta|TA62524_4530|ta|TA63320_4530|ta|CI174261	ATGGGGAGCCGGGGTCGGGTGGTGCTGCGGCGGATCGAGGACCGGGTGCGGCGCGGGATC	Os04t0387300-01	Similar to OSIGBa0075F02.1 protein.	AK111796	chr04	19020605	19037718	+	Molecular Function: DNA binding (GO:0003677), Molecular Function: protein dimerization activity (GO:0046983)	Transcription factor, MADS-box (IPR002100)	641.97	558.92	587.29	468.61
GT_Os04g0593200|COMBINER_EST|CI550960|0	Os04t0593200-01	Myb transcription factor domain containing protein. [Os04t0593200-01]	-0.56	0.56	0	-0.2	-0.11	-0.16	0.806333	rapdb|Os04t0593200-01|gb|NM_001060254|ta|TA79341_4530|tc|TC497084	TCGGACTTCTGACATCATTAATTGATCGCTGTGTATTGAGATTTTGATTTTTGTAATCGC	Os04t0593200-01	Myb transcription factor domain containing protein.	AK243271	chr04	29995755	29997261	-	Biological Process: regulation of transcription, DNA-dependent (GO:0006355), Molecular Function: DNA binding (GO:0003677), Molecular Function: protein binding (GO:0005515)	SANT domain, DNA binding (IPR001005), Homeodomain-like (IPR009057), Homeodomain-related (IPR012287), Myb, DNA-binding (IPR014778), Myb transcription factor (IPR015495), Transcription regulator HTH, Myb-type, DNA-binding (IPR017930)	2.54	3.91	3.04	2.51
GT_Os06g0703500|mRNA|AK102136|CDS+3'UTR	Os06t0703500-01	Similar to SBP-domain protein 5 (Fragment). [Os06t0703500-01]	0.15	-0.15	0	-0.19	-0.12	-0.16	0.418428	rapdb|Os06t0703500-01|ta|TA40915_4530|tc|TC491830	ATCTGACATATCTACTACTCGTCTTGGGAATGAGCTGAGATCGATTCGTGTGTTGTTCAT	Os06t0703500-01	Similar to SBP-domain protein 5 (Fragment).	AK102136	chr06	29703558	29708687	-	Cellular Component: nucleus (GO:0005634), Molecular Function: DNA binding (GO:0003677)	Transcription factor, SBP-box (IPR004333)	1939.05	1102.86	1422.7	1154.25
GT_Os10g0478300|mRNA|Y11350|CDS+3'UTR	Os10t0478300-01	Similar to Y19 protein. [Os10t0478300-01]	-0.34	0.34	0	0.36	-0.69	-0.16	0.821099	rapdb|Os10t0478300-01|gb|CT834744|gb|CI186127|ta|TA63868_4530	TGATTAAATTAATTAACTACCGGGAAGAATTGATAGTATCTCTTCTCTGTTGTTTTTTTT	Os10t0478300-01	Similar to Y19 protein.	AK109011	chr10	17923596	17926286	-	Biological Process: regulation of transcription, DNA-dependent (GO:0006355), Molecular Function: DNA binding (GO:0003677), Molecular Function: protein binding (GO:0005515)	SANT domain, DNA binding (IPR001005), Homeodomain-like (IPR009057), Homeodomain-related (IPR012287), Myb, DNA-binding (IPR014778), Myb transcription factor (IPR015495), Transcription regulator HTH, Myb-type, DNA-binding (IPR017930)	12.3	13.85	18.69	6.98
GT_Os06g0194000|mRNA|AF190770|CDS+3'UTR	Os06t0194000-01	Similar to Ethylene-responsive transcription factor 3 (Ethylene-responsive element binding factor 3 homolog) (EREBP-5) (NtERF5). [Os06t0194000-01]	-0.01	0.01	0	-0.14	-0.16	-0.15	0.0122757	rapdb|Os06t0194000-01|rapdb|Os06t0194000-02|gb|AK069833|ta|TA36507_4530	AATGTGGTTGGTTTTATAAACTCTAGTTGATTTGGACCCCTGTCAATGGTCATGCTATGG	Os06t0194000-01	Similar to Ethylene-responsive transcription factor 3 (Ethylene-responsive element binding factor 3 homolog) (EREBP-5) (NtERF5).	AK060742	chr06	4731330	4733786	+	Biological Process: regulation of transcription, DNA-dependent (GO:0006355), Molecular Function: DNA binding (GO:0003677), Molecular Function: sequence-specific DNA binding transcription factor activity (GO:0003700)	Pathogenesis-related transcriptional factor/ERF, DNA-binding (IPR001471), DNA-binding, integrase-type (IPR016177)	5945.06	4262.91	5086.34	3888.09
GT_Os06g0667100|mRNA|AK105079|CDS+3'UTR	Os06t0667100-01	Similar to Nuclear Y/CCAAT-box binding factor C subunit NF-YC. [Os06t0667100-01]	-0.04	0.04	0	-0.08	-0.23	-0.15	0.21044	rapdb|Os06t0667100-01|gb|AK105079|ta|TA53219_4530|tc|TC503430	GCATGGTTTCATGGAATCTTCTTTGTTTAGACAATGAAAATGTTTTACATTCGTGGCATC	Os06t0667100-01	Similar to Nuclear Y/CCAAT-box binding factor C subunit NF-YC.	AK105079, AK066630	chr06	27627768	27633037	+	Cellular Component: intracellular (GO:0005622), Molecular Function: DNA binding (GO:0003677), Molecular Function: sequence-specific DNA binding (GO:0043565)	Transcription factor CBF/NF-Y/archaeal histone (IPR003958), Histone-fold (IPR009072)	411.34	306.33	373.44	260.88
GT_Os09g0434500|mRNA|AF364176|CDS+3'UTR	Os09t0434500-01	Similar to Ethylene response factor 2. [Os09t0434500-01]	-0.02	0.02	0	-0.15	-0.14	-0.15	0.0180793	rapdb|Os09t0434500-01|gb|CT846107|ta|TA35847_4530|ta|TA35845_4530	TCAAATAACTGCCTTGGCCATGTGTGTGCTGTAATGTGCTTATTAAGTTATATAGTTGTG	Os09t0434500-01	Similar to Ethylene response factor 2.	AK111690, AK104576, AK104723	chr09	15959434	15962646	+	Biological Process: regulation of transcription, DNA-dependent (GO:0006355), Molecular Function: DNA binding (GO:0003677), Molecular Function: sequence-specific DNA binding transcription factor activity (GO:0003700)	Pathogenesis-related transcriptional factor/ERF, DNA-binding (IPR001471), DNA-binding, integrase-type (IPR016177)	79073.4	57109.1	67121.7	52433.6
GT_Os12g0279100|mRNA|AK065251|CDS+3'UTR	Os12t0279100-01	Transcription factor jumonji domain containing protein. [Os12t0279100-01]	0	0	0	0.03	-0.33	-0.15	0.501075	rapdb|Os12t0279100-01|gb|NM_001073104|ta|TA63203_4530|ta|CI335759	AACTGACCTTTTGTTGACTAGGATTTACTCCCAAGTCAATTGTATCAACCGGTCTTCTGT	Os12t0279100-01	Transcription factor jumonji domain containing protein.	AK065251	chr12	10468382	10478397	-	Cellular Component: intracellular (GO:0005622), Molecular Function: nucleic acid binding (GO:0003676), Molecular Function: protein binding (GO:0005515), Molecular Function: zinc ion binding (GO:0008270)	Transcription factor jumonji/aspartyl beta-hydroxylase (IPR003347), Transcription factor jumonji, JmjN (IPR003349), Zinc finger, C2H2 (IPR007087), Zinc finger, C2H2-type/integrase, DNA-binding (IPR013087), Transcription factor jumonji (IPR013129), Zinc finger, C2H2-like (IPR015880)	2337.17	1638.57	2227.71	1339.38
GT_GT_Os_A_Specific_0004972	Os03t0170200-01	Os03t0170200-01; Os03t0170200-01 Hypothetical conserved gene.; Next best Hit: Os12t0566000-03(alignment length 14bp with 100.00%identity)	-0.05	0.05	0	-0.14	-0.14	-0.14	0.119264	ref|Os03t0170200-01|rapDB|Os03t0170200-01|gb|AK067518	AAAGCTTCATCTTGAAGGTGCACATCTGCCGTTGTTTCGTCAAAATACTATGCATGATCT	Os03t0170200-01	Similar to MADS-box transcription factor 30.	AK067518	chr03	3760652	3762362	-			63.87	48.28	56.14	43.49
GT_Os02g0175100|mRNA|AB053473|CDS+3'UTR	Os02t0175100-01	Similar to RISBZ4. [Os02t0175100-01]	-0.11	0.11	0	-0.18	-0.1	-0.14	0.362694	rapdb|Os02t0175100-01|gb|CT857197|ta|TA42276_4530|ta|AB053473	TGACTAGCTAAGAGACTGAAAGTCTGAAACTACGAAGTATAAATGTGGTGGAATTTGGAA	Os02t0175100-01	Similar to RISBZ4.	AK069575	chr02	4109810	4112679	+	Biological Process: regulation of transcription, DNA-dependent (GO:0006355), Molecular Function: sequence-specific DNA binding transcription factor activity (GO:0003700), Molecular Function: sequence-specific DNA binding (GO:0043565), Molecular Function: protein dimerization activity (GO:0046983)	Basic-leucine zipper (bZIP) transcription factor (IPR004827), bZIP transcription factor, bZIP-1 (IPR011616)	2533.16	2076.95	2250.01	1846.81
GT_Os03g0170200|mRNA|AK060801|CDS+3'UTR	Os06t0608401-01	Similar to MADS-box transcription factor 30. [Os06t0608401-01]	0.16	-0.16	0	-0.11	-0.17	-0.14	0.475003	rapdb|Os06t0608401-01|rapdb|Os06t0667266-00|rapdb|Os03t0170200-02|gb|NM_001187965	AAAGAAATTTTGTTGTAGCTTAGATTAAGGCAGCCTCAGCTTTGTGGTTTGCCAAGCCAT	Os06t0608401-01	Similar to MADS-box transcription factor 30.	AK242701	chr06	24215336	24217150	+			1580.27	894.64	1225.55	910.38
GT_Os04g0548700|mRNA|AK122006|CDS+3'UTR	Os04t0548700-01	Homeodomain-like containing protein. [Os04t0548700-01]	0.04	-0.04	0	-0.11	-0.18	-0.14	0.108659	rapdb|Os04t0548700-01|gb|AK122006|ta|TA65011_4530|tc|TC533761	GTGCACATTATATTCGCGCAAGCTGTGTGTGTTGCGCTCACCGATCGATCGCTCAGTTGT	Os04t0548700-01	Homeodomain-like containing protein.	AK122006	chr04	27478192	27479717	-	Biological Process: regulation of transcription, DNA-dependent (GO:0006355), Cellular Component: nucleus (GO:0005634), Molecular Function: transcription regulatory region sequence-specific DNA binding (GO:0000976), Molecular Function: DNA binding (GO:0003677), Molecular Function: sequence-specific DNA binding transcription factor activity (GO:0003700), Molecular Function: protein binding (GO:0005…	Helix-turn-helix motif, lambda-like repressor (IPR000047), Homeobox (IPR001356), Leucine zipper, homeobox-associated (IPR003106), Homeodomain-like (IPR009057), Homeodomain-related (IPR012287), Homeobox, conserved site (IPR017970)	523.35	349.12	440.96	325.59
GT_Os07g0490200|mRNA|AK061972|CDS+3'UTR	Os07t0490200-02	Similar to CaM-binding transcription factor. [Os07t0490200-02]	0.15	-0.15	0	0.02	-0.31	-0.14	0.581176	rapdb|Os07t0490200-02|rapdb|Os07t0490200-01|gb|AK070976|ta|TA41174_4530	GCAAGTACATATCATGTTGTAAATGCTAATAAGATTAGCAATAATCAGCAAAGCCCTGAG	Os07t0490200-02	Similar to CaM-binding transcription factor.	AK061972	chr07	18205312	18208091	-	Molecular Function: protein binding (GO:0005515)	IQ motif, EF-hand binding site (IPR000048), Ankyrin repeat (IPR002110), Immunoglobulin E-set (IPR014756), Ankyrin repeat-containing domain (IPR020683)	819.07	470.55	700.45	431.58
GT_Os08g0531900|mRNA|AY177701|5'UTR+CDS	Os08t0531900-01	Similar to MADS box transcription factor-like protein (MADS-box protein AGL72). [Os08t0531900-01]	-0.05	0.05	0	-0.23	-0.05	-0.14	0.311732	rapdb|Os08t0531900-01|gb|AK242980|ta|TA70345_4530|tc|TC554518	GCTGTCCGTGCTCTGCGACGCCCAGGTCGCCCTCCTCGTCTTCTCCCCCGCCGGCCGCCT	Os08t0531900-01	Similar to MADS box transcription factor-like protein (MADS-box protein AGL72).	AK242980	chr08	26518976	26529016	+	Molecular Function: DNA binding (GO:0003677), Molecular Function: protein dimerization activity (GO:0046983)	Transcription factor, MADS-box (IPR002100)	6883.93	5202.51	5671.62	4976.74
GT_GT_Os_A_Specific_0009756	Os05t0492000-00	Os05t0492000-00; Os05t0492000-00 Similar to BZIP transcription factor.; Next best Hit: Os01t0260000-01(alignment length 17bp with 100.00%identity)	0.55	-0.55	0	0.27	-0.53	-0.13	0.864758	ref|Os05t0492000-00|rapDB|Os05t0492000-00	AAATTATACAAGATTCTCTTGCGAAAACCGTTGCATCCCAACTTGGCCGTGCAGGTTCTT	Os05t0492000-00	Similar to BZIP transcription factor.	FP097013	chr05	24180216	24182268	+	Biological Process: regulation of transcription, DNA-dependent (GO:0006355), Molecular Function: sequence-specific DNA binding transcription factor activity (GO:0003700), Molecular Function: sequence-specific DNA binding (GO:0043565), Molecular Function: protein dimerization activity (GO:0046983)	Basic-leucine zipper (bZIP) transcription factor (IPR004827), bZIP transcription factor, bZIP-1 (IPR011616)	28.4	9.31	21.76	9.7
GT_GT_Os_A_Specific_0029112	Os12t0162700-00	Os12t0162700-00; Os12t0162700-00; Next best Hit: Os11t0606400-02(alignment length 16bp with 100.00%identity)	-0.06	0.06	0	-0.32	0.07	-0.13	0.59889	ref|Os12t0162700-00|rapDB|Os12t0162700-00	AAGATGTTGGCTGGGCTCTTCGGTGGAGGGTTTGGGGTTGTGCATCAGGAGAAAGGGAGG	Os12t0162700-00	Similar to GRAS family transcription factor containing protein.	BT083778	chr12	3170547	3172120	+		Transcription factor GRAS (IPR005202)	103.57	79.29	80.48	81.82
GT_Os01g0772200|mRNA|AK060471|CDS+3'UTR	Os01t0772200-01	Transcription initiation factor IIF, beta subunit family protein. [Os01t0772200-01]	0	0	0	-0.03	-0.24	-0.13	0.319261	rapdb|Os01t0772200-01|gb|AK060471|ta|TA45298_4530|ta|CI007536	TAGGCAAACTAACATGATGATTTTCATGATCATTAAACACCTTGACCTACTCTTCCCTGC	Os01t0772200-01	Transcription initiation factor IIF, beta subunit family protein.	AK060471	chr01	32598084	32601804	-	Biological Process: transcription initiation from RNA polymerase II promoter (GO:0006367), Cellular Component: transcription factor TFIIF complex (GO:0005674), Molecular Function: catalytic activity (GO:0003824), Molecular Function: ATP binding (GO:0005524)	Transcription initiation factor IIF, beta subunit (IPR003196), Transcription Factor IIF, Rap30/Rap74, interaction (IPR011039)	991.91	701.76	907.21	609.2
GT_Os01g0920200|mRNA|AK120182|CDS+3'UTR	Os01t0920200-01	Similar to E(Y)2 homolog (DC6) (Enhancer of yellow 2 homolog). [Os01t0920200-01]	-0.03	0.03	0	-0.13	-0.14	-0.13	0.0494566	rapdb|Os01t0920200-01|ta|TA53862_4530|tc|TC511370	CTTGTTATGCTGCACTGTGTTGTGTTGGCTTTGGTTGCCCCTGGATGATCGAAATCATAA	Os01t0920200-01	Similar to E(Y)2 homolog (DC6) (Enhancer of yellow 2 homolog).	AK120182	chr01	40170926	40173290	-		Transcription factor, enhancer of yellow 2 (IPR018783)	8922.95	6541.93	7786.57	5965.46
GT_Os03g0696300|mRNA|AK069854|CDS+3'UTR	Os03t0696300-01	CCAAT-binding transcription factor, subunit B family protein. [Os03t0696300-01]	-0.23	0.23	0	-0.05	-0.22	-0.13	0.632837	rapdb|Os03t0696300-01|gb|AK069854|ta|TA43850_4530|ta|CI345425	TTACCGTATTATTATGCAATGGCAGAAGCTTGCATAAGGCGTGGTGCCACTCGTTGCTTT	Os03t0696300-01	Similar to Nuclear transcription factor Y subunit A-1.	AK069854	chr03	27890692	27894467	+	Biological Process: regulation of transcription, DNA-dependent (GO:0006355), Cellular Component: nucleus (GO:0005634), Cellular Component: CCAAT-binding factor complex (GO:0016602), Molecular Function: DNA binding (GO:0003677), Molecular Function: sequence-specific DNA binding transcription factor activity (GO:0003700)	CCAAT-binding transcription factor, subunit B (IPR001289), CCAAT-binding factor, conserved site (IPR018362)	1607.11	1546.5	1694.24	1164.28
GT_Os03g0727200|mRNA|AB028882|CDS+3'UTR	Os03t0727200-00	Similar to HOS13 protein (Fragment). [Os03t0727200-00]	0.17	-0.17	0	-0.09	-0.17	-0.13	0.530233	rapdb|Os03t0727200-00|gb|AB028882|ta|TA66305_4530|tc|TC532797	TGTTTTTCCCCAAAGGGAAAGTCAGCTTGGACATTGGACCAATCAAGAAATGAAATCTCA	Os03t0727200-00	Similar to HOS13 protein (Fragment).	AB028882	chr03	29626761	29632749	-	Biological Process: regulation of transcription, DNA-dependent (GO:0006355), Cellular Component: nucleus (GO:0005634), Molecular Function: DNA binding (GO:0003677), Molecular Function: sequence-specific DNA binding transcription factor activity (GO:0003700), Molecular Function: protein binding (GO:0005515), Molecular Function: sequence-specific DNA binding (GO:0043565)	Homeobox (IPR001356), ELK (IPR005539), KNOX1 (IPR005540), KNOX2 (IPR005541), Homeobox KN domain (IPR008422), Homeodomain-like (IPR009057), Homeodomain-related (IPR012287)	1330.28	740.99	1038.25	758.11
GT_Os06g0162700|COMBINER|CI446711|x	Os06t0162700-01	Similar to MYB98 (myb domain protein 98); DNA binding / transcription factor. [Os06t0162700-01]	0.51	-0.51	0	-0.11	-0.15	-0.13	0.816936	rapdb|Os06t0162700-01|gb|NM_001187686|ta|TA77493_4530|tc|TC531455	ACACGACCTTTCGGAGTGCAACCTGGGGAACCTATATGGTGAAGAAATATTAGAAAAATA	Os06t0162700-01	SANT domain, DNA binding domain containing protein.	AK241812	chr06	3158656	3162646	+	Biological Process: regulation of transcription, DNA-dependent (GO:0006355), Molecular Function: DNA binding (GO:0003677), Molecular Function: protein binding (GO:0005515)	SANT domain, DNA binding (IPR001005), Homeodomain-like (IPR009057), Homeodomain-related (IPR012287), Myb, DNA-binding (IPR014778), Myb transcription factor (IPR015495), Transcription regulator HTH, Myb-type, DNA-binding (IPR017930)	116.35	40.51	70.6	53.08
GT_Os09g0534800|mRNA|AK068941|CDS+3'UTR	Os09t0534800-01	Transcription initiation factor IIB (General transcription factor TFIIB). [Os09t0534800-01]	-0.04	0.04	0	-0.13	-0.14	-0.13	0.0771798	rapdb|Os09t0534800-01|ta|TA48219_4530|ta|BM419087|ta|AA751776	CATGGACCTGTTAGAACAAAGTTATCTCGAATCGAAGCTAAGTTATATGCAAAGCTTATT	Os09t0534800-01	Transcription initiation factor IIB (General transcription factor TFIIB).	AK068941	chr09	21028973	21031996	+	Biological Process: transcription initiation, DNA-dependent (GO:0006352), Biological Process: regulation of transcription, DNA-dependent (GO:0006355), Biological Process: translational initiation (GO:0006413), Molecular Function: translation initiation factor activity (GO:0003743), Molecular Function: zinc ion binding (GO:0008270)	Transcription factor TFIIB (IPR000812), Zinc finger, TFIIB-type (IPR013137), Transcription factor TFIIB, cyclin-related (IPR013150), Cyclin-like (IPR013763), Transcription factor TFIIB, conserved site (IPR023486)	5560.11	4132.57	4857.12	3756.42
GT_Os12g0165700|mRNA|AK099823|CDS+3'UTR	Os12t0165700-01	Transcription elongation factor, TFIIS/CRSP70, N-terminal domain containing protein. [Os12t0165700-01]	-0.16	0.16	0	-0.16	-0.11	-0.13	0.487687	rapdb|Os12t0165700-01|gb|AK099823|ta|TA43351_4530|ta|TA43352_4530	TCTTCATTTTGAATGTAGCTTGTTTACAATGTTGCTGCCGTTTTTCGATTAATAGGTAGG	Os12t0165700-01	Transcription elongation factor, TFIIS/CRSP70, N-terminal domain containing protein.	AK099823	chr12	3325748	3328790	-	Biological Process: transcription, DNA-dependent (GO:0006351), Cellular Component: nucleus (GO:0005634), Molecular Function: DNA binding (GO:0003677)	Transcription elongation factor, TFIIS/CRSP70, N-terminal, sub-type (IPR003617), Transcription factor IIS, N-terminal (IPR017923)	4553.78	3975.48	4241.64	3396.27
GT_Os12g0168100|mRNA|AK107125|CDS+3'UTR	Os12t0168100-01	Similar to AP2 domain containing protein RAP2.6 (Fragment). [Os12t0168100-01]	0.14	-0.14	0	-0.14	-0.12	-0.13	0.435531	rapdb|Os12t0168100-01|gb|AK107125|gb|CI106645|ta|TA62377_4530	CATCTCAAGCTTGTACGAATGAAACTAGTGCAGTCTGAAGATTTTCTTTTTCTGGTTTTA	Os12t0168100-01	Similar to AP2 domain containing protein RAP2.6 (Fragment).	AK107125	chr12	3437394	3440088	-	Biological Process: regulation of transcription, DNA-dependent (GO:0006355), Molecular Function: DNA binding (GO:0003677), Molecular Function: sequence-specific DNA binding transcription factor activity (GO:0003700)	Pathogenesis-related transcriptional factor/ERF, DNA-binding (IPR001471), DNA-binding, integrase-type (IPR016177)	4.11	2.38	3.15	2.47
GT_Os01g0755500|mRNA|AB071807|CDS+3'UTR	AB071807	Oryza sativa Japonica Group mRNA for transcription factor PCF7, partial cds [AB071807]	0.19	-0.19	0	0.27	-0.51	-0.12	0.810569	gb|AB071807|gb|NM_001050819|ta|TA57054_4530|tc|TC535945	TGCTGTTTTCCCCTTTATTCTCGGCATGGACAAGATGTGATGATGAAGAGATGATATGGT										7550.19	4101.93	7479.95	3362.43
GT_Os01g0772200|mRNA|AK103491|CDS+3'UTR	Os01t0772200-02	Transcription initiation factor IIF, beta subunit domain containing protein. [Os01t0772200-02]	-0.09	0.09	0	-0.02	-0.23	-0.12	0.473107	rapdb|Os01t0772200-02|rapdb|Os01t0772200-01|gb|AK060471|ta|TA45297_4530	GGGACTCGATATATTCGTGTCCATCAGAGTTTAGAAACAAGGATGTTGAAATTTGTGTGT	Os01t0772200-02	Transcription initiation factor IIF, beta subunit domain containing protein.	AK103491	chr01	32598097	32601804	-	Biological Process: transcription from RNA polymerase II promoter (GO:0006366), Biological Process: transcription initiation from RNA polymerase II promoter (GO:0006367), Cellular Component: nucleus (GO:0005634), Cellular Component: transcription factor TFIIF complex (GO:0005674), Molecular Function: catalytic activity (GO:0003824), Molecular Function: ATP binding (GO:0005524), Molecular Function…	Transcription initiation factor IIF, beta subunit (IPR003196), Transcription Factor IIF, Rap30/Rap74, interaction (IPR011039), Winged helix-turn-helix transcription repressor DNA-binding (IPR011991), Transcription initiation factor IIF, beta subunit, subgroup (IPR016640)	3364.26	2696.26	3305.54	2213.92
GT_Os02g0158400|mRNA|AK104768|CDS+3'UTR	Os02t0158400-01	ssDNA-binding transcriptional regulator family protein. [Os02t0158400-01]	0.16	-0.16	0	-0.02	-0.21	-0.12	0.588948	rapdb|Os02t0158400-01|gb|AK104768|ta|TA43552_4530|ta|CX100929	TTGCAAAATGGTGGAGTCTTACAAAACTACTCAAACGTAGTTGAGTGGTTATGGCTTTAA	Os02t0158400-01	ssDNA-binding transcriptional regulator family protein.	AK099479, AK061569, AK104768	chr02	3182926	3187016	-	Biological Process: regulation of transcription, DNA-dependent (GO:0006355), Molecular Function: DNA binding (GO:0003677), Molecular Function: binding (GO:0005488)	ssDNA-binding transcriptional regulator (IPR009044), Plant transcription factor (IPR013742)	4032.09	2286.92	3327.39	2257.9
GT_Os02g0191600|COMBINER_EST|Os02g0191600|8	Os02t0191600-00	bZIP transcription factor, bZIP-1 domain containing protein. [Os02t0191600-00]	-0.26	0.26	0	-0.26	0.02	-0.12	0.72057	rapdb|Os02t0191600-00|ta|CA765387|tc|TC519145	TGGAAGATGCTGAAGTAGCTGCTGCTGCTGCTGCAGCACCACGAACATTAGAAGTAGCTT	Os02t0191600-00	Basic-leucine zipper (bZIP) transcription factor domain containing protein.	CT835362	chr02	5067166	5068036	-	Biological Process: regulation of transcription, DNA-dependent (GO:0006355), Molecular Function: sequence-specific DNA binding transcription factor activity (GO:0003700), Molecular Function: sequence-specific DNA binding (GO:0043565), Molecular Function: protein dimerization activity (GO:0046983)	Basic-leucine zipper (bZIP) transcription factor (IPR004827), Basic leucine zipper (IPR011700)	162.24	163.35	150.97	142
GT_Os03g0696300|mRNA|AK099549|CDS+3'UTR	Os03t0696300-02	Similar to nuclear transcription factor Y subunit A-1. [Os03t0696300-02]	-0.11	0.11	0	-0.03	-0.21	-0.12	0.49015	rapdb|Os03t0696300-02|rapdb|Os03t0696300-01|gb|AK069854|ta|TA43850_4530	GAAGTTGTAATGCTGTATTAAGTGTTTGTATTTCTAATATGAACCGTAACAAGGCCAGAG	Os03t0696300-02	Similar to nuclear transcription factor Y subunit A-1.	AK099549	chr03	27893406	27894329	+	Biological Process: regulation of transcription, DNA-dependent (GO:0006355), Cellular Component: nucleus (GO:0005634), Molecular Function: sequence-specific DNA binding transcription factor activity (GO:0003700)	CCAAT-binding transcription factor, subunit B (IPR001289)	1453.57	1186.67	1433.29	977.95
GT_Os03g0851000|mRNA|AK060496|CDS+3'UTR	Os03t0851000-01	Similar to Transcription factor homolog BTF3-like protein. [Os03t0851000-01]	0.22	-0.22	0	-0.1	-0.15	-0.12	0.633991	rapdb|Os03t0851000-01|ta|TA44595_4530|tc|TC503780	TCCTGCAATGGTACAGTGTTGATTTTTCCCCAAATGAAAAATAATGATGTGTTTTACCTG	Os03t0851000-01	Similar to Transcription factor homolog BTF3-like protein.	AK060496	chr03	35822112	35824355	+		Nascent polypeptide-associated complex NAC (IPR002715)	5367.33	2793.62	4029.77	3007.8
GT_Os06g0703500|mRNA|AK073179|CDS+3'UTR	Os06t0703500-03	Similar to Squamosa promoter-binding-like protein 12. [Os06t0703500-03]	0.19	-0.19	0	-0.11	-0.14	-0.12	0.587034	rapdb|Os06t0703500-03|rapdb|Os06t0703500-02|rapdb|Os06t0703500-01|gb|AK073179	AACCACCAGGATATTTGCCATTGGATGAGAAGTGTTCATGATCATGAAATGATCTGTTTT	Os06t0703500-03	Similar to Squamosa promoter-binding-like protein 12.	AK061641	chr06	29703628	29707000	-	Cellular Component: nucleus (GO:0005634), Molecular Function: DNA binding (GO:0003677)	Transcription factor, SBP-box (IPR004333)	10354.7	5600.88	7858.32	5964.62
GT_Os07g0137000|mRNA|AK110988|CDS+3'UTR	Os07t0137000-01	Myb transcription factor domain containing protein. [Os07t0137000-01]	0.72	-0.72	0	-0.45	0.21	-0.12	0.894314	rapdb|Os07t0137000-01|gb|AK110988|ta|TA68334_4530|tc|TC507035	GGTACACAAGGTTGTTGGAAGTAGATGTTAACCGGGGATGTACTCTACAACTGAGCTCTT	Os07t0137000-01	Myb transcription factor domain containing protein.	AK110988	chr07	1962092	1966517	+	Biological Process: regulation of transcription, DNA-dependent (GO:0006355), Molecular Function: DNA binding (GO:0003677), Molecular Function: protein binding (GO:0005515)	Homeodomain-like (IPR009057), Homeodomain-related (IPR012287), MYB-like (IPR017877)	417	107.4	172.32	210.68
GT_Os07g0193800|COMBINER_EST|Os07g0193800|8	Os07t0193800-01	Similar to protein SPATULA. [Os07t0193800-01]	0.21	-0.21	0	0.01	-0.26	-0.12	0.678257	rapdb|Os07t0193800-01|gb|NM_001065643|tc|NP1111540|tc|TC548369	TTGTCCATGAAGCTTGAAGCAGTTAATAGTCACATGATTAACGGAATTGTTGCTTTTCCA	Os07t0193800-01	Similar to BHLH transcription factor (Fragment).	AK242645	chr07	5081853	5084921	-		Helix-loop-helix DNA-binding (IPR011598)	232.12	121.52	188.57	121
GT_Os07g0589200|COMBINER_EST|CI092847|6	Os07t0589200-00	GRAS transcription factor domain containing protein. [Os07t0589200-00]	0.73	-0.73	0	0.26	-0.51	-0.12	0.897637	rapdb|Os07t0589200-00|ta|TA68664_4530|tc|TC554694	TTGGATTTAGGGTTTGTTTTTGTGTATGCTCATTGTGGAAGATGGTCTTGTTAAGTTGGC	Os07t0589200-00	GRAS transcription factor domain containing protein.	AK362740	chr07	24014183	24016352	+		Transcription factor GRAS (IPR005202)	1431.58	364.21	964.33	437.77
GT_Os08g0101000|mRNA|AK107456|CDS+3'UTR	Os08t0101000-01	Iron deficiency-responsive cis-acting element (IDE) binding factor 1., Regulation of iron-deficiency response and tolerance., ABI3/VP1 transcription factor family protein. [Os08t0101000-01]	-0.19	0.19	0	-0.15	-0.09	-0.12	0.6049	rapdb|Os08t0101000-01|gb|AK107456|gb|CI103916|ta|TA46929_4530	TTGCTTTTGATGTCATCCATCTATTTCTCATACTAATGCCAGGAATGTCTGTTCATTGTC	Os08t0101000-01	ABI3/VP1 transcription factor family protein, Regulation of iron-deficiency response and tolerance	AK107456	chr08	63575	67520	-	Biological Process: regulation of transcription, DNA-dependent (GO:0006355), Molecular Function: DNA binding (GO:0003677)	Transcriptional factor B3 (IPR003340), DNA-binding pseudobarrel domain (IPR015300)	350.15	322.04	336.51	271.84
GT_Os08g0509600|mRNA|AK107191|CDS+3'UTR	Os08t0509600-01	Rice squamosa promoter binding protein-like 14., Squamosa promter-binding-like transcription factor. [Os08t0509600-01]	0.48	-0.48	0	0.03	-0.28	-0.12	0.827207	rapdb|Os08t0509600-01|gb|AK107191|ta|TA61165_4530|ta|AU164300	TTGCTGTGCCGCATCCATCTATGTAACTCTCCATGAATTTTTAAGTATCAGTGTTAATGC	Os08t0509600-01	Squamosa promter-binding-like transcription activator, Regulation of branching in panicles and vegetative shoots, Semidominant regulator of plant architecture		chr08	25274541	25278696	-	Molecular Function: DNA binding (GO:0003677), Cellular Component: nucleus (GO:0005634)	Transcription factor, SBP-box (IPR004333)	11353.1	4117.22	7765.08	4846.23
GT_Os09g0489500|mRNA|AK100210|CDS+3'UTR	Os09t0489500-02	Similar to DNA binding protein. [Os09t0489500-02]	0.31	-0.31	0	-0.05	-0.2	-0.12	0.7395	rapdb|Os09t0489500-02|rapdb|Os09t0489500-01|gb|AK100210|ta|TA52602_4530	TAGCGGATCTTACCTCAGCAGCTGGTTCATCAAGTGTTGATGCAGCTCAATCAAACTTTT	Os09t0489500-02	Similar to DNA binding protein.	AK103174	chr09	18868481	18877195	-	Biological Process: regulation of transcription, DNA-dependent (GO:0006355), Molecular Function: sequence-specific DNA binding transcription factor activity (GO:0003700), Molecular Function: sequence-specific DNA binding (GO:0043565), Molecular Function: protein dimerization activity (GO:0046983)	Basic-leucine zipper (bZIP) transcription factor (IPR004827), bZIP transcription factor, bZIP-1 (IPR011616)	2955.41	1346.77	2147.23	1495.87
GT_Os10g0536100|mRNA|AY551919|CDS+3'UTR	Os10t0536100-01	Similar to MADS-box transcription factor 56. [Os10t0536100-01]	-0.1	0.1	0	-0.28	0.03	-0.12	0.569302	rapdb|Os10t0536100-01|ta|TA34855_4530|ta|CX102616|ta|AF141965	GCATGCAGTTCTCGGTGGGTAAATTATTATCTCGCATTATTAGCTATATGCGTGTCCTTG	Os10t0536100-01	Similar to MADS-box transcription factor 56.	AK070135	chr10	20863187	20873635	+	Biological Process: regulation of transcription, DNA-dependent (GO:0006355), Cellular Component: nucleus (GO:0005634), Molecular Function: DNA binding (GO:0003677), Molecular Function: sequence-specific DNA binding transcription factor activity (GO:0003700), Molecular Function: protein dimerization activity (GO:0046983)	Transcription factor, MADS-box (IPR002100), Transcription factor, K-box (IPR002487)	7193.01	5773.44	5888.01	5677.01
GT_GT_Os_A_Specific_0052687	Os01t0147200-01	Os01t0147200-01; Os01t0147200-01 IWS1, C-terminal family protein.; Next best Hit: Os02t0602400-02(alignment length 20bp with 95.00%identity)	0.27	-0.27	0	-0.49	0.27	-0.11	0.828174	ref|Os01t0147200-01|rapDB|Os01t0147200-01|gb|AK121921	AATTGGCTTGAACCTTTGCCTGATGGTAGCTTGCCAAATATGAATATTCGAACAGCTGTT	Os01t0147200-01	IWS1, C-terminal family protein.	AK121921	chr01	2560897	2565321	+	Biological Process: transcription, DNA-dependent (GO:0006351), Cellular Component: nucleus (GO:0005634), Molecular Function: DNA binding (GO:0003677)	Transcription factor IIS, N-terminal (IPR017923)	980.79	477.71	540.31	708.21
GT_Os01g0859500|mRNA|AK101338|CDS+3'UTR	Os01t0859500-01	Similar to Basic leucine zipper protein (Liguleless2). [Os01t0859500-01]	0.46	-0.46	0	0.01	-0.24	-0.11	0.831741	rapdb|Os01t0859500-01|gb|AK101338|gb|CI270821|ta|TA40905_4530	TATTAAAGTATTGAGAAAGCAACATCACTAGGAAAAGGAAGAGGCAAAAATTTGTTGAGG	Os01t0859500-01	Similar to Basic leucine zipper protein (Liguleless2).	AK101338	chr01	37181505	37188288	-	Biological Process: regulation of transcription, DNA-dependent (GO:0006355), Molecular Function: sequence-specific DNA binding transcription factor activity (GO:0003700), Molecular Function: sequence-specific DNA binding (GO:0043565), Molecular Function: protein dimerization activity (GO:0046983)	Basic-leucine zipper (bZIP) transcription factor (IPR004827), bZIP transcription factor, bZIP-1 (IPR011616)	256.83	95.78	175.4	114.52
GT_Os02g0158400|mRNA|AK061569|CDS+3'UTR	Os02t0158400-01	ssDNA-binding transcriptional regulator family protein. [Os02t0158400-01]	0.15	-0.15	0	-0.08	-0.14	-0.11	0.539765	rapdb|Os02t0158400-01|gb|AK104768|ta|TA43552_4530|ta|CX100929	TTGCAAAATGGTGGAGTCTTACAAAACTACTCAAACGTAGTTGAGTGGTTATGGCTTTAA	Os02t0158400-01	ssDNA-binding transcriptional regulator family protein.	AK099479, AK061569, AK104768	chr02	3182926	3187016	-	Biological Process: regulation of transcription, DNA-dependent (GO:0006355), Molecular Function: DNA binding (GO:0003677), Molecular Function: binding (GO:0005488)	ssDNA-binding transcriptional regulator (IPR009044), Plant transcription factor (IPR013742)	3940.53	2258.74	3136.54	2330.18
GT_Os02g0496100|mRNA|AK065643|CDS+3'UTR	Os02t0496100-01	Heat shock factor (HSF)-type, DNA-binding domain containing protein. [Os02t0496100-01]	-0.03	0.03	0	-0.08	-0.14	-0.11	0.107157	rapdb|Os02t0496100-01|gb|AK072210|ta|TA55103_4530|tc|TC491823	TTTTTTCCCTGAATGTTTCGGAGGGTTAAGATTAATAGTTCGATTAACCACACCAGTTGT	Os02t0496100-01	Heat shock factor (HSF)-type, DNA-binding domain containing protein.	AK065643, AK072210	chr02	17428031	17431216	+	Biological Process: regulation of transcription, DNA-dependent (GO:0006355), Cellular Component: nucleus (GO:0005634), Molecular Function: sequence-specific DNA binding transcription factor activity (GO:0003700), Molecular Function: sequence-specific DNA binding (GO:0043565)	Heat shock factor (HSF)-type, DNA-binding (IPR000232), Winged helix-turn-helix transcription repressor DNA-binding (IPR011991)	742.26	541.25	665.97	494.06
GT_Os03g0122600|mRNA|AK104921|CDS+3'UTR	Os03t0122600-02	Transcription factor, MADS-box domain containing protein. [Os03t0122600-02]	0.29	-0.29	0	0.14	-0.36	-0.11	0.803918	rapdb|Os03t0122600-02|gb|CT830037|ta|TA46541_4530|ta|TA46544_4530	GATCGGCAGACTCCACTACCCATCTAAATCTAAATCGAGAGATCTCAAGTGCATACTTGT	Os03t0122600-02	Transcription factor, MADS-box domain containing protein.	AK104921	chr03	1270320	1300025	-	Biological Process: regulation of transcription, DNA-dependent (GO:0006355), Cellular Component: nucleus (GO:0005634), Molecular Function: DNA binding (GO:0003677), Molecular Function: sequence-specific DNA binding transcription factor activity (GO:0003700), Molecular Function: protein dimerization activity (GO:0046983)	Transcription factor, MADS-box (IPR002100), Transcription factor, K-box (IPR002487)	2123.78	1002.79	1790.48	980.43
GT_Os03g0408500|COMBINER_EST|AU166471|6	Os03t0408500-01	Similar to Transcription initiation factor IID, 31kD subunit family protein, expressed. [Os03t0408500-01]	-0.08	0.08	0	-0.11	-0.11	-0.11	0.29258	rapdb|Os03t0408500-01|gb|AK287642|ta|TA61039_4530|tc|TC503445	TAGTTGTTGAAGTTCTTTTTACAGCTTCTCAAGATTAGAGATGTGGTTTCTTCGTCTTGC	Os03t0408500-01	Similar to Transcription initiation factor IID, 31kD subunit family protein, expressed.	AK287642, AK287879	chr03	16794238	16799483	+	Biological Process: transcription initiation, DNA-dependent (GO:0006352), Molecular Function: DNA binding (GO:0003677)	Transcription factor TAFII-31 (IPR003162), Histone-fold (IPR009072)	722.92	564.42	660.25	510.21
GT_Os05g0589200|mRNA|AK068666|5'UTR+CDS	Os05t0589200-01	RNA polymerase sigma factor, region 2 domain containing protein. [Os05t0589200-01]	-0.15	0.15	0	-0.54	0.33	-0.11	0.839215	rapdb|Os05t0589200-01|gb|CT829356|ta|TA42232_4530|ta|CI748224	AAATGCTCTCGTCGAGTTGTGTCGCTTTACACAGAGATCGGAGTTGGACAGAATGCAAAA	Os05t0589200-01	RNA polymerase sigma factor, region 2 domain containing protein.	AK068666	chr05	29341476	29344660	+	Biological Process: transcription initiation, DNA-dependent (GO:0006352), Biological Process: regulation of transcription, DNA-dependent (GO:0006355), Molecular Function: DNA binding (GO:0003677), Molecular Function: sequence-specific DNA binding transcription factor activity (GO:0003700), Molecular Function: sigma factor activity (GO:0016987)	RNA polymerase sigma-70 region 3 (IPR007624), RNA polymerase sigma-70 region 2 (IPR007627), Winged helix-turn-helix transcription repressor DNA-binding (IPR011991), RNA polymerase sigma factor, region 3/4 (IPR013324), RNA polymerase sigma factor, region 2 (IPR013325)	2425.49	2099.47	1723.59	2440.39
GT_Os06g0194000|mRNA|AK069833|CDS+3'UTR	Os06t0194000-02	Similar to Ethylene-responsive transcription factor 3 (Ethylene-responsive element binding factor 3 homolog) (EREBP-5) (NtERF5). [Os06t0194000-02]	-0.31	0.31	0	-0.12	-0.1	-0.11	0.744888	rapdb|Os06t0194000-02|gb|AK069833|ta|TA36507_4530|tc|TC495661	AAAGTAAAGCTGAACTTGTACTAATGTTCTTGCACAAGTTGCAATAATGTTGCCTTATGG	Os06t0194000-02	Similar to Ethylene-responsive transcription factor 3 (Ethylene-responsive element binding factor 3 homolog) (EREBP-5) (NtERF5).	AK069833	chr06	4731370	4733911	+	Biological Process: regulation of transcription, DNA-dependent (GO:0006355), Molecular Function: DNA binding (GO:0003677), Molecular Function: sequence-specific DNA binding transcription factor activity (GO:0003700)	Pathogenesis-related transcriptional factor/ERF, DNA-binding (IPR001471), DNA-binding, integrase-type (IPR016177)	249.63	268.58	264.07	207.32
GT_Os06g0211200|mRNA|AK103188|CDS+3'UTR	Os06t0211200-01	Similar to Abscisic acid responsive elements-binding factor (ABA-responsive element binding protein 1) (AREB1). [Os06t0211200-01]	0.01	-0.01	0	0.05	-0.26	-0.11	0.55571	rapdb|Os06t0211200-01|rapdb|Os06t0211200-02|gb|AK103188|ta|TA51100_4530	GCTCTGTATGTTGCTGTTGCGTTGACATGTCATCCCGTTTACAGTTCAGTGATTCTGTTC	Os06t0211200-01	bZIP transcription factor, Positive regulator of ABA signaling, Drought tolerance		chr06	5677157	5681985	+	Biological Process: regulation of transcription, DNA-templated (GO:0006355), Molecular Function: sequence-specific DNA binding transcription factor activity (GO:0003700), Molecular Function: sequence-specific DNA binding (GO:0043565)	Basic-leucine zipper domain (IPR004827)	16631.5	11490.7	15869.3	9906.63
GT_Os06g0667100|mRNA|AK066630|CDS+3'UTR	Os06t0667100-01	Similar to Nuclear Y/CCAAT-box binding factor C subunit NF-YC. [Os06t0667100-01]	-0.06	0.06	0	0.02	-0.25	-0.11	0.531326	rapdb|Os06t0667100-01|gb|AK105079|ta|TA53219_4530|tc|TC503430	GCATGGTTTCATGGAATCTTCTTTGTTTAGACAATGAAAATGTTTTACATTCGTGGCATC	Os06t0667100-01	Similar to Nuclear Y/CCAAT-box binding factor C subunit NF-YC.	AK105079, AK066630	chr06	27627768	27633037	+	Cellular Component: intracellular (GO:0005622), Molecular Function: DNA binding (GO:0003677), Molecular Function: sequence-specific DNA binding (GO:0043565)	Transcription factor CBF/NF-Y/archaeal histone (IPR003958), Histone-fold (IPR009072)	419.87	322.74	416.27	265.63
GT_Os10g0397200|mRNA|AK064927|CDS+3'UTR	Os10t0397200-02	Similar to predicted protein. [Os10t0397200-02]	0.04	-0.04	0	-0.16	-0.06	-0.11	0.224435	rapdb|Os10t0397200-02|rapdb|Os10t0397200-01|ta|TA35722_4530|ta|CI321386	TCCGGGAGCATAATCTGAGACGGTCAGCTTTGTAAAACATAAATCAATTCAAGAGCTTGA	Os10t0397200-02	Similar to predicted protein.	AK061789	chr10	13353118	13356120	-	Biological Process: transcription initiation from RNA polymerase II promoter (GO:0006367), Cellular Component: transcription factor TFIIE complex (GO:0005673)	Transcription factor TFIIE beta subunit, DNA-binding domain (IPR003166), Transcription initiation factor TFIIE, beta subunit (IPR016656)	13946	9241.06	11311.4	9346.55
GT_Os11g0117500|COMBINER|CI061950|6	Os11t0117500-01	DNA-binding WRKY domain containing protein. [Os11t0117500-01]	0	0	0	-0.13	-0.09	-0.11	0.0212354	rapdb|Os11t0117500-01|rapdb|Os12t0116700-01|gb|AK289175|gb|NM_001072528	TTTGGATATCAACTGGGAAATGGATACAATGCTCTGTGGGTTTGAAAAGGTTTTGTAATT	Os11t0117500-01	DNA-binding WRKY domain containing protein.	AK289175	chr11	787544	789030	-	Biological Process: regulation of transcription, DNA-dependent (GO:0006355), Molecular Function: sequence-specific DNA binding transcription factor activity (GO:0003700), Molecular Function: sequence-specific DNA binding (GO:0043565)	DNA-binding WRKY (IPR003657)	3.56	2.49	3.03	2.4
GT_Os11g0448400|mRNA|AK058650|CDS+3'UTR	Os11t0448400-02	Similar to Sigma-70 region 3 family protein, expressed. [Os11t0448400-02]	-0.22	0.22	0	-0.12	-0.11	-0.11	0.653724	rapdb|Os11t0448400-02|rapdb|Os11t0448400-01|gb|AK066099|ta|TA31741_4530	ACAACACGTTGTCAGAATAGTGTAGCTCGTCCCCGACGAAGGAATCAACAGATTTTGCAG	Os11t0448400-02	Similar to Sigma-70 region 3 family protein, expressed.	AK058650	chr11	14976460	14979767	+	Biological Process: transcription initiation, DNA-dependent (GO:0006352), Biological Process: regulation of transcription, DNA-dependent (GO:0006355), Molecular Function: DNA binding (GO:0003677), Molecular Function: sequence-specific DNA binding transcription factor activity (GO:0003700), Molecular Function: sigma factor activity (GO:0016987)	RNA polymerase sigma-70 factor (IPR000943), RNA polymerase sigma-70 region 3 (IPR007624), RNA polymerase sigma-70 region 2 (IPR007627), RNA polymerase sigma-70 region 4 (IPR007630), Winged helix-turn-helix transcription repressor DNA-binding (IPR011991), RNA polymerase sigma factor, region 3/4 (IPR013324), RNA polymerase sigma factor, region 2 (IPR013325), RNA polymerase sigma-70 (IPR014284)	1731.01	1648.68	1729.31	1348.11
GT_Os02g0266800|mRNA|AK070674|CDS+3'UTR	Os02t0266800-01	Transcriptional activator protein. [Os02t0266800-01]	-0.16	0.16	0	-0.13	-0.07	-0.1	0.601758	rapdb|Os02t0266800-01|ta|TA42277_4530|ta|CI350886|ta|CI441909	TGTCGTCCTGTAATAGAACTGACTAGCTATATATAGTACACAGTATTTGGTAAGAGACTG	Os02t0266800-01	Transcriptional activator protein.	AK070674	chr02	9535430	9538420	-	Biological Process: regulation of transcription, DNA-dependent (GO:0006355), Molecular Function: sequence-specific DNA binding transcription factor activity (GO:0003700), Molecular Function: sequence-specific DNA binding (GO:0043565), Molecular Function: protein dimerization activity (GO:0046983)	Basic-leucine zipper (bZIP) transcription factor (IPR004827), bZIP transcription factor, bZIP-1 (IPR011616)	2450.77	2159.26	2332.35	1885.95
GT_Os03g0441000|mRNA|AK120625|CDS+3'UTR	Os03t0441000-01	Similar to Transcription initiation factor TFIID component TAF4 family protein, expressed. [Os03t0441000-01]	0.12	-0.12	0	0.07	-0.28	-0.1	0.680528	rapdb|Os03t0441000-01|gb|AK120625|ta|TA56147_4530|tc|TC513302	TCAGGCATGATATAATAAACAGCATCAAGCTCATTATGTAGAGCTGATACCTGATTGTGT	Os03t0441000-01	Similar to Transcription initiation factor TFIID component TAF4 family protein, expressed.	AK120625	chr03	18638520	18647607	-	Biological Process: transcription initiation, DNA-dependent (GO:0006352), Cellular Component: transcription factor TFIID complex (GO:0005669)	Transcription initiation factor TFIID component TAF4 (IPR007900), RST domain of plant C-terminal (IPR022003)	943.6	561.47	852.14	516.67
GT_Os03g0796900|mRNA|D78609|CDS+3'UTR	Os03t0796900-01	BZIP protein. [Os03t0796900-01]	-0.06	0.06	0	-0.1	-0.1	-0.1	0.216734	rapdb|Os03t0796900-01|gb|AK068589|ta|TA46935_4530|ta|RICBZIPPA	GGGACACCTCTTAGTACCCTCTTCTTCTAAGGGACTTAGTACCCCTTGTGGATCTCATCG	Os03t0796900-01	BZIP protein.	AK068589	chr03	33187429	33191788	-	Biological Process: regulation of transcription, DNA-dependent (GO:0006355), Molecular Function: sequence-specific DNA binding transcription factor activity (GO:0003700), Molecular Function: sequence-specific DNA binding (GO:0043565), Molecular Function: protein dimerization activity (GO:0046983)	Basic-leucine zipper (bZIP) transcription factor (IPR004827), bZIP transcription factor, bZIP-1 (IPR011616), Basic leucine-zipper, C-terminal (IPR020983)	6878.63	5230.75	6205.81	4827.47
GT_Os04g0539500|mRNA|AK099144|CDS+3'UTR	Os04t0539500-01	Zinc finger, NHR/GATA-type domain containing protein. [Os04t0539500-01]	0.17	-0.17	0	-0.05	-0.16	-0.1	0.628581	rapdb|Os04t0539500-01|rapdb|Os04t0539500-02|gb|AK119611|ta|TA32038_4530	AAAGCTTTTACTATAGTTTGTTAGGGCACTGCTGCTGTAGCAGCAGTGCAGCCGCGGCAG	Os04t0539500-01	Similar to H0115B09.1 protein.	AK060574, AK099144	chr04	27000796	27002738	+	Biological Process: regulation of transcription, DNA-dependent (GO:0006355), Molecular Function: sequence-specific DNA binding transcription factor activity (GO:0003700), Molecular Function: zinc ion binding (GO:0008270), Molecular Function: sequence-specific DNA binding (GO:0043565)	Zinc finger, GATA-type (IPR000679), Zinc finger, NHR/GATA-type (IPR013088)	2138.76	1185.96	1715.22	1228.34
GT_Os05g0107700|mRNA|AK065182|CDS+3'UTR	Os05t0107700-01	Transcription factor IIA small subunit (Transcription factor IIA gamma subunit). [Os05t0107700-01]	-0.15	0.15	0	0.05	-0.25	-0.1	0.679107	rapdb|Os05t0107700-01|ta|TA31890_4530|ta|CI312535|ta|AU094261	GAACCCTTTGGTTCTGTGTGACTCTTTGTATGTAACATGAACAAATACCTCCTTTCCCGT	Os05t0107700-01	Transcription factor IIA small subunit (Transcription factor IIA gamma subunit).	AK065182	chr05	437043	443269	+	Biological Process: transcription initiation from RNA polymerase II promoter (GO:0006367), Cellular Component: transcription factor TFIIA complex (GO:0005672)	Transcription initiation factor IIA, gamma subunit (IPR003194), Transcription factor IIA, helical (IPR009083), Transcription factor IIA, beta-barrel (IPR009088), Transcription initiation factor IIA, gamma subunit, C-terminal (IPR015871), Transcription initiation factor IIA, gamma subunit, N-terminal (IPR015872)	5449.13	4718.68	5819.6	3679.66
GT_Os06g0140700|mRNA|AF145726|CDS+3'UTR	Os06t0140700-01	Similar to Homeodomain leucine zipper protein (Fragment). [Os06t0140700-01]	-0.25	0.25	0	-0.06	-0.15	-0.1	0.717245	rapdb|Os06t0140700-01|gb|AY206864|ta|TA61357_4530|tc|TC516529	CCAAATCTGCTGGTTGGTGGATTAACAGCTTGATAATTGGTATATTGATTGTACTACTAC	Os06t0140700-01	Similar to Homeodomain leucine zipper protein (Fragment).	AK105150	chr06	2137590	2139091	+	Biological Process: regulation of transcription, DNA-dependent (GO:0006355), Cellular Component: nucleus (GO:0005634), Molecular Function: transcription regulatory region sequence-specific DNA binding (GO:0000976), Molecular Function: DNA binding (GO:0003677), Molecular Function: sequence-specific DNA binding transcription factor activity (GO:0003700), Molecular Function: protein binding (GO:0005…	Helix-turn-helix motif, lambda-like repressor (IPR000047), Homeobox (IPR001356), Leucine zipper, homeobox-associated (IPR003106), Homeodomain-like (IPR009057), Homeodomain-related (IPR012287), Homeobox, conserved site (IPR017970)	10367.1	10272.8	11017.3	7999.29
GT_Os06g0162800|mRNA|AF141967|CDS+3'UTR	Os06t0162800-01	MADS box protein. [Os06t0162800-01]	0.3	-0.3	0	0.21	-0.4	-0.1	0.839436	rapdb|Os06t0162800-01|ta|TA58304_4530|tc|TC497014	GAATGATCCCGGTTTGATTGATGAATGCTGCAAGAACATAATCTATATGTTAGTCTGAAT	Os06t0162800-01	MADS box protein.	AK064184	chr06	3162860	3169331	-	Biological Process: regulation of transcription, DNA-dependent (GO:0006355), Cellular Component: nucleus (GO:0005634), Molecular Function: DNA binding (GO:0003677), Molecular Function: sequence-specific DNA binding transcription factor activity (GO:0003700), Molecular Function: protein dimerization activity (GO:0046983)	Transcription factor, MADS-box (IPR002100), Transcription factor, K-box (IPR002487)	3675.63	1706.32	3212.57	1630.21
GT_Os06g0667200|mRNA|AY174093|CDS+3'UTR	Os03t0170200-01	Hypothetical conserved gene. [Os03t0170200-01]	0.12	-0.12	0	-0.06	-0.14	-0.1	0.513204	rapdb|Os03t0170200-01|rapdb|Os06t0667266-00|rapdb|Os03t0170200-02|rapdb|Os06t0608401-01	CCTGGAAGCAGTAGGAACAACAAGAGTTACTGAACCAGAAATTGAACTTGCCTTCTTCAT	Os03t0170200-01	Similar to MADS-box transcription factor 30.	AK067518	chr03	3760652	3762362	-			440.2	262.2	362.51	265.33
GT_Os07g0129700|mRNA|AF050181|CDS+3'UTR	Os07t0129700-01	OSH15 protein (Homeobox gene). [Os07t0129700-01]	0.32	-0.32	0	0.18	-0.37	-0.1	0.833956	rapdb|Os07t0129700-01|ta|TA45467_4530|ta|CI458103|ta|AB007623	ATGCATGGACATTGTTATGGAATTTTTGGTTTATTTACCTTTCACCGTGGATTGACAAGG	Os07t0129700-01	OSH15 protein (Homeobox gene).	AK111877	chr07	1566125	1572085	+	Biological Process: regulation of transcription, DNA-dependent (GO:0006355), Cellular Component: nucleus (GO:0005634), Molecular Function: DNA binding (GO:0003677), Molecular Function: sequence-specific DNA binding transcription factor activity (GO:0003700), Molecular Function: protein binding (GO:0005515), Molecular Function: sequence-specific DNA binding (GO:0043565)	Homeobox (IPR001356), ELK (IPR005539), KNOX1 (IPR005540), KNOX2 (IPR005541), Homeobox KN domain (IPR008422), Homeodomain-like (IPR009057), Homeodomain-related (IPR012287), Homeobox, conserved site (IPR017970)	6508.09	2956.77	5508.23	2911.81
GT_Os07g0209800|mRNA|AY333183|CDS+3'UTR	Os07t0209800-01	Similar to HALF-1. [Os07t0209800-01]	0.03	-0.03	0	0.07	-0.26	-0.1	0.624542	rapdb|Os07t0209800-01|gb|AK289179|ta|TA56671_4530|ta|TA56670_4530	AGCGCTTAGAATTTTTATGTTTGCTAACATTTGATGAGGGAATGTAACCGGCCAATTCGG	Os07t0209800-01	Similar to HALF-1.	AK289179	chr07	5951532	5955708	+	Biological Process: regulation of transcription, DNA-dependent (GO:0006355), Molecular Function: sequence-specific DNA binding transcription factor activity (GO:0003700), Molecular Function: sequence-specific DNA binding (GO:0043565), Molecular Function: protein dimerization activity (GO:0046983)	Basic-leucine zipper (bZIP) transcription factor (IPR004827), bZIP transcription factor, bZIP-1 (IPR011616)	6059.76	4075.66	5794.2	3571.18
GT_Os09g0434500|mRNA|AK104723|CDS+3'UTR	Os09t0434500-01	Similar to Ethylene response factor 2. [Os09t0434500-01]	0	0	0	-0.12	-0.08	-0.1	0.0413279	rapdb|Os09t0434500-01|gb|CT846107|ta|TA35847_4530|ta|TA35845_4530	TCAAATAACTGCCTTGGCCATGTGTGTGCTGTAATGTGCTTATTAAGTTATATAGTTGTG	Os09t0434500-01	Similar to Ethylene response factor 2.	AK111690, AK104576, AK104723	chr09	15959434	15962646	+	Biological Process: regulation of transcription, DNA-dependent (GO:0006355), Molecular Function: DNA binding (GO:0003677), Molecular Function: sequence-specific DNA binding transcription factor activity (GO:0003700)	Pathogenesis-related transcriptional factor/ERF, DNA-binding (IPR001471), DNA-binding, integrase-type (IPR016177)	74044.7	51947.4	63606.8	50621.6
GT_Os09g0489500|mRNA|AK103174|CDS+3'UTR	Os09t0489500-02	Similar to DNA binding protein. [Os09t0489500-02]	0.34	-0.34	0	0.01	-0.22	-0.1	0.798266	rapdb|Os09t0489500-02|rapdb|Os09t0489500-01|gb|AK100210|ta|TA52602_4530	TAGCGGATCTTACCTCAGCAGCTGGTTCATCAAGTGTTGATGCAGCTCAATCAAACTTTT	Os09t0489500-02	Similar to DNA binding protein.	AK103174	chr09	18868481	18877195	-	Biological Process: regulation of transcription, DNA-dependent (GO:0006355), Molecular Function: sequence-specific DNA binding transcription factor activity (GO:0003700), Molecular Function: sequence-specific DNA binding (GO:0043565), Molecular Function: protein dimerization activity (GO:0046983)	Basic-leucine zipper (bZIP) transcription factor (IPR004827), bZIP transcription factor, bZIP-1 (IPR011616)	2860.73	1261.07	2124.89	1407.53
GT_GT_Os_A_Specific_0146068	Os11t0448400-01	Os11t0448400-01; Os11t0448400-01 RNA polymerase sigma factor, region 2 domain containing protein.; Next best Hit: Os06t0717300-00(alignment length 17bp with 100.00%identity)	0.34	-0.34	0	-0.47	0.28	-0.09	0.871087	ref|Os11t0448400-01|rapDB|Os11t0448400-01|gb|AK066099	ATCAGAAGTATTTCTAAATGAAGAGGCTGTTGTAACAGCTGCTGCAGCAGAGGCAGTTGC	Os11t0448400-01	RNA polymerase sigma factor, region 2 domain containing protein.	AK066099	chr11	14975236	14979808	+	Biological Process: transcription initiation, DNA-dependent (GO:0006352), Biological Process: regulation of transcription, DNA-dependent (GO:0006355), Molecular Function: DNA binding (GO:0003677), Molecular Function: sequence-specific DNA binding transcription factor activity (GO:0003700), Molecular Function: sigma factor activity (GO:0016987)	RNA polymerase sigma factor, region 2 (IPR013325)	11.44	5.02	6.09	7.93
GT_GT_Os_A_Specific_0245065	Os01t0874300-01	Os01t0874300-01; Os01t0874300-01 Similar to MybHv5 (Fragment).; Next best Hit: Os07t0475800-01(alignment length 16bp with 100.00%identity)	-0.86	0.86	0	-0.31	0.13	-0.09	0.92996	ref|Os01t0874300-01|rapDB|Os01t0874300-01|gb|AK060684	CCGGCCGGCCCACGCGCGTTCCGGTTTCTCAGGCCACTGGAGGAGGGCCAGTACATATAG	Os01t0874300-01	Similar to MybHv5 (Fragment).	AK060684	chr01	37932258	37933372	+	Biological Process: regulation of transcription, DNA-dependent (GO:0006355), Molecular Function: DNA binding (GO:0003677), Molecular Function: protein binding (GO:0005515)	SANT domain, DNA binding (IPR001005), Homeodomain-like (IPR009057), Homeodomain-related (IPR012287), Myb, DNA-binding (IPR014778), Myb transcription factor (IPR015495), Transcription regulator HTH, Myb-type, DNA-binding (IPR017930)	424.66	977.95	578	608.81
GT_Os01g0834400|mRNA|AK108142|CDS+3'UTR	Os01t0834400-01	Similar to HAP3. [Os01t0834400-01]	-0.02	0.02	0	-0.1	-0.07	-0.09	0.0744671	rapdb|Os01t0834400-01|gb|AK108142|ta|TA50355_4530|ta|CI450711	ATGGCATGTGTTCTAGAGGGGGCATTCAATATTTAGGTATCTCAAGAATGTACCAAATAC	Os01t0834400-01	Similar to HAP3.	AK108142	chr01	35756352	35758663	-	Biological Process: regulation of transcription, DNA-dependent (GO:0006355), Cellular Component: intracellular (GO:0005622), Cellular Component: nucleus (GO:0005634), Molecular Function: DNA binding (GO:0003677), Molecular Function: sequence-specific DNA binding (GO:0043565)	Transcription factor, NFYB/HAP3, conserved site (IPR003956), Transcription factor, CBFA/NFYB, DNA topoisomerase (IPR003957), Transcription factor CBF/NF-Y/archaeal histone (IPR003958), Histone-fold (IPR009072)	975.74	705.51	858.31	679.19
GT_Os02g0128200|mRNA|AK111901|CDS+3'UTR	Os02t0128200-01	Similar to Transcription factor HBP-1a (Histone-specific transcription factor HBP1). [Os02t0128200-01]	-0.09	0.09	0	-0.02	-0.15	-0.09	0.512087	rapdb|Os02t0128200-01|gb|AK111901|ta|TA50023_4530|ta|CI392859	TGGCAAATTGTCGAGACCAAACTGTCTCTTACCTCTATTCCAGTTGCTTGCAGCTCCATT	Os02t0128200-01	Similar to Transcription factor HBP-1a (Histone-specific transcription factor HBP1).	AK111901	chr02	1457228	1461428	+	Biological Process: transcription, DNA-dependent (GO:0006351), Biological Process: regulation of transcription, DNA-dependent (GO:0006355), Cellular Component: nucleus (GO:0005634), Molecular Function: DNA binding (GO:0003677), Molecular Function: sequence-specific DNA binding transcription factor activity (GO:0003700), Molecular Function: sequence-specific DNA binding (GO:0043565), Molecular Fun…	Basic-leucine zipper (bZIP) transcription factor (IPR004827), bZIP transcription factor, bZIP-1 (IPR011616), G-box binding, MFMR (IPR012900)	4271.17	3414.97	4174.38	2956.15
GT_Os02g0266800|mRNA|L34551|CDS+3'UTR	Os02t0266800-01	Transcriptional activator protein. [Os02t0266800-01]	-0.05	0.05	0	-0.15	-0.02	-0.09	0.414046	rapdb|Os02t0266800-01|gb|L34551|ta|TA42277_4530|ta|CI436966	TCGTGTCAAGTGTCGTCCTGTAATAGAACTGACTAGCTATATATAGTACACAGTATTTGG	Os02t0266800-01	Transcriptional activator protein.	AK070674	chr02	9535430	9538420	-	Biological Process: regulation of transcription, DNA-dependent (GO:0006355), Molecular Function: sequence-specific DNA binding transcription factor activity (GO:0003700), Molecular Function: sequence-specific DNA binding (GO:0043565), Molecular Function: protein dimerization activity (GO:0046983)	Basic-leucine zipper (bZIP) transcription factor (IPR004827), bZIP transcription factor, bZIP-1 (IPR011616)	4123.63	3129.71	3592.22	3045.22
GT_Os02g0742000|mRNA|AK072328|CDS+3'UTR	Os02t0742000-01	Transcription elongation factor, TFIIS/CRSP70, N-terminal domain containing protein. [Os02t0742000-01]	-0.01	0.01	0	-0.16	-0.03	-0.09	0.265103	rapdb|Os02t0742000-01|gb|AK072328|ta|TA29695_4530|tc|TC483916	TATGTGCTTGCTTCTCGCCTTAAACGACCTGCTTTGTTTATCACCTGCAGCTCTTTTTCT	Os02t0742000-01	Transcription elongation factor, TFIIS/CRSP70, N-terminal domain containing protein.	AK072328	chr02	31064064	31071043	+	Biological Process: transcription, DNA-dependent (GO:0006351), Cellular Component: nucleus (GO:0005634), Molecular Function: DNA binding (GO:0003677)	Bromo adjacent homology (BAH) domain (IPR001025), Transcription elongation factor, TFIIS/CRSP70, N-terminal, sub-type (IPR003617), Transcription factor IIS, N-terminal (IPR017923)	390.68	276.96	328.45	276.69
GT_Os03g0122600|mRNA|AY551914|CDS+3'UTR	Os03t0122600-01	Transcription factor, MADS-box domain containing protein. [Os03t0122600-01]	0.42	-0.42	0	0.14	-0.32	-0.09	0.869471	rapdb|Os03t0122600-01|rapdb|Os03t0122600-02|gb|CT830037|ta|TA46541_4530	TGCGTTGAGAAAGGAGATGATGCTAGGCATGCAATGACACCAAACCATCCTAAAAACAGA	Os03t0122600-01	MIKC-type MADS-box protein, Flowering time, Short-day/long-day promotion		chr03	1270328	1300273	-	Biological Process: regulation of transcription, DNA-templated (GO:0006355), Molecular Function: DNA binding (GO:0003677), Molecular Function: sequence-specific DNA binding transcription factor activity (GO:0003700), Molecular Function: protein dimerization activity (GO:0046983), Cellular Component: nucleus (GO:0005634)	Transcription factor, MADS-box (IPR002100), Transcription factor, K-box (IPR002487)	911.87	357.4	699.11	394.13
GT_Os03g0771500|mRNA|AB028884|CDS+3'UTR	Os03t0771500-01	Similar to Isoform 2 of Homeobox protein knotted-1-like 8. [Os03t0771500-01]	-0.04	0.04	0	0.14	-0.31	-0.09	0.741964	rapdb|Os03t0771500-01|gb|AB028884|gb|CI241214|ta|TA62104_4530	AAAGCTCAGATGTACCACGTACTACTGTCTGCTTCTTTGCAAATGGATATGTAATTGAAA	Os03t0771500-01	Similar to Isoform 2 of Homeobox protein knotted-1-like 8.	AK107296	chr03	31964738	31970261	+	Biological Process: regulation of transcription, DNA-dependent (GO:0006355), Cellular Component: nucleus (GO:0005634), Molecular Function: DNA binding (GO:0003677), Molecular Function: sequence-specific DNA binding transcription factor activity (GO:0003700), Molecular Function: protein binding (GO:0005515), Molecular Function: sequence-specific DNA binding (GO:0043565)	Homeobox (IPR001356), ELK (IPR005539), KNOX1 (IPR005540), KNOX2 (IPR005541), Homeobox KN domain (IPR008422), Homeodomain-like (IPR009057), Homeodomain-related (IPR012287), Homeobox, conserved site (IPR017970)	805.58	595.74	847.44	481.5
GT_Os05g0513100|mRNA|AK069938|CDS+3'UTR	Os05t0513100-01	Similar to PlCYC4 protein (Fragment). [Os05t0513100-01]	-0.06	0.06	0	0.14	-0.31	-0.09	0.744805	rapdb|Os05t0513100-01|gb|AK069938|ta|TA54351_4530|ta|D47049	TGGAGGTAATTAATTGTTGGTGTATTATTTTGTCTTGTGTAATAACGATTTGAGAAATTT	Os05t0513100-01	Similar to PlCYC4 protein (Fragment).	AK069938	chr05	25436359	25438597	+		Transcription factor, TCP (IPR005333), Transcription factor TCP subgroup (IPR017887)	519.89	400.15	557.13	317.04
GT_Os06g0140700|mRNA|AK105150|CDS+3'UTR	Os06t0140700-01	Similar to Homeodomain leucine zipper protein (Fragment). [Os06t0140700-01]	-0.26	0.26	0	0.01	-0.19	-0.09	0.775227	rapdb|Os06t0140700-01|gb|AY206864|ta|TA61357_4530|tc|TC516529	CCAAATCTGCTGGTTGGTGGATTAACAGCTTGATAATTGGTATATTGATTGTACTACTAC	Os06t0140700-01	Similar to Homeodomain leucine zipper protein (Fragment).	AK105150	chr06	2137590	2139091	+	Biological Process: regulation of transcription, DNA-dependent (GO:0006355), Cellular Component: nucleus (GO:0005634), Molecular Function: transcription regulatory region sequence-specific DNA binding (GO:0000976), Molecular Function: DNA binding (GO:0003677), Molecular Function: sequence-specific DNA binding transcription factor activity (GO:0003700), Molecular Function: protein binding (GO:0005…	Helix-turn-helix motif, lambda-like repressor (IPR000047), Homeobox (IPR001356), Leucine zipper, homeobox-associated (IPR003106), Homeodomain-like (IPR009057), Homeodomain-related (IPR012287), Homeobox, conserved site (IPR017970)	9972.62	10044.8	11214.1	7537.5
GT_Os06g0181700|mRNA|AK108355|CDS+3'UTR	Os06t0181700-01	Pathogenesis-related transcriptional factor and ERF domain containing protein. [Os06t0181700-01]	0	0	0	0	-0.18	-0.09	0.433515	rapdb|Os06t0181700-01|gb|AK108355|ta|TA65629_4530|ta|CI222525	GGAGCAGCTTGTGTATACGGTAGCATCATTTAGAGCATAATAGGGTTGCAGTTGAGACCT	Os06t0181700-01	Pathogenesis-related transcriptional factor and ERF domain containing protein.	AK108355	chr06	4040784	4041763	+	Biological Process: regulation of transcription, DNA-dependent (GO:0006355), Molecular Function: DNA binding (GO:0003677), Molecular Function: sequence-specific DNA binding transcription factor activity (GO:0003700)	Pathogenesis-related transcriptional factor/ERF, DNA-binding (IPR001471), DNA-binding, integrase-type (IPR016177)	1010.69	707.77	942.11	642.24
GT_Os07g0176200|mRNA|AK062003|CDS+3'UTR	Os07t0176200-02	Similar to Transcription factor CPP. [Os07t0176200-02]	0.03	-0.03	0	0.07	-0.26	-0.09	0.620319	rapdb|Os07t0176200-02|ta|TA42275_4530|ta|CI526141|tc|TC542514	TCTATCAACACTGTATAAAATCACCTCTGTGGAGGTTTTTCAACTTCAATTCCATTTTCC	Os07t0176200-02	Similar to Transcription factor CPP.	AK062003	chr07	4024793	4027426	+		Tesmin/TSO1-like, CXC (IPR005172)	3186.56	2164.27	3058.07	1892.35
GT_Os08g0486300|COMBINER_EST|Os08g0486300|8	Os08t0486300-00	Myb transcription factor domain containing protein. [Os08t0486300-00]	-1.08	1.08	0	-0.51	0.32	-0.09	0.942256	rapdb|Os08t0486300-00|gb|NM_001068630|tc|TC496357	GAGCAGCCCGTTCCCGTGGCCGGAGTTCTTCCACGACGACCCCTTCATCACTGATTTCCT	Os08t0486300-00	Similar to P-type R2R3 Myb protein (Fragment).	BT033636	chr08	24051708	24053208	-	Biological Process: regulation of transcription, DNA-dependent (GO:0006355), Molecular Function: DNA binding (GO:0003677), Molecular Function: protein binding (GO:0005515)	SANT domain, DNA binding (IPR001005), Homeodomain-like (IPR009057), Homeodomain-related (IPR012287), Myb, DNA-binding (IPR014778), Myb transcription factor (IPR015495), Transcription regulator HTH, Myb-type, DNA-binding (IPR017930)	222.69	702.91	309.65	424.2
GT_GT_Os_A_Specific_0344809	Os06t0258500-00	Os06t0258500-00; Os06t0258500-00 Myb transcription factor domain containing protein.; Next best Hit: Os02t0148800-00(alignment length 28bp with 96.43%identity)	-0.43	0.43	0	-0.19	0.04	-0.08	0.880324	ref|Os06t0258500-00|rapDB|Os06t0258500-00	GAGCTCTCCTCCTCCTCCTCTGCCGCCTCCGTCTTCGCTTCTTCATCTGCGACGTCGCCG	Os06t0258500-00	Myb transcription factor domain containing protein.		chr06	8283058	8283486	+	Biological Process: regulation of transcription, DNA-dependent (GO:0006355), Molecular Function: DNA binding (GO:0003677), Molecular Function: protein binding (GO:0005515)	SANT domain, DNA binding (IPR001005), Homeodomain-like (IPR009057), Homeodomain-related (IPR012287), Myb, DNA-binding (IPR014778), Transcription regulator HTH, Myb-type, DNA-binding (IPR017930)	13170.9	16918.9	14522.6	13203.1
GT_Os02g0128200|mRNA|AK112009|CDS+3'UTR	Os02t0128200-02	Similar to Transcription factor HBP-1a (Histone-specific transcription factor HBP1). [Os02t0128200-02]	-0.07	0.07	0	-0.02	-0.14	-0.08	0.478593	rapdb|Os02t0128200-02|rapdb|Os02t0128200-01|gb|AK111901|ta|TA50023_4530	TGACATGGCAAATTGTCGAGACCAAACTGTCTCTTACCTCTATTCCAGTTGCTTGCAGCT	Os02t0128200-02	Similar to Transcription factor HBP-1a (Histone-specific transcription factor HBP1).	AK112009	chr02	1457269	1461415	+	Biological Process: transcription, DNA-dependent (GO:0006351), Biological Process: regulation of transcription, DNA-dependent (GO:0006355), Cellular Component: nucleus (GO:0005634), Molecular Function: DNA binding (GO:0003677), Molecular Function: sequence-specific DNA binding transcription factor activity (GO:0003700), Molecular Function: sequence-specific DNA binding (GO:0043565), Molecular Fun…	Basic-leucine zipper (bZIP) transcription factor (IPR004827), bZIP transcription factor, bZIP-1 (IPR011616), G-box binding, MFMR (IPR012900)	4303.47	3318.78	4157.19	2943.53
GT_Os02g0594300|COMBINER_EST|Os02g0594300|8	Os02t0594300-00	Similar to Enhancer of shoot regeneration ESR1. [Os02t0594300-00]	0.25	-0.25	0	-0.02	-0.14	-0.08	0.797049	rapdb|Os02t0594300-00|gb|NM_001053840|tc|TC496838	TACCGCGGGTTCCCGATGATGCCGCAGGGGCTCCTCGAGGACGTGATCCAGTGCCCGCCC	Os02t0594300-00	Similar to Enhancer of shoot regeneration ESR1.	EU946638	chr02	23024797	23025834	+	Biological Process: regulation of transcription, DNA-dependent (GO:0006355), Molecular Function: DNA binding (GO:0003677), Molecular Function: sequence-specific DNA binding transcription factor activity (GO:0003700)	Pathogenesis-related transcriptional factor/ERF, DNA-binding (IPR001471), DNA-binding, integrase-type (IPR016177)	31.77	15.75	24.59	17.52
GT_Os02g0696700|mRNA|AK060255|CDS+3'UTR	Os02t0696700-01	Similar to Jumonji domain containing protein 2C (Gene amplified in squamous cell carcinoma 1 protein) (GASC-1 protein). [Os02t0696700-01]	-0.14	0.14	0	-0.02	-0.13	-0.08	0.67221	rapdb|Os02t0696700-01|gb|NM_001054351|ta|TA58522_4530|tc|TC491917	TGGTACCGGTACATTTGTCTCCAGATGTGTTGATAACTTGATTTGTTAATAAATCGATTG	Os02t0696700-01	Transcription factor jumonji/aspartyl beta-hydroxylase domain containing protein.	AK060255	chr02	28643011	28645617	+	Cellular Component: nucleus (GO:0005634), Molecular Function: protein binding (GO:0005515)	Transcription factor jumonji/aspartyl beta-hydroxylase (IPR003347), Zinc finger, C5HC2-type (IPR004198), Transcription factor jumonji (IPR013129)	419.08	359.82	425.16	305.82
GT_Os03g0815800|mRNA|AK060543|UTR	Os03t0815800-01	Similar to Ethylene-responsive transcription factor 5 (Ethylene-responsive element binding factor 5) (EREBP-5) (AtERF5). [Os03t0815800-01]	0.01	-0.01	0	0.04	-0.2	-0.08	0.570275	rapdb|Os03t0815800-01|rapdb|Os03t0815800-03|rapdb|Os03t0815800-02|gb|AK066670	ATGCTGTGTCCGCCTGTGTGGAAGAAGTTGGCGGGGCCTGAGGGTCCAATTATCCGTAAT	Os03t0815800-01	Similar to Ethylene-responsive transcription factor 5 (Ethylene-responsive element binding factor 5) (EREBP-5) (AtERF5).	AK068252, AK066670	chr03	34192581	34193650	-	Biological Process: regulation of transcription, DNA-dependent (GO:0006355), Molecular Function: DNA binding (GO:0003677), Molecular Function: sequence-specific DNA binding transcription factor activity (GO:0003700)	Pathogenesis-related transcriptional factor/ERF, DNA-binding (IPR001471), DNA-binding, integrase-type (IPR016177)	27257.8	18902.7	25936	16977.4
GT_Os03g0853700|mRNA|AK069032|CDS+3'UTR	Os03t0853700-01	GC-rich sequence DNA-binding factor-like family protein. [Os03t0853700-01]	0.12	-0.12	0	0.03	-0.19	-0.08	0.655586	rapdb|Os03t0853700-01|gb|AK069032|ta|TA52239_4530|ta|CI528608	GATCATGAGTTCCTCGTTCAATCCTGCATGATGTTATCCATACAAATTTTATGGGGGCTT	Os03t0853700-01	GC-rich sequence DNA-binding factor-like family protein.	AK069032	chr03	35965090	35968402	-	Biological Process: regulation of transcription, DNA-dependent (GO:0006355), Cellular Component: nucleus (GO:0005634), Molecular Function: DNA binding (GO:0003677), Molecular Function: sequence-specific DNA binding transcription factor activity (GO:0003700)	GC-rich sequence DNA-binding factor (IPR012890), GC-rich sequence DNA-binding factor domain (IPR022783)	2814.8	1684.65	2464.3	1642.88
GT_Os07g0108900|mRNA|AY551920|CDS+3'UTR	Os07t0108900-01	Similar to MADS-box transcription factor 15. [Os07t0108900-01]	-0.03	0.03	0	0.09	-0.26	-0.08	0.693467	rapdb|Os07t0108900-01|gb|AK072683|ta|TA44226_4530|ta|TA44225_4530	TCATTGGTATCGATCCTAGCGATAATATATATGATTCTCCTAAAATGAAATTGATCTCAA	Os07t0108900-01	Similar to MADS-box transcription factor 15.	AK072683	chr07	471352	477655	-	Molecular Function: DNA binding (GO:0003677), Molecular Function: protein dimerization activity (GO:0046983)	Transcription factor, MADS-box (IPR002100)	6987.63	5108.5	7094.49	4303.22
GT_Os08g0173700|COMBINER|CI445515|x	Os08t0173700-01	Similar to Ethylene-responsive transcription factor 4 (Ethylene-responsive element binding factor 4) (Related to APETALA-2 protein 5) (EREBP-4) (AtERF4). [Os08t0173700-01]	-0.45	0.45	0	-0.09	-0.06	-0.08	0.884037	rapdb|Os08t0173700-01|gb|AK241762|ta|CI445515|tc|TC548156	TGAGAGATTGATTAACACGCACATGTGGCGCACACCAATGCATATACAGTTTGGCGTTTA	Os08t0173700-01	Similar to Ethylene-responsive transcription factor 4 (Ethylene-responsive element binding factor 4) (Related to APETALA-2 protein 5) (EREBP-4) (AtERF4).	AK241762	chr08	4303902	4304696	-	Biological Process: regulation of transcription, DNA-dependent (GO:0006355), Molecular Function: DNA binding (GO:0003677), Molecular Function: sequence-specific DNA binding transcription factor activity (GO:0003700)	Pathogenesis-related transcriptional factor/ERF, DNA-binding (IPR001471), DNA-binding, integrase-type (IPR016177)	2.39	3.16	2.87	2.27
GT_GT_Os_A_Specific_0122744	Os09t0388701-00	Os09t0388701-00; Os09t0388701-00 Similar to transcription factor jumonji (jmjC) domain-containing protein.; Next best Hit: Os01t0672500-01(alignment length 15bp with 100.00%identity)	0.14	-0.14	0	-0.09	-0.04	-0.07	0.679544	ref|Os09t0388701-00|rapDB|Os09t0388701-00	AGGGCCAACGAAGACACATTAGAGGTCTCCTTTCTAATTGCAACTTCACAACAAGGCTAA										4.15	2.42	3.31	2.64
GT_Os01g0924400|mRNA|AK072037|CDS+3'UTR	Os01t0924400-01	Similar to Auxin-induced basic helix-loop-helix transcription factor. [Os01t0924400-01]	0	0	0	-0.22	0.07	-0.07	0.654038	rapdb|Os01t0924400-01|gb|AK072037|ta|TA49678_4530|ta|TA49677_4530	CGTCAAACTGATCCTCACCCACGGGCTGTTTCTGCAACGCAAATATGATGCATATACATT	Os01t0924400-01	Similar to Auxin-induced basic helix-loop-helix transcription factor.	AK072037	chr01	40477240	40479093	+		Transcription factor, TCP (IPR005333), Transcription factor TCP subgroup (IPR017887)	8918.29	6253.42	7152.32	6735.67
GT_Os02g0695200|mRNA|AK111933|CDS+3'UTR	Os02t0695200-02	Similar to P-type R2R3 Myb protein (Fragment). [Os02t0695200-02]	0.04	-0.04	0	-0.38	0.24	-0.07	0.840406	rapdb|Os02t0695200-02|rapdb|Os02t0695200-01|gb|AK111720|ta|TA58826_4530	CATGGGACGGCACTCCATTGAAGAGCCAATGAGAAGTGCTATATATATCACACACTCCTA	Os02t0695200-02	Similar to P-type R2R3 Myb protein (Fragment).	AK111933	chr02	28558303	28559922	-	Biological Process: regulation of transcription, DNA-dependent (GO:0006355), Molecular Function: DNA binding (GO:0003677), Molecular Function: protein binding (GO:0005515)	SANT domain, DNA binding (IPR001005), Homeodomain-like (IPR009057), Homeodomain-related (IPR012287), Myb, DNA-binding (IPR014778), Myb transcription factor (IPR015495), Transcription regulator HTH, Myb-type, DNA-binding (IPR017930)	153.77	102.35	107.3	127.21
GT_Os03g0657000|mRNA|AK061103|CDS+3'UTR	Os03t0657000-01	TATA-binding protein TBP2. [Os03t0657000-01]	0.12	-0.12	0	0	-0.14	-0.07	0.681064	rapdb|Os03t0657000-01|gb|CT830226|ta|TA42824_4530|ta|CI040376	ATATGTACTGTGGATGCGTTGCGTTTTACAGTAGAATGTCATGGACTGTTTGGATGGTGG	Os03t0657000-01	TATA-binding protein TBP2.	AK061103, AK099162	chr03	25634617	25639033	+	Biological Process: regulation of transcription, DNA-dependent (GO:0006355), Biological Process: transcription initiation from RNA polymerase II promoter (GO:0006367), Molecular Function: DNA binding (GO:0003677), Molecular Function: binding (GO:0005488)	TATA-box binding protein (IPR000814), Transcription factor TFIID, C-terminal/DNA glycosylase, N-terminal (IPR012294), Beta2-adaptin/TATA-box binding, C-terminal (IPR012295)	6317.19	3748.78	5419.28	3810.78
GT_Os03g0727200|mRNA|AB007625|CDS+3'UTR	Os03t0727200-00	Similar to HOS13 protein (Fragment). [Os03t0727200-00]	0.2	-0.2	0	-0.03	-0.11	-0.07	0.75373	rapdb|Os03t0727200-00|gb|AB028882|ta|TA66305_4530|tc|TC532797	TGTTTTTCCCCAAAGGGAAAGTCAGCTTGGACATTGGACCAATCAAGAAATGAAATCTCA	Os03t0727200-00	Similar to HOS13 protein (Fragment).	AB028882	chr03	29626761	29632749	-	Biological Process: regulation of transcription, DNA-dependent (GO:0006355), Cellular Component: nucleus (GO:0005634), Molecular Function: DNA binding (GO:0003677), Molecular Function: sequence-specific DNA binding transcription factor activity (GO:0003700), Molecular Function: protein binding (GO:0005515), Molecular Function: sequence-specific DNA binding (GO:0043565)	Homeobox (IPR001356), ELK (IPR005539), KNOX1 (IPR005540), KNOX2 (IPR005541), Homeobox KN domain (IPR008422), Homeodomain-like (IPR009057), Homeodomain-related (IPR012287)	1349.13	722.35	1073.86	785.71
GT_Os06g0485100|mRNA|AK104282|CDS+3'UTR	Os06t0485100-01	Similar to Homeobox-like resistance. [Os06t0485100-01]	0.11	-0.11	0	0.15	-0.29	-0.07	0.803794	rapdb|Os06t0485100-01|rapdb|Os06t0485100-03|rapdb|Os06t0485100-02|gb|AK068560	TATGATTGTTAGGAACTTTAGCTCCAAACATAAATTGATTGCATAGGAACTTTAGCTCCG	Os06t0485100-01	Similar to Homeobox-like resistance.	AK104282	chr06	16538328	16543380	-	Biological Process: regulation of transcription, DNA-dependent (GO:0006355), Molecular Function: DNA binding (GO:0003677), Molecular Function: sequence-specific DNA binding transcription factor activity (GO:0003700), Molecular Function: protein binding (GO:0005515), Molecular Function: sequence-specific DNA binding (GO:0043565)	Homeobox (IPR001356), Homeodomain-like (IPR009057), Homeodomain-related (IPR012287)	2634.27	1595.7	2533.67	1441.01
GT_Os08g0496500|mRNA|AK108510|CDS+3'UTR	Os08t0496500-01	Histone-fold domain containing protein. [Os08t0496500-01]	0.26	-0.26	0	-0.05	-0.09	-0.07	0.820134	rapdb|Os08t0496500-01|gb|AK108510|gb|CI255582|ta|TA42839_4530	GGCGAGCTTTGTTGCGATTGAGGAAGGCTGTATGGTGGTTTTGATGCATGTCTAACTTAT	Os08t0496500-01	Histone-fold domain containing protein.	AK108510	chr08	24517598	24518559	+	Cellular Component: intracellular (GO:0005622), Molecular Function: DNA binding (GO:0003677), Molecular Function: sequence-specific DNA binding (GO:0043565)	Transcription factor CBF/NF-Y/archaeal histone (IPR003958), Histone-fold (IPR009072)	21383.8	10546.3	16157.2	12182.2
GT_Os09g0490200|mRNA|AK065473|CDS+3'UTR	Os09t0490200-02	Similar to EIL3. [Os09t0490200-02]	0.22	-0.22	0	0.06	-0.2	-0.07	0.812759	rapdb|Os09t0490200-02|rapdb|Os09t0490200-01|gb|AK065979|ta|TA46263_4530	TTGCTGCTGCATGATGATGATCTAATGGAATACTTGGGAACATAACATAGGTTAGGCTCC	Os09t0490200-02	Similar to EIL3.	AK065473	chr09	18883630	18886236	-	Cellular Component: nucleus (GO:0005634), Molecular Function: sequence-specific DNA binding transcription factor activity (GO:0003700)	Ethylene insensitive 3 (IPR006957), Ethylene insensitive 3-like protein, DNA-binding domain (IPR023278)	481.08	250.24	402.21	260.61
GT_Os11g0160600|mRNA|AK060460|UTR	Os11t0160600-01	Hypothetical protein. [Os11t0160600-01]	0.25	-0.25	0	0.01	-0.15	-0.07	0.817492	rapdb|Os11t0160600-01|gb|AK060460	GTTTTGTAGTGGAAGCAGGGTTACAAGTGACAAGCTTCACATAATTCTTTTGATTGAACT	Os11t0160600-01	Similar to GRAS family transcription factor containing protein.	AK060460	chr11	2952069	2952562	+			820.85	406.21	645.59	448.77
GT_Os11g0558200|mRNA|AK110844|CDS+3'UTR	Os11t0558200-01	Similar to P-type R2R3 Myb protein (Fragment). [Os11t0558200-01]	-1.5	1.5	0	-1.04	0.9	-0.07	0.971333	rapdb|Os11t0558200-01|gb|AK110844|ta|TA63482_4530|tc|TC497564	AAGCAATCCACCTGGAAATAATCTGGTTGGTTTGGAGAAATATTGTCAGTTCTCAAGGAT	Os11t0558200-01	Similar to P-type R2R3 Myb protein (Fragment).	AK110844	chr11	20735117	20737678	-	Biological Process: regulation of transcription, DNA-dependent (GO:0006355), Molecular Function: DNA binding (GO:0003677), Molecular Function: protein binding (GO:0005515)	SANT domain, DNA binding (IPR001005), Homeodomain-like (IPR009057), Homeodomain-related (IPR012287), Myb, DNA-binding (IPR014778), Myb transcription factor (IPR015495), Transcription regulator HTH, Myb-type, DNA-binding (IPR017930)	268.05	1517.02	344.01	1022.82
GT_GT_Os_A_Specific_0120925	Os01t0289732-01	Os01t0289732-01; Os01t0289732-01 Similar to WRKY transcription factor 6-like (WRKY transcription factor 9).; Next best Hit: Os01t0868900-02(alignment length 21bp with 95.24%identity)	-0.05	0.05	0	-0.2	0.07	-0.06	0.693141	ref|Os01t0289732-01|rapDB|Os01t0289732-01|gb|AK243275	AGGCGGAGAGCGTGGCCATGGTGGAGGCGTAGGGGAAGGACTGGTGGAACATCGCCGCCG	Os01t0289732-01	Similar to WRKY transcription factor 6-like (WRKY transcription factor 9).	AK243275	chr01	10477926	10478798	-			28.09	21.05	23.57	21.95
GT_Os03g0122600|mRNA|AK067641|CDS+3'UTR	Os03t0122600-01	Transcription factor, MADS-box domain containing protein. [Os03t0122600-01]	0.3	-0.3	0	0.07	-0.2	-0.06	0.865304	rapdb|Os03t0122600-01|rapdb|Os03t0122600-02|gb|CT830037|ta|TA46541_4530	AGAAACCCTTCGATCGGCAGACTCCACTACCCATCTAAATCTAAATCGAGAGATCTCAAG	Os03t0122600-01	MIKC-type MADS-box protein, Flowering time, Short-day/long-day promotion		chr03	1270328	1300273	-	Biological Process: regulation of transcription, DNA-templated (GO:0006355), Molecular Function: DNA binding (GO:0003677), Molecular Function: sequence-specific DNA binding transcription factor activity (GO:0003700), Molecular Function: protein dimerization activity (GO:0046983), Cellular Component: nucleus (GO:0005634)	Transcription factor, MADS-box (IPR002100), Transcription factor, K-box (IPR002487)	2423.29	1132.17	1937.54	1242.69
GT_Os03g0771100|mRNA|AK112018|CDS+3'UTR	Os03t0771100-01	Myb transcription factor domain containing protein. [Os03t0771100-01]	-0.8	0.8	0	0.14	-0.26	-0.06	9.49E-01	rapdb|Os03t0771100-01|gb|AK112018|ta|TA64006_4530|tc|TC498042	CTCTTACTGCCCTACAGAAACATTTTACATTAGACTGTACGTGTTGCATTTATCTGTCGC	Os03t0771100-01	Myb transcription factor domain containing protein.	AK112018	chr03	31952891	31954550	-	Biological Process: regulation of transcription, DNA-dependent (GO:0006355), Molecular Function: DNA binding (GO:0003677), Molecular Function: protein binding (GO:0005515)	SANT domain, DNA binding (IPR001005), Homeodomain-like (IPR009057), Homeodomain-related (IPR012287), Myb, DNA-binding (IPR014778), Myb transcription factor (IPR015495), Transcription regulator HTH, Myb-type, DNA-binding (IPR017930)	26.65	56.45	47.45	27.94
GT_Os07g0209800|mRNA|AB118012|CDS+3'UTR	Os07t0209800-01	Similar to HALF-1. [Os07t0209800-01]	0.07	-0.07	0	0.06	-0.18	-0.06	0.700657	rapdb|Os07t0209800-01|gb|AK289179|ta|TA56671_4530|ta|TA56670_4530	AGCGCTTAGAATTTTTATGTTTGCTAACATTTGATGAGGGAATGTAACCGGCCAATTCGG	Os07t0209800-01	Similar to HALF-1.	AK289179	chr07	5951532	5955708	+	Biological Process: regulation of transcription, DNA-dependent (GO:0006355), Molecular Function: sequence-specific DNA binding transcription factor activity (GO:0003700), Molecular Function: sequence-specific DNA binding (GO:0043565), Molecular Function: protein dimerization activity (GO:0046983)	Basic-leucine zipper (bZIP) transcription factor (IPR004827), bZIP transcription factor, bZIP-1 (IPR011616)	6103.54	3913.76	5658.57	3715.32
GT_Os07g0586700|mRNA|AK102792|CDS+3'UTR	Os07t0586700-01	Conserved hypothetical protein. [Os07t0586700-01]	-0.21	0.21	0	-0.19	0.07	-0.06	0.83003	rapdb|Os07t0586700-01|gb|AK102792|ta|TA53786_4530|ta|BM419305	ATTCGTTGCTGCTTGTAAACCAAAATAGACAGTCAAACAAACCATGTAACTTGATACAAC	Os07t0586700-01	Similar to HRT transcription factor (Fragment).	AK102792	chr07	23842574	23845455	-			1369.86	1286.42	1290.04	1202.13
GT_Os10g0397200|mRNA|AK061789|CDS+3'UTR	Os10t0397200-02	Similar to predicted protein. [Os10t0397200-02]	0.07	-0.07	0	-0.17	0.04	-0.06	0.661395	rapdb|Os10t0397200-02|rapdb|Os10t0397200-01|ta|TA35722_4530|ta|CI321386	TCCGGGAGCATAATCTGAGACGGTCAGCTTTGTAAAACATAAATCAATTCAAGAGCTTGA	Os10t0397200-02	Similar to predicted protein.	AK061789	chr10	13353118	13356120	-	Biological Process: transcription initiation from RNA polymerase II promoter (GO:0006367), Cellular Component: transcription factor TFIIE complex (GO:0005673)	Transcription factor TFIIE beta subunit, DNA-binding domain (IPR003166), Transcription initiation factor TFIIE, beta subunit (IPR016656)	13092.1	8346.42	10355.5	9244.65
[truncated: 896 more rows]

## Sheet: Ubiquitin Ligase
ProbeName	GeneName	SystematicName	Description	156A/KMR3 P1_Fold	156A/KMR3 P2_Fold	156A/KMR3 P_GeomeanFold	156A/ IL50-13 P3_Fold	156A/ IL50-13 P4_Fold	156A/ IL50-13 P_GeomeanFold	p-value	accessions	Sequence	ID	Description	Accession	Chromosome	Start	End	Strand	GO	InterPro	156A/KMR3 P1_gProcessSignal	156A/KMR3 P2_gProcessSignal	156A/50-13 P3_gProcessSignal	156A/50-13 P4_gProcessSignal
[truncated: 146 more rows]

## Sheet: Proteasome
ProbeName	GeneName	SystematicName	Description	156A/KMR3 P1_Fold	156A/KMR3 P2_Fold	156A/KMR3 P_GeomeanFold	156A/ IL50-13 P3_Fold	156A/ IL50-13 P4_Fold	156A/ IL50-13 P_GeomeanFold	p-value	accessions	Sequence	ID	Description	Accession	Chromosome	Start	End	Strand	GO	InterPro	156A/KMR3 P1_gProcessSignal	156A/KMR3 P2_gProcessSignal	156A/50-13 P3_gProcessSignal	156A/50-13 P4_gProcessSignal
[truncated: 200 more rows]

## Sheet: Signalling
ProbeName	GeneName	SystematicName	Description	156A/KMR3 P1_Fold	156A/KMR3 P2_Fold	156A/KMR3 P_GeomeanFold	156A/ IL50-13 P3_Fold	156A/ IL50-13 P4_Fold	156A/ IL50-13 P_GeomeanFold	p-value	accessions	Sequence	ID	Description	Accession	Chromosome	Start	End	Strand	GO	InterPro	156A/KMR3 P1_gProcessSignal	156A/KMR3 P2_gProcessSignal	156A/50-13 P3_gProcessSignal	156A/50-13 P4_gProcessSignal
[truncated: 25 more rows]

[truncated: 2 more sheets: Calmodulin, Osmotic Stress]
