# Supplementary material for: Genome-wide transcriptome profile of rice hybrids with and without Oryza rufipogon introgression reveals candidate genes for yield
Source: Sci Rep. 2020 Mar 17;10:4873. doi: 10.1038/s41598-020-60922-6 (PMC7078188; doi:10.1038/s41598-020-60922-6)
Supplement: Supplementary file 2 — Supplementary Information 2. [file 41598_2020_60922_MOESM2_ESM.xls]

## Sheet: Table S6-MS title and Authors
Genome-wide transcriptome profile of rice hybrids with and without Oryza rufipogon introgression reveals candidate genes for yield
G. Haritha1, T. Shashi Rekha2, A. Surekha 1, S. K. Mangrauthia1, R. Rajeshwari2, N. Sarla1*
1ICAR-Indian Institute of Rice Research, Hyderabad 500 030, India
2CSIR-Centre for Cellular and Molecular Biology, Hyderabad 500 007, India
*Corresponding author
N. Sarla
ICAR-National Professor
Biotechnology
ICAR - Indian Institute of Rice Research (IIRR)
Rajendranagar, Hyderabad-500 030, India.
Tel.: +91 40 24591225
Fax: +91 40 24591217
E-mail: sarla_neelamraju@yahoo.com

## Sheet: GO terms_leaf (Set1) up DEGs
Table S6. Enriched GO terms in flag leaf up- and down-regulated DEGs of test hybrid
GO ID	Term	%	P value	Genes	Total
Biological process
GO:0008152	metabolic process	35.7143	0.546729	OS12G0176200, OS08G0537900, OS04G0522500, OS03G0581400, OS04G0616700	5
GO:0044249	cellular biosynthetic process	14.2857	0.6449	OS12G0176200, OS08G0537900	2
GO:0009987	cellular process	28.5714	0.673653	OS12G0176200, OS08G0537900, OS05G0379500, OS04G0616700	4
GO:0009058	biosynthetic process	14.2857	0.675823	OS12G0176200, OS08G0537900	2
GO:0044237	cellular metabolic process	21.4286	0.774138	OS12G0176200, OS08G0537900, OS04G0616700	3
GO:0044238	primary metabolic process	21.4286	0.84288	OS08G0537900, OS03G0581400, OS04G0616700	3
GO:0044260	cellular macromolecule metabolic process	14.2857	0.871342	OS08G0537900, OS04G0616700	2
GO:0043170	macromolecule metabolic process	14.2857	0.911994	OS08G0537900, OS04G0616700	2
GO:0050896	response to stimulus	7.14286	1	OS05G0379500	1
GO:0006139	nucleobase, nucleoside, nucleotide and nucleic acid metabolic process	7.14286	1	OS08G0537900	1
GO:0006950	response to stress	7.14286	1	OS05G0379500	1
GO:0043687	post-translational protein modification	7.14286	1	OS04G0616700	1
GO:0050794	regulation of cellular process	7.14286	1	OS08G0537900	1
GO:0019219	regulation of nucleobase, nucleoside, nucleotide and nucleic acid metabolic process	7.14286	1	OS08G0537900	1
GO:0034641	cellular nitrogen compound metabolic process	7.14286	1	OS08G0537900	1
GO:0016265	death	7.14286	1	OS05G0379500	1
GO:0009059	macromolecule biosynthetic process	7.14286	1	OS08G0537900	1
GO:0006915	apoptosis	7.14286	1	OS05G0379500	1
GO:0060255	regulation of macromolecule metabolic process	7.14286	1	OS08G0537900	1
GO:0009889	regulation of biosynthetic process	7.14286	1	OS08G0537900	1
GO:0006952	defense response	7.14286	1	OS05G0379500	1
GO:0031163	metallo-sulfur cluster assembly	7.14286	1	OS12G0176200	1
GO:0051252	regulation of RNA metabolic process	7.14286	1	OS08G0537900	1
GO:0006464	protein modification process	7.14286	1	OS04G0616700	1
GO:0006807	nitrogen compound metabolic process	7.14286	1	OS08G0537900	1
GO:0010556	regulation of macromolecule biosynthetic process	7.14286	1	OS08G0537900	1
GO:0080090	regulation of primary metabolic process	7.14286	1	OS08G0537900	1
GO:0034645	cellular macromolecule biosynthetic process	7.14286	1	OS08G0537900	1
GO:0006468	protein amino acid phosphorylation	7.14286	1	OS04G0616700	1
GO:0010468	regulation of gene expression	7.14286	1	OS08G0537900	1
GO:0006796	phosphate metabolic process	7.14286	1	OS04G0616700	1
GO:0031326	regulation of cellular biosynthetic process	7.14286	1	OS08G0537900	1
GO:0065007	biological regulation	7.14286	1	OS08G0537900	1
GO:0016226	iron-sulfur cluster assembly	7.14286	1	OS12G0176200	1
GO:0044267	cellular protein metabolic process	7.14286	1	OS04G0616700	1
GO:0012501	programmed cell death	7.14286	1	OS05G0379500	1
GO:0010467	gene expression	7.14286	1	OS08G0537900	1
GO:0016310	phosphorylation	7.14286	1	OS04G0616700	1
GO:0031323	regulation of cellular metabolic process	7.14286	1	OS08G0537900	1
GO:0006350	transcription	7.14286	1	OS08G0537900	1
GO:0055114	oxidation reduction	7.14286	1	OS04G0522500	1
GO:0051171	regulation of nitrogen compound metabolic process	7.14286	1	OS08G0537900	1
GO:0006355	regulation of transcription, DNA-dependent	7.14286	1	OS08G0537900	1
GO:0008219	cell death	7.14286	1	OS05G0379500	1
GO:0006793	phosphorus metabolic process	7.14286	1	OS04G0616700	1
GO:0019222	regulation of metabolic process	7.14286	1	OS08G0537900	1
GO:0006629	lipid metabolic process	7.14286	1	OS03G0581400	1
GO:0051186	cofactor metabolic process	7.14286	1	OS12G0176200	1
GO:0045449	regulation of transcription	7.14286	1	OS08G0537900	1
GO:0050789	regulation of biological process	7.14286	1	OS08G0537900	1
GO:0043412	biopolymer modification	7.14286	1	OS04G0616700	1
GO:0051188	cofactor biosynthetic process	7.14286	1	OS12G0176200	1
GO:0019538	protein metabolic process	7.14286	1	OS04G0616700	1
Cellular component
GO:0005739	mitochondrion	28.5714	0.0780915	OS08G0537900, OS12G0179700, OS03G0556500, OS05G0150100	4
GO:0044444	cytoplasmic part	35.7143	0.373847	OS12G0176200, OS08G0537900, OS12G0179700, OS03G0556500, OS05G0150100	5
GO:0005737	cytoplasm	35.7143	0.43272	OS12G0176200, OS08G0537900, OS12G0179700, OS03G0556500, OS05G0150100	5
GO:0043231	intracellular membrane-bounded organelle	35.7143	0.541509	OS12G0176200, OS08G0537900, OS12G0179700, OS03G0556500, OS05G0150100	5
GO:0043227	membrane-bounded organelle	35.7143	0.542513	OS12G0176200, OS08G0537900, OS12G0179700, OS03G0556500, OS05G0150100	5
GO:0043226	organelle	35.7143	0.623149	OS12G0176200, OS08G0537900, OS12G0179700, OS03G0556500, OS05G0150100	5
GO:0043229	intracellular organelle	35.7143	0.623149	OS12G0176200, OS08G0537900, OS12G0179700, OS03G0556500, OS05G0150100	5
GO:0044424	intracellular part	35.7143	0.732527	OS12G0176200, OS08G0537900, OS12G0179700, OS03G0556500, OS05G0150100	5
GO:0009536	plastid	14.2857	0.738734	OS12G0176200, OS03G0556500	2
GO:0005622	intracellular	35.7143	0.806059	OS12G0176200, OS08G0537900, OS12G0179700, OS03G0556500, OS05G0150100	5
GO:0044464	cell part	42.8571	0.93578	OS12G0176200, OS08G0537900, OS12G0179700, OS08G0535200, OS03G0556500, OS05G0150100	6
GO:0005623	cell	42.8571	0.93578	OS12G0176200, OS08G0537900, OS12G0179700, OS08G0535200, OS03G0556500, OS05G0150100	6
GO:0005634	nucleus	7.14286	1	OS08G0537900	1
GO:0044446	intracellular organelle part	7.14286	1	OS12G0176200	1
GO:0044434	chloroplast part	7.14286	1	OS12G0176200	1
GO:0016020	membrane	7.14286	1	OS08G0535200	1
GO:0016021	integral to membrane	7.14286	1	OS08G0535200	1
GO:0009570	chloroplast stroma	7.14286	1	OS12G0176200	1
GO:0009507	chloroplast	7.14286	1	OS12G0176200	1
GO:0044435	plastid part	7.14286	1	OS12G0176200	1
GO:0044422	organelle part	7.14286	1	OS12G0176200	1
GO:0031224	intrinsic to membrane	7.14286	1	OS08G0535200	1
GO:0009532	plastid stroma	7.14286	1	OS12G0176200	1
GO:0044425	membrane part	7.14286	1	OS08G0535200	1
Molecular function
GO:0005506	iron ion binding	14.2857	0.237447	OS12G0176200, OS04G0522500	2
GO:0005488	binding	35.7143	0.482134	OS12G0176200, OS08G0537900, OS04G0522500, OS05G0379500, OS04G0616700	5
GO:0005515	protein binding	14.2857	0.512411	OS05G0379500, OS04G0616700	2
GO:0046914	transition metal ion binding	14.2857	0.602976	OS12G0176200, OS04G0522500	2
GO:0005524	ATP binding	14.2857	0.614399	OS05G0379500, OS04G0616700	2
GO:0032559	adenyl ribonucleotide binding	14.2857	0.614936	OS05G0379500, OS04G0616700	2
GO:0030554	adenyl nucleotide binding	14.2857	0.636455	OS05G0379500, OS04G0616700	2
GO:0001883	purine nucleoside binding	14.2857	0.636455	OS05G0379500, OS04G0616700	2
GO:0001882	nucleoside binding	14.2857	0.63765	OS05G0379500, OS04G0616700	2
GO:0032553	ribonucleotide binding	14.2857	0.646263	OS05G0379500, OS04G0616700	2
GO:0032555	purine ribonucleotide binding	14.2857	0.646263	OS05G0379500, OS04G0616700	2
GO:0017076	purine nucleotide binding	14.2857	0.667	OS05G0379500, OS04G0616700	2
GO:0046872	metal ion binding	14.2857	0.690378	OS12G0176200, OS04G0522500	2
GO:0043169	cation binding	14.2857	0.71693	OS12G0176200, OS04G0522500	2
GO:0043167	ion binding	14.2857	0.71707	OS12G0176200, OS04G0522500	2
GO:0000166	nucleotide binding	14.2857	0.71749	OS05G0379500, OS04G0616700	2
GO:0003824	catalytic activity	21.4286	0.896894	OS04G0522500, OS03G0581400, OS04G0616700	3
GO:0016772	transferase activity, transferring phosphorus-containing groups	7.14286	1	OS04G0616700	1
GO:0004674	protein serine/threonine kinase activity	7.14286	1	OS04G0616700	1
GO:0003700	transcription factor activity	7.14286	1	OS08G0537900	1
GO:0051540	metal cluster binding	7.14286	1	OS12G0176200	1
GO:0016740	transferase activity	7.14286	1	OS04G0616700	1
GO:0051536	iron-sulfur cluster binding	7.14286	1	OS12G0176200	1
GO:0016491	oxidoreductase activity	7.14286	1	OS04G0522500	1
GO:0030528	transcription regulator activity	7.14286	1	OS08G0537900	1
GO:0016788	hydrolase activity, acting on ester bonds	7.14286	1	OS03G0581400	1
GO:0016787	hydrolase activity	7.14286	1	OS03G0581400	1
GO:0016301	kinase activity	7.14286	1	OS04G0616700	1
GO:0004672	protein kinase activity	7.14286	1	OS04G0616700	1
GO:0003677	DNA binding	7.14286	1	OS08G0537900	1
GO:0003676	nucleic acid binding	7.14286	1	OS08G0537900	1
GO:0016773	phosphotransferase activity, alcohol group as acceptor	7.14286	1	OS04G0616700	1

## Sheet: GO terms_leaf (set1) down DEgs
GO ID	Term	%	P value	Genes	Total
Biological process
GO:0019538	protein metabolic process	8.69565	0.456967	OS02G0738200, OS01G0613800	3
GO:0008152	metabolic process	13.0435	0.502612	OS02G0738200, OS01G0613800, OS06G0306300	3
GO:0043170	macromolecule metabolic process	8.69565	0.621656	OS02G0738200, OS01G0613800	3
GO:0044238	primary metabolic process	8.69565	0.774931	OS02G0738200, OS01G0613800	3
GO:0032446	protein modification by small protein conjugation	4.34783	1	OS02G0738200	3
GO:0050896	response to stimulus	4.34783	1	OS06G0306300	3
GO:0044267	cellular protein metabolic process	4.34783	1	OS02G0738200	3
GO:0009987	cellular process	4.34783	1	OS02G0738200	3
GO:0006950	response to stress	4.34783	1	OS06G0306300	3
GO:0006464	protein modification process	4.34783	1	OS02G0738200	3
GO:0006979	response to oxidative stress	4.34783	1	OS06G0306300	3
GO:0016567	protein ubiquitination	4.34783	1	OS02G0738200	3
GO:0055114	oxidation reduction	4.34783	1	OS06G0306300	3
GO:0044260	cellular macromolecule metabolic process	4.34783	1	OS02G0738200	3
GO:0042221	response to chemical stimulus	4.34783	1	OS06G0306300	3
GO:0070647	protein modification by small protein conjugation or removal	4.34783	1	OS02G0738200	3
GO:0044237	cellular metabolic process	4.34783	1	OS02G0738200	3
GO:0043412	biopolymer modification	4.34783	1	OS02G0738200	3
GO:0006508	proteolysis	4.34783	1	OS01G0613800	3
GO:0043687	post-translational protein modification	4.34783	1	OS02G0738200	3
Cellular component
GO:0031988	membrane-bounded vesicle	13.0435	0.0486128	OS12G0503000, OS04G0154800, OS01G0544200	4
GO:0016023	cytoplasmic membrane-bounded vesicle	13.0435	0.0486128	OS12G0503000, OS04G0154800, OS01G0544200	4
GO:0031982	vesicle	13.0435	0.0502383	OS12G0503000, OS04G0154800, OS01G0544200	4
GO:0031410	cytoplasmic vesicle	13.0435	0.0502383	OS12G0503000, OS04G0154800, OS01G0544200	4
GO:0044424	intracellular part	17.3913	0.507508	OS02G0738200, OS12G0503000, OS04G0154800, OS01G0544200	4
GO:0016020	membrane	8.69565	0.567983	OS12G0503000, OS04G0154800	4
GO:0005622	intracellular	17.3913	0.581131	OS02G0738200, OS12G0503000, OS04G0154800, OS01G0544200	4
GO:0044444	cytoplasmic part	13.0435	0.677752	OS12G0503000, OS04G0154800, OS01G0544200	4
GO:0005737	cytoplasm	13.0435	0.721342	OS12G0503000, OS04G0154800, OS01G0544200	4
GO:0043231	intracellular membrane-bounded organelle	13.0435	0.792098	OS12G0503000, OS04G0154800, OS01G0544200	4
GO:0043227	membrane-bounded organelle	13.0435	0.792701	OS12G0503000, OS04G0154800, OS01G0544200	4
GO:0043229	intracellular organelle	13.0435	0.838593	OS12G0503000, OS04G0154800, OS01G0544200	4
GO:0043226	organelle	13.0435	0.838593	OS12G0503000, OS04G0154800, OS01G0544200	4
GO:0005623	cell	17.3913	0.960961	OS02G0738200, OS12G0503000, OS04G0154800, OS01G0544200	4
GO:0044464	cell part	17.3913	0.960961	OS02G0738200, OS12G0503000, OS04G0154800, OS01G0544200	4
GO:0043234	protein complex	4.34783	1	OS02G0738200	4
GO:0000151	ubiquitin ligase complex	4.34783	1	OS02G0738200	4
GO:0032991	macromolecular complex	4.34783	1	OS02G0738200	4
GO:0009536	plastid	4.34783	1	OS04G0154800	4
Molecular function
GO:0003824	catalytic activity	34.7826	0.0221032	OS02G0738200, OS01G0274100, OS01G0613800, OS09G0538000, OS01G0273800, OS06G0306300, OS01G0382700, OS11G0257200	8
GO:0016491	oxidoreductase activity	13.0435	0.165293	OS01G0274100, OS01G0273800, OS06G0306300	8
GO:0004497	monooxygenase activity	8.69565	0.166822	OS01G0274100, OS01G0273800	8
GO:0008233	peptidase activity	8.69565	0.249949	OS01G0613800, OS01G0382700	8
GO:0016787	hydrolase activity	13.0435	0.393092	OS01G0613800, OS09G0538000, OS01G0382700	8
GO:0005488	binding	17.3913	0.960634	OS02G0738200, OS01G0274100, OS09G0538000, OS06G0306300	8
GO:0004197	cysteine-type endopeptidase activity	4.34783	1	OS01G0613800	8
GO:0004519	endonuclease activity	4.34783	1	OS09G0538000	8
GO:0043169	cation binding	4.34783	1	OS06G0306300	8
GO:0000166	nucleotide binding	4.34783	1	OS01G0274100	8
GO:0019787	small conjugating protein ligase activity	4.34783	1	OS02G0738200	8
GO:0016684	oxidoreductase activity, acting on peroxide as acceptor	4.34783	1	OS06G0306300	8
GO:0016740	transferase activity	4.34783	1	OS11G0257200	8
GO:0001882	nucleoside binding	4.34783	1	OS01G0274100	8
GO:0001883	purine nucleoside binding	4.34783	1	OS01G0274100	8
GO:0070011	peptidase activity, acting on L-amino acid peptides	4.34783	1	OS01G0613800	8
GO:0050662	coenzyme binding	4.34783	1	OS01G0274100	8
GO:0046914	transition metal ion binding	4.34783	1	OS06G0306300	8
GO:0016705	oxidoreductase activity, acting on paired donors, with incorporation or reduction of molecular oxygen	4.34783	1	OS01G0274100	8
GO:0003676	nucleic acid binding	4.34783	1	OS09G0538000	8
GO:0046906	tetrapyrrole binding	4.34783	1	OS06G0306300	8
GO:0005506	iron ion binding	4.34783	1	OS06G0306300	8
GO:0016892	endoribonuclease activity, producing 3'-phosphomonoesters	4.34783	1	OS09G0538000	8
GO:0016894	endonuclease activity, active with either ribo- or deoxyribonucleic acids and producing 3'-phosphomonoesters	4.34783	1	OS09G0538000	8
GO:0017076	purine nucleotide binding	4.34783	1	OS01G0274100	8
GO:0050661	NADP or NADPH binding	4.34783	1	OS01G0274100	8
GO:0016709	oxidoreductase activity, acting on paired donors, with incorporation or reduction of molecular oxygen, NADH or NADPH as one donor, and incorporation of one atom of oxygen	4.34783	1	OS01G0274100	8
GO:0008168	methyltransferase activity	4.34783	1	OS11G0257200	8
GO:0004499	flavin-containing monooxygenase activity	4.34783	1	OS01G0274100	8
GO:0030554	adenyl nucleotide binding	4.34783	1	OS01G0274100	8
GO:0009055	electron carrier activity	4.34783	1	OS06G0306300	8
GO:0005509	calcium ion binding	4.34783	1	OS06G0306300	8
GO:0016874	ligase activity	4.34783	1	OS02G0738200	8
GO:0004521	endoribonuclease activity	4.34783	1	OS09G0538000	8
GO:0016788	hydrolase activity, acting on ester bonds	4.34783	1	OS09G0538000	8
GO:0020037	heme binding	4.34783	1	OS06G0306300	8
GO:0050660	FAD binding	4.34783	1	OS01G0274100	8
GO:0004842	ubiquitin-protein ligase activity	4.34783	1	OS02G0738200	8
GO:0004540	ribonuclease activity	4.34783	1	OS09G0538000	8
GO:0004601	peroxidase activity	4.34783	1	OS06G0306300	8
GO:0033897	ribonuclease T2 activity	4.34783	1	OS09G0538000	8
GO:0016879	ligase activity, forming carbon-nitrogen bonds	4.34783	1	OS02G0738200	8
GO:0046872	metal ion binding	4.34783	1	OS06G0306300	8
GO:0016209	antioxidant activity	4.34783	1	OS06G0306300	8
GO:0008234	cysteine-type peptidase activity	4.34783	1	OS01G0613800	8
GO:0016881	acid-amino acid ligase activity	4.34783	1	OS02G0738200	8
GO:0003723	RNA binding	4.34783	1	OS09G0538000	8
GO:0004175	endopeptidase activity	4.34783	1	OS01G0613800	8
GO:0004518	nuclease activity	4.34783	1	OS09G0538000	8
GO:0043167	ion binding	4.34783	1	OS06G0306300	8
GO:0048037	cofactor binding	4.34783	1	OS01G0274100	8
GO:0016741	transferase activity, transferring one-carbon groups	4.34783	1	OS11G0257200	8
