# Supplementary material for: Genome-wide transcriptome profile of rice hybrids with and without Oryza rufipogon introgression reveals candidate genes for yield
Source: Sci Rep. 2020 Mar 17;10:4873. doi: 10.1038/s41598-020-60922-6 (PMC7078188; doi:10.1038/s41598-020-60922-6)
Supplement: Supplementary file 3 — Supplementary Information 3. [file 41598_2020_60922_MOESM3_ESM.xls]

## Sheet: Table S7- MS Title and Authors
Genome-wide transcriptome profile of rice hybrids with and without Oryza rufipogon introgression reveals candidate genes for yield
G. Haritha1, T. Shashi Rekha2, A. Surekha 1, S. K. Mangrauthia1, R. Rajeshwari2, N. Sarla1*
1ICAR-Indian Institute of Rice Research, Hyderabad 500 030, India
2CSIR-Centre for Cellular and Molecular Biology, Hyderabad 500 007, India
*Corresponding author
N. Sarla
ICAR-National Professor
Biotechnology
ICAR - Indian Institute of Rice Research (IIRR)
Rajendranagar, Hyderabad-500 030, India.
Tel.: +91 40 24591225
Fax: +91 40 24591217
E-mail: sarla_neelamraju@yahoo.com

## Sheet: GO terms_panicle (set2) up DEGs
Table S7. Enriched GO terms in panicle up- and down-regulated DEGs of test hybrid
GO ID	Term	%	PValue	Genes	Total
Biological process
GO:0010410	hemicellulose metabolic process	8	0.0201893	OS11G0702100, OS11G0701800	13
GO:0045493	xylan catabolic process	8	0.0201893	OS11G0702100, OS11G0701800	13
GO:0010383	cell wall polysaccharide metabolic process	8	0.0201893	OS11G0702100, OS11G0701800	13
GO:0045491	xylan metabolic process	8	0.0201893	OS11G0702100, OS11G0701800	13
GO:0006950	response to stress	16	0.0584398	OS06G0547400, OS01G0314800, OS11G0701800, OS05G0379500	13
GO:0044036	cell wall macromolecule metabolic process	8	0.0605841	OS11G0702100, OS11G0701800	13
GO:0000272	polysaccharide catabolic process	8	0.0840823	OS11G0702100, OS11G0701800	13
GO:0050896	response to stimulus	16	0.0964812	OS06G0547400, OS01G0314800, OS11G0701800, OS05G0379500	13
GO:0045449	regulation of transcription	16	0.146969	OS03G0315400, OS04G0301500, OS08G0474000, OS05G0537100	13
GO:0019219	regulation of nucleobase, nucleoside, nucleotide and nucleic acid metabolic process	16	0.148694	OS03G0315400, OS04G0301500, OS08G0474000, OS05G0537100	13
GO:0051171	regulation of nitrogen compound metabolic process	16	0.148694	OS03G0315400, OS04G0301500, OS08G0474000, OS05G0537100	13
GO:0010556	regulation of macromolecule biosynthetic process	16	0.154496	OS03G0315400, OS04G0301500, OS08G0474000, OS05G0537100	13
GO:0009889	regulation of biosynthetic process	16	0.154496	OS03G0315400, OS04G0301500, OS08G0474000, OS05G0537100	13
GO:0031326	regulation of cellular biosynthetic process	16	0.154496	OS03G0315400, OS04G0301500, OS08G0474000, OS05G0537100	13
GO:0031323	regulation of cellular metabolic process	16	0.161271	OS03G0315400, OS04G0301500, OS08G0474000, OS05G0537100	13
GO:0010468	regulation of gene expression	16	0.165747	OS03G0315400, OS04G0301500, OS08G0474000, OS05G0537100	13
GO:0080090	regulation of primary metabolic process	16	0.170872	OS03G0315400, OS04G0301500, OS08G0474000, OS05G0537100	13
GO:0005976	polysaccharide metabolic process	8	0.177811	OS11G0702100, OS11G0701800	13
GO:0060255	regulation of macromolecule metabolic process	16	0.183143	OS03G0315400, OS04G0301500, OS08G0474000, OS05G0537100	13
GO:0019222	regulation of metabolic process	16	0.188758	OS03G0315400, OS04G0301500, OS08G0474000, OS05G0537100	13
GO:0016052	carbohydrate catabolic process	8	0.188763	OS11G0702100, OS11G0701800	13
GO:0005975	carbohydrate metabolic process	12	0.21668	OS11G0702100, OS11G0701800, OS08G0473900	13
GO:0050794	regulation of cellular process	16	0.275024	OS03G0315400, OS04G0301500, OS08G0474000, OS05G0537100	13
GO:0009057	macromolecule catabolic process	8	0.298128	OS11G0702100, OS11G0701800	13
GO:0050789	regulation of biological process	16	0.313213	OS03G0315400, OS04G0301500, OS08G0474000, OS05G0537100	13
GO:0006952	defense response	8	0.315264	OS11G0701800, OS05G0379500	13
GO:0065007	biological regulation	16	0.341289	OS03G0315400, OS04G0301500, OS08G0474000, OS05G0537100	13
GO:0043436	oxoacid metabolic process	8	0.419813	OS07G0529000, OS05G0158600	13
GO:0019752	carboxylic acid metabolic process	8	0.419813	OS07G0529000, OS05G0158600	13
GO:0006082	organic acid metabolic process	8	0.420541	OS07G0529000, OS05G0158600	13
GO:0042180	cellular ketone metabolic process	8	0.425609	OS07G0529000, OS05G0158600	13
GO:0009056	catabolic process	8	0.475431	OS11G0702100, OS11G0701800	13
GO:0006350	transcription	8	0.518202	OS08G0474000, OS05G0537100	13
GO:0006355	regulation of transcription, DNA-dependent	8	0.550897	OS08G0474000, OS05G0537100	13
GO:0051252	regulation of RNA metabolic process	8	0.552621	OS08G0474000, OS05G0537100	13
GO:0044238	primary metabolic process	28	0.680024	OS11G0702100, OS11G0134700, OS11G0701800, OS05G0158600, OS08G0474000, OS08G0473900, OS05G0537100	13
GO:0055114	oxidation reduction	8	0.726449	OS06G0547400, OS05G0158600	13
GO:0043170	macromolecule metabolic process	20	0.741225	OS11G0702100, OS11G0134700, OS11G0701800, OS08G0474000, OS05G0537100	13
GO:0008152	metabolic process	36	0.747072	OS07G0529000, OS11G0702100, OS06G0547400, OS11G0134700, OS11G0701800, OS05G0158600, OS08G0474000, OS08G0473900, OS05G0537100	13
GO:0010467	gene expression	8	0.793753	OS08G0474000, OS05G0537100	13
GO:0034645	cellular macromolecule biosynthetic process	8	0.803679	OS08G0474000, OS05G0537100	13
GO:0009059	macromolecule biosynthetic process	8	0.804486	OS08G0474000, OS05G0537100	13
GO:0006139	nucleobase, nucleoside, nucleotide and nucleic acid metabolic process	8	0.834613	OS08G0474000, OS05G0537100	13
GO:0034641	cellular nitrogen compound metabolic process	8	0.890015	OS08G0474000, OS05G0537100	13
GO:0006807	nitrogen compound metabolic process	8	0.897979	OS08G0474000, OS05G0537100	13
GO:0044249	cellular biosynthetic process	8	0.916743	OS08G0474000, OS05G0537100	13
GO:0009058	biosynthetic process	8	0.933101	OS08G0474000, OS05G0537100	13
GO:0044237	cellular metabolic process	16	0.969312	OS07G0529000, OS05G0158600, OS08G0474000, OS05G0537100	13
GO:0009987	cellular process	20	0.983285	OS07G0529000, OS05G0158600, OS08G0474000, OS05G0379500, OS05G0537100	13
GO:0044260	cellular macromolecule metabolic process	8	0.992727	OS08G0474000, OS05G0537100	13
GO:0006720	isoprenoid metabolic process	4	1	OS05G0158600	13
GO:0016101	diterpenoid metabolic process	4	1	OS05G0158600	13
GO:0006915	apoptosis	4	1	OS05G0379500	13
GO:0006979	response to oxidative stress	4	1	OS06G0547400	13
GO:0019748	secondary metabolic process	4	1	OS05G0158600	13
GO:0008219	cell death	4	1	OS05G0379500	13
GO:0009685	gibberellin metabolic process	4	1	OS05G0158600	13
GO:0042221	response to chemical stimulus	4	1	OS06G0547400	13
GO:0016265	death	4	1	OS05G0379500	13
GO:0006721	terpenoid metabolic process	4	1	OS05G0158600	13
GO:0006629	lipid metabolic process	4	1	OS05G0158600	13
GO:0032787	monocarboxylic acid metabolic process	4	1	OS05G0158600	13
GO:0019538	protein metabolic process	4	1	OS11G0134700	13
GO:0006508	proteolysis	4	1	OS11G0134700	13
GO:0044255	cellular lipid metabolic process	4	1	OS05G0158600	13
Cellular component
GO:0012501	programmed cell death	4	1	OS05G0379500	13
GO:0005634	nucleus	16	0.198444	OS03G0315400, OS04G0301500, OS08G0474000, OS05G0537100	12
GO:0005576	extracellular region	8	0.255615	OS11G0701800, OS01G0124100	12
GO:0043231	intracellular membrane-bounded organelle	40	0.32943	OS03G0315400, OS11G0702100, OS03G0183200, OS01G0314800, OS11G0701800, OS01G0348900, OS01G0124100, OS04G0301500, OS08G0474000, OS05G0537100	12
GO:0043227	membrane-bounded organelle	40	0.330714	OS03G0315400, OS11G0702100, OS03G0183200, OS01G0314800, OS11G0701800, OS01G0348900, OS01G0124100, OS04G0301500, OS08G0474000, OS05G0537100	12
GO:0043229	intracellular organelle	40	0.441021	OS03G0315400, OS11G0702100, OS03G0183200, OS01G0314800, OS11G0701800, OS01G0348900, OS01G0124100, OS04G0301500, OS08G0474000, OS05G0537100	12
GO:0043226	organelle	40	0.441021	OS03G0315400, OS11G0702100, OS03G0183200, OS01G0314800, OS11G0701800, OS01G0348900, OS01G0124100, OS04G0301500, OS08G0474000, OS05G0537100	12
GO:0031988	membrane-bounded vesicle	12	0.442502	OS11G0702100, OS11G0701800, OS01G0124100	12
GO:0016023	cytoplasmic membrane-bounded vesicle	12	0.442502	OS11G0702100, OS11G0701800, OS01G0124100	12
GO:0031982	vesicle	12	0.451886	OS11G0702100, OS11G0701800, OS01G0124100	12
GO:0031410	cytoplasmic vesicle	12	0.451886	OS11G0702100, OS11G0701800, OS01G0124100	12
GO:0044424	intracellular part	40	0.609669	OS03G0315400, OS11G0702100, OS03G0183200, OS01G0314800, OS11G0701800, OS01G0348900, OS01G0124100, OS04G0301500, OS08G0474000, OS05G0537100	12
GO:0005622	intracellular	40	0.730595	OS03G0315400, OS11G0702100, OS03G0183200, OS01G0314800, OS11G0701800, OS01G0348900, OS01G0124100, OS04G0301500, OS08G0474000, OS05G0537100	12
GO:0005739	mitochondrion	12	0.743958	OS03G0183200, OS01G0314800, OS11G0701800	12
GO:0044464	cell part	48	0.864099	OS03G0315400, OS11G0702100, OS12G0132800, OS03G0183200, OS01G0314800, OS08G0544400, OS11G0701800, OS01G0348900, OS01G0124100, OS04G0301500, OS08G0474000, OS05G0537100	12
GO:0005623	cell	48	0.864099	OS03G0315400, OS11G0702100, OS12G0132800, OS03G0183200, OS01G0314800, OS08G0544400, OS11G0701800, OS01G0348900, OS01G0124100, OS04G0301500, OS08G0474000, OS05G0537100	12
GO:0044444	cytoplasmic part	24	0.924139	OS11G0702100, OS03G0183200, OS01G0314800, OS11G0701800, OS01G0348900, OS01G0124100	12
GO:0005737	cytoplasm	24	0.951635	OS11G0702100, OS03G0183200, OS01G0314800, OS11G0701800, OS01G0348900, OS01G0124100	12
GO:0016020	membrane	8	0.953984	OS12G0132800, OS08G0544400	12
GO:0009536	plastid	4	1	OS01G0348900	12
Molecular function
GO:0004553	hydrolase activity, hydrolyzing O-glycosyl compounds	12	0.063773	OS11G0702100, OS11G0701800, OS08G0473900	16
GO:0016798	hydrolase activity, acting on glycosyl bonds	12	0.0720328	OS11G0702100, OS11G0701800, OS08G0473900	16
GO:0043169	cation binding	28	0.0954556	OS11G0702100, OS08G0482600, OS06G0547400, OS11G0704500, OS11G0701800, OS05G0158600, OS08G0473900	16
GO:0043167	ion binding	28	0.0955869	OS11G0702100, OS08G0482600, OS06G0547400, OS11G0704500, OS11G0701800, OS05G0158600, OS08G0473900	16
GO:0030528	transcription regulator activity	12	0.192679	OS04G0301500, OS08G0474000, OS05G0537100	16
GO:0005509	calcium ion binding	8	0.363437	OS06G0547400, OS08G0473900	16
GO:0046872	metal ion binding	20	0.385693	OS08G0482600, OS06G0547400, OS11G0704500, OS05G0158600, OS08G0473900	16
GO:0003700	transcription factor activity	8	0.405914	OS08G0474000, OS05G0537100	16
GO:0005488	binding	48	0.438834	OS04G0614500, OS03G0315400, OS11G0702100, OS08G0482600, OS06G0547400, OS11G0704500, OS11G0701800, OS05G0158600, OS08G0474000, OS08G0473900, OS05G0379500, OS05G0537100	16
GO:0003677	DNA binding	12	0.531889	OS03G0315400, OS08G0474000, OS05G0537100	16
GO:0005506	iron ion binding	8	0.556727	OS06G0547400, OS05G0158600	16
GO:0016787	hydrolase activity	16	0.560076	OS11G0702100, OS11G0134700, OS11G0701800, OS08G0473900	16
GO:0009055	electron carrier activity	8	0.560488	OS08G0482600, OS06G0547400	16
GO:0046914	transition metal ion binding	12	0.747016	OS08G0482600, OS06G0547400, OS05G0158600	16
GO:0003676	nucleic acid binding	12	0.794815	OS03G0315400, OS08G0474000, OS05G0537100	16
GO:0016491	oxidoreductase activity	8	0.814632	OS06G0547400, OS05G0158600	16
GO:0003824	catalytic activity	32	0.875039	OS04G0614500, OS07G0529000, OS11G0702100, OS06G0547400, OS11G0134700, OS11G0701800, OS05G0158600, OS08G0473900	16
GO:0030554	adenyl nucleotide binding	4	1	OS05G0379500	16
GO:0030234	enzyme regulator activity	4	1	OS01G0124100	16
GO:0004866	endopeptidase inhibitor activity	4	1	OS01G0124100	16
GO:0016829	lyase activity	4	1	OS07G0529000	16
GO:0032555	purine ribonucleotide binding	4	1	OS05G0379500	16
GO:0016769	transferase activity, transferring nitrogenous groups	4	1	OS04G0614500	16
GO:0001882	nucleoside binding	4	1	OS05G0379500	16
GO:0004197	cysteine-type endopeptidase activity	4	1	OS11G0134700	16
GO:0008483	transaminase activity	4	1	OS04G0614500	16
GO:0019842	vitamin binding	4	1	OS04G0614500	16
GO:0043565	sequence-specific DNA binding	4	1	OS05G0537100	16
GO:0004175	endopeptidase activity	4	1	OS11G0134700	16
GO:0016209	antioxidant activity	4	1	OS06G0547400	16
GO:0070011	peptidase activity, acting on L-amino acid peptides	4	1	OS11G0134700	16
GO:0046906	tetrapyrrole binding	4	1	OS06G0547400	16
GO:0008233	peptidase activity	4	1	OS11G0134700	16
GO:0016684	oxidoreductase activity, acting on peroxide as acceptor	4	1	OS06G0547400	16
GO:0000166	nucleotide binding	4	1	OS05G0379500	16
GO:0017076	purine nucleotide binding	4	1	OS05G0379500	16
GO:0005524	ATP binding	4	1	OS05G0379500	16
GO:0070279	vitamin B6 binding	4	1	OS04G0614500	16
GO:0004857	enzyme inhibitor activity	4	1	OS01G0124100	16
GO:0016830	carbon-carbon lyase activity	4	1	OS07G0529000	16
GO:0005515	protein binding	4	1	OS05G0379500	16
GO:0008234	cysteine-type peptidase activity	4	1	OS11G0134700	16
GO:0030414	peptidase inhibitor activity	4	1	OS01G0124100	16
GO:0004867	serine-type endopeptidase inhibitor activity	4	1	OS01G0124100	16
GO:0004568	chitinase activity	4	1	OS11G0702100	16
GO:0004601	peroxidase activity	4	1	OS06G0547400	16
GO:0032559	adenyl ribonucleotide binding	4	1	OS05G0379500	16
GO:0032553	ribonucleotide binding	4	1	OS05G0379500	16
GO:0016160	amylase activity	4	1	OS08G0473900	16
GO:0001883	purine nucleoside binding	4	1	OS05G0379500	16
GO:0004556	alpha-amylase activity	4	1	OS08G0473900	16
GO:0048037	cofactor binding	4	1	OS04G0614500	16
GO:0005507	copper ion binding	4	1	OS08G0482600	16
GO:0030170	pyridoxal phosphate binding	4	1	OS04G0614500	16
GO:0004451	isocitrate lyase activity	4	1	OS07G0529000	16
GO:0016740	transferase activity	4	1	OS04G0614500	16
GO:0020037	heme binding	4	1	OS06G0547400	16
GO:0016833	oxo-acid-lyase activity	4	1	OS07G0529000	16

## Sheet: Go terms _panicle down DEGs
GO ID	Term	%	PValue	Genes	Total
Biological process
GO:0006629	lipid metabolic process	8	0.171111	OS01G0215000, OS02G0503500	5
GO:0044238	primary metabolic process	8	0.949366	OS01G0215000, OS02G0503500	5
GO:0008152	metabolic process	8	0.992836	OS01G0215000, OS02G0503500	5
GO:0017148	negative regulation of translation	4	1	OS03G0687700	5
GO:0042180	cellular ketone metabolic process	4	1	OS02G0503500	5
GO:0010558	negative regulation of macromolecule biosynthetic process	4	1	OS03G0687700	5
GO:0050789	regulation of biological process	4	1	OS03G0687700	5
GO:0050896	response to stimulus	4	1	OS12G0555200	5
GO:0010605	negative regulation of macromolecule metabolic process	4	1	OS03G0687700	5
GO:0010556	regulation of macromolecule biosynthetic process	4	1	OS03G0687700	5
GO:0019752	carboxylic acid metabolic process	4	1	OS02G0503500	5
GO:0009987	cellular process	4	1	OS02G0503500	5
GO:0080090	regulation of primary metabolic process	4	1	OS03G0687700	5
GO:0048519	negative regulation of biological process	4	1	OS03G0687700	5
GO:0009890	negative regulation of biosynthetic process	4	1	OS03G0687700	5
GO:0046394	carboxylic acid biosynthetic process	4	1	OS02G0503500	5
GO:0010468	regulation of gene expression	4	1	OS03G0687700	5
GO:0031324	negative regulation of cellular metabolic process	4	1	OS03G0687700	5
GO:0009058	biosynthetic process	4	1	OS02G0503500	5
GO:0009889	regulation of biosynthetic process	4	1	OS03G0687700	5
GO:0031327	negative regulation of cellular biosynthetic process	4	1	OS03G0687700	5
GO:0006417	regulation of translation	4	1	OS03G0687700	5
GO:0006811	ion transport	4	1	OS09G0545000	5
GO:0060255	regulation of macromolecule metabolic process	4	1	OS03G0687700	5
GO:0006812	cation transport	4	1	OS09G0545000	5
GO:0008610	lipid biosynthetic process	4	1	OS02G0503500	5
GO:0065007	biological regulation	4	1	OS03G0687700	5
GO:0006810	transport	4	1	OS09G0545000	5
GO:0051234	establishment of localization	4	1	OS09G0545000	5
GO:0010608	posttranscriptional regulation of gene expression	4	1	OS03G0687700	5
GO:0051248	negative regulation of protein metabolic process	4	1	OS03G0687700	5
GO:0032787	monocarboxylic acid metabolic process	4	1	OS02G0503500	5
GO:0016053	organic acid biosynthetic process	4	1	OS02G0503500	5
GO:0019222	regulation of metabolic process	4	1	OS03G0687700	5
GO:0031326	regulation of cellular biosynthetic process	4	1	OS03G0687700	5
GO:0050794	regulation of cellular process	4	1	OS03G0687700	5
GO:0006082	organic acid metabolic process	4	1	OS02G0503500	5
GO:0006631	fatty acid metabolic process	4	1	OS02G0503500	5
GO:0032269	negative regulation of cellular protein metabolic process	4	1	OS03G0687700	5
GO:0043436	oxoacid metabolic process	4	1	OS02G0503500	5
GO:0048523	negative regulation of cellular process	4	1	OS03G0687700	5
GO:0006950	response to stress	4	1	OS12G0555200	5
GO:0031323	regulation of cellular metabolic process	4	1	OS03G0687700	5
GO:0044255	cellular lipid metabolic process	4	1	OS02G0503500	5
GO:0009607	response to biotic stimulus	4	1	OS12G0555200	5
GO:0044249	cellular biosynthetic process	4	1	OS02G0503500	5
GO:0032268	regulation of cellular protein metabolic process	4	1	OS03G0687700	5
GO:0044237	cellular metabolic process	4	1	OS02G0503500	5
GO:0051179	localization	4	1	OS09G0545000	5
GO:0006952	defense response	4	1	OS12G0555200	5
GO:0051246	regulation of protein metabolic process	4	1	OS03G0687700	5
GO:0055114	oxidation reduction	4	1	OS02G0503500	5
GO:0009892	negative regulation of metabolic process	4	1	OS03G0687700	5
GO:0006633	fatty acid biosynthetic process	4	1	OS02G0503500	5
Cellular component
GO:0016020	membrane	12	0.354559	OS09G0545000, OS01G0534900, OS05G0556800	6
GO:0016021	integral to membrane	8	0.460073	OS09G0545000, OS05G0556800	6
GO:0031224	intrinsic to membrane	8	0.469775	OS09G0545000, OS05G0556800	6
GO:0031988	membrane-bounded vesicle	8	0.51131	OS09G0545000, OS03G0284700	6
GO:0016023	cytoplasmic membrane-bounded vesicle	8	0.51131	OS09G0545000, OS03G0284700	6
GO:0031982	vesicle	8	0.517836	OS09G0545000, OS03G0284700	6
GO:0031410	cytoplasmic vesicle	8	0.517836	OS09G0545000, OS03G0284700	6
GO:0044425	membrane part	8	0.532003	OS09G0545000, OS05G0556800	6
GO:0044444	cytoplasmic part	16	0.717952	OS09G0545000, OS01G0584700, OS02G0503500, OS03G0284700	6
GO:0005737	cytoplasm	16	0.768366	OS09G0545000, OS01G0584700, OS02G0503500, OS03G0284700	6
GO:0043231	intracellular membrane-bounded organelle	16	0.845396	OS09G0545000, OS01G0584700, OS02G0503500, OS03G0284700	6
GO:0043227	membrane-bounded organelle	16	0.84602	OS09G0545000, OS01G0584700, OS02G0503500, OS03G0284700	6
GO:0043229	intracellular organelle	16	0.891646	OS09G0545000, OS01G0584700, OS02G0503500, OS03G0284700	6
GO:0043226	organelle	16	0.891646	OS09G0545000, OS01G0584700, OS02G0503500, OS03G0284700	6
GO:0005623	cell	24	0.93578	OS09G0545000, OS01G0584700, OS01G0534900, OS05G0556800, OS02G0503500, OS03G0284700	6
GO:0044464	cell part	24	0.93578	OS09G0545000, OS01G0584700, OS01G0534900, OS05G0556800, OS02G0503500, OS03G0284700	6
GO:0044424	intracellular part	16	0.940323	OS09G0545000, OS01G0584700, OS02G0503500, OS03G0284700	6
GO:0005622	intracellular	16	0.965222	OS09G0545000, OS01G0584700, OS02G0503500, OS03G0284700	6
GO:0009536	plastid	4	1	OS02G0503500	6
GO:0005739	mitochondrion	4	1	OS01G0584700	6
Molecular function
GO:0016787	hydrolase activity	12	0.317848	OS01G0215000, OS03G0687700, OS01G0382700	7
GO:0000166	nucleotide binding	8	0.780612	OS09G0314500, OS02G0503500	7
GO:0003824	catalytic activity	16	0.792342	OS01G0215000, OS03G0687700, OS02G0503500, OS01G0382700	7
GO:0005488	binding	12	0.984679	OS09G0314500, OS10G0501900, OS02G0503500	7
GO:0015299	solute:hydrogen antiporter activity	4	1	OS09G0545000	7
GO:0008324	cation transmembrane transporter activity	4	1	OS09G0545000	7
GO:0050662	coenzyme binding	4	1	OS02G0503500	7
GO:0022804	active transmembrane transporter activity	4	1	OS09G0545000	7
GO:0030597	RNA glycosylase activity	4	1	OS03G0687700	7
GO:0016798	hydrolase activity, acting on glycosyl bonds	4	1	OS03G0687700	7
GO:0016614	oxidoreductase activity, acting on CH-OH group of donors	4	1	OS02G0503500	7
GO:0016616	oxidoreductase activity, acting on the CH-OH group of donors, NAD or NADP as acceptor	4	1	OS02G0503500	7
GO:0004312	fatty-acid synthase activity	4	1	OS02G0503500	7
GO:0015291	secondary active transmembrane transporter activity	4	1	OS09G0545000	7
GO:0015075	ion transmembrane transporter activity	4	1	OS09G0545000	7
GO:0003676	nucleic acid binding	4	1	OS09G0314500	7
GO:0048037	cofactor binding	4	1	OS02G0503500	7
GO:0022891	substrate-specific transmembrane transporter activity	4	1	OS09G0545000	7
GO:0016799	hydrolase activity, hydrolyzing N-glycosyl compounds	4	1	OS03G0687700	7
GO:0016788	hydrolase activity, acting on ester bonds	4	1	OS01G0215000	7
GO:0030598	rRNA N-glycosylase activity	4	1	OS03G0687700	7
GO:0015297	antiporter activity	4	1	OS09G0545000	7
GO:0015298	solute:cation antiporter activity	4	1	OS09G0545000	7
GO:0015300	solute:solute antiporter activity	4	1	OS09G0545000	7
GO:0005215	transporter activity	4	1	OS09G0545000	7
GO:0008233	peptidase activity	4	1	OS01G0382700	7
GO:0004316	3-oxoacyl-[acyl-carrier-protein] reductase activity	4	1	OS02G0503500	7
GO:0016740	transferase activity	4	1	OS02G0503500	7
GO:0022892	substrate-specific transporter activity	4	1	OS09G0545000	7
GO:0016746	transferase activity, transferring acyl groups	4	1	OS02G0503500	7
GO:0051287	NAD or NADH binding	4	1	OS02G0503500	7
GO:0008415	acyltransferase activity	4	1	OS02G0503500	7
GO:0022857	transmembrane transporter activity	4	1	OS09G0545000	7
GO:0016747	transferase activity, transferring acyl groups other than amino-acyl groups	4	1	OS02G0503500	7
GO:0016491	oxidoreductase activity	4	1	OS02G0503500	7
