# Supplementary material for: Genome-wide transcriptome profile of rice hybrids with and without Oryza rufipogon introgression reveals candidate genes for yield
Source: Sci Rep. 2020 Mar 17;10:4873. doi: 10.1038/s41598-020-60922-6 (PMC7078188; doi:10.1038/s41598-020-60922-6)
Supplement: Supplementary file 4 — Supplementary Information 4. [file 41598_2020_60922_MOESM4_ESM.xls]

## Sheet: Table S8- Title and Authors
Genome-wide transcriptome profile of rice hybrids with and without Oryza rufipogon introgression reveals candidate genes for yield
G. Haritha1, T. Shashi Rekha2, A. Surekha 1, S. K. Mangrauthia1, R. Rajeshwari2, N. Sarla1*
1ICAR-Indian Institute of Rice Research, Hyderabad 500 030, India
2CSIR-Centre for Cellular and Molecular Biology, Hyderabad 500 007, India
*Corresponding author
N. Sarla
ICAR-National Professor
Biotechnology
ICAR - Indian Institute of Rice Research (IIRR)
Rajendranagar, Hyderabad-500 030, India.
Tel.: +91 40 24591225
Fax: +91 40 24591217
E-mail: sarla_neelamraju@yahoo.com

## Sheet: Common GO terms
Table S8. The GO terms common between flag leaf and panicle of test hybrid
GO ID	Term	%	P value	Genes	Total
Biological process
GO:0006950	response to stress	16	0.0584398	OS06G0547400, OS01G0314800, OS11G0701800, OS05G0379500	4
GO:0050896	response to stimulus	16	0.0964812	OS06G0547400, OS01G0314800, OS11G0701800, OS05G0379500	4
GO:0045449	regulation of transcription	16	0.146969	OS03G0315400, OS04G0301500, OS08G0474000, OS05G0537100	4
GO:0019219	regulation of nucleobase, nucleoside, nucleotide and nucleic acid metabolic process	16	0.148694	OS03G0315400, OS04G0301500, OS08G0474000, OS05G0537100	4
GO:0051171	regulation of nitrogen compound metabolic process	16	0.148694	OS03G0315400, OS04G0301500, OS08G0474000, OS05G0537100	4
GO:0010556	regulation of macromolecule biosynthetic process	16	0.154496	OS03G0315400, OS04G0301500, OS08G0474000, OS05G0537100	4
GO:0009889	regulation of biosynthetic process	16	0.154496	OS03G0315400, OS04G0301500, OS08G0474000, OS05G0537100	4
GO:0031326	regulation of cellular biosynthetic process	16	0.154496	OS03G0315400, OS04G0301500, OS08G0474000, OS05G0537100	4
GO:0031323	regulation of cellular metabolic process	16	0.161271	OS03G0315400, OS04G0301500, OS08G0474000, OS05G0537100	4
GO:0010468	regulation of gene expression	16	0.165747	OS03G0315400, OS04G0301500, OS08G0474000, OS05G0537100	4
GO:0080090	regulation of primary metabolic process	16	0.170872	OS03G0315400, OS04G0301500, OS08G0474000, OS05G0537100	4
GO:0060255	regulation of macromolecule metabolic process	16	0.183143	OS03G0315400, OS04G0301500, OS08G0474000, OS05G0537100	4
GO:0019222	regulation of metabolic process	16	0.188758	OS03G0315400, OS04G0301500, OS08G0474000, OS05G0537100	4
GO:0050794	regulation of cellular process	16	0.275024	OS03G0315400, OS04G0301500, OS08G0474000, OS05G0537100	4
GO:0050789	regulation of biological process	16	0.313213	OS03G0315400, OS04G0301500, OS08G0474000, OS05G0537100	4
GO:0006952	defense response	8	0.315264	OS11G0701800, OS05G0379500	2
GO:0065007	biological regulation	16	0.341289	OS03G0315400, OS04G0301500, OS08G0474000, OS05G0537100	4
GO:0006350	transcription	8	0.518202	OS08G0474000, OS05G0537100	2
GO:0006355	regulation of transcription, DNA-dependent	8	0.550897	OS08G0474000, OS05G0537100	2
GO:0051252	regulation of RNA metabolic process	8	0.552621	OS08G0474000, OS05G0537100	2
GO:0044238	primary metabolic process	28	0.680024	OS11G0702100, OS11G0134700, OS11G0701800, OS05G0158600, OS08G0474000, OS08G0473900, OS05G0537100	7
GO:0055114	oxidation reduction	8	0.726449	OS06G0547400, OS05G0158600	2
GO:0043170	macromolecule metabolic process	20	0.741225	OS11G0702100, OS11G0134700, OS11G0701800, OS08G0474000, OS05G0537100	5
GO:0008152	metabolic process	36	0.747072	OS07G0529000, OS11G0702100, OS06G0547400, OS11G0134700, OS11G0701800, OS05G0158600, OS08G0474000, OS08G0473900, OS05G0537100	9
GO:0010467	gene expression	8	0.793753	OS08G0474000, OS05G0537100	2
GO:0034645	cellular macromolecule biosynthetic process	8	0.803679	OS08G0474000, OS05G0537100	2
GO:0009059	macromolecule biosynthetic process	8	0.804486	OS08G0474000, OS05G0537100	2
GO:0006139	nucleobase, nucleoside, nucleotide and nucleic acid metabolic process	8	0.834613	OS08G0474000, OS05G0537100	2
GO:0034641	cellular nitrogen compound metabolic process	8	0.890015	OS08G0474000, OS05G0537100	2
GO:0006807	nitrogen compound metabolic process	8	0.897979	OS08G0474000, OS05G0537100	2
GO:0044249	cellular biosynthetic process	8	0.916743	OS08G0474000, OS05G0537100	2
GO:0009058	biosynthetic process	8	0.933101	OS08G0474000, OS05G0537100	2
GO:0044237	cellular metabolic process	16	0.969312	OS07G0529000, OS05G0158600, OS08G0474000, OS05G0537100	4
GO:0009987	cellular process	20	0.983285	OS07G0529000, OS05G0158600, OS08G0474000, OS05G0379500, OS05G0537100	5
GO:0044260	cellular macromolecule metabolic process	8	0.992727	OS08G0474000, OS05G0537100	2
GO:0006915	apoptosis	4	1	OS05G0379500	1
GO:0006979	response to oxidative stress	4	1	OS06G0547400	1
GO:0008219	cell death	4	1	OS05G0379500	1
GO:0042221	response to chemical stimulus	4	1	OS06G0547400	1
GO:0016265	death	4	1	OS05G0379500	1
GO:0006629	lipid metabolic process	4	1	OS05G0158600	1
GO:0019538	protein metabolic process	4	1	OS11G0134700	1
GO:0006508	proteolysis	4	1	OS11G0134700	1
Cellular component
GO:0012501	programmed cell death	4	1	OS05G0379500	1
GO:0005634	nucleus	16	0.198444	OS03G0315400, OS04G0301500, OS08G0474000, OS05G0537100	4
GO:0043231	intracellular membrane-bounded organelle	40	0.32943	OS03G0315400, OS11G0702100, OS03G0183200, OS01G0314800, OS11G0701800, OS01G0348900, OS01G0124100, OS04G0301500, OS08G0474000, OS05G0537100	10
GO:0043227	membrane-bounded organelle	40	0.330714	OS03G0315400, OS11G0702100, OS03G0183200, OS01G0314800, OS11G0701800, OS01G0348900, OS01G0124100, OS04G0301500, OS08G0474000, OS05G0537100	10
GO:0043229	intracellular organelle	40	0.441021	OS03G0315400, OS11G0702100, OS03G0183200, OS01G0314800, OS11G0701800, OS01G0348900, OS01G0124100, OS04G0301500, OS08G0474000, OS05G0537100	10
GO:0043226	organelle	40	0.441021	OS03G0315400, OS11G0702100, OS03G0183200, OS01G0314800, OS11G0701800, OS01G0348900, OS01G0124100, OS04G0301500, OS08G0474000, OS05G0537100	10
GO:0031988	membrane-bounded vesicle	12	0.442502	OS11G0702100, OS11G0701800, OS01G0124100	3
GO:0016023	cytoplasmic membrane-bounded vesicle	12	0.442502	OS11G0702100, OS11G0701800, OS01G0124100	3
GO:0031982	vesicle	12	0.451886	OS11G0702100, OS11G0701800, OS01G0124100	3
GO:0031410	cytoplasmic vesicle	12	0.451886	OS11G0702100, OS11G0701800, OS01G0124100	3
GO:0044424	intracellular part	40	0.609669	OS03G0315400, OS11G0702100, OS03G0183200, OS01G0314800, OS11G0701800, OS01G0348900, OS01G0124100, OS04G0301500, OS08G0474000, OS05G0537100	10
GO:0005622	intracellular	40	0.730595	OS03G0315400, OS11G0702100, OS03G0183200, OS01G0314800, OS11G0701800, OS01G0348900, OS01G0124100, OS04G0301500, OS08G0474000, OS05G0537100	10
GO:0005739	mitochondrion	12	0.743958	OS03G0183200, OS01G0314800, OS11G0701800	3
GO:0044464	cell part	48	0.864099	OS03G0315400, OS11G0702100, OS12G0132800, OS03G0183200, OS01G0314800, OS08G0544400, OS11G0701800, OS01G0348900, OS01G0124100, OS04G0301500, OS08G0474000, OS05G0537100	12
GO:0005623	cell	48	0.864099	OS03G0315400, OS11G0702100, OS12G0132800, OS03G0183200, OS01G0314800, OS08G0544400, OS11G0701800, OS01G0348900, OS01G0124100, OS04G0301500, OS08G0474000, OS05G0537100	12
GO:0044444	cytoplasmic part	24	0.924139	OS11G0702100, OS03G0183200, OS01G0314800, OS11G0701800, OS01G0348900, OS01G0124100	6
GO:0005737	cytoplasm	24	0.951635	OS11G0702100, OS03G0183200, OS01G0314800, OS11G0701800, OS01G0348900, OS01G0124100	6
GO:0016020	membrane	8	0.953984	OS12G0132800, OS08G0544400	2
GO:0009536	plastid	4	1	OS01G0348900	1
GO:0016021	integral to membrane	8	0.460073	OS09G0545000, OS05G0556800	2
GO:0031224	intrinsic to membrane	8	0.469775	OS09G0545000, OS05G0556800	2
GO:0044425	membrane part	8	0.532003	OS09G0545000, OS05G0556800	2
Molecular function
GO:0043169	cation binding	28	0.0954556	OS11G0702100, OS08G0482600, OS06G0547400, OS11G0704500, OS11G0701800, OS05G0158600, OS08G0473900	7
GO:0043167	ion binding	28	0.0955869	OS11G0702100, OS08G0482600, OS06G0547400, OS11G0704500, OS11G0701800, OS05G0158600, OS08G0473900	7
GO:0030528	transcription regulator activity	12	0.192679	OS04G0301500, OS08G0474000, OS05G0537100	3
GO:0005509	calcium ion binding	8	0.363437	OS06G0547400, OS08G0473900	2
GO:0046872	metal ion binding	20	0.385693	OS08G0482600, OS06G0547400, OS11G0704500, OS05G0158600, OS08G0473900	5
GO:0003700	transcription factor activity	8	0.405914	OS08G0474000, OS05G0537100	2
GO:0005488	binding	48	0.438834	OS04G0614500, OS03G0315400, OS11G0702100, OS08G0482600, OS06G0547400, OS11G0704500, OS11G0701800, OS05G0158600, OS08G0474000, OS08G0473900, OS05G0379500, OS05G0537100	12
GO:0003677	DNA binding	12	0.531889	OS03G0315400, OS08G0474000, OS05G0537100	3
GO:0005506	iron ion binding	8	0.556727	OS06G0547400, OS05G0158600	2
GO:0016787	hydrolase activity	16	0.560076	OS11G0702100, OS11G0134700, OS11G0701800, OS08G0473900	4
GO:0009055	electron carrier activity	8	0.560488	OS08G0482600, OS06G0547400	2
GO:0046914	transition metal ion binding	12	0.747016	OS08G0482600, OS06G0547400, OS05G0158600	3
GO:0003676	nucleic acid binding	12	0.794815	OS03G0315400, OS08G0474000, OS05G0537100	3
GO:0016491	oxidoreductase activity	8	0.814632	OS06G0547400, OS05G0158600	2
GO:0003824	catalytic activity	32	0.875039	OS04G0614500, OS07G0529000, OS11G0702100, OS06G0547400, OS11G0134700, OS11G0701800, OS05G0158600, OS08G0473900	8
GO:0030554	adenyl nucleotide binding	4	1	OS05G0379500	1
GO:0032555	purine ribonucleotide binding	4	1	OS05G0379500	1
GO:0001882	nucleoside binding	4	1	OS05G0379500	1
GO:0004197	cysteine-type endopeptidase activity	4	1	OS11G0134700	1
GO:0004175	endopeptidase activity	4	1	OS11G0134700	1
GO:0016209	antioxidant activity	4	1	OS06G0547400	1
GO:0070011	peptidase activity, acting on L-amino acid peptides	4	1	OS11G0134700	1
GO:0046906	tetrapyrrole binding	4	1	OS06G0547400	1
GO:0008233	peptidase activity	4	1	OS11G0134700	1
GO:0016684	oxidoreductase activity, acting on peroxide as acceptor	4	1	OS06G0547400	1
GO:0000166	nucleotide binding	4	1	OS05G0379500	1
GO:0017076	purine nucleotide binding	4	1	OS05G0379500	1
GO:0005524	ATP binding	4	1	OS05G0379500	1
GO:0005515	protein binding	4	1	OS05G0379500	1
GO:0008234	cysteine-type peptidase activity	4	1	OS11G0134700	1
GO:0004601	peroxidase activity	4	1	OS06G0547400	1
GO:0032559	adenyl ribonucleotide binding	4	1	OS05G0379500	1
GO:0032553	ribonucleotide binding	4	1	OS05G0379500	1
GO:0001883	purine nucleoside binding	4	1	OS05G0379500	1
GO:0048037	cofactor binding	4	1	OS04G0614500	1
GO:0016740	transferase activity	4	1	OS04G0614500	1
GO:0020037	heme binding	4	1	OS06G0547400	1
GO:0050662	coenzyme binding	4	1	OS02G0503500	1
GO:0016788	hydrolase activity, acting on ester bonds	4	1	OS01G0215000	1

## Sheet: Uique in leaf
The GO terms expressed only in leaf
GO ID	Term	%	P value	Genes	Total
Biological process
GO:0043687	post-translational protein modification	7.14286	1	OS04G0616700	1
GO:0031163	metallo-sulfur cluster assembly	7.14286	1	OS12G0176200	1
GO:0006464	protein modification process	7.14286	1	OS04G0616700	1
GO:0006468	protein amino acid phosphorylation	7.14286	1	OS04G0616700	1
GO:0006796	phosphate metabolic process	7.14286	1	OS04G0616700	1
GO:0016226	iron-sulfur cluster assembly	7.14286	1	OS12G0176200	1
GO:0044267	cellular protein metabolic process	7.14286	1	OS04G0616700	1
GO:0016310	phosphorylation	7.14286	1	OS04G0616700	1
GO:0006793	phosphorus metabolic process	7.14286	1	OS04G0616700	1
GO:0051186	cofactor metabolic process	7.14286	1	OS12G0176200	1
GO:0043412	biopolymer modification	7.14286	1	OS04G0616700	1
GO:0051188	cofactor biosynthetic process	7.14286	1	OS12G0176200	1
GO:0032446	protein modification by small protein conjugation	4.34783	1	OS02G0738200	1
GO:0016567	protein ubiquitination	4.34783	1	OS02G0738200	1
GO:0070647	protein modification by small protein conjugation or removal	4.34783	1	OS02G0738200	1
Cellular component
GO:0044446	intracellular organelle part	7.14286	1	OS12G0176200	1
GO:0044434	chloroplast part	7.14286	1	OS12G0176200	1
GO:0009570	chloroplast stroma	7.14286	1	OS12G0176200	1
GO:0009507	chloroplast	7.14286	1	OS12G0176200	1
GO:0044435	plastid part	7.14286	1	OS12G0176200	1
GO:0044422	organelle part	7.14286	1	OS12G0176200	1
GO:0009532	plastid stroma	7.14286	1	OS12G0176200	1
GO:0043234	protein complex	4.34783	1	OS02G0738200	1
GO:0000151	ubiquitin ligase complex	4.34783	1	OS02G0738200	1
GO:0032991	macromolecular complex	4.34783	1	OS02G0738200	1
Molecular function
GO:0016772	transferase activity, transferring phosphorus-containing groups	7.14286	1	OS04G0616700	1
GO:0004674	protein serine/threonine kinase activity	7.14286	1	OS04G0616700	1
GO:0051540	metal cluster binding	7.14286	1	OS12G0176200	1
GO:0051536	iron-sulfur cluster binding	7.14286	1	OS12G0176200	1
GO:0016301	kinase activity	7.14286	1	OS04G0616700	1
GO:0004672	protein kinase activity	7.14286	1	OS04G0616700	1
GO:0016773	phosphotransferase activity, alcohol group as acceptor	7.14286	1	OS04G0616700	1
GO:0004497	monooxygenase activity	8.69565	0.166822	OS01G0274100, OS01G0273800	2
GO:0004519	endonuclease activity	4.34783	1	OS09G0538000	1
GO:0019787	small conjugating protein ligase activity	4.34783	1	OS02G0738200	1
GO:0016705	oxidoreductase activity, acting on paired donors, with incorporation or reduction of molecular oxygen	4.34783	1	OS01G0274100	1
GO:0016892	endoribonuclease activity, producing 3'-phosphomonoesters	4.34783	1	OS09G0538000	1
GO:0016894	endonuclease activity, active with either ribo- or deoxyribonucleic acids and producing 3'-phosphomonoesters	4.34783	1	OS09G0538000	1
GO:0050661	NADP or NADPH binding	4.34783	1	OS01G0274100	1
GO:0016709	oxidoreductase activity, acting on paired donors, with incorporation or reduction of molecular oxygen, NADH or NADPH as one donor, and incorporation of one atom of oxygen	4.34783	1	OS01G0274100	1
GO:0008168	methyltransferase activity	4.34783	1	OS11G0257200	1
GO:0004499	flavin-containing monooxygenase activity	4.34783	1	OS01G0274100	1
GO:0016874	ligase activity	4.34783	1	OS02G0738200	1
GO:0004521	endoribonuclease activity	4.34783	1	OS09G0538000	1
GO:0050660	FAD binding	4.34783	1	OS01G0274100	1
GO:0004842	ubiquitin-protein ligase activity	4.34783	1	OS02G0738200	1
GO:0004540	ribonuclease activity	4.34783	1	OS09G0538000	1
GO:0033897	ribonuclease T2 activity	4.34783	1	OS09G0538000	1
GO:0016879	ligase activity, forming carbon-nitrogen bonds	4.34783	1	OS02G0738200	1
GO:0016881	acid-amino acid ligase activity	4.34783	1	OS02G0738200	1
GO:0003723	RNA binding	4.34783	1	OS09G0538000	1
GO:0004518	nuclease activity	4.34783	1	OS09G0538000	1
GO:0016741	transferase activity, transferring one-carbon groups	4.34783	1	OS11G0257200	1

## Sheet: unique in panicle
The GO terms expressed only in panicle
GO ID	Term	%	P value	Genes	Total
Biological process
GO:0010410	hemicellulose metabolic process	8	0.0201893	OS11G0702100, OS11G0701800	2
GO:0045493	xylan catabolic process	8	0.0201893	OS11G0702100, OS11G0701800	2
GO:0010383	cell wall polysaccharide metabolic process	8	0.0201893	OS11G0702100, OS11G0701800	2
GO:0045491	xylan metabolic process	8	0.0201893	OS11G0702100, OS11G0701800	2
GO:0044036	cell wall macromolecule metabolic process	8	0.0605841	OS11G0702100, OS11G0701800	2
GO:0000272	polysaccharide catabolic process	8	0.0840823	OS11G0702100, OS11G0701800	2
GO:0005976	polysaccharide metabolic process	8	0.177811	OS11G0702100, OS11G0701800	2
GO:0016052	carbohydrate catabolic process	8	0.188763	OS11G0702100, OS11G0701800	2
GO:0005975	carbohydrate metabolic process	12	0.21668	OS11G0702100, OS11G0701800, OS08G0473900	3
GO:0009057	macromolecule catabolic process	8	0.298128	OS11G0702100, OS11G0701800	2
GO:0043436	oxoacid metabolic process	8	0.419813	OS07G0529000, OS05G0158600	2
GO:0019752	carboxylic acid metabolic process	8	0.419813	OS07G0529000, OS05G0158600	2
GO:0006082	organic acid metabolic process	8	0.420541	OS07G0529000, OS05G0158600	2
GO:0042180	cellular ketone metabolic process	8	0.425609	OS07G0529000, OS05G0158600	2
GO:0009056	catabolic process	8	0.475431	OS11G0702100, OS11G0701800	2
GO:0006720	isoprenoid metabolic process	4	1	OS05G0158600	1
GO:0016101	diterpenoid metabolic process	4	1	OS05G0158600	1
GO:0019748	secondary metabolic process	4	1	OS05G0158600	1
GO:0009685	gibberellin metabolic process	4	1	OS05G0158600	1
GO:0006721	terpenoid metabolic process	4	1	OS05G0158600	1
GO:0032787	monocarboxylic acid metabolic process	4	1	OS05G0158600	1
GO:0044255	cellular lipid metabolic process	4	1	OS05G0158600	1
GO:0017148	negative regulation of translation	4	1	OS03G0687700	1
GO:0010558	negative regulation of macromolecule biosynthetic process	4	1	OS03G0687700	1
GO:0010605	negative regulation of macromolecule metabolic process	4	1	OS03G0687700	1
GO:0048519	negative regulation of biological process	4	1	OS03G0687700	1
GO:0009890	negative regulation of biosynthetic process	4	1	OS03G0687700	1
GO:0046394	carboxylic acid biosynthetic process	4	1	OS02G0503500	1
GO:0031324	negative regulation of cellular metabolic process	4	1	OS03G0687700	1
GO:0031327	negative regulation of cellular biosynthetic process	4	1	OS03G0687700	1
GO:0006417	regulation of translation	4	1	OS03G0687700	1
GO:0006811	ion transport	4	1	OS09G0545000	1
GO:0006812	cation transport	4	1	OS09G0545000	1
GO:0008610	lipid biosynthetic process	4	1	OS02G0503500	1
GO:0006810	transport	4	1	OS09G0545000	1
GO:0051234	establishment of localization	4	1	OS09G0545000	1
GO:0010608	posttranscriptional regulation of gene expression	4	1	OS03G0687700	1
GO:0051248	negative regulation of protein metabolic process	4	1	OS03G0687700	1
GO:0016053	organic acid biosynthetic process	4	1	OS02G0503500	1
GO:0006631	fatty acid metabolic process	4	1	OS02G0503500	1
GO:0032269	negative regulation of cellular protein metabolic process	4	1	OS03G0687700	1
GO:0048523	negative regulation of cellular process	4	1	OS03G0687700	1
GO:0009607	response to biotic stimulus	4	1	OS12G0555200	1
GO:0032268	regulation of cellular protein metabolic process	4	1	OS03G0687700	1
GO:0051179	localization	4	1	OS09G0545000	1
GO:0051246	regulation of protein metabolic process	4	1	OS03G0687700	1
GO:0009892	negative regulation of metabolic process	4	1	OS03G0687700	1
GO:0006633	fatty acid biosynthetic process	4	1	OS02G0503500	1
Cellular component
GO:0005576	extracellular region	8	0.255615	OS11G0701800, OS01G0124100	2
Molecular function
GO:0004553	hydrolase activity, hydrolyzing O-glycosyl compounds	12	0.063773	OS11G0702100, OS11G0701800, OS08G0473900	3
GO:0016798	hydrolase activity, acting on glycosyl bonds	12	0.0720328	OS11G0702100, OS11G0701800, OS08G0473900	3
GO:0030234	enzyme regulator activity	4	1	OS01G0124100	1
GO:0004866	endopeptidase inhibitor activity	4	1	OS01G0124100	1
GO:0016829	lyase activity	4	1	OS07G0529000	1
GO:0016769	transferase activity, transferring nitrogenous groups	4	1	OS04G0614500	1
GO:0008483	transaminase activity	4	1	OS04G0614500	1
GO:0019842	vitamin binding	4	1	OS04G0614500	1
GO:0043565	sequence-specific DNA binding	4	1	OS05G0537100	1
GO:0070279	vitamin B6 binding	4	1	OS04G0614500	1
GO:0004857	enzyme inhibitor activity	4	1	OS01G0124100	1
GO:0016830	carbon-carbon lyase activity	4	1	OS07G0529000	1
GO:0030414	peptidase inhibitor activity	4	1	OS01G0124100	1
GO:0004867	serine-type endopeptidase inhibitor activity	4	1	OS01G0124100	1
GO:0004568	chitinase activity	4	1	OS11G0702100	1
GO:0016160	amylase activity	4	1	OS08G0473900	1
GO:0004556	alpha-amylase activity	4	1	OS08G0473900	1
GO:0005507	copper ion binding	4	1	OS08G0482600	1
GO:0030170	pyridoxal phosphate binding	4	1	OS04G0614500	1
GO:0004451	isocitrate lyase activity	4	1	OS07G0529000	1
GO:0016833	oxo-acid-lyase activity	4	1	OS07G0529000	1
GO:0015299	solute:hydrogen antiporter activity	4	1	OS09G0545000	1
GO:0008324	cation transmembrane transporter activity	4	1	OS09G0545000	1
GO:0022804	active transmembrane transporter activity	4	1	OS09G0545000	1
GO:0030597	RNA glycosylase activity	4	1	OS03G0687700	1
GO:0016614	oxidoreductase activity, acting on CH-OH group of donors	4	1	OS02G0503500	1
GO:0016616	oxidoreductase activity, acting on the CH-OH group of donors, NAD or NADP as acceptor	4	1	OS02G0503500	1
GO:0004312	fatty-acid synthase activity	4	1	OS02G0503500	1
GO:0015291	secondary active transmembrane transporter activity	4	1	OS09G0545000	1
GO:0015075	ion transmembrane transporter activity	4	1	OS09G0545000	1
GO:0022891	substrate-specific transmembrane transporter activity	4	1	OS09G0545000	1
GO:0016799	hydrolase activity, hydrolyzing N-glycosyl compounds	4	1	OS03G0687700	1
GO:0030598	rRNA N-glycosylase activity	4	1	OS03G0687700	1
GO:0015297	antiporter activity	4	1	OS09G0545000	1
GO:0015298	solute:cation antiporter activity	4	1	OS09G0545000	1
GO:0015300	solute:solute antiporter activity	4	1	OS09G0545000	1
GO:0005215	transporter activity	4	1	OS09G0545000	1
GO:0004316	3-oxoacyl-[acyl-carrier-protein] reductase activity	4	1	OS02G0503500	1
GO:0022892	substrate-specific transporter activity	4	1	OS09G0545000	1
GO:0016746	transferase activity, transferring acyl groups	4	1	OS02G0503500	1
GO:0051287	NAD or NADH binding	4	1	OS02G0503500	1
GO:0008415	acyltransferase activity	4	1	OS02G0503500	1
GO:0022857	transmembrane transporter activity	4	1	OS09G0545000	1
GO:0016747	transferase activity, transferring acyl groups other than amino-acyl groups	4	1	OS02G0503500	1
