# Supplementary material for: Genome-wide transcriptome profile of rice hybrids with and without Oryza rufipogon introgression reveals candidate genes for yield
Source: Sci Rep. 2020 Mar 17;10:4873. doi: 10.1038/s41598-020-60922-6 (PMC7078188; doi:10.1038/s41598-020-60922-6)
Supplement: Supplementary file 5 — Supplementary Information 5. [file 41598_2020_60922_MOESM5_ESM.xls]

## Sheet: Table S9-MS Title and Authors
Genome-wide transcriptome profile of rice hybrids with and without Oryza rufipogon introgression reveals candidate genes for yield
G. Haritha1, T. Shashi Rekha2, A. Surekha 1, S. K. Mangrauthia1, R. Rajeshwari2, N. Sarla1*
1ICAR-Indian Institute of Rice Research, Hyderabad 500 030, India
2CSIR-Centre for Cellular and Molecular Biology, Hyderabad 500 007, India
*Corresponding author
N. Sarla
ICAR-National Professor
Biotechnology
ICAR - Indian Institute of Rice Research (IIRR)
Rajendranagar, Hyderabad-500 030, India.
Tel.: +91 40 24591225
Fax: +91 40 24591217
E-mail: sarla_neelamraju@yahoo.com

## Sheet: KEGG_leaf up DEGS
Table S9. List of flag leaf up and down-regulated genes involved metabolisms of test hybrid.
KEGG ID	Pathways	Genes	No. of Genes
osa01100	Metabolic pathways	OS02G0831500,OS06G0256500,OS01G0682001,OS10G0422200,OS03G0708000,OS05G0456300,OS04G0662700,OS03G0712700,OS02G0744800,OS02G0613900,OS08G0434300,OS05G0408900,OS02G0202700,OS12G0626400,OS04G0578400	15
PWY-5461	betanidin degradation	OS06G0521500,OS02G0833900,OS09G0563500,OS02G0240500,OS01G0327100,OS10G0536700,OS06G0521200,OS02G0161800	8
osa01062	Biosynthesis of terpenoids and steroids	OS06G0256500,OS08G0434300,OS05G0408900,OS12G0626400,OS04G0578400	5
osa01070	Biosynthesis of plant hormones	OS06G0256500,OS08G0434300,OS05G0408900,OS12G0626400,OS04G0578400	5
PWY-1081	homogalacturonan degradation	OS08G0330400,OS03G0216800,OS07G0244800,OS04G0553650,OS11G0659800	5
osa00500	Starch and sucrose metabolism	OS02G0831500,OS06G0256500,OS03G0712700,OS02G0744800	4
PWY-2901	cytokinins 9-N-glucoside biosynthesis	OS01G0734600,OS03G0757200,OS06G0282600,OS02G0206700	4
LIPAS-PWY	triacylglycerol degradation	OS06G0531900,OS07G0528200,OS01G0652300,OS03G0683800	4
PWY-2902	cytokinins-O-glucoside biosynthesis	OS01G0734600,OS03G0757200,OS06G0282600,OS02G0206700	4
PWY-2881	cytokinins 7-N-glucoside biosynthesis	OS01G0734600,OS03G0757200,OS06G0282600,OS02G0206700	4
osa03010	Ribosome	OS01G0812800,OS09G0258600,OS01G0100700,OS07G0622100	4
osa00010	Glycolysis / Gluconeogenesis	OS06G0256500,OS05G0456300,OS03G0712700	3
PWY-622	starch biosynthesis	OS06G0256500,OS03G0712700,OS02G0744800	3
PWY-735	jasmonic acid biosynthesis	OS05G0184901,OS03G0708000,OS12G0560100	3
osa01066	Biosynthesis of alkaloids derived from terpenoid a	OS06G0256500,OS08G0434300,OS05G0408900	3
PWY-621	sucrose degradation III	OS02G0831500,OS06G0256500,OS03G0712700	3
PWY-3801	sucrose degradation to ethanol and lactate (anaero	OS02G0831500,OS06G0256500,OS03G0712700	3
osa00520	Amino sugar and nucleotide sugar metabolism	OS06G0256500,OS03G0712700	2
PWY0-381	glycerol degradation I	OS02G0514325,OS12G0631800	2
PWY-702	methionine biosynthesis II	OS02G0302200,OS10G0422200	2
osa00910	Nitrogen metabolism	OS01G0682001,OS08G0468100	2
osa01040	Biosynthesis of unsaturated fatty acids	OS03G0290300,OS07G0693800	2
SUCSYN-PWY	sucrose biosynthesis	OS02G0831500,OS03G0712700	2
osa00030	Pentose phosphate pathway	OS06G0256500,OS03G0712700	2
osa00270	Cysteine and methionine metabolism	OS10G0422200,OS02G0202700	2
P1-PWY	salvage pathways of purine and pyrimidine nucleoti	OS02G0613900,OS08G0118900	2
osa01061	Biosynthesis of phenylpropanoids	OS06G0256500,OS08G0434300	2
osa00906	Carotenoid biosynthesis	OS12G0626400,OS04G0578400	2
PWY-782	glycolipid desaturation	OS03G0290300,OS07G0693800	2
GLUCONEO-PWY	gluconeogenesis	OS06G0256500,OS08G0434300	2
PWY-762	phospholipid desaturation	OS03G0290300,OS07G0693800	2
LIPASYN-PWY	phospholipases	OS05G0184901,OS03G0708000	2
osa01063	Biosynthesis of alkaloids derived from shikimate p	OS06G0256500,OS08G0434300	2
osa01065	Biosynthesis of alkaloids derived from histidine a	OS06G0256500,OS08G0434300	2
osa01064	Biosynthesis of alkaloids derived from ornithine,	OS06G0256500,OS08G0434300	2
DENOVOPURINE2-PWY	purine nucleotides de novo biosynthesis I	OS12G0197100,OS08G0118900	2
PWY-5409	divinyl ether biosynthesis II (13-LOX)	OS12G0560100	1
osa00630	Glyoxylate and dicarboxylate metabolism	OS08G0434300	1
PHESYN	phenylalanine biosynthesis I	OS02G0302200	1
CYSTSYN-PWY	cysteine biosynthesis I	OS02G0202700	1
THISYN-PWY	thiamine biosynthesis	OS05G0408900	1
osa00561	Glycerolipid metabolism	OS05G0456300	1
PWY-5441	S-methylmethionine cycle	OS10G0422200	1
ANARESP1-PWY	respiration (anaerobic)	OS08G0434300	1
PWY-4361	methionine salvage pathway	OS02G0302200	1
osa03030	DNA replication	OS04G0476400	1
PWY-3742	tetrahydrofolate biosynthesis II	OS04G0662700	1
TRESYN-PWY	trehalose biosynthesis I	OS02G0661100	1
osa00564	Glycerophospholipid metabolism	OS03G0708000	1
PWY-882	ascorbate biosynthesis	OS06G0256500	1
PYRIDOXSYN-PWY	pyridoxal 5'-phosphate biosynthesis	OS05G0408900	1
osa00052	Galactose metabolism	OS03G0712700	1
osa00920	Sulfur metabolism	OS02G0202700	1
PWY-2841	cytokinins degradation	OS01G0187600	1
osa00900	Terpenoid backbone biosynthesis	OS05G0408900	1
osa00790	Folate biosynthesis	OS04G0662700	1
TYRFUMCAT-PWY	tyrosine degradation I	OS02G0302200	1
PWY-801	homocysteine and cysteine interconversion	OS02G0302200	1
GLYCOLYSIS	glycolysis I	OS06G0256500	1
TRYPTOPHAN-DEGRADATION-1	tryptophan degradation III (eukaryotic)	OS04G0391900	1
P105-PWY	TCA cycle variation I	OS08G0434300	1
P121-PWY	salvage pathways of purine nucleosides	OS02G0613900	1
osa00710	Carbon fixation in photosynthetic organisms	OS08G0434300	1
PWY-4261	glycerol degradation IV	OS12G0631800	1
osa00230	Purine metabolism	OS02G0613900	1
osa00190	Oxidative phosphorylation	OS03G0689300	1
osa00020	Citrate cycle (TCA cycle)	OS08G0434300	1
HISTSYN-PWY	histidine biosynthesis I	OS02G0302200	1
osa00592	alpha-Linolenic acid metabolism	OS03G0708000	1
MALATE-ASPARTATE-SHUTTLE-PWY	aspartate degradation II	OS08G0434300	1
osa00380	Tryptophan metabolism	OS04G0128900	1
osa00250	Alanine, aspartate and glutamate metabolism	OS01G0682001	1
SALVADEHYPOX-PWY	salvage pathways of adenine, hypoxanthine, and th	OS02G0613900	1
osa00620	Pyruvate metabolism	OS08G0434300	1
PWY-3821	galactose degradation II	OS02G0831500	1
PWY-5148	acyl-CoA thioesterase pathway	OS01G0229600	1
AERESPDON-PWY	aerobic respiration -- electron donors reaction li	OS12G0631800	1
PWY-2582	brassinosteroid biosynthesis II	OS07G0162100	1
PWY-842	starch degradation	OS03G0712700	1
ANARESPDON-PWY	respiration (anaerobic)-- electron donors reaction	OS12G0631800	1
osa00590	Arachidonic acid metabolism	OS03G0708000	1
osa03020	RNA polymerase	OS05G0586600	1
HOMOSER-METSYN-PWY	methionine biosynthesis I	OS02G0302200	1
osa00591	Linoleic acid metabolism	OS03G0708000	1
P124-PWY	glucose fermentation to lactate II	OS06G0256500	1
PWY66-201	nicotine degradation II	OS04G0128900	1
FOLSYN-PWY	tetrahydrofolate biosynthesis I	OS04G0662700	1
P23-PWY	reductive TCA cycle I	OS08G0434300	1
PWY-5079	phenylalanine degradation III	OS02G0302200	1
ETHYL-PWY	ethylene biosynthesis from methionine	OS02G0302200	1
NONMEVIPP-PWY	methylerythritol phosphate pathway	OS05G0408900	1
P61-PWY	UDP-glucose conversion	OS03G0712700	1
PWY-841	purine nucleotides de novo biosynthesis II	OS12G0197100	1
TCA	TCA cycle	OS08G0434300	1
PWY-5121	geranylgeranyldiphosphate biosynthesis II (plastid	OS02G0668100	1
osa00565	Ether lipid metabolism	OS03G0708000	1
FERMENTATION-PWY	mixed acid fermentation	OS08G0434300	1
PWY-5043	salvage pathways of purine nucleosides II (plant)	OS02G0613900	1
PWY-5410	13-LOX and 13-HPL pathway	OS12G0560100	1
PWY-5046	branched-chain &alpha;-keto acid dehydrogenase com	OS01G0830100	1

## Sheet: KEGG_leaf down DEGS
KEGG ID	Pathways	Genes	No. of Genes
osa01100	Metabolic pathways	OS12G0625000,OS01G0931400,OS06G0676700,OS01G0222500,OS02G0697400,OS01G0955000,OS03G0106400,OS02G0177600,OS07G0190000,OS05G0367400,OS03G0432100,OS02G0187800,OS03G0236200,OS04G0518400,OS01G0681200,OS08G0509100,OS08G0441500,OS06G0681600,OS03G0757900,OS09G0323000,OS02G0115700,OS07G0406800,OS08G0508800,OS03G0221200,OS03G0279400,OS03G0401300,OS01G0543100,OS09G0255400,OS06G0656500,OS12G0559200,OS03G0720…	36
PWY-3801	sucrose degradation to ethanol and lactate (anaero	OS05G0194900,OS07G0616800,OS06G0326400,OS04G0518400,OS11G0443700,OS05G0187100,OS03G0401300,OS07G0663800,OS07G0665100,OS04G0478000,OS03G0268400,OS03G0299200	12
PWY-5461	betanidin degradation	OS07G0676900,OS01G0787000,OS06G0306300,OS06G0681600,OS01G0543100,OS06G0609301,OS07G0677100,OS02G0240300,OS04G0688100,OS07G0677200	10
osa00940	Phenylpropanoid biosynthesis	OS01G0508000,OS02G0697400,OS02G0177600,OS02G0187800,OS04G0518400,OS08G0441500,OS06G0681600,OS01G0543100,OS06G0656500,OS02G0626100	10
osa01061	Biosynthesis of phenylpropanoids	OS02G0697400,OS02G0177600,OS02G0187800,OS04G0518400,OS08G0441500,OS06G0681600,OS01G0543100,OS09G0255400,OS06G0656500	9
osa01070	Biosynthesis of plant hormones	OS05G0149400,OS07G0190000,OS04G0518400,OS08G0509100,OS08G0508800,OS09G0255400,OS12G0559200,OS09G0521400	8
PWY-3821	galactose degradation II	OS07G0616800,OS03G0278000,OS03G0757900,OS09G0323000,OS03G0401300,OS03G0278200,OS03G0268400,OS04G0608100	8
PWY-2582	brassinosteroid biosynthesis II	OS06G0651000,OS02G0811600,OS03G0278000,OS08G0441500,OS09G0323000,OS01G0106400,OS03G0278200,OS07G0598000	8
osa00520	Amino sugar and nucleotide sugar metabolism	OS01G0687400,OS03G0757900,OS09G0323000,OS03G0278200,OS03G0268400,OS04G0608100	6
ENTBACSYN-PWY	enterobactin biosynthesis	OS06G0129100,OS11G0443700,OS09G0323000,OS07G0663800,OS07G0665100,OS03G0299200	6
PWY-2881	cytokinins 7-N-glucoside biosynthesis	OS06G0282800,OS02G0755900,OS04G0320700,OS06G0343600,OS07G0503300,OS07G0510400	6
osa01063	Biosynthesis of alkaloids derived from shikimate p	OS02G0697400,OS03G0106400,OS02G0177600,OS04G0518400,OS09G0255400,OS06G0656500	6
PWY-2901	cytokinins 9-N-glucoside biosynthesis	OS06G0282800,OS02G0755900,OS04G0320700,OS06G0343600,OS07G0503300,OS07G0510400	6
PWY-2902	cytokinins-O-glucoside biosynthesis	OS06G0282800,OS02G0755900,OS04G0320700,OS06G0343600,OS07G0503300,OS07G0510400	6
P61-PWY	UDP-glucose conversion	OS03G0278000,OS01G0337500,OS09G0323000,OS03G0278200,OS03G0268400,OS11G0114150	6
PWY-1001	cellulose biosynthesis	OS03G0600600,OS01G0713200,OS01G0940700,OS01G0941400,OS01G0944900	5
PWY-5078	isoleucine degradation II	OS03G0106400,OS11G0443700,OS07G0663800,OS07G0665100,OS03G0299200	5
PWY-5057	valine degradation II	OS03G0106400,OS11G0443700,OS07G0663800,OS07G0665100,OS03G0299200	5
GLYCOLYSIS	glycolysis I	OS05G0194900,OS06G0326400,OS04G0518400,OS05G0187100,OS04G0478000	5
ANAEROFRUCAT-PWY	fructose degradation to pyruvate and lactate (anae	OS05G0194900,OS06G0326400,OS04G0518400,OS05G0187100,OS04G0478000	5
PWY-361	phenylpropanoid biosynthesis	OS02G0697400,OS02G0177600,OS02G0187800,OS08G0498100,OS06G0656500	5
GALACTMETAB-PWY	UDP-galactose biosynthesis (salvage pathway from g	OS03G0278000,OS09G0323000,OS03G0278200,OS03G0268400,OS04G0608100	5
PWY-1121	suberin biosynthesis	OS02G0627100,OS02G0697400,OS08G0498100,OS02G0626400,OS02G0626100	5
PWY-5076	leucine degradation III	OS03G0106400,OS11G0443700,OS07G0663800,OS07G0665100,OS03G0299200	5
PWY-1042	glycolysis IV (plant cytosol)	OS05G0194900,OS06G0326400,OS04G0518400,OS05G0187100,OS04G0478000	5
osa00360	Phenylalanine metabolism	OS04G0518400,OS06G0681600,OS01G0543100,OS02G0626100	4
P127-PWY	ethanol fermentation to acetate	OS11G0443700,OS07G0663800,OS07G0665100,OS03G0299200	4
osa00500	Starch and sucrose metabolism	OS01G0508000,OS06G0676700,OS03G0757900,OS03G0401300	4
osa00680	Methane metabolism	OS06G0681600,OS02G0115700,OS01G0543100,OS03G0815200	4
DTDPRHAMSYN-PWY	dTDP-L-rhamnose biosynthesis I	OS03G0278000,OS09G0323000,OS03G0278200,OS03G0268400	4
osa00052	Galactose metabolism	OS06G0676700,OS09G0323000,OS07G0679300,OS04G0608100	4
PWY-735	jasmonic acid biosynthesis	OS08G0509100,OS08G0508800,OS01G0186900,OS12G0559200	4
PWY-621	sucrose degradation III	OS07G0616800,OS05G0187100,OS03G0401300,OS03G0268400	4
PWY-5082	methionine degradation III	OS11G0443700,OS07G0663800,OS07G0665100,OS03G0299200	4
PWY-5079	phenylalanine degradation III	OS11G0443700,OS07G0663800,OS07G0665100,OS03G0299200	4
PWY66-21	oxidative ethanol degradation I	OS11G0443700,OS07G0663800,OS07G0665100,OS03G0299200	4
FERMENTATION-PWY	mixed acid fermentation	OS11G0443700,OS07G0663800,OS07G0665100,OS03G0299200	4
osa00650	Butanoate metabolism	OS03G0236200,OS03G0720300,OS09G0521400	3
PWY1F-467	phenylpropanoid biosynthesis, initial reactions	OS02G0627100,OS02G0626400,OS02G0626100	3
LIPAS-PWY	triacylglycerol degradation	OS01G0215000,OS12G0614100,OS02G0250400	3
PWY4KF-48	momilactone biosynthesis	OS04G0178300,OS04G0179700,OS04G0180400	3
osa00592	alpha-Linolenic acid metabolism	OS08G0509100,OS08G0508800,OS12G0559200	3
PWY-5410	13-LOX and 13-HPL pathway	OS08G0509100,OS08G0508800,OS12G0559200	3
PWY-5409	divinyl ether biosynthesis II (13-LOX)	OS08G0509100,OS08G0508800,OS12G0559200	3
PWY-981	salicylate biosynthesis	OS02G0627100,OS02G0626400,OS02G0626100	3
SUCSYN-PWY	sucrose biosynthesis	OS07G0616800,OS03G0401300,OS03G0268400	3
PWY1F-FLAVSYN	flavonoid biosynthesis	OS02G0697400,OS02G0177600,OS06G0656500	3
osa00270	Cysteine and methionine metabolism	OS12G0625000,OS05G0149400,OS03G0221200	3
osa00130	Ubiquinone and other terpenoid-quinone biosynthesi	OS02G0697400,OS02G0177600,OS06G0656500	3
osa00591	Linoleic acid metabolism	OS08G0509100,OS08G0508800,OS12G0559200	3
UDPNACETYLGALSYN-PWY	UDP-N-acetylgalactosamine biosynthesis	OS03G0278000,OS03G0278200,OS03G0268400	3
CYSTSYN-PWY	cysteine biosynthesis I	OS12G0625000,OS06G0564700	2
osa01062	Biosynthesis of terpenoids and steroids	OS07G0190000,OS09G0521400	2
PWY-5441	S-methylmethionine cycle	OS03G0221200,OS05G0105000	2
osa00280	Valine, leucine and isoleucine degradation	OS03G0106400,OS09G0521400	2
osa00564	Glycerophospholipid metabolism	OS01G0955000,OS03G0603600	2
PWY-4942	cyclopropane and cyclopropene fatty acid biosynthe	OS05G0548900,OS03G0807600	2
osa04146	Peroxisome	OS01G0681200,OS02G0115700	2
osa00900	Terpenoid backbone biosynthesis	OS07G0190000,OS09G0521400	2
osa00450	Selenoamino acid metabolism	OS12G0625000,OS05G0105000	2
osa00051	Fructose and mannose metabolism	OS06G0326400,OS03G0268400	2
PWY0-862	fatty acid elongation -- unsaturated II	OS02G0205500,OS06G0598800	2
PWY-66	GDP-L-fucose biosynthesis I (from GDP-D-mannose)	OS03G0278000,OS03G0278200	2
PWY-5912	2'-deoxymugineic acid phytosiderophore biosynthesi	OS01G0323600,OS03G0237100	2
osa00190	Oxidative phosphorylation	OS01G0222500,OS01G0337500	2
GLUDEG-I-PWY	glutamate degradation III	OS03G0236200,OS03G0720300	2
AERESPDON-PWY	aerobic respiration -- electron donors reaction li	OS10G0210500,OS01G0930400	2
osa00960	Tropane, piperidine and pyridine alkaloid biosynt	OS04G0518400,OS02G0626100	2
GLUCONEO-PWY	gluconeogenesis	OS04G0518400,OS05G0187100	2
PWY-4302	aerobic respiration -- electron donor III	OS10G0210500,OS01G0930400	2
osa00980	Metabolism of xenobiotics by cytochrome P450	OS01G0933900,OS07G0468100	2
osa00730	Thiamine metabolism	OS01G0931400,OS05G0367400	2
osa04120	Ubiquitin mediated proteolysis	OS01G0271500,OS10G0456800	2
PWY-4821	UDP-D-xylose biosynthesis	OS03G0278000,OS03G0757900	2
osa01064	Biosynthesis of alkaloids derived from ornithine,	OS04G0518400,OS03G0279400	2
PWY-3781	aerobic respiration -- electron donor II	OS10G0210500,OS01G0930400	2
ARO-PWY	chorismate biosynthesis	OS06G0163900,OS04G0640600	2
osa00410	beta-Alanine metabolism	OS03G0236200,OS03G0720300	2
PWY-5083	NAD/NADH phosphorylation and dephosphorylation	OS10G0210500,OS01G0930400	2
osa01066	Biosynthesis of alkaloids derived from terpenoid a	OS07G0190000,OS09G0521400	2
osa00910	Nitrogen metabolism	OS04G0518400,OS02G0626100	2
PWY0-163	salvage pathways of pyrimidine ribonucleotides	OS05G0137200,OS09G0313500	2
GDPRHAMSYN-PWY	GDP-D-rhamnose biosynthesis	OS03G0278000,OS03G0278200	2
osa00250	Alanine, aspartate and glutamate metabolism	OS03G0236200,OS03G0720300	2
P1-PWY	salvage pathways of purine and pyrimidine nucleoti	OS05G0137200,OS09G0313500	2
PWY0-541	cyclopropane fatty acid (CFA) biosynthesis	OS05G0548900,OS03G0807600	2
PWY-842	starch degradation	OS10G0465700,OS05G0187100	2
osa00430	Taurine and hypotaurine metabolism	OS03G0236200,OS03G0720300	2
ANARESPDON-PWY	respiration (anaerobic)-- electron donors reaction	OS10G0210500,OS01G0930400	2
P124-PWY	glucose fermentation to lactate II	OS04G0518400,OS05G0187100	2
PWY66-201	nicotine degradation II	OS01G0273800,OS04G0180400	2
FASYN-INITIAL-PWY	fatty acid biosynthesis - initial steps	OS02G0205500,OS06G0598800	2
PWY-4061	glutathione-mediated detoxification	OS10G0531400,OS10G0530400	2
FASYN-ELONG-PWY	fatty acid elongation -- saturated	OS02G0205500,OS06G0598800	2
PWY-5188	tetrapyrrole biosynthesis I	OS07G0663800,OS07G0665100	2
osa00480	Glutathione metabolism	OS01G0933900,OS07G0468100	2
CHLOROPHYLL-SYN	chlorophyllide a biosynthesis	OS06G0229000	1
VALDEG-PWY	valine degradation I	OS03G0106400	1
osa00561	Glycerolipid metabolism	OS07G0679300	1
ANARESP1-PWY	respiration (anaerobic)	OS04G0518400	1
PWY-4361	methionine salvage pathway	OS01G0323600	1
osa03060	Protein export	OS05G0509500	1
osa03030	DNA replication	OS07G0406800	1
PWY-882	ascorbate biosynthesis	OS03G0268400	1
PWY-1782	IAA conjugate biosynthesis II	OS06G0282800	1
TRNA-CHARGING-PWY	tRNA charging pathway	OS10G0180000	1
PWY-181	photorespiration	OS02G0101500	1
PYRIDOXSYN-PWY	pyridoxal 5'-phosphate biosynthesis	OS07G0190000	1
PWY66-162	oxidative ethanol degradation III	OS02G0115700	1
1CMET2-PWY	formylTHF biosynthesis I	OS03G0815200	1
PWY66-221	nicotine degradation III	OS04G0180400	1
osa00920	Sulfur metabolism	OS12G0625000	1
PWY-702	methionine biosynthesis II	OS03G0221200	1
PWY66-241	bupropion degradation	OS04G0180400	1
osa00944	Flavone and flavonol biosynthesis	OS08G0157500	1
PWY-2201	folate transformations	OS03G0815200	1
PWY-1741	IAA conjugate biosynthesis I	OS06G0282800	1
PWY0-1280	ethylene glycol degradation	OS01G0591300	1
PWY-801	homocysteine and cysteine interconversion	OS12G0625000	1
HYDROXYPRODEG-PWY	4-hydroxyproline degradation I	OS01G0591300	1
osa00460	Cyanoamino acid metabolism	OS01G0508000	1
PWY-3161	IAA biosynthesis VI (via indole-3-acetamide)	OS04G0183300	1
ARGSYNBSUB-PWY	arginine biosynthesis II (acetyl cycle)	OS03G0279400	1
osa00072	Synthesis and degradation of ketone bodies	OS09G0521400	1
osa00770	Pantothenate and CoA biosynthesis	OS03G0106400	1
AST-PWY	arginine degradation II	OS01G0591300	1
osa00230	Purine metabolism	OS07G0406800	1
PWY-5934	Fe(III)-reduction and Fe(II) transport	OS04G0578600	1
PANTO-PWY	pantothenate biosynthesis I	OS03G0106400	1
osa00562	Inositol phosphate metabolism	OS01G0955000	1
HISTSYN-PWY	histidine biosynthesis I	OS05G0169300	1
osa00380	Tryptophan metabolism	OS02G0115700	1
PWY-5025	IAA biosynthesis IV	OS04G0183300	1
osa00620	Pyruvate metabolism	OS03G0432100	1
SUCUTIL-PWY	sucrose degradation I	OS11G0175400	1
PWY-4561	proline degradation II	OS01G0591300	1
osa00071	Fatty acid metabolism	OS01G0681200	1
PWY-5386	methylglyoxal degradation I	OS05G0171900	1
osa00603	Glycosphingolipid biosynthesis - globo series	OS07G0679300	1
LIPASYN-PWY	phospholipases	OS01G0186900	1
ETHYL-PWY	ethylene biosynthesis from methionine	OS01G0323600	1
osa00330	Arginine and proline metabolism	OS03G0279400	1
osa00903	Limonene and pinene degradation	OS01G0211200	1
DETOX1-PWY	removal of superoxide radicals	OS02G0115700	1
PWY-841	purine nucleotides de novo biosynthesis II	OS02G0102300	1
osa00945	Stilbenoid, diarylheptanoid and gingerol biosynth	OS01G0211200	1
PWY-3641	carnitine degradation III	OS12G0177900	1
PWY-922	mevalonate pathway	OS09G0521400	1
osa01065	Biosynthesis of alkaloids derived from histidine a	OS03G0106400	1
osa04070	Phosphatidylinositol signaling system	OS03G0743500	1
PWY-2464	maackiain biosynthesis	OS01G0106400	1
METHIONINE-DEG1-PWY	methionine degradation I (to homocysteine)	OS01G0323600	1
VALSYN-PWY	valine biosynthesis	OS03G0106400	1
THISYN-PWY	thiamine biosynthesis	OS07G0190000	1
PWY-5338	galactosylcyclitol biosynthesis	OS09G0452900	1
TRESYN-PWY	trehalose biosynthesis I	OS08G0414700	1
PWY-2463	medicarpin biosynthesis	OS01G0106400	1
ARGDEG-V-PWY	arginine degradation X (arginine monooxygenase pat	OS04G0183300	1
PWY-5035	gibberellin biosynthesis III (early C-13 hydroxyla	OS01G0883800	1
ARGASEDEG-PWY	arginine degradation I (arginase pathway)	OS01G0591300	1
osa00040	Pentose and glucuronate interconversions	OS03G0757900	1
PWY0-381	glycerol degradation I	OS03G0603600	1
PWY-1081	homogalacturonan degradation	OS11G0570700	1
SAM-PWY	S-adenosylmethionine biosynthesis	OS01G0323600	1
osa00290	Valine, leucine and isoleucine biosynthesis	OS03G0106400	1
PWY-5451	acetone degradation (to methylglyoxal)	OS04G0180400	1
PWY-2841	cytokinins degradation	OS01G0197700	1
ILEUDEG-PWY	isoleucine degradation I	OS03G0106400	1
P121-PWY	salvage pathways of purine nucleosides	OS02G0102300	1
osa00710	Carbon fixation in photosynthetic organisms	OS03G0432100	1
PWY-5034	GA<sub>12</sub> biosynthesis	OS06G0569500	1
CALVIN-PWY	Calvin cycle	OS05G0187100	1
osa00670	One carbon pool by folate	OS03G0815200	1
PWY-5136	fatty acid &beta;-oxidation II (plant, saturated)	OS01G0681200	1
P344-PWY	acrylonitrile degradation	OS04G0183300	1
PWY-5290	secologanin and strictosidine biosynthesis	OS10G0543500	1
ILEUSYN-PWY	isoleucine biosynthesis from threonine	OS03G0106400	1
PWY-5041	S-adenosyl-L-methionine cycle	OS01G0323600	1
P345-PWY	aldoxime degradation	OS04G0183300	1
TRPSYN-PWY	tryptophan biosynthesis	OS09G0255400	1
PWY-3841	formylTHF biosynthesis II	OS03G0815200	1
osa00053	Ascorbate and aldarate metabolism	OS03G0757900	1
PWY-2261	ascorbate glutathione cycle	OS06G0567900	1
LEU-DEG2-PWY	leucine degradation I	OS03G0106400	1
HOMOCYSDEGR-PWY	homocysteine degradation	OS12G0625000	1
PWY-3162	tryptophan degradation V (side chain pathway)	OS12G0177900	1
NONMEVIPP-PWY	methylerythritol phosphate pathway	OS07G0190000	1
FAO-PWY	fatty acid &beta;-oxidation I	OS01G0681200	1
PROUT-PWY	proline degradation I	OS01G0591300	1
PWY6666-1	anandamide degradation	OS04G0183300	1
PWY-3921	pantothenate biosynthesis II	OS03G0106400	1
osa00240	Pyrimidine metabolism	OS07G0406800	1
osa00565	Ether lipid metabolism	OS01G0955000	1
osa00600	Sphingolipid metabolism	OS07G0679300	1
DENOVOPURINE2-PWY	purine nucleotides de novo biosynthesis I	OS02G0102300	1
osa00400	Phenylalanine, tyrosine and tryptophan biosynthes	OS09G0255400	1
