# Supplementary material for: Genome-wide transcriptome profile of rice hybrids with and without Oryza rufipogon introgression reveals candidate genes for yield
Source: Sci Rep. 2020 Mar 17;10:4873. doi: 10.1038/s41598-020-60922-6 (PMC7078188; doi:10.1038/s41598-020-60922-6)
Supplement: Supplementary file 6 — Supplementary Information 6. [file 41598_2020_60922_MOESM6_ESM.xls]

## Sheet: Table S10-MS Title and Authors
Genome-wide transcriptome profile of rice hybrids with and without Oryza rufipogon introgression reveals candidate genes for yield
G. Haritha1, T. Shashi Rekha2, A. Surekha 1, S. K. Mangrauthia1, R. Rajeshwari2, N. Sarla1*
1ICAR-Indian Institute of Rice Research, Hyderabad 500 030, India
2CSIR-Centre for Cellular and Molecular Biology, Hyderabad 500 007, India
*Corresponding author
N. Sarla
ICAR-National Professor
Biotechnology
ICAR - Indian Institute of Rice Research (IIRR)
Rajendranagar, Hyderabad-500 030, India.
Tel.: +91 40 24591225
Fax: +91 40 24591217
E-mail: sarla_neelamraju@yahoo.com

## Sheet: KEGG_panicle up DEGS
Table S10. List of up -and down-regulated genes involved metabolisms in panicle of test hybrid.
KEGG ID	Pathways	Genes	No. of Genes
osa01100	Metabolic pathways	OS01G0717000,OS09G0555500,OS03G0231700,OS02G0278700,OS01G0720700,OS08G0448000,OS01G0208700,OS07G0190000,OS04G0518400,OS08G0557600,OS02G0302700,OS03G0223400,OS04G0306400,OS01G0848200,OS03G0185000,OS05G0456300,OS02G0730000,OS12G0183100,OS09G0370366,OS05G0408900,OS02G0202700,OS01G0743200,OS07G0529000	23
PWY-5461	betanidin degradation	OS03G0762300,OS03G0563600,OS06G0695400,OS01G0327100,OS03G0762400,OS06G0521400,OS04G0688300,OS01G0787000,OS12G0448900,OS06G0521500,OS04G0688200,OS06G0521200,OS06G0547400,OS06G0546500,OS09G0538600	15
osa01070	Biosynthesis of plant hormones	OS09G0555500,OS03G0231700,OS02G0278700,OS07G0190000,OS04G0518400,OS04G0306400,OS09G0370366,OS05G0408900	8
PWY-2901	cytokinins 9-N-glucoside biosynthesis	OS02G0755900,OS10G0442400,OS06G0220500,OS04G0320700,OS09G0518200,OS02G0206700,OS02G0755600	7
PWY-2902	cytokinins-O-glucoside biosynthesis	OS02G0755900,OS10G0442400,OS06G0220500,OS04G0320700,OS09G0518200,OS02G0206700,OS02G0755600	7
PWY-2881	cytokinins 7-N-glucoside biosynthesis	OS02G0755900,OS10G0442400,OS06G0220500,OS04G0320700,OS09G0518200,OS02G0206700,OS02G0755600	7
osa01062	Biosynthesis of terpenoids and steroids	OS09G0555500,OS03G0231700,OS02G0278700,OS07G0190000,OS09G0370366,OS05G0408900	6
PWY-3801	sucrose degradation to ethanol and lactate (anaero	OS12G0617400,OS11G0438700,OS04G0518400,OS07G0663800,OS02G0720500,OS12G0260500	6
PWY-1081	homogalacturonan degradation	OS08G0330400,OS01G0300100,OS04G0587200,OS11G0677400,OS01G0743200	5
osa01061	Biosynthesis of phenylpropanoids	OS08G0448000,OS04G0518400,OS02G0302700,OS09G0370366,OS04G0630800	5
CYSTSYN-PWY	cysteine biosynthesis I	OS01G0720700,OS03G0185000,OS02G0202700,OS06G0564700	4
PWY-735	jasmonic acid biosynthesis	OS12G0448900,OS01G0186900,OS01G0582600,OS05G0184901	4
osa01066	Biosynthesis of alkaloids derived from terpenoid a	OS03G0231700,OS07G0190000,OS09G0370366,OS05G0408900	4
LIPAS-PWY	triacylglycerol degradation	OS05G0209600,OS02G0653900,OS07G0528200,OS01G0214800	4
osa00270	Cysteine and methionine metabolism	OS01G0720700,OS02G0302700,OS03G0185000,OS02G0202700	4
PWY-842	starch degradation	OS10G0465700,OS08G0473900,OS09G0457400,OS03G0351300	4
PWY-5079	phenylalanine degradation III	OS11G0438700,OS02G0302700,OS07G0663800,OS12G0260500	4
osa01063	Biosynthesis of alkaloids derived from shikimate p	OS08G0448000,OS04G0518400,OS02G0302700,OS09G0370366	4
FERMENTATION-PWY	mixed acid fermentation	OS01G0208700,OS11G0438700,OS07G0663800,OS12G0260500	4
P127-PWY	ethanol fermentation to acetate	OS11G0438700,OS07G0663800,OS12G0260500	3
ENTBACSYN-PWY	enterobactin biosynthesis	OS11G0438700,OS07G0663800,OS12G0260500	3
PWY-5078	isoleucine degradation II	OS11G0438700,OS07G0663800,OS12G0260500	3
osa00920	Sulfur metabolism	OS01G0720700,OS03G0185000,OS02G0202700	3
osa00900	Terpenoid backbone biosynthesis	OS12G0271700,OS07G0190000,OS05G0408900	3
PWY-5057	valine degradation II	OS11G0438700,OS07G0663800,OS12G0260500	3
osa00910	Nitrogen metabolism	OS08G0468100,OS04G0518400,OS03G0223400	3
osa00940	Phenylpropanoid biosynthesis	OS08G0448000,OS04G0518400,OS05G0366600	3
GLYCOLYSIS	glycolysis I	OS12G0617400,OS04G0518400,OS02G0720500	3
ANAEROFRUCAT-PWY	fructose degradation to pyruvate and lactate (anae	OS12G0617400,OS04G0518400,OS02G0720500	3
P105-PWY	TCA cycle variation I	OS09G0370366,OS07G0529000,OS04G0486950	3
osa00190	Oxidative phosphorylation	OS02G0768600,OS02G0802500,OS09G0370366	3
PWY-5082	methionine degradation III	OS11G0438700,OS07G0663800,OS12G0260500	3
LIPASYN-PWY	phospholipases	OS01G0186900,OS01G0582600,OS05G0184901	3
osa00330	Arginine and proline metabolism	OS03G0223400,OS01G0848200,OS02G0730000	3
PWY66-21	oxidative ethanol degradation I	OS11G0438700,OS07G0663800,OS12G0260500	3
P61-PWY	UDP-glucose conversion	OS06G0652300,OS02G0768600,OS02G0802500	3
PWY-5076	leucine degradation III	OS11G0438700,OS07G0663800,OS12G0260500	3
osa01064	Biosynthesis of alkaloids derived from ornithine,	OS04G0518400,OS02G0302700,OS09G0370366	3
PWY-1042	glycolysis IV (plant cytosol)	OS12G0617400,OS04G0518400,OS02G0720500	3
PHOSLIPSYN2-PWY	phospholipid biosynthesis II	OS01G0717000,OS01G0139600	2
osa00630	Glyoxylate and dicarboxylate metabolism	OS03G0102100,OS07G0529000	2
THISYN-PWY	thiamine biosynthesis	OS07G0190000,OS05G0408900	2
osa00561	Glycerolipid metabolism	OS05G0456300,OS02G0730000	2
osa00500	Starch and sucrose metabolism	OS05G0366600,OS01G0743200	2
osa00360	Phenylalanine metabolism	OS04G0518400,OS02G0302700	2
osa00010	Glycolysis / Gluconeogenesis	OS05G0456300,OS02G0730000	2
ANARESP1-PWY	respiration (anaerobic)	OS01G0208700,OS04G0518400	2
PWY-4361	methionine salvage pathway	OS02G0302700,OS05G0196600	2
osa00280	Valine, leucine and isoleucine degradation	OS02G0730000,OS12G0183100	2
TRESYN-PWY	trehalose biosynthesis I	OS02G0790500,OS08G0445700	2
PYRIDOXSYN-PWY	pyridoxal 5'-phosphate biosynthesis	OS07G0190000,OS05G0408900	2
PWY-2841	cytokinins degradation	OS01G0187600,OS05G0374200	2
PWY-702	methionine biosynthesis II	OS08G0448000,OS02G0302700	2
PWY-102	gibberellin inactivation	OS05G0158600,OS05G0514600	2
osa00710	Carbon fixation in photosynthetic organisms	OS01G0208700,OS04G0306400	2
osa00620	Pyruvate metabolism	OS01G0208700,OS02G0730000	2
PWY-2582	brassinosteroid biosynthesis II	OS01G0283700,OS04G0630800	2
osa00130	Ubiquinone and other terpenoid-quinone biosynthesi	OS08G0448000,OS02G0302700	2
GLUCONEO-PWY	gluconeogenesis	OS01G0208700,OS04G0518400	2
P124-PWY	glucose fermentation to lactate II	OS04G0518400,OS04G0306400	2
P23-PWY	reductive TCA cycle I	OS01G0208700,OS09G0370366	2
osa00053	Ascorbate and aldarate metabolism	OS08G0557600,OS02G0730000	2
ETHYL-PWY	ethylene biosynthesis from methionine	OS02G0302700,OS05G0196600	2
PWY-4061	glutathione-mediated detoxification	OS09G0467200,OS07G0152700	2
osa00903	Limonene and pinene degradation	OS03G0760200,OS02G0730000	2
NONMEVIPP-PWY	methylerythritol phosphate pathway	OS07G0190000,OS05G0408900	2
osa01065	Biosynthesis of alkaloids derived from histidine a	OS04G0306400,OS09G0370366	2
PWY-3781	aerobic respiration -- electron donor II	OS10G0210500,OS03G0128100	2
PWY-5188	tetrapyrrole biosynthesis I	OS07G0663800,OS12G0260500	2
PWY-5409	divinyl ether biosynthesis II (13-LOX)	OS12G0448900	1
CHLOROPHYLL-SYN	chlorophyllide a biosynthesis	OS01G0623500	1
osa00520	Amino sugar and nucleotide sugar metabolism	OS01G0860500	1
PWY-381	nitrate reduction II (assimilatory)	OS03G0223400	1
osa00410	beta-Alanine metabolism	OS02G0730000	1
PHESYN	phenylalanine biosynthesis I	OS02G0302700	1
osa03018	RNA degradation	OS09G0416800	1
PWY-695	abscisic acid biosynthesis	OS04G0550600	1
osa00650	Butanoate metabolism	OS02G0730000	1
PWY-5083	NAD/NADH phosphorylation and dephosphorylation	OS10G0210500	1
osa00908	Zeatin biosynthesis	OS05G0374200	1
osa03060	Protein export	OS05G0509500	1
PWY-1001	cellulose biosynthesis	OS01G0713200	1
PWY1F-467	phenylpropanoid biosynthesis, initial reactions	OS02G0627100	1
PWY-3282	ammonia assimilation cycle II	OS03G0223400	1
osa00564	Glycerophospholipid metabolism	OS01G0717000	1
ASPARAGINE-DEG1-PWY	asparagine degradation I	OS04G0650700	1
PWY-2541	sterol biosynthesis	OS02G0140500	1
ARGASEDEG-PWY	arginine degradation I (arginase pathway)	OS02G0730000	1
PWY-622	starch biosynthesis	OS07G0412100	1
osa00040	Pentose and glucuronate interconversions	OS01G0743200	1
DTDPRHAMSYN-PWY	dTDP-L-rhamnose biosynthesis I	OS06G0652300	1
PWY-5451	acetone degradation (to methylglyoxal)	OS04G0180400	1
1CMET2-PWY	formylTHF biosynthesis I	OS03G0102100	1
PWY66-221	nicotine degradation III	OS04G0180400	1
THREONINE-DEG2-PWY	threonine degradation II	OS04G0372700	1
PROLINE-SYN2-PWY	proline biosynthesis II	OS01G0848200	1
PWY-5123	trans,trans-farnesyl diphosphate biosynthesis	OS12G0271700	1
PWY66-241	bupropion degradation	OS04G0180400	1
PWY-2201	folate transformations	OS03G0102100	1
TYRFUMCAT-PWY	tyrosine degradation I	OS02G0302700	1
PWY-5032	ent-kaurene biosynthesis	OS02G0278700	1
PWY0-1280	ethylene glycol degradation	OS02G0730000	1
PWY-801	homocysteine and cysteine interconversion	OS02G0302700	1
THRDLCTCAT-PWY	threonine degradation III (to methylglyoxal)	OS04G0372700	1
HYDROXYPRODEG-PWY	4-hydroxyproline degradation I	OS02G0730000	1
osa00460	Cyanoamino acid metabolism	OS05G0366600	1
P121-PWY	salvage pathways of purine nucleosides	OS02G0102300	1
PWY-981	salicylate biosynthesis	OS02G0627100	1
AST-PWY	arginine degradation II	OS02G0730000	1
osa00350	Tyrosine metabolism	OS02G0302700	1
PWY-5934	Fe(III)-reduction and Fe(II) transport	OS04G0578600	1
PWY-4001	asparagine degradation II	OS04G0650700	1
PWY-5912	2'-deoxymugineic acid phytosiderophore biosynthesi	OS07G0689600	1
osa00340	Histidine metabolism	OS02G0730000	1
osa00020	Citrate cycle (TCA cycle)	OS09G0370366	1
osa00030	Pentose phosphate pathway	OS04G0306400	1
osa00310	Lysine degradation	OS02G0730000	1
PWY4KF-48	momilactone biosynthesis	OS04G0180400	1
osa00950	Isoquinoline alkaloid biosynthesis	OS02G0302700	1
HISTSYN-PWY	histidine biosynthesis I	OS02G0302700	1
GALACTMETAB-PWY	UDP-galactose biosynthesis (salvage pathway from g	OS06G0652300	1
osa00592	alpha-Linolenic acid metabolism	OS12G0448900	1
osa00380	Tryptophan metabolism	OS02G0730000	1
osa00250	Alanine, aspartate and glutamate metabolism	OS03G0223400	1
PWY-5122	geranyldiphosphate biosynthesis	OS12G0271700	1
CITRULBIO-PWY	citrulline biosynthesis	OS01G0848200	1
HOMOSER-THRESYN-PWY	threonine biosynthesis from homoserine	OS08G0448000	1
PWY-3821	galactose degradation II	OS06G0652300	1
CALVIN-PWY	Calvin cycle	OS04G0306400	1
AERESPDON-PWY	aerobic respiration -- electron donors reaction li	OS10G0210500	1
osa00670	One carbon pool by folate	OS03G0102100	1
osa04144	Endocytosis	OS03G0276500	1
osa04712	Circadian rhythm - plant	OS01G0182600	1
osa00960	Tropane, piperidine and pyridine alkaloid biosynt	OS04G0518400	1
PWY-4561	proline degradation II	OS02G0730000	1
PWY-2921	capsidiol biosynthesis	OS03G0428200	1
POLYISOPRENSYN-PWY	polyisoprenoid biosynthesis	OS12G0271700	1
osa00071	Fatty acid metabolism	OS02G0730000	1
ANARESPDON-PWY	respiration (anaerobic)-- electron donors reaction	OS10G0210500	1
osa00906	Carotenoid biosynthesis	OS09G0555500	1
osa00100	Steroid biosynthesis	OS03G0231700	1
HOMOSER-METSYN-PWY	methionine biosynthesis I	OS02G0302700	1
PWY-1121	suberin biosynthesis	OS02G0627100	1
PWY66-201	nicotine degradation II	OS04G0180400	1
PWY-2261	ascorbate glutathione cycle	OS08G0557600	1
osa00640	Propanoate metabolism	OS02G0730000	1
osa00941	Flavonoid biosynthesis	OS04G0630800	1
PWY-4302	aerobic respiration -- electron donor III	OS10G0210500	1
TRIGLSYN-PWY	triacylglycerol biosynthesis	OS01G0139600	1
PWY-5448	aminopropanol biosynthesis	OS04G0372700	1
PWY-841	purine nucleotides de novo biosynthesis II	OS02G0102300	1
osa00945	Stilbenoid, diarylheptanoid and gingerol biosynth	OS03G0760200	1
PROUT-PWY	proline degradation I	OS02G0730000	1
osa00904	Diterpenoid biosynthesis	OS02G0278700	1
osa04120	Ubiquitin mediated proteolysis	OS02G0656400	1
osa04070	Phosphatidylinositol signaling system	OS03G0743500	1
osa03040	Spliceosome	OS03G0276500	1
PWY-5121	geranylgeranyldiphosphate biosynthesis II (plastid	OS12G0271700	1
DENOVOPURINE2-PWY	purine nucleotides de novo biosynthesis I	OS02G0102300	1
PROSYN-PWY	proline biosynthesis I	OS01G0848200	1
UDPNACETYLGALSYN-PWY	UDP-N-acetylgalactosamine biosynthesis	OS06G0652300	1
PWY-5410	13-LOX and 13-HPL pathway	OS12G0448900	1
GLNSYN-PWY	glutamine biosynthesis I	OS03G0223400	1
PWY-5046	branched-chain &alpha;-keto acid dehydrogenase com	OS08G0557600	1
osa00400	Phenylalanine, tyrosine and tryptophan biosynthes	OS02G0302700	1
NONOXIPENT-PWY	pentose phosphate pathway (non-oxidative branch)	OS04G0306400	1

## Sheet: KEGG_panicle down DEGs
KEGG ID	Pathways	Genes	No. of Genes
osa01100	Metabolic pathways	OS03G0119100,OS01G0772900,OS01G0931400,OS06G0646900,OS03G0255500,OS01G0543100,OS06G0229800,OS06G0274800,OS01G0159400,OS04G0457500,OS03G0267300,OS03G0819600,OS02G0503500,OS03G0604200,OS03G0712800	15
PWY-5461	betanidin degradation	OS01G0543100,OS06G0609301,OS06G0274800,OS01G0263300,OS07G0677600,OS05G0135500	6
PWY-3801	sucrose degradation to ethanol and lactate (anaero	OS07G0663700,OS01G0753300,OS07G0616800,OS11G0523110,OS07G0663600,OS02G0503500	6
osa04120	Ubiquitin mediated proteolysis	OS07G0409500,OS01G0271500,OS07G0625500,OS09G0272900,OS07G0625400	5
P127-PWY	ethanol fermentation to acetate	OS07G0663700,OS11G0523110,OS07G0663600,OS02G0503500	4
ENTBACSYN-PWY	enterobactin biosynthesis	OS07G0663700,OS11G0523110,OS07G0663600,OS02G0503500	4
PWY-5078	isoleucine degradation II	OS07G0663700,OS11G0523110,OS07G0663600,OS02G0503500	4
PWY-5057	valine degradation II	OS07G0663700,OS11G0523110,OS07G0663600,OS02G0503500	4
PWY-2582	brassinosteroid biosynthesis II	OS01G0127500,OS01G0106400,OS06G0651000,OS01G0106300	4
PWY-5082	methionine degradation III	OS07G0663700,OS11G0523110,OS07G0663600,OS02G0503500	4
osa01061	Biosynthesis of phenylpropanoids	OS01G0543100,OS06G0274800,OS03G0267300,OS03G0819600	4
PWY-5079	phenylalanine degradation III	OS07G0663700,OS11G0523110,OS07G0663600,OS02G0503500	4
PWY66-21	oxidative ethanol degradation I	OS07G0663700,OS11G0523110,OS07G0663600,OS02G0503500	4
PWY-5076	leucine degradation III	OS07G0663700,OS11G0523110,OS07G0663600,OS02G0503500	4
FERMENTATION-PWY	mixed acid fermentation	OS07G0663700,OS11G0523110,OS07G0663600,OS02G0503500	4
PWY-5188	tetrapyrrole biosynthesis I	OS07G0663700,OS11G0523110,OS07G0663600,OS03G0338000	4
osa00520	Amino sugar and nucleotide sugar metabolism	OS05G0399300,OS05G0399400,OS03G0604200	3
osa00010	Glycolysis / Gluconeogenesis	OS04G0458300,OS03G0255500,OS03G0267300	3
PWY-2901	cytokinins 9-N-glucoside biosynthesis	OS05G0177800,OS05G0526900,OS04G0272700	3
LIPAS-PWY	triacylglycerol degradation	OS01G0216000,OS01G0215000,OS02G0250400	3
PWY-2902	cytokinins-O-glucoside biosynthesis	OS05G0177800,OS05G0526900,OS04G0272700	3
PWY-2881	cytokinins 7-N-glucoside biosynthesis	OS05G0177800,OS05G0526900,OS04G0272700	3
LIPASYN-PWY	phospholipases	OS03G0119100,OS11G0546600,OS09G0421300	3
PWY-4061	glutathione-mediated detoxification	OS10G0530800,OS01G0949900,OS01G0374000	3
PWY-3162	tryptophan degradation V (side chain pathway)	OS02G0646500,OS12G0178000,OS12G0177900	3
PWY-3641	carnitine degradation III	OS02G0646500,OS12G0178000,OS12G0177900	3
PWY-4041	&gamma;-glutamyl cycle	OS05G0556800,OS04G0457500	2
osa00500	Starch and sucrose metabolism	OS06G0229800,OS03G0604200	2
osa00360	Phenylalanine metabolism	OS01G0543100,OS06G0274800	2
PWY-2463	medicarpin biosynthesis	OS01G0106400,OS01G0106300	2
osa00680	Methane metabolism	OS01G0543100,OS06G0274800	2
PWY-622	starch biosynthesis	OS06G0133000,OS06G0229800	2
PWY-1081	homogalacturonan degradation	OS06G0545400,OS03G0216800	2
osa00940	Phenylpropanoid biosynthesis	OS01G0543100,OS06G0274800	2
GLYCOLYSIS	glycolysis I	OS01G0753300,OS03G0267300	2
PWY-621	sucrose degradation III	OS04G0535600,OS07G0616800	2
osa00710	Carbon fixation in photosynthetic organisms	OS03G0255500,OS03G0267300	2
osa01040	Biosynthesis of unsaturated fatty acids	OS01G0159400,OS02G0503500	2
PWY-3561	choline biosynthesis III	OS03G0119100,OS09G0421300	2
PWY1F-FLAVSYN	flavonoid biosynthesis	OS04G0310800,OS03G0819600	2
HISTSYN-PWY	histidine biosynthesis I	OS05G0169300,OS01G0717400	2
CALVIN-PWY	Calvin cycle	OS03G0267300,OS04G0596900	2
osa04144	Endocytosis	OS03G0119100,OS03G0277300	2
PWY-5290	secologanin and strictosidine biosynthesis	OS09G0373200,OS03G0263600	2
GLUCONEO-PWY	gluconeogenesis	OS03G0255500,OS03G0267300	2
FASYN-ELONG-PWY	fatty acid elongation -- saturated	OS10G0484800,OS02G0503500	2
FAO-PWY	fatty acid &beta;-oxidation I	OS05G0132100,OS01G0159400	2
NAD-BIOSYNTHESIS-II	NAD salvage pathway II	OS05G0190500,OS05G0189300	2
PWY-2464	maackiain biosynthesis	OS01G0106400,OS01G0106300	2
osa00480	Glutathione metabolism	OS10G0530800,OS04G0457500	2
PWY-3941	&beta;-alanine biosynthesis II	OS01G0159400	1
PWY-862	fructan degradation	OS04G0535600	1
PHOSLIPSYN-PWY	phospholipid biosynthesis I	OS05G0457800	1
PWY-381	nitrate reduction II (assimilatory)	OS03G0712800	1
CYSTSYN-PWY	cysteine biosynthesis I	OS02G0812400	1
PWY-5441	S-methylmethionine cycle	OS01G0772900	1
osa01070	Biosynthesis of plant hormones	OS01G0159400	1
PWY-1001	cellulose biosynthesis	OS01G0220100	1
P185-PWY	xylulose-monophosphate cycle	OS03G0267300	1
PROPFERM-PWY	D-lactate fermentation to propionate and acetate	OS01G0159400	1
PWY-5147	stearoyl-ACP desaturation pathway	OS03G0423300	1
PWY-3282	ammonia assimilation cycle II	OS03G0712800	1
osa00564	Glycerophospholipid metabolism	OS03G0119100	1
PWY-5035	gibberellin biosynthesis III (early C-13 hydroxyla	OS05G0178100	1
ARGASEDEG-PWY	arginine degradation I (arginase pathway)	OS02G0646500	1
osa00040	Pentose and glucuronate interconversions	OS03G0604200	1
osa04146	Peroxisome	OS01G0159400	1
PWY-822	fructan biosynthesis	OS04G0535600	1
PWY-5059	pinobanksin biosynthesis	OS03G0819600	1
PWY-702	methionine biosynthesis II	OS01G0772900	1
PWY-5153	anthocyanin biosynthesis (delphinidin 3-O-glucosid	OS08G0253100	1
osa00450	Selenoamino acid metabolism	OS04G0457500	1
PWY-735	jasmonic acid biosynthesis	OS11G0546600	1
osa00910	Nitrogen metabolism	OS03G0712800	1
PWY0-163	salvage pathways of pyrimidine ribonucleotides	OS04G0596900	1
HYDROXYPRODEG-PWY	4-hydroxyproline degradation I	OS02G0646500	1
osa00460	Cyanoamino acid metabolism	OS04G0457500	1
osa00051	Fructose and mannose metabolism	OS03G0267300	1
PWY0-862	fatty acid elongation -- unsaturated II	OS10G0484800	1
ANAEROFRUCAT-PWY	fructose degradation to pyruvate and lactate (anae	OS01G0753300	1
PWY-361	phenylpropanoid biosynthesis	OS04G0310800	1
SUCSYN-PWY	sucrose biosynthesis	OS07G0616800	1
osa00190	Oxidative phosphorylation	OS01G0337500	1
osa00020	Citrate cycle (TCA cycle)	OS03G0255500	1
osa00030	Pentose phosphate pathway	OS03G0267300	1
OANTIGEN-PWY	O-antigen biosynthesis	OS10G0524500	1
GLUDEG-I-PWY	glutamate degradation III	OS03G0338000	1
BIOTIN-SYNTHESIS-PWY	biotin biosynthesis I	OS03G0338000	1
osa00592	alpha-Linolenic acid metabolism	OS01G0159400	1
osa00380	Tryptophan metabolism	OS03G0570100	1
PWY-3701	biotin biosynthesis II	OS03G0338000	1
osa00250	Alanine, aspartate and glutamate metabolism	OS03G0712800	1
osa00270	Cysteine and methionine metabolism	OS01G0772900	1
osa00620	Pyruvate metabolism	OS03G0255500	1
PWY-3821	galactose degradation II	OS07G0616800	1
SUCUTIL-PWY	sucrose degradation I	OS04G0535600	1
PWY-4561	proline degradation II	OS02G0646500	1
osa00130	Ubiquinone and other terpenoid-quinone biosynthesi	OS06G0646900	1
PWY-5136	fatty acid &beta;-oxidation II (plant, saturated)	OS05G0132100	1
P1-PWY	salvage pathways of purine and pyrimidine nucleoti	OS04G0596900	1
osa03050	Proteasome	OS07G0691800	1
osa00430	Taurine and hypotaurine metabolism	OS04G0457500	1
osa00071	Fatty acid metabolism	OS01G0159400	1
osa00061	Fatty acid biosynthesis	OS02G0503500	1
osa00590	Arachidonic acid metabolism	OS04G0457500	1
FASYN-INITIAL-PWY	fatty acid biosynthesis - initial steps	OS10G0484800	1
osa00053	Ascorbate and aldarate metabolism	OS03G0604200	1
osa00941	Flavonoid biosynthesis	OS03G0819600	1
osa00330	Arginine and proline metabolism	OS03G0712800	1
osa00903	Limonene and pinene degradation	OS03G0417700	1
osa00980	Metabolism of xenobiotics by cytochrome P450	OS10G0530800	1
P61-PWY	UDP-glucose conversion	OS01G0337500	1
PROUT-PWY	proline degradation I	OS02G0646500	1
osa00730	Thiamine metabolism	OS01G0931400	1
osa00945	Stilbenoid, diarylheptanoid and gingerol biosynth	OS03G0417700	1
PWY-5125	anthocyanin biosynthesis (pelargonidin 3-O-glucos	OS08G0253100	1
osa03040	Spliceosome	OS03G0277300	1
osa00565	Ether lipid metabolism	OS03G0119100	1
osa00966	Glucosinolate biosynthesis	OS03G0570100	1
GLNSYN-PWY	glutamine biosynthesis I	OS03G0712800	1
PWY-1042	glycolysis IV (plant cytosol)	OS01G0753300	1
