# Supplementary material for: Genome-wide transcriptome profile of rice hybrids with and without Oryza rufipogon introgression reveals candidate genes for yield
Source: Sci Rep. 2020 Mar 17;10:4873. doi: 10.1038/s41598-020-60922-6 (PMC7078188; doi:10.1038/s41598-020-60922-6)
Supplement: Supplementary file 7 — Supplementary Information 7. [file 41598_2020_60922_MOESM7_ESM.xls]

## Sheet: Table S1-MS Title and authors
Genome-wide transcriptome profile of rice hybrids with and without Oryza rufipogon introgression reveals candidate genes for yield
G. Haritha1, T. Shashi Rekha2, A. Surekha 1, S. K. Mangrauthia1, R. Rajeshwari2, N. Sarla1*
1ICAR-Indian Institute of Rice Research, Hyderabad 500 030, India
2CSIR-Centre for Cellular and Molecular Biology, Hyderabad 500 007, India
*Corresponding author
N. Sarla
ICAR-National Professor
Biotechnology
ICAR - Indian Institute of Rice Research (IIRR)
Rajendranagar, Hyderabad-500 030, India.
Tel.: +91 40 24591225
Fax: +91 40 24591217
E-mail: sarla_neelamraju@yahoo.com

## Sheet: leaf upregulated_DEGs
Table S1. List of significantly (p<=0.05) up-regulated and down-regulated genes in flag leaf and panicle of test hybrid compared to control hybrid
ProbeName	GeneName	Gene description	accessions	Chromosome	Start	End	Strand	GO	InterPro
GT_Os01g0869600|mRNA|AK060596|CDS+3'UTR	Os01t0869600-01	TRAM, LAG1 and CLN8 homology domain containing protein.	rapdb|Os01t0869600-01|gb|AK060596|ta|TA53485_4530|tc|TC498858	chr01	37690326	37693116	+	Cellular Component: integral to membrane (GO:0016021)	TRAM/LAG1/CLN8 homology domain (IPR006634)
GT_Os08g0468100|mRNA|AK101662|CDS+3'UTR	Os08t0468100-03	Similar to Nitrate reductase.	rapdb|Os08t0468100-03|ta|TA41681_4530|ta|BM420802|tc|TC485462	chr08	23036533	23038585	+	Biological Process: oxidation-reduction process (GO:0055114), Molecular Function: oxidoreductase activity (GO:0016491), Molecular Function: heme binding (GO:0020037), Molecular Function: molybdenum ion binding (GO:0030151), Molecular Function: metal ion binding (GO:0046872)	Cytochrome b5 (IPR001199), Oxidoreductase FAD/NAD(P)-binding (IPR001433), Flavoprotein pyridine nucleotide cytochrome reductase (IPR001709), NADH:cytochrome b5 reductase (CBR) (IPR001834), Moybdenum cofactor oxidoreductase, dimerisation (IPR005066), Oxidoreductase, FAD-binding domain (IPR008333), Eukaryotic molybdopterin oxidoreductase (IPR008335), Immunoglobulin E-set (IPR014756), Ferredoxin red…
GT_GT_Os_A_Specific_0171650	Os03t0688150-00	Os03t0688150-00; Os03t0688150-00; Next best Hit: Os08t0201100-01(alignment length 18bp with 100.00%identity)	ref|Os03t0688150-00|rapDB|Os03t0688150-00
GT_GT_Os_A_Specific_0062240	Os01t0338401-01	Hypothetical gene.	ref|Os01t0338401-01|rapDB|Os01t0338401-01|gb|AK288215	chr01	13311601	13317220	-
GT_Os03g0689300|mRNA|AK100996|5'UTR+CDS	Os03t0689300-02	Similar to H-ATPase.	rapdb|Os03t0689300-02	chr03	27510346	27515009	+	Biological Process: ATP catabolic process (GO:0006200), Biological Process: ATP biosynthetic process (GO:0006754), Biological Process: cation transport (GO:0006812), Biological Process: metabolic process (GO:0008152), Cellular Component: membrane (GO:0016020), Cellular Component: integral to membrane (GO:0016021), Molecular Function: nucleotide binding (GO:0000166), Molecular Function: catalytic …	ATPase, P-type, H+ transporting proton pump (IPR000695), ATPase, P-type, K/Mg/Cd/Cu/Zn/Na/Ca/Na/H-transporter (IPR001757), ATPase, P-type cation-transporter, N-terminal (IPR004014), Haloacid dehalogenase-like hydrolase (IPR005834), ATPase, P-type, plasma-membrane proton-efflux (IPR006534), ATPase, P-type, ATPase-associated domain (IPR008250), ATPase, P-type phosphorylation site (IPR018303), HAD-l…
GT_GT_Os_A_Specific_0038539	Os01t0246300-00	Os01t0246300-00; Os01t0246300-00; Next best Hit: Os01t0245300-00(alignment length 28bp with 89.29%identity)	ref|Os01t0246300-00|rapDB|Os01t0246300-00	chr01	8058706	8059983	+
GT_GT_Os_A_Specific_0065269	Os03t0314600-00	Os03t0314600-00; Os03t0314600-00; Next best Hit: Os12t0549300-00(alignment length 16bp with 100.00%identity)	ref|Os03t0314600-00|rapDB|Os03t0314600-00
GT_Os08g0468100|mRNA|AK121810|CDS+3'UTR	Os08t0468100-01	Similar to Nitrate reductase.	rapdb|Os08t0468100-01|rapdb|Os08t0468100-03|gb|AK121810|ta|TA41681_4530	chr08	23033230	23038506	+	Biological Process: nitrate assimilation (GO:0042128), Biological Process: oxidation-reduction process (GO:0055114), Molecular Function: binding (GO:0005488), Molecular Function: iron ion binding (GO:0005506), Molecular Function: electron carrier activity (GO:0009055), Molecular Function: oxidoreductase activity (GO:0016491), Molecular Function: heme binding (GO:0020037), Molecular Function: moly…	Oxidoreductase, molybdopterin-binding domain (IPR000572), Cytochrome b5 (IPR001199), Oxidoreductase FAD/NAD(P)-binding (IPR001433), Flavoprotein pyridine nucleotide cytochrome reductase (IPR001709), NADH:cytochrome b5 reductase (CBR) (IPR001834), Moybdenum cofactor oxidoreductase, dimerisation (IPR005066), Oxidoreductase, FAD-binding domain (IPR008333), Eukaryotic molybdopterin oxidoreductase (IP…
GT_Os02g0594800|mRNA|AK121953|CDS+3'UTR	Os02t0594800-01	No apical meristem (NAM) protein domain containing protein.	rapdb|Os02t0594800-01|gb|AK121953|ta|TA57089_4530|tc|TC494784	chr02	23062855	23066544	-	Biological Process: regulation of transcription, DNA-dependent (GO:0006355), Molecular Function: DNA binding (GO:0003677)	No apical meristem (NAM) protein (IPR003441)
GT_GT_Os_A_Specific_0124292	Os02t0313300-00	Os02t0313300-00; Os02t0313300-00; Next best Hit: Os11t0241900-01(alignment length 15bp with 100.00%identity)	ref|Os02t0313300-00|rapDB|Os02t0313300-00	chr02	12363685	12363984	-
GT_Os07g0638300|mRNA|D63917|CDS+3'UTR	Os07t0638300-01	Similar to 1-Cys peroxiredoxin.	rapdb|Os07t0638300-01|ta|TA37075_4530|ta|TA37076_4530|ta|TA37073_4530	chr07	26548836	26550044	+	Biological Process: oxidation-reduction process (GO:0055114), Molecular Function: antioxidant activity (GO:0016209), Molecular Function: oxidoreductase activity (GO:0016491), Molecular Function: peroxiredoxin activity (GO:0051920)	Alkyl hydroperoxide reductase subunit C/ Thiol specific antioxidant (IPR000866), Thioredoxin-like fold (IPR012336), Peroxiredoxin, C-terminal (IPR019479)
GT_GT_Os_A_Specific_0082890	Os06t0142350-01	Similar to Early nodulin (Fragment)	ref|Os06t0142350-01|rapDB|Os06t0142350-01|gb|AK242220	chr06	2208762	2209556	-		Early nodulin 93 ENOD93 protein (IPR005050)
GT_Os02g0682200|mRNA|U78782|CDS+3'UTR	Os02t0682200-01	Similar to MADS box protein.	rapdb|Os02t0682200-01|gb|FJ750939|ta|TA52932_4530|ta|CR290854	chr02	27875979	27883946	+	Biological Process: regulation of transcription, DNA-dependent (GO:0006355), Cellular Component: nucleus (GO:0005634), Molecular Function: DNA binding (GO:0003677), Molecular Function: sequence-specific DNA binding transcription factor activity (GO:0003700), Molecular Function: protein dimerization activity (GO:0046983)	Transcription factor, MADS-box (IPR002100), Transcription factor, K-box (IPR002487)
GT_GT_Os_A_Specific_0016832	Os03t0569700-00	Os03t0569700-00; Os03t0569700-00; Next best Hit: Os06t0328400-01(alignment length 20bp with 95.00%identity)	ref|Os03t0569700-00|rapDB|Os03t0569700-00	chr03	20648949	20649649	-
GT_Os08g0144000|mRNA|AK073681|CDS+3'UTR	Os08t0144000-01	Myb, DNA-binding domain containing protein.	rapdb|Os08t0144000-01|gb|EU837252|ta|TA54107_4530|ta|AU029892	chr08	2433858	2436741	+	Biological Process: regulation of transcription, DNA-dependent (GO:0006355), Molecular Function: nucleic acid binding (GO:0003676), Molecular Function: DNA binding (GO:0003677), Molecular Function: protein binding (GO:0005515), Molecular Function: zinc ion binding (GO:0008270)	SANT domain, DNA binding (IPR001005), Zinc finger, CCHC-type (IPR001878), Myb-like DNA-binding domain, SHAQKYF class (IPR006447), Homeodomain-like (IPR009057), Homeodomain-related (IPR012287), Zinc finger, CCHC retroviral-type (IPR013084), Myb, DNA-binding (IPR014778), Transcription regulator HTH, Myb-type, DNA-binding (IPR017930)
GT_GT_Os_A_Specific_0246559	Os04t0561100-00	Os04t0561100-00; Os04t0561100-00; Next best Hit: Os10t0440401-00(alignment length 16bp with 100.00%identity)	ref|Os04t0561100-00|rapDB|Os04t0561100-00	chr04	28095538	28096117	-
GT_Os02g0759100|COMBINER_EST|Os02g0759100|8	COMBINER_EST	Unknown
GT_osa-miR408|Os01|Mature	GT_osa-miR408	Unknown
GT_Os12g0181300|COMBINER_EST|CI360568|6	NM_001072847	Oryza sativa Japonica Group Os12g0181300 (Os12g0181300) mRNA, complete cds [NM_001072847]	gb|NM_001072847|ta|CI360568|tc|TC547520
GT_GT_Os_A_Specific_0136270	Os12t0184033-00	Conserved hypothetical protein.	ref|Os12t0184033-00|rapDB|Os12t0184033-00	chr12	4226314	4226682	-
GT_GT_Os_A_Specific_0012684	Os06t0312201-00	Os06t0312201-00; Os06t0312201-00; Next best Hit: Os03t0802700-01(alignment length 15bp with 100.00%identity)	ref|Os06t0312201-00|rapDB|Os06t0312201-00
GT_GT_Os_A_Specific_0004837	Os08t0401801-00	Os08t0401801-00; Os08t0401801-00; Next best Hit: Os11t0664800-00(alignment length 19bp with 94.74%identity)	ref|Os08t0401801-00|rapDB|Os08t0401801-00
GT_GT_Os_A_Specific_0025593	Os01t0300800-00	Os01t0300800-00; Os01t0300800-00; Next best Hit: Os05t0534900-01(alignment length 14bp with 100.00%identity)	ref|Os01t0300800-00|rapDB|Os01t0300800-00
GT_GT_Os_A_Specific_0515396	Os06t0232800-01	Conserved hypothetical protein	ref|Os06t0232800-01|rapDB|Os06t0232800-01|gb|AK102149	chr06	6906933	6908028	-
GT_GT_Os_A_Specific_0011433	Os01t0898200-00	Os01t0898200-00; Os01t0898200-00; Next best Hit: Os03t0305450-00(alignment length 16bp with 100.00%identity)	ref|Os01t0898200-00|rapDB|Os01t0898200-00
GT_GT_Os_A_Specific_0098342	Os09t0564500-00	Os09t0564500-00; Os09t0564500-00; Next best Hit: Os02t0116700-01(alignment length 18bp with 100.00%identity)	ref|Os09t0564500-00|rapDB|Os09t0564500-00	chr09	22445666	22448352	-
GT_Os10g0443300|COMBINER_EST|Os10g0443300|8	NP13034417	GB	tc|NP13034417
GT_Os02g0144300|mRNA|AK106692|5'UTR+CDS	TA61533_4530	Rep: Os02g0144300 protein - Oryza sativa subsp. japonica (Rice), partial (75%) [TC535922]	ta|TA61533_4530|ta|CX111064|tc|TC535922
GT_Os03g0680800|mRNA|AK067939|CDS+3'UTR	Os03t0680800-02	Similar to Prep (Fragment).	rapdb|Os03t0680800-02|ta|TA31511_4530|tc|TC487576	chr03	27057033	27063360	-	Biological Process: regulation of transcription, DNA-dependent (GO:0006355), Cellular Component: nucleus (GO:0005634), Molecular Function: DNA binding (GO:0003677), Molecular Function: sequence-specific DNA binding transcription factor activity (GO:0003700), Molecular Function: protein binding (GO:0005515), Molecular Function: sequence-specific DNA binding (GO:0043565)	Homeobox (IPR001356), POX (IPR006563), Homeobox KN domain (IPR008422), Homeodomain-like (IPR009057), Homeodomain-related (IPR012287)
GT_GT_Os_A_Specific_0045561	Os02t0802750-00	Os02t0802750-00; Os02t0802750-00; Next best Hit: Os08t0501700-01(alignment length 19bp with 100.00%identity)	ref|Os02t0802750-00|rapDB|Os02t0802750-00	chr02	34229352	34229660	-
GT_GT_Os_A_Specific_0159971	Os11t0239866-00	Os11t0239866-00; Os11t0239866-00; Next best Hit: Os01t0196500-01(alignment length 18bp with 100.00%identity)	ref|Os11t0239866-00|rapDB|Os11t0239866-00	chr11	7460250	7460507	-
GT_Os04g0667300|mRNA|AK107107|CDS+3'UTR	Os04t0667300-01	Similar to Fe2+ dioxygenase-like.	rapdb|Os04t0667300-01|gb|CI105252	chr04	34065589	34069859	+
GT_GT_Os_A_Specific_0040560	Os09t0443100-00	Os09t0443100-00; Os09t0443100-00; Next best Hit: Os08t0436000-02(alignment length 14bp with 100.00%identity)	ref|Os09t0443100-00|rapDB|Os09t0443100-00	chr09	16488306	16490213	+
GT_Os01g0269900|mRNA|AK068395|CDS+3'UTR	Os01t0269900-01	Actin/actin-like family protein.	rapdb|Os01t0269900-01|gb|AK068395|ta|TA69420_4530|ta|TA54604_4530	chr01	9319015	9323339	-		Actin-like (IPR004000)
GT_GT_Os_A_Specific_0092969	Os04t0526500-00	Os04t0526500-00; Os04t0526500-00; Next best Hit: Os01t0606166-01(alignment length 16bp with 100.00%identity)	ref|Os04t0526500-00|rapDB|Os04t0526500-00
GT_Os09g0114700|COMBINER_EST|Os09g0114700|8	NM_001069116	Oryza sativa Japonica Group Os09g0114700 (Os09g0114700) mRNA, complete cds [NM_001069116]	gb|NM_001069116|ta|TA60807_4530|tc|TC530064
GT_Os02g0190700|COMBINER_EST|AU085840|6	AU085840	AU085840 Rice callus Oryza sativa (japonica cultivar-group) cDNA clone C2430, mRNA sequence [AU085840]	gb|AU085840|ta|TA75254_4530|tc|TC556785
GT_GT_Os_A_Specific_0134114	Os06t0692300-00	Hypothetical conserved gene.	ref|Os06t0692300-00|rapDB|Os06t0692300-00	chr06	28874838	28878068	-	Biological Process: protein phosphorylation (GO:0006468), Molecular Function: protein kinase activity (GO:0004672), Molecular Function: protein serine/threonine kinase activity (GO:0004674), Molecular Function: protein binding (GO:0005515), Molecular Function: ATP binding (GO:0005524), Molecular Function: transferase activity, transferring phosphorus-containing groups (GO:0016772)	Protein kinase, catalytic domain (IPR000719), Leucine-rich repeat (IPR001611), Serine/threonine-protein kinase, active site (IPR008271), Protein kinase-like domain (IPR011009), Leucine-rich repeat-containing N-terminal, type 2 (IPR013210), Protein kinase, ATP binding site (IPR017441), Serine/threonine-protein kinase-like domain (IPR017442)
GT_GT_Os_A_Specific_0012210	Os02t0165400-00	Similar to NAC domain protein NAC1	ref|Os02t0165400-00|rapDB|Os02t0165400-00	chr02	3525691	3526170	-
GT_Os01g0222800|COMBINER_EST|Os01g0222800|8	Os01t0222800-00	Hypothetical conserved gene.	rapdb|Os01t0222800-00|gb|NM_001048975|tc|TC486486	chr01	6713909	6714986	+
GT_osa-miR169e|Os02|Mature	GT_osa-miR169e	Unknown
GT_Os08g0468100|mRNA|AK102363|CDS+3'UTR	Os08t0468100-02	Similar to Nitrate reductase.	rapdb|Os08t0468100-02|rapdb|Os08t0468700-00|rapdb|Os08t0468100-01|rapdb|Os08t0468100-03	chr08	23033973	23038463	+	Biological Process: oxidation-reduction process (GO:0055114), Molecular Function: electron carrier activity (GO:0009055), Molecular Function: oxidoreductase activity (GO:0016491), Molecular Function: heme binding (GO:0020037), Molecular Function: molybdenum ion binding (GO:0030151), Molecular Function: metal ion binding (GO:0046872)	Oxidoreductase, molybdopterin-binding domain (IPR000572), Cytochrome b5 (IPR001199), Oxidoreductase FAD/NAD(P)-binding (IPR001433), Flavoprotein pyridine nucleotide cytochrome reductase (IPR001709), NADH:cytochrome b5 reductase (CBR) (IPR001834), Moybdenum cofactor oxidoreductase, dimerisation (IPR005066), Oxidoreductase, FAD-binding domain (IPR008333), Eukaryotic molybdopterin oxidoreductase (IP…
GT_GT_Os_A_Specific_0153932	Os06t0536100-00	Hypothetical conserved gene.	ref|Os06t0536100-00|rapDB|Os06t0536100-00	chr06	20087878	20089203	-	Molecular Function: protein binding (GO:0005515), Molecular Function: zinc ion binding (GO:0008270)	Zinc finger, RING-type (IPR001841), Zinc finger, RING/FYVE/PHD-type (IPR013083), Zinc finger, RING-H2-type (IPR024766)
GT_GT_Os_A_Specific_0063409	Os01t0679550-00	Similar to Aspartic proteinase nepenthesin-2.	ref|Os01t0679550-00|rapDB|Os01t0679550-00	chr01	27960362	27961312	+	Biological Process: proteolysis (GO:0006508), Molecular Function: aspartic-type endopeptidase activity (GO:0004190)	Peptidase A1 (IPR001461), Peptidase aspartic, active site (IPR001969), Peptidase aspartic, catalytic (IPR009007), Peptidase aspartic (IPR021109)
GT_GT_Os_A_Specific_0049401	Os02t0297800-00	Similar to lectin-like receptor kinase 7.	ref|Os02t0297800-00|rapDB|Os02t0297800-00
GT_GT_Os_A_Specific_0148781	Os01t0245532-00	Os01t0245532-00; Os01t0245532-00; Next best Hit: Os01t0244400-01(alignment length 29bp with 93.10%identity)	ref|Os01t0245532-00|rapDB|Os01t0245532-00	chr01	8023787	8025021	-		Domain of unknown function DUF1618 (IPR011676)
GT_Os05g0412900|mRNA|AK061020|CDS+3'UTR	Os05t0412900-01	Conserved hypothetical protein.	rapdb|Os05t0412900-01|tc|TC494374	chr05	20196728	20198228	-
GT_GT_Os_A_Specific_0087027	Os11t0442380-01	Hypothetical gene.	ref|Os11t0442380-01|rapDB|Os11t0442380-01|gb|AK288970	chr11	14568688	14571605	+
GT_osa-miR529|Os02|3'seq	GT_osa-miR529	Unknown
GT_Os01g0593200|mRNA|AK103711|CDS+3'UTR	Os01t0593200-01	Protein of unknown function DUF581 family protein.	rapdb|Os01t0593200-01|gb|AK103711|ta|TA56382_4530|ta|CX100009	chr01	23224373	23226605	+		Protein of unknown function DUF581 (IPR007650)
GT_GT_Os_A_Specific_0133214	Os01t0682001-01	Similar to NADH dependent Glutamate Synthase.	ref|Os01t0682001-01|rapDB|Os01t0682001-01|gb|AK105755	chr01	28098847	28102930	-	Biological Process: metabolic process (GO:0008152)	Glutamine amidotransferase, class-II (IPR000583), Glutamine amidotransferase, type II (IPR017932)
GT_GT_Os_A_Specific_0131139	Os04t0481100-01	Similar to H0510A06.3 protein.	ref|Os04t0481100-01|rapDB|Os04t0481100-01|gb|AK111421	chr04	24070629	24072167	-	Biological Process: metabolic process (GO:0008152), Molecular Function: catalytic activity (GO:0003824)	Raffinose synthase (IPR008811), Aldolase-type TIM barrel (IPR013785), Glycoside hydrolase, superfamily (IPR017853)
GT_Os01g0594500|mRNA|AK069454|CDS+3'UTR	Os01t0594500-01	Conserved hypothetical protein.	rapdb|Os01t0594500-01|ta|TA38886_4530|tc|TC539610	chr01	23291659	23292661	-
GT_Os06g0298200|mRNA|AK072192|CDS+3'UTR	Os06t0298200-03	Similar to Oryza sativa (indica cultivar-group) Hd1.	rapdb|Os06t0298200-03|ta|TA44119_4530|ta|AU222911|ta|BM419169
GT_Os07g0160600|mRNA|AK098844|CDS+3'UTR	Os07t0160600-01	FAS1 domain domain containing protein.	rapdb|Os07t0160600-01|gb|CT833089|gb|AK065047|ta|TA38041_4530	chr07	3258325	3262106	+		FAS1 domain (IPR000782)
GT_Os12g0537700|COMBINER|CI389397|6	Os10t0549900-01	Protein of unknown function DUF1544 domain containing protein.	rapdb|Os10t0549900-01|rapdb|Os12t0537000-00|rapdb|Os12t0538000-00|rapdb|Os12t0538066-00	chr10	21554333	21557722	+	Molecular Function: DNA binding (GO:0003677)	Zinc finger, BED-type predicted (IPR003656)
GT_Os12g0626400|mRNA|AK063967|CDS+3'UTR	Os12t0626400-01	Similar to Phytoene synthase 1, chloroplast precursor (EC 2.5.1.-) (Fruit ripening specific protein pTOM5).	rapdb|Os12t0626400-01|ta|TA46569_4530|ta|TA46568_4530|tc|TC495100	chr12	26780492	26783584	-	Biological Process: biosynthetic process (GO:0009058), Molecular Function: transferase activity (GO:0016740), Molecular Function: transferase activity, transferring alkyl or aryl (other than methyl) groups (GO:0016765)	Squalene/phytoene synthase (IPR002060), Terpenoid synthase (IPR008949), Squalene/phytoene synthase, conserved site (IPR019845)
GT_Os05g0379500|mRNA|AK121450|CDS+3'UTR	Os05t0379500-01	Similar to NBS-LRR protein (Fragment).	rapdb|Os05t0379500-01|gb|AK121450|ta|TA63769_4530|tc|TC484312	chr05	18341384	18347080	+
GT_Os01g0275800|mRNA|AK119475|UTR	Os01t0275800-01	Hypothetical gene.	rapdb|Os01t0275800-01|gb|AK119475	chr01	9644431	9653253	+
GT_Os02g0301400|mRNA|AK121646|CDS+3'UTR	Os02t0301400-01	Thioredoxin-like fold domain containing protein.	rapdb|Os02t0301400-01|gb|AK121646|ta|TA65819_4530|tc|TC490875	chr02	11663438	11668036	-	Molecular Function: nucleic acid binding (GO:0003676)	Ribonuclease H-like (IPR012337)
GT_GT_Os_A_Specific_0068689	Os09t0433733-00	Hypothetical gene.	ref|Os09t0433733-00|rapDB|Os09t0433733-00
GT_Os05g0429700|mRNA|AK059651|CDS+3'UTR	Os05t0429700-03	Similar to phosphoribosylanthranilate transferase.	rapdb|Os05t0429700-03|rapdb|Os05t0429700-01|rapdb|Os05t0429700-02|gb|AK103559	chr05	21081154	21082973	-	Molecular Function: protein binding (GO:0005515)	C2 calcium-dependent membrane targeting (IPR000008), C2 calcium/lipid-binding domain, CaLB (IPR008973), Phosphoribosyltransferase C-terminal (IPR013583), C2 membrane targeting protein (IPR018029)
GT_Os08g0321000|mRNA|AK119591|CDS+3'UTR	Os08t0321000-02	FAS1 domain domain containing protein.	rapdb|Os08t0321000-02|rapdb|Os08t0321000-01|gb|CT843223|ta|TA32908_4530	chr08	13985121	13988084	-		FAS1 domain (IPR000782)
GT_Os03g0753100|mRNA|AY551917|CDS+3'UTR	Os03t0753100-01	Oryza sativa MADS box gene 34., Inflorescence and spikelet development., MADA-box transcription factor.	rapdb|Os03t0753100-01|gb|AK100227|ta|CI348135|tc|TC494893	chr03	31048351	31055017	-	Biological Process: regulation of transcription, DNA-dependent (GO:0006355), Cellular Component: nucleus (GO:0005634), Molecular Function: DNA binding (GO:0003677), Molecular Function: sequence-specific DNA binding transcription factor activity (GO:0003700), Molecular Function: protein dimerization activity (GO:0046983)	Transcription factor, MADS-box (IPR002100), Transcription factor, K-box (IPR002487)
GT_GT_Os_A_Specific_0108629	Os01t0528700-00	Os01t0528700-00; Os01t0528700-00; Next best Hit: Os01t0736500-01(alignment length 17bp with 100.00%identity)	ref|Os01t0528700-00|rapDB|Os01t0528700-00	chr01	19005427	19006992	+
GT_GT_Os_A_Specific_0051725	Os03t0448000-00	Os03t0448000-00; Os03t0448000-00; Next best Hit: Os02t0568700-00(alignment length 15bp with 100.00%identity)	ref|Os03t0448000-00|rapDB|Os03t0448000-00	chr03	19142370	19142687	-
GT_Os01g0255700|COMBINER_EST|Os01g0255700|8	Os01t0255700-00	Hypothetical conserved gene.	rapdb|Os01t0255700-00|gb|NM_001049158|tc|TC492537|tc|TC494780	chr01	8523748	8525716	-
GT_GT_Os_A_Specific_0032170	Os06t0274950-01	Hypothetical gene.	ref|Os06t0274950-01|rapDB|Os06t0274950-01|gb|AK241018	chr06	9336359	9338634	-
GT_Os12g0626400|mRNA|AK073290|CDS+3'UTR	Os12t0626400-02	Similar to Phytoene synthase 2 (Fragment).	rapdb|Os12t0626400-02|rapdb|Os12t0626400-01|gb|AK073290|ta|TA46569_4530	chr12	26780504	26783579	-	Biological Process: biosynthetic process (GO:0009058), Molecular Function: transferase activity (GO:0016740), Molecular Function: transferase activity, transferring alkyl or aryl (other than methyl) groups (GO:0016765)	Squalene/phytoene synthase (IPR002060), Terpenoid synthase (IPR008949), Squalene/phytoene synthase, conserved site (IPR019845)
GT_Os07g0472300|mRNA|AK070792|CDS+3'UTR	Os07t0472300-01	Conserved hypothetical protein.	rapdb|Os07t0472300-01|gb|AK070792|ta|TA62997_4530|tc|TC487655	chr07	16955691	16960436	-
GT_osa-miR166e|Os03|Mature	GT_osa-miR166e	Unknown
GT_GT_Os_A_Specific_0197998	Os08t0291100-00	Os08t0291100-00; Os08t0291100-00; Next best Hit: Os03t0758900-01(alignment length 22bp with 95.45%identity)	ref|Os08t0291100-00|rapDB|Os08t0291100-00	chr08	11643943	11644619	-
GT_Os03g0216800|mRNA|AK105520|CDS+3'UTR	Os03t0216800-01	Similar to Polygalacturonase B (Fragment).	rapdb|Os03t0216800-01|ta|TA75958_4530|tc|TC493133	chr03	6152114	6155182	+	Biological Process: carbohydrate metabolic process (GO:0005975), Molecular Function: polygalacturonase activity (GO:0004650)	Glycoside hydrolase, family 28 (IPR000743), Parallel beta-helix repeat (IPR006626), Pectin lyase fold/virulence factor (IPR011050), Pectin lyase fold (IPR012334)
GT_osa-miR399h|Os05|5'seq	GT_osa-miR399h	Unknown
GT_GT_Os_A_Specific_0000663	Os10t0541500-00	Os10t0541500-00; Os10t0541500-00; Next best Hit: Os06t0608300-02(alignment length 14bp with 100.00%identity)	ref|Os10t0541500-00|rapDB|Os10t0541500-00	chr10	21133757	21134824	-
GT_Os06g0523100|mRNA|AK062190|CDS+3'UTR	Os06t0523100-01	Conserved hypothetical protein.	rapdb|Os06t0523100-01|gb|AK062190|ta|TA46893_4530|tc|TC552858	chr06	19318794	19320654	+
GT_Os03g0370500|mRNA|AK063289|CDS+3'UTR	Os03t0370500-02	Similar to H/ACA ribonucleoprotein complex subunit 4 (EC 5.4.99.-) (Nucleolar protein NAP57 homolog) (Nopp-140 associated protein of 57 kDa homolog) (AtNAP57). [Os03t0370500-02]	rapdb|Os03t0370500-02|gb|AK063289|ta|TA54547_4530|tc|TC488849	chr03	14545715	14547899	+	Biological Process: pseudouridine synthesis (GO:0001522), Biological Process: RNA processing (GO:0006396), Biological Process: RNA modification (GO:0009451), Molecular Function: RNA binding (GO:0003723), Molecular Function: pseudouridine synthase activity (GO:0009982)	Pseudouridine synthase/archaeosine transglycosylase (IPR002478), Pseudouridine synthase II (IPR002501), Uncharacterised domain CHP00451 (IPR004521), Pseudouridine synthase-related (IPR004802), Dyskerin-like (IPR012960), PUA-like domain (IPR015947), Pseudouridine synthase, catalytic domain (IPR020103)
GT_Os05g0366300|mRNA|AK059530|CDS+3'UTR	Os05t0366300-01	Conserved hypothetical protein.	rapdb|Os05t0366300-01|rapdb|Os05t0366300-02|gb|AK101228|ta|TA55436_4530	chr05	17581260	17588053	+
GT_Os04g0166000|mRNA|AK101349|CDS+3'UTR	Os04t0166000-01	Conserved hypothetical protein.	rapdb|Os04t0166000-01|rapdb|Os04t0166000-02|gb|AK101349|ta|TA62150_4530	chr04	4485003	4490101	-
GT_GT_Os_A_Specific_0112696	Os01t0234001-01	Hypothetical conserved gene.	ref|Os01t0234001-01|rapDB|Os01t0234001-01|gb|AK241763	chr01	7414867	7415353	-
GT_Os03g0581400|COMBINER_EST|Os03g0581400|8	Os03t0581400-00	Esterase, SGNH hydrolase-type domain containing protein.	rapdb|Os03t0581400-00|gb|NM_001057090|tc|TC495898	chr03	21353518	21356813	+	Biological Process: lipid metabolic process (GO:0006629), Molecular Function: hydrolase activity, acting on ester bonds (GO:0016788)	Lipase, GDSL (IPR001087)
GT_GT_Os_A_Specific_0054866	Os02t0831500-01	Similar to Sucrose synthase.	ref|Os02t0831500-01|rapDB|Os02t0831500-01|gb|AK065549	chr02	35754946	35761216	+	Biological Process: sucrose metabolic process (GO:0005985), Biological Process: biosynthetic process (GO:0009058), Molecular Function: sucrose synthase activity (GO:0016157)	Sucrose synthase (IPR000368), Glycosyl transferase, family 1 (IPR001296), Sucrose synthase, plant/cyanobacteria (IPR012820)
GT_GT_Os_A_Specific_0158258	Os10t0106200-00	Os10t0106200-00; Os10t0106200-00; Next best Hit: Os07t0635150-01(alignment length 16bp with 100.00%identity)	ref|Os10t0106200-00|rapDB|Os10t0106200-00	chr10	452076	452960	+
GT_GT_Os_A_Specific_0150519	Os12t0115200-00	Os12t0115200-00; Os12t0115200-00; Next best Hit: Os05t0510400-01(alignment length 30bp with 100.00%identity)	ref|Os12t0115200-00|rapDB|Os12t0115200-00	chr12	738617	738970	+
GT_GT_Os_A_Specific_0022747	Os05t0361600-00	Os05t0361600-00; Os05t0361600-00; Next best Hit: Os01t0964600-00(alignment length 29bp with 96.55%identity)	ref|Os05t0361600-00|rapDB|Os05t0361600-00
GT_Os08g0535200|mRNA|AK070510|CDS+3'UTR	Os08t0535200-01	Similar to MtN3-like protein.	rapdb|Os08t0535200-01|gb|AK070510|ta|TA36726_4530|ta|TA36725_4530	chr08	26725952	26728794	-
GT_GT_Os_A_Specific_0029035	Os09t0127600-00	Os09t0127600-00; Os09t0127600-00; Next best Hit: Os08t0247700-00(alignment length 17bp with 100.00%identity)	ref|Os09t0127600-00|rapDB|Os09t0127600-00
GT_GT_Os_A_Specific_0110624	Os09t0558850-00	Hypothetical gene.	ref|Os09t0558850-00|rapDB|Os09t0558850-00	chr09	22207975	22208505	+
GT_GT_Os_A_Specific_0076017	Os11t0230200-00	Os11t0230200-00; Os11t0230200-00; Next best Hit: Os06t0711851-00(alignment length 14bp with 100.00%identity)	ref|Os11t0230200-00|rapDB|Os11t0230200-00	chr11	6920728	6921120	+
GT_Os04g0591900|COMBINER_EST|Os04g0591900|8	TC491076	Rep: Os04g0591900 protein - Oryza sativa subsp. japonica (Rice), complete [TC491076]	tc|TC491076
GT_Os01g0725800|mRNA|AK101974|CDS+3'UTR	Os01t0725800-01	WD40/YVTN repeat-like domain containing protein.	rapdb|Os01t0725800-01|gb|AK101974|ta|TA32264_4530|ta|TA32307_4530	chr01	30257752	30263365	+	Biological Process: protein phosphorylation (GO:0006468), Molecular Function: protein kinase activity (GO:0004672), Molecular Function: protein binding (GO:0005515), Molecular Function: ATP binding (GO:0005524), Molecular Function: transferase activity, transferring phosphorus-containing groups (GO:0016772)	Protein kinase, catalytic domain (IPR000719), WD40 repeat (IPR001680), Protein kinase-like domain (IPR011009), WD40 repeat-like-containing domain (IPR011046), WD40/YVTN repeat-like-containing domain (IPR015943), Serine/threonine-protein kinase-like domain (IPR017442), WD40-repeat-containing domain (IPR017986), WD40 repeat, conserved site (IPR019775), WD40 repeat, subgroup (IPR019781), WD40 repeat…
GT_Os11g0206600|mRNA|AK109707|CDS+3'UTR	Os11t0206600-01	Mitochodrial transcription termination factor-related family protein.	rapdb|Os11t0206600-01|gb|AK109707|ta|TA64593_4530|ta|TA64594_4530	chr11	5372635	5375530	+		Mitochodrial transcription termination factor-related (IPR003690)
GT_Os02g0467400|mRNA|AK073879|CDS+3'UTR	Os02t0467400-02	Conserved hypothetical protein.	rapdb|Os02t0467400-02|ta|TA51469_4530	chr02	15730030	15733520	-
GT_GT_Os_A_Specific_0171902	Os06t0730701-00	Os06t0730701-00; Os06t0730701-00; Next best Hit: Os08t0299400-01(alignment length 19bp with 100.00%identity)	ref|Os06t0730701-00|rapDB|Os06t0730701-00	chr06	31146223	31146612	+
GT_GT_Os_A_Specific_0229562	Os01t0540000-00	Hypothetical conserved gene	ref|Os01t0540000-00|rapDB|Os01t0540000-00	chr01	19849324	19850690	+
GT_Os01g0683400|mRNA|AB110983|CDS	Os01t0683400-01	Similar to Origin recognition complex 4.	rapdb|Os01t0683400-01|gb|AK102997|ta|TA56769_4530|ta|TA56770_4530	chr01	28161732	28166115	+	Biological Process: DNA replication (GO:0006260), Cellular Component: origin recognition complex (GO:0000808), Cellular Component: nucleus (GO:0005634), Molecular Function: DNA binding (GO:0003677)	Origin recognition complex, subunit 4 (IPR016527)
GT_GT_Os_A_Specific_0039546	Os10t0367900-00	Os10t0367900-00; Os10t0367900-00; Next best Hit: Os10t0486300-00(alignment length 21bp with 95.24%identity)	ref|Os10t0367900-00|rapDB|Os10t0367900-00
GT_Os08g0330400|COMBINER_EST|Os08g0330400|8	Os08t0330400-00	Pectinesterase inhibitor domain containing protein.	rapdb|Os08t0330400-00|tc|TC510005
GT_GT_Os_A_Specific_0010572	Os08t0427600-00	Similar to receptor kinase.	ref|Os08t0427600-00|rapDB|Os08t0427600-00	chr08	20567577	20569373	-	Biological Process: protein phosphorylation (GO:0006468), Molecular Function: protein kinase activity (GO:0004672), Molecular Function: protein binding (GO:0005515), Molecular Function: ATP binding (GO:0005524), Molecular Function: transferase activity, transferring phosphorus-containing groups (GO:0016772)	Protein kinase, catalytic domain (IPR000719), Serine-threonine/tyrosine-protein kinase (IPR001245), Leucine-rich repeat (IPR001611), Protein kinase-like domain (IPR011009), Leucine-rich repeat-containing N-terminal, type 2 (IPR013210)
GT_osa-miR399i|Os02|3'seq	GT_osa-miR399i	Unknown
GT_Os06g0546100|COMBINER|CI145782|6	Os12t0560100-00	Similar to Lipoxygenase (EC 1.13.11.12).	rapdb|Os12t0560100-00|gb|NM_001073546|ta|CI145782|ta|CI147397
GT_GT_Os_A_Specific_0064548	Os11t0539350-00	Hypothetical gene.	ref|Os11t0539350-00|rapDB|Os11t0539350-00
GT_GT_Os_A_Specific_0069971	Os01t0609800-00	Os01t0609800-00; Os01t0609800-00; Next best Hit: Os09t0426800-01(alignment length 17bp with 100.00%identity)	ref|Os01t0609800-00|rapDB|Os01t0609800-00
GT_GT_Os_A_Specific_0010799	Os12t0423655-00	Os12t0423655-00; Os12t0423655-00; Next best Hit: Os03t0781700-01(alignment length 15bp with 100.00%identity)	ref|Os12t0423655-00|rapDB|Os12t0423655-00
GT_GT_Os_A_Specific_0002129	Os08t0564050-00	Os08t0564050-00; Os08t0564050-00 Hypothetical gene.; Next best Hit: Os02t0130200-01(alignment length 23bp with 95.65%identity)	ref|Os08t0564050-00|rapDB|Os08t0564050-00
GT_Os12g0131900|COMBINER_EST|Os12g0131900|8	Os12t0131900-00	Similar to lyase.	rapdb|Os12t0131900-00|tc|NP13037038	chr12	1541850	1544386	-	Molecular Function: carbohydrate binding (GO:0030246)	Galactose-binding domain-like (IPR008979), Rhamnogalacturonate lyase (IPR010325), Carbohydrate-binding-like fold (IPR013784)
GT_Os06g0523100|mRNA|AK105107|CDS+3'UTR	Os06t0523100-02	Similar to predicted protein.	rapdb|Os06t0523100-02|rapdb|Os06t0523100-01|gb|AK062190|ta|TA46893_4530	chr06	19318929	19320596	+
GT_Os12g0176200|mRNA|AK071874|CDS+3'UTR	Os12t0176200-01	Similar to Nitrogen fixation like protein.	rapdb|Os12t0176200-01|gb|AK071874|ta|TA56431_4530|ta|CI340598	chr12	3867731	3869803	+	Biological Process: iron-sulfur cluster assembly (GO:0016226), Molecular Function: iron ion binding (GO:0005506), Molecular Function: iron-sulfur cluster binding (GO:0051536)	NIF system FeS cluster assembly, NifU, C-terminal (IPR001075)
GT_Os05g0292600|mRNA|AK063122|CDS+3'UTR	AK063122	Oryza sativa Japonica Group cDNA clone:001-111-E09, full insert sequence [AK063122]	gb|AK063122|gb|AK071967|gb|BI799486|gb|AK105308
GT_GT_Os_A_Specific_0007991	Os10t0201901-00	Os10t0201901-00; Os10t0201901-00; Next best Hit: Os02t0678200-01(alignment length 15bp with 100.00%identity)	ref|Os10t0201901-00|rapDB|Os10t0201901-00	chr10	7224219	7225586	-
GT_GT_Os_A_Specific_0438351	Os11t0578300-00	Os11t0578300-00; Os11t0578300-00; Next best Hit: Os01t0130500-01(alignment length 16bp with 100.00%identity)	ref|Os11t0578300-00|rapDB|Os11t0578300-00
GT_Os02g0701300|mRNA|AJ566408|CDS	Os02t0701300-01	Similar to Transcription activator GRF2 (Fragment).	rapdb|Os02t0701300-01|gb|AK063983|ta|TA52525_4530|ta|CI275995	chr02	28863274	28866997	-
GT_GT_Os_A_Specific_0078236	Os01t0941300-00	Os01t0941300-00; Os01t0941300-00; Next best Hit: Os12t0186200-00(alignment length 16bp with 100.00%identity)	ref|Os01t0941300-00|rapDB|Os01t0941300-00	chr01	41367372	41368028	+
GT_GT_Os_A_Specific_0069454	Os11t0659800-00	Os11t0659800-00; Os11t0659800-00; Next best Hit: Os01t0213800-01(alignment length 18bp with 100.00%identity)	ref|Os11t0659800-00|rapDB|Os11t0659800-00
GT_GT_Os_A_Specific_0008715	Os09t0287150-00	Os09t0287150-00; Os09t0287150-00; Next best Hit: Os02t0644000-01(alignment length 14bp with 100.00%identity)	ref|Os09t0287150-00|rapDB|Os09t0287150-00	chr09	6429851	6431327	+
GT_GT_Os_A_Specific_0034647	Os05t0380800-00	Os05t0380800-00; Os05t0380800-00; Next best Hit: Os01t0612000-01(alignment length 18bp with 94.44%identity)	ref|Os05t0380800-00|rapDB|Os05t0380800-00	chr05	18396847	18401175	+
GT_Os11g0529800|COMBINER_EST|Os11g0529800|8	Os11t0529800-00	Polyketide synthase, type III domain containing protein.	rapdb|Os11t0529800-00|tc|TC494462	chr11	19236424	19238358	+	Biological Process: metabolic process (GO:0008152), Biological Process: biosynthetic process (GO:0009058), Molecular Function: catalytic activity (GO:0003824), Molecular Function: transferase activity, transferring acyl groups (GO:0016746), Molecular Function: transferase activity, transferring acyl groups other than amino-acyl groups (GO:0016747)	Chalcone/stilbene synthase, N-terminal (IPR001099), Polyketide synthase, type III (IPR011141), Chalcone/stilbene synthase, C-terminal (IPR012328), Thiolase-like, subgroup (IPR016038), Thiolase-like (IPR016039)
GT_Os04g0502800|mRNA|AK099877|CDS+3'UTR	Os04t0502800-01	Similar to Nodulin-like protein.	rapdb|Os04t0502800-01|gb|AK099877|ta|TA47022_4530|ta|CF333865	chr04	25102568	25107581	+	Biological Process: transmembrane transport (GO:0055085), Cellular Component: integral to membrane (GO:0016021)	Nodulin-like (IPR010658), Major facilitator superfamily (IPR011701), Major facilitator superfamily domain, general substrate transporter (IPR016196)
GT_GT_Os_A_Specific_0031538	Os01t0775800-00	Os01t0775800-00; Os01t0775800-00; Next best Hit: Os06t0656500-01(alignment length 16bp with 100.00%identity)	ref|Os01t0775800-00|rapDB|Os01t0775800-00
GT_GT_Os_A_Specific_0035300	Os07t0667601-00	Os07t0667601-00; Os07t0667601-00; Next best Hit: Os08t0193000-00(alignment length 17bp with 100.00%identity)	ref|Os07t0667601-00|rapDB|Os07t0667601-00	chr07	28194300	28194761	-
GT_GT_Os_A_Specific_0105358	Os01t0516650-00	Os01t0516650-00; Os01t0516650-00; Next best Hit: Os04t0505200-02(alignment length 15bp with 100.00%identity)	ref|Os01t0516650-00|rapDB|Os01t0516650-00	chr01	18296723	18297076	-
GT_POsControl0029|random	random	Unknown
GT_Os01g0885300|mRNA|AK062009|CDS+3'UTR	Os01t0885300-01	Conserved hypothetical protein.	rapdb|Os01t0885300-01|rapdb|Os01t0885300-02|gb|AK102068|ta|TA43042_4530	chr01	38454843	38460529	-
GT_GT_Os_A_Specific_0007020	Os03t0421250-01	Hypothetical gene	ref|Os03t0421250-01|rapDB|Os03t0421250-01|gb|AK241560	chr03	17548967	17550443	-
GT_Os09g0362800|mRNA|AK068512|CDS+3'UTR	Os09t0362800-02	Peptidase M1, membrane alanine aminopeptidase family protein.	rapdb|Os09t0362800-02|rapdb|Os09t0362800-01|gb|AK287918|ta|TA54109_4530	chr09	11862274	11866371	+	Biological Process: proteolysis (GO:0006508)	Peptidase M1, alanine aminopeptidase/leukotriene A4 hydrolase (IPR001930)
GT_Os01g0583300|COMBINER|CI527196|x	Os01t0583300-01	Zinc finger, C2H2, LYAR-type domain containing protein.	rapdb|Os01t0583300-01|gb|NM_001185508|ta|CI527196	chr01	22632732	22637148	-		Zinc finger, C2H2, LYAR-type (IPR014898), F-box domain, Skp2-like (IPR022364)
GT_Os12g0169200|COMBINER_EST|Os12g0169200|8	TC493597	Rep: Os12g0228300 protein - Oryza sativa subsp. japonica (Rice), complete [TC493597]	tc|TC493597|tc|TC501191
GT_GT_Os_A_Specific_0007986	Os09t0502533-00	Hypothetical conserved gene	ref|Os09t0502533-00|rapDB|Os09t0502533-00
GT_GT_Os_A_Specific_0406026	Os11t0109750-00	Hypothetical gene.	ref|Os11t0109750-00|rapDB|Os11t0109750-00
GT_GT_Os_A_Specific_0062684	Os05t0594400-00	Os05t0594400-00; Os05t0594400-00; Next best Hit: Os12t0621500-01(alignment length 16bp with 100.00%identity)	ref|Os05t0594400-00|rapDB|Os05t0594400-00	chr05	29594563	29594790	+
GT_GT_Os_A_Specific_0067658	Os07t0481650-00	Os07t0481650-00; Os07t0481650-00; Next best Hit: Os04t0389800-01(alignment length 15bp with 100.00%identity)	ref|Os07t0481650-00|rapDB|Os07t0481650-00	chr07	17554043	17554342	-
GT_Os03g0192300|COMBINER_EST|Os03g0192300|8	Os03t0192300-00	Hypothetical conserved gene.	rapdb|Os03t0192300-00|gb|NM_001055773|tc|TC496820	chr03	4793070	4798661	-		Protein of unknown function DUF966 (IPR010369)
GT_Os10g0100700|mRNA|AK060323|CDS+3'UTR	Os10t0100700-01	Vitamin B6 biosynthesis protein family protein.	rapdb|Os10t0100700-01|ta|TA39410_4530|ta|CI458766|ta|CI221364	chr10	81102	82243	-	Biological Process: metabolic process (GO:0008152), Biological Process: pyridoxal phosphate biosynthetic process (GO:0042823), Molecular Function: catalytic activity (GO:0003824)	Vitamin B6 biosynthesis protein (IPR001852), Ribulose-phosphate binding barrel (IPR011060), Aldolase-type TIM barrel (IPR013785)
GT_GT_Os_A_Specific_0122430	Os08t0349100-00	Os08t0349100-00; Os08t0349100-00; Next best Hit: Os07t0548300-01(alignment length 29bp with 93.10%identity)	ref|Os08t0349100-00|rapDB|Os08t0349100-00	chr08	15871936	15872157	+
GT_GT_Os_A_Specific_0076106	Os04t0622300-00	Os04t0622300-00; Os04t0622300-00; Next best Hit: Os07t0492966-00(alignment length 17bp with 100.00%identity)	ref|Os04t0622300-00|rapDB|Os04t0622300-00
GT_GT_Os_A_Specific_0016689	Os09t0548600-00	Hypothetical gene.	ref|Os09t0548600-00|rapDB|Os09t0548600-00	chr09	21696247	21698128	+		Domain of unknown function DUF250 (IPR004853)
GT_GT_Os_A_Specific_0008157	Os05t0233900-00	Os05t0233900-00; Os05t0233900-00; Next best Hit: Os11t0537300-01(alignment length 15bp with 100.00%identity)	ref|Os05t0233900-00|rapDB|Os05t0233900-00
GT_Os01g0229600|mRNA|AK107876|CDS+3'UTR	Os01t0229600-01	Conserved hypothetical protein.	rapdb|Os01t0229600-01|gb|AK107876|ta|CI220472|ta|CX106623	chr01	7176001	7177050	+
GT_GT_Os_A_Specific_0026447	Os04t0511400-01	Sugar/inositol transporter domain containing protein.	ref|Os04t0511400-01|rapDB|Os04t0511400-01|gb|AK072430	chr04	25567729	25571329	-	Biological Process: transport (GO:0006810), Biological Process: transmembrane transport (GO:0055085), Cellular Component: membrane (GO:0016020), Cellular Component: integral to membrane (GO:0016021), Molecular Function: transporter activity (GO:0005215), Molecular Function: transmembrane transporter activity (GO:0022857), Molecular Function: substrate-specific transmembrane transporter activity (…	Sugar/inositol transporter (IPR003663), General substrate transporter (IPR005828), Sugar transporter, conserved site (IPR005829), Major facilitator superfamily domain, general substrate transporter (IPR016196), Major facilitator superfamily domain (IPR020846)
GT_GT_Os_A_Specific_0024148	Os04t0608750-00	Hypothetical conserved gene.	ref|Os04t0608750-00|rapDB|Os04t0608750-00	chr04	30811848	30814403	+
GT_Os02g0832000|mRNA|AK069127|CDS+3'UTR	Os02t0832000-01	Similar to Calmodulin-like-domain protein kinase CPK2.	rapdb|Os02t0832000-01|gb|AK069127|ta|TA46394_4530|tc|TC518409	chr02	35775030	35777287	+	Biological Process: protein phosphorylation (GO:0006468), Molecular Function: protein kinase activity (GO:0004672), Molecular Function: protein serine/threonine kinase activity (GO:0004674), Molecular Function: calcium ion binding (GO:0005509), Molecular Function: ATP binding (GO:0005524), Molecular Function: transferase activity, transferring phosphorus-containing groups (GO:0016772)	Protein kinase, catalytic domain (IPR000719), Calcium-binding EF-hand (IPR002048), Serine/threonine-protein kinase, catalytic domain (IPR002290), Serine/threonine-protein kinase, active site (IPR008271), Protein kinase-like domain (IPR011009), EF-hand-like domain (IPR011992), Protein kinase, ATP binding site (IPR017441), Serine/threonine-protein kinase-like domain (IPR017442), EF-Hand 1, calcium-…
GT_GT_Os_A_Specific_0096066	Os11t0654200-00	Os11t0654200-00; Os11t0654200-00; Next best Hit: Os06t0286601-00(alignment length 16bp with 100.00%identity)	ref|Os11t0654200-00|rapDB|Os11t0654200-00	chr11	26160550	26161030	+
GT_GT_Os_A_Specific_0036705	Os06t0694700-00	Os06t0694700-00; Os06t0694700-00; Next best Hit: Os07t0586200-02(alignment length 15bp with 100.00%identity)	ref|Os06t0694700-00|rapDB|Os06t0694700-00	chr06	28998828	28999481	+
GT_GT_Os_A_Specific_0065250	Os12t0551600-00	Similar to Patatin-like phospholipase family protein.	ref|Os12t0551600-00|rapDB|Os12t0551600-00	chr12	22372090	22373616	+
GT_GT_Os_A_Specific_0447859	Os02t0297900-00	Os02t0297900-00; Os02t0297900-00; Next best Hit: Os02t0649700-02(alignment length 15bp with 100.00%identity)	ref|Os02t0297900-00|rapDB|Os02t0297900-00	chr02	11414988	11416688	-		F-box domain, Skp2-like (IPR022364)
GT_Os06g0130000|mRNA|AK119321|CDS+3'UTR	Os06t0130000-02	Similar to Tobacco mosaic virus helicase domain-binding protein (Fragment).	rapdb|Os06t0130000-02|gb|AK119321|ta|TA49360_4530|tc|TC491430	chr06	1588505	1602310	+	Molecular Function: nucleotide binding (GO:0000166), Molecular Function: ATP binding (GO:0005524), Molecular Function: nucleoside-triphosphatase activity (GO:0017111)	ATPase, AAA+ type, core (IPR003593), ATPase, AAA-type, core (IPR003959), ATPase, AAA-type, conserved site (IPR003960), MIT (IPR007330)
GT_Os05g0150100|mRNA|AK071562|CDS+3'UTR	Os05t0150100-01	Protein of unknown function DUF295 family protein.	rapdb|Os05t0150100-01|gb|AK071562|ta|TA74043_4530	chr05	2869024	2870322	+
GT_GT_Os_A_Specific_0123119	Os10t0456700-00	Os10t0456700-00; Os10t0456700-00; Next best Hit: Os02t0628200-02(alignment length 14bp with 100.00%identity)	ref|Os10t0456700-00|rapDB|Os10t0456700-00
GT_Os06g0205000|COMBINER_EST|Os06g0205000|8	NP13026592	GB	tc|NP13026592
GT_GT_Os_A_Specific_0064898	Os01t0289400-00	Os01t0289400-00; Os01t0289400-00; Next best Hit: Os03t0197150-00(alignment length 19bp with 100.00%identity)	ref|Os01t0289400-00|rapDB|Os01t0289400-00	chr01	10438077	10438610	-
GT_Os08g0391300|mRNA|AK072951|UTR	Os08t0391300-01	Conserved hypothetical protein.	rapdb|Os08t0391300-01|gb|AK072951|ta|TA62710_4530	chr08	18527571	18530505	-
GT_GT_Os_A_Specific_0076010	Os07t0537701-01	Conserved hypothetical protein.	ref|Os07t0537701-01|rapDB|Os07t0537701-01|gb|AK241602	chr07	21144789	21145980	-
GT_Os10g0368100|mRNA|AY533125|CDS	Os10t0368100-01	Similar to Glutathione S-transferase GSTU35 (Fragment).	rapdb|Os10t0368100-01|gb|AK105198|ta|TA58818_4530|ta|AY533125	chr10	11537637	11538948	+		Glutathione S-transferase, C-terminal (IPR004046), Glutathione S-transferase, C-terminal-like (IPR010987), Glutathione S-transferase/chloride channel, C-terminal (IPR017933)
GT_GT_Os_A_Specific_0068103	Os05t0308933-00	Os05t0308933-00; Os05t0308933-00; Next best Hit: Os12t0586600-01(alignment length 15bp with 100.00%identity)	ref|Os05t0308933-00|rapDB|Os05t0308933-00
GT_GT_Os_A_Specific_0102735	Os01t0947767-00	Hypothetical gene.	ref|Os01t0947767-00|rapDB|Os01t0947767-00	chr01	41679818	41681392	+
GT_GT_Os_A_Specific_0014590	Os10t0326100-00	Os10t0326100-00; Os10t0326100-00; Next best Hit: Os07t0248500-00(alignment length 30bp with 93.33%identity)	ref|Os10t0326100-00|rapDB|Os10t0326100-00	chr10	9041999	9042871	+	Cellular Component: integral to membrane (GO:0016021), Molecular Function: protein serine/threonine kinase activity (GO:0004674)	Wall-associated kinase (IPR013695)
GT_GT_Os_A_Specific_0002161	Os03t0154800-00	Os03t0154800-00; Os03t0154800-00; Next best Hit: Os08t0139600-00(alignment length 24bp with 95.83%identity)	ref|Os03t0154800-00|rapDB|Os03t0154800-00	chr03	2989611	2989877	+
GT_GT_Os_A_Specific_0073136	Os08t0421000-01	Hypothetical conserved gene.	ref|Os08t0421000-01|rapDB|Os08t0421000-01|gb|AK288954	chr08	20151088	20157550	+
GT_Os02g0512400|mRNA|AK073461|CDS+3'UTR	Os02t0512400-01	Similar to Glutaredoxin.	rapdb|Os02t0512400-01|gb|AK073461|ta|TA50569_4530|ta|CI215013	chr02	18414297	18415320	+	Biological Process: cell redox homeostasis (GO:0045454), Molecular Function: electron carrier activity (GO:0009055), Molecular Function: protein disulfide oxidoreductase activity (GO:0015035)	Glutaredoxin (IPR002109), Glutaredoxin-like, plant II (IPR011905), Thioredoxin-like fold (IPR012336)
GT_osa-miR164b|Os05|5'seq	Os05t0339300-01	Conserved hypothetical protein.	rapdb|Os05t0339300-01|gb|AK109898|ta|TA62974_4530|tc|TC505515	chr05	15894885	15896386	-
GT_Os01g0700200|mRNA|AK100961|CDS+3'UTR	Os01t0700200-01	Similar to Chromosome condensation regulator protein (Fragment).	rapdb|Os01t0700200-01|gb|AK100961|ta|TA65219_4530|tc|TC484791	chr01	28978119	28983863	+	Molecular Function: protein binding (GO:0005515), Molecular Function: metal ion binding (GO:0046872)	Zinc finger, FYVE-type (IPR000306), Regulator of chromosome condensation, RCC1 (IPR000408), Pleckstrin homology domain (IPR001849), Regulator of chromosome condensation/beta-lactamase-inhibitor protein II (IPR009091), Zinc finger, FYVE/PHD-type (IPR011011), Pleckstrin homology-type (IPR011993), Zinc finger, RING/FYVE/PHD-type (IPR013083), Brevis radix-like domain (IPR013591), Zinc finger, FYVE-re…
GT_GT_Os_A_Specific_0074886	Os10t0468950-01	Conserved hypothetical protein	ref|Os10t0468950-01|rapDB|Os10t0468950-01|gb|AK287567	chr10	17330457	17335301	+
GT_Os04g0662700|mRNA|AK105717|CDS+3'UTR	Os04t0662700-02	Similar to GTP cyclohydrolase 1 isoform TaA.	rapdb|Os04t0662700-02|rapdb|Os04t0662700-01|gb|NM_001060693|gb|BX928137	chr04	33814214	33815691	-	Biological Process: tetrahydrofolate biosynthetic process (GO:0046654), Cellular Component: cytoplasm (GO:0005737), Molecular Function: GTP cyclohydrolase I activity (GO:0003934)	GTP cyclohydrolase I (IPR001474), GTP cyclohydrolase I/Nitrile oxidoreductase (IPR020602)
GT_GT_Os_A_Specific_0263014	Os03t0831200-01	Similar to GATA transcription factor 19.	ref|Os03t0831200-01|rapDB|Os03t0831200-01|gb|AK073709	chr03	34913512	34914842	+	Biological Process: regulation of transcription, DNA-dependent (GO:0006355), Molecular Function: sequence-specific DNA binding transcription factor activity (GO:0003700), Molecular Function: zinc ion binding (GO:0008270), Molecular Function: sequence-specific DNA binding (GO:0043565)	Zinc finger, GATA-type (IPR000679), Zinc finger, NHR/GATA-type (IPR013088)
GT_Os12g0231100|COMBINER|CI436365|x	Os12t0231100-01	Hypothetical protein.	rapdb|Os12t0231100-01|gb|NM_001189925|ta|CI436365|ta|CI427181	chr12	7171810	7176574	-
GT_Os09g0487200|mRNA|AK070460|CDS+3'UTR	Os09t0487200-01	Conserved hypothetical protein.	rapdb|Os09t0487200-01|gb|AK070460|ta|TA52604_4530|tc|TC515144	chr09	18783042	18788014	-
GT_Os08g0321000|mRNA|AK119590|CDS+3'UTR	CT843223	CT843223 Oryza sativa (indica cultivar-group) cv. Guang Lu Ai 4 Oryza sativa (indica cultivar-group) cDNA clone CONTIG1888, mRNA sequence [CT843223]	gb|CT843223|ta|TA32908_4530|ta|CI101495|ta|CI471318
GT_Os09g0381400|mRNA|AK121482|5'UTR+CDS	Os09t0381400-02	Similar to cysteine protease.	rapdb|Os09t0381400-02|rapdb|Os11t0425100-01|rapdb|Os09t0381400-03|gb|CX112174	chr09	12899148	12899542	-	Molecular Function: cysteine-type peptidase activity (GO:0008234)	Peptidase C1A, papain (IPR013128), Proteinase inhibitor I29, cathepsin propeptide (IPR013201)
GT_GT_Os_A_Specific_0037854	Os06t0525400-00	Os06t0525400-00; Os06t0525400-00; Next best Hit: Os05t0557100-01(alignment length 19bp with 94.74%identity)	ref|Os06t0525400-00|rapDB|Os06t0525400-00	chr06	19441911	19442375	+
GT_Os05g0104600|COMBINER_EST|Os05g0104600|8	Os05t0104600-00	Leucine-rich repeat, N-terminal domain containing protein.	rapdb|Os05t0104600-00|gb|NM_001060938|tc|TC497114	chr05	248400	249419	+	Molecular Function: protein binding (GO:0005515)	Leucine-rich repeat (IPR001611), Leucine-rich repeat-containing N-terminal, type 2 (IPR013210)
GT_GT_Os_A_Specific_0014239	Os03t0241600-01	Serine/threonine protein kinase-related domain containing protein.	ref|Os03t0241600-01|rapDB|Os03t0241600-01|gb|AK120688	chr03	7483344	7487296	-	Biological Process: protein phosphorylation (GO:0006468), Biological Process: response to stress (GO:0006950), Molecular Function: protein kinase activity (GO:0004672), Molecular Function: protein serine/threonine kinase activity (GO:0004674), Molecular Function: ATP binding (GO:0005524), Molecular Function: transferase activity, transferring phosphorus-containing groups (GO:0016772)	Protein kinase, catalytic domain (IPR000719), UspA (IPR006016), Serine/threonine-protein kinase, active site (IPR008271), Protein kinase-like domain (IPR011009), Rossmann-like alpha/beta/alpha sandwich fold (IPR014729), Protein kinase, ATP binding site (IPR017441), Serine/threonine-protein kinase-like domain (IPR017442)
GT_Os02g0192500|mRNA|AK102694|CDS+3'UTR	Os02t0192500-02	Similar to cDNA clone:J033103E20, full insert sequence.	rapdb|Os02t0192500-02|rapdb|Os02t0192500-01|gb|AK102694|ta|TA50011_4530	chr02	5151822	5156316	-		Glycosyl transferase, family 2 (IPR001173)
GT_GT_Os_A_Specific_0360341	Os02t0227300-00	Os02t0227300-00; Os02t0227300-00; Next best Hit: Os06t0164300-00(alignment length 15bp with 100.00%identity)	ref|Os02t0227300-00|rapDB|Os02t0227300-00	chr02	7141810	7143380	-
GT_Os03g0285000|COMBINER_EST|Os03g0285000|8	NP13019107	GB	tc|NP13019107
GT_GT_Os_A_Specific_0112683	Os03t0782100-00	Os03t0782100-00; Os03t0782100-00; Next best Hit: Os07t0581500-00(alignment length 15bp with 100.00%identity)	ref|Os03t0782100-00|rapDB|Os03t0782100-00	chr03	32418961	32420421	-
GT_GT_Os_A_Specific_0005166	Os08t0420250-00	Os08t0420250-00; Os08t0420250-00; Next best Hit: Os10t0196900-00(alignment length 16bp with 100.00%identity)	ref|Os08t0420250-00|rapDB|Os08t0420250-00
GT_GT_Os_A_Specific_0073402	Os09t0381200-00	Os09t0381200-00; Os09t0381200-00; Next best Hit: Os10t0562100-02(alignment length 15bp with 100.00%identity)	ref|Os09t0381200-00|rapDB|Os09t0381200-00
GT_Os08g0566700|mRNA|AK119354|CDS+3'UTR	Os08t0566700-01	Conserved hypothetical protein.	rapdb|Os08t0566700-01|gb|AK119354|ta|TA76809_4530	chr08	28378948	28382021	-		Cullin repeat-like-containing domain (IPR016159)
GT_GT_Os_A_Specific_0009532	Os09t0348766-01	Hypothetical gene.	ref|Os09t0348766-01|rapDB|Os09t0348766-01|gb|AK288672	chr09	10964864	10969484	-
GT_Os06g0142400|COMBINER_EST|CI050172|0	Os06t0142400-01	Early nodulin.	rapdb|Os06t0142400-01|ta|TA36342_4530|ta|TA36341_4530|ta|AU063005	chr06	2212615	2213482	-		Early nodulin 93 ENOD93 protein (IPR005050)
GT_GT_Os_A_Specific_0015224	Os07t0637200-01	Protein of unknown function DUF537 family protein.	ref|Os07t0637200-01|rapDB|Os07t0637200-01|gb|AK072575	chr07	26474251	26478328	-	Cellular Component: peroxisome (GO:0005777)	Domain of unknown function DUF88 (IPR021139), Limkain-b1 (IPR024768)
GT_GT_Os_A_Specific_0063912	Os04t0384466-00	Os04t0384466-00; Os04t0384466-00; Next best Hit: Os02t0179400-00(alignment length 15bp with 100.00%identity)	ref|Os04t0384466-00|rapDB|Os04t0384466-00
GT_Os03g0290300|mRNA|AK058242|CDS+3'UTR	Os03t0290300-01	Similar to W-3 fatty acid desaturase (Fragment).	rapdb|Os03t0290300-01|gb|AB232382|ta|TA48036_4530|ta|CR281909	chr03	10080334	10082679	-	Biological Process: lipid metabolic process (GO:0006629)	Fatty acid desaturase, type 1 (IPR005804)
GT_Os03g0128000|mRNA|AK121246|CDS+3'UTR	Os03t0128000-01	FAS1 domain domain containing protein.	rapdb|Os03t0128000-01|gb|AK121246|ta|TA46933_4530	chr03	1579382	1580910	+		FAS1 domain (IPR000782)
GT_GT_Os_A_Specific_0063307	Os02t0715250-00	Hypothetical genes.	ref|Os02t0715250-00|rapDB|Os02t0715250-00	chr02	29675632	29676023	-
GT_GT_Os_A_Specific_0026628	Os08t0408432-00	Os08t0408432-00; Os08t0408432-00; Next best Hit: Os06t0692300-00(alignment length 15bp with 100.00%identity)	ref|Os08t0408432-00|rapDB|Os08t0408432-00
GT_Os03g0413100|mRNA|AK061832|CDS+3'UTR	Os03t0413100-03	Hypothetical conserved gene.	rapdb|Os03t0413100-03|rapdb|Os03t0413100-02|gb|AK100182|ta|TA51011_4530	chr03	17095041	17096214	+
GT_Os01g0936900|COMBINER_EST|CI136596|6	AK073591	Oryza sativa Japonica Group cDNA clone:J033051M04, full insert sequence [AK073591]	gb|AK073591|ta|TA50197_4530|ta|TA50196_4530|tc|TC515772
GT_GT_Os_A_Specific_0063998	Os10t0525700-00	Os10t0525700-00; Os10t0525700-00; Next best Hit: Os06t0296900-00(alignment length 19bp with 100.00%identity)	ref|Os10t0525700-00|rapDB|Os10t0525700-00	chr10	20445277	20445759	-
GT_GT_Os_A_Specific_0071784	Os03t0829900-00	Similar to PGPS/D12.	ref|Os03t0829900-00|rapDB|Os03t0829900-00	chr03	34860760	34861520	-		Uncharacterised protein family Cys-rich (IPR006461)
GT_Os11g0149300|mRNA|AK062442|CDS+3'UTR	Os11t0149300-01	Hypothetical protein.	rapdb|Os11t0149300-01|ta|TA62006_4530|tc|TC519438	chr11	2278724	2279532	+
GT_Os01g0243600|COMBINER_EST|CI263435|6	CI263435	CI263435 Oryza sativa (japonica cultivar-group) Shoot and root of germinating seeds Oryza sativa (japonica cultivar-group) cDNA clone 046-M034R-H11 3', mRNA sequence [CI263435]	gb|CI263435
GT_Os02g0594600|COMBINER_EST|Os02g0594600|8	TA66358_4530	GB	ta|TA66358_4530|tc|NP13016587
GT_GT_Os_A_Specific_0007589	Os04t0286366-00	Hypothetical conserved gene	ref|Os04t0286366-00|rapDB|Os04t0286366-00	chr04	12379130	12379726	+	Molecular Function: heat shock protein binding (GO:0031072)	Heat shock protein DnaJ, N-terminal (IPR001623)
GT_Os05g0380700|mRNA|AK106900|CDS+3'UTR	Os05t0380700-01	Polynucleotidyl transferase, Ribonuclease H fold domain containing protein.	rapdb|Os05t0380700-01|gb|AK106900|gb|CI098402|ta|TA72249_4530	chr05	18391880	18396043	+
GT_GT_Os_A_Specific_0104058	Os04t0122300-00	Os04t0122300-00; Os04t0122300-00; Next best Hit: Os07t0100300-03(alignment length 14bp with 100.00%identity)	ref|Os04t0122300-00|rapDB|Os04t0122300-00	chr04	1367405	1368102	-
GT_PTaControl0001|mRNA|D86327|3'UTR	mRNA	Unknown
GT_Os11g0264200|mRNA|AK100924|CDS+3'UTR	Os11t0264200-01	Cyclin-like F-box domain containing protein.	rapdb|Os11t0264200-01|gb|AK100924|ta|TA48520_4530|tc|TC495261	chr11	8965406	8970029	+		Leucine-rich repeat, cysteine-containing subtype (IPR006553)
GT_Os05g0408900|mRNA|AK058950|CDS+3'UTR	Os05t0408900-02	Similar to 1-deoxy-D-xylulose-5-phosphate synthase.	rapdb|Os05t0408900-02|rapdb|Os05t0408900-04|ta|TA41268_4530|tc|TC508230	chr05	19961413	19963048	-	Biological Process: metabolic process (GO:0008152), Molecular Function: oxidoreductase activity, acting on the aldehyde or oxo group of donors, disulfide as acceptor (GO:0016624)	Dehydrogenase, E1 component (IPR001017), Transketolase, N-terminal (IPR005474)
GT_GT_Os_A_Specific_0265797	Os01t0953801-00	Protein of unknown function DUF296 domain containing protein100.00%identity)	ref|Os01t0953801-00|rapDB|Os01t0953801-00	chr01	42012784	42013581	+		Domain of unknown function DUF296 (IPR005175), Predicted AT-hook DNA-binding (IPR014476)
GT_GT_Os_A_Specific_0152478	Os01t0919300-00	Conserved hypothetical protein.	ref|Os01t0919300-00|rapDB|Os01t0919300-00
GT_GT_Os_A_Specific_0004372	Os08t0280400-00	Os08t0280400-00; Os08t0280400-00; Next best Hit: Os04t0459401-00(alignment length 16bp with 100.00%identity)	ref|Os08t0280400-00|rapDB|Os08t0280400-00	chr08	10949937	10950173	+
GT_Os10g0322800|COMBINER|CI454026|6	TA78943_4530	Unknown	ta|TA78943_4530
GT_Os01g0687300|mRNA|AK064954|CDS+3'UTR	Os01t0687300-02	Conserved hypothetical protein.	rapdb|Os01t0687300-02|rapdb|Os01t0687300-01|gb|AK122113|ta|TA48056_4530	chr01	28346074	28350848	+
GT_GT_Os_A_Specific_0079199	Os03t0669750-00	Os03t0669750-00; Os03t0669750-00; Next best Hit: Os04t0481700-01(alignment length 17bp with 100.00%identity)	ref|Os03t0669750-00|rapDB|Os03t0669750-00	chr03	26432544	26433108	+
GT_Os01g0812800|mRNA|AK062929|CDS+3'UTR	Os01t0812800-01	Ribosomal protein L30e domain containing protein.	rapdb|Os01t0812800-01|gb|CK076235|ta|TA31620_4530|ta|C98397	chr01	34550416	34552611	-	Biological Process: translation (GO:0006412), Cellular Component: intracellular (GO:0005622), Cellular Component: ribosome (GO:0005840), Molecular Function: structural constituent of ribosome (GO:0003735)	Ribosomal protein L30e (IPR000231), Ribosomal protein L7Ae/L30e/S12e/Gadd45 (IPR004038), Ribosomal protein L30e, conserved site (IPR022991)
GT_Os05g0472400|COMBINER_EST|Os05g0472400|8	TC508591	Rep: Os05g0472400 protein - Oryza sativa subsp. japonica (Rice), complete [TC508591]	tc|TC508591
GT_GT_Os_A_Specific_0039988	Os02t0548500-00	Os02t0548500-00; Os02t0548500-00; Next best Hit: Os08t0548900-01(alignment length 16bp with 100.00%identity)	ref|Os02t0548500-00|rapDB|Os02t0548500-00	chr02	20575963	20577225	-
GT_Os01g0878900|mRNA|AK104652|CDS+3'UTR	TA39853_4530	Unknown	ta|TA39853_4530|tc|TC538109
GT_GT_Os_A_Specific_0152727	Os09t0298332-00	Similar to ethylene-responsive transcription factor 3.	ref|Os09t0298332-00|rapDB|Os09t0298332-00	chr09	7262920	7263701	+
GT_GT_Os_A_Specific_0014747	Os03t0602851-00	Os03t0602851-00; Os03t0602851-00; Next best Hit: Os09t0423902-01(alignment length 18bp with 100.00%identity)	ref|Os03t0602851-00|rapDB|Os03t0602851-00	chr03	22566793	22567101	-
GT_GT_Os_A_Specific_0071735	Os05t0436400-02	Hypothetical gene.	ref|Os05t0436400-02|rapDB|Os05t0436400-02|gb|AK058377	chr05	21370265	21370626	+
GT_GT_Os_A_Specific_0061643	Os07t0582450-00	Hypothetical gene	ref|Os07t0582450-00|rapDB|Os07t0582450-00	chr07	23582354	23583907	-
GT_Os03g0230300|mRNA|AK058934|UTR	Os03t0230300-01	Poly(ADP-ribose) polymerase, catalytic region domain containing protein.	rapdb|Os03t0230300-01|rapdb|Os03t0230300-02|gb|NM_001055991|gb|CI394532	chr03	6895178	6898348	+	Molecular Function: NAD+ ADP-ribosyltransferase activity (GO:0003950)	Poly(ADP-ribose) polymerase, catalytic domain (IPR012317), RST domain of plant C-terminal (IPR022003)
GT_Os05g0108600|mRNA|AY335487|CDS+3'UTR	Os05t0108600-01	Similar to Xylem cysteine proteinase 2 precursor (EC 3.4.22.-) (AtXCP2).	rapdb|Os05t0108600-01|ta|TA46717_4530|ta|TA46718_4530|ta|BI805045	chr05	486058	488356	+	Biological Process: proteolysis (GO:0006508), Molecular Function: cysteine-type endopeptidase activity (GO:0004197), Molecular Function: cysteine-type peptidase activity (GO:0008234)	Peptidase, cysteine peptidase active site (IPR000169), Peptidase C1A, papain C-terminal (IPR000668), Peptidase C1A, papain (IPR013128), Proteinase inhibitor I29, cathepsin propeptide (IPR013201)
GT_Os12g0179700|mRNA|AK073945|CDS+3'UTR	Os12t0179700-02	Conserved hypothetical protein.	rapdb|Os12t0179700-02|gb|AK073945|ta|TA42535_4530|tc|TC500849	chr12	4028039	4031568	+		Domain of unknown function DUF1618 (IPR011676)
GT_Os02g0445100|mRNA|AK063247|CDS+3'UTR	Os02t0445100-01	Similar to Auxin-induced SAUR-like protein.	rapdb|Os02t0445100-01|gb|CT829863|ta|TA61143_4530|ta|TA61142_4530	chr02	14333093	14333865	+		Auxin responsive SAUR protein (IPR003676)
GT_Os01g0875500|mRNA|AK101399|CDS+3'UTR	Os01t0875500-02	Similar to Beta-galactosidase (EC 3.2.1.23).	rapdb|Os01t0875500-02|gb|AK101399|ta|TA41299_4530|tc|TC546376	chr01	37994738	38001584	+	Biological Process: carbohydrate metabolic process (GO:0005975), Molecular Function: catalytic activity (GO:0003824), Molecular Function: hydrolase activity, hydrolyzing O-glycosyl compounds (GO:0004553), Molecular Function: sugar binding (GO:0005529), Molecular Function: cation binding (GO:0043169)	D-galactoside/L-rhamnose binding SUEL lectin domain (IPR000922), Glycoside hydrolase, family 35 (IPR001944), Glycoside hydrolase, family 2, N-terminal (IPR006104), Galactose-binding domain-like (IPR008979), Glycoside hydrolase, subgroup, catalytic domain (IPR013781), Glycoside hydrolase, superfamily (IPR017853)
GT_GT_Os_A_Specific_0007877	Os11t0510100-00	Os11t0510100-00; Os11t0510100-00; Next best Hit: Os06t0300500-01(alignment length 15bp with 100.00%identity)	ref|Os11t0510100-00|rapDB|Os11t0510100-00	chr11	18227766	18228075	+
GT_GT_Os_A_Specific_0010366	Os08t0296900-01	Tetratricopeptide-like helical domain containing protein.	ref|Os08t0296900-01|rapDB|Os08t0296900-01|gb|AK073632|gb|AK067499	chr08	11984667	11989799	-	Molecular Function: binding (GO:0005488), Molecular Function: protein binding (GO:0005515)	Phox/Bem1p (IPR000270), Tetratricopeptide-like helical (IPR011990), Tetratricopeptide repeat-containing (IPR013026)
GT_GT_Os_A_Specific_0005040	Os03t0350900-00	Os03t0350900-00; Os03t0350900-00; Next best Hit: Os07t0229200-01(alignment length 16bp with 100.00%identity)	ref|Os03t0350900-00|rapDB|Os03t0350900-00	chr03	13148466	13148897	+
GT_GT_Os_A_Specific_0015359	Os01t0500450-00	Os01t0500450-00; Os01t0500450-00; Next best Hit: Os08t0191000-01(alignment length 16bp with 100.00%identity)	ref|Os01t0500450-00|rapDB|Os01t0500450-00	chr01	17262173	17262493	-
GT_GT_Os_A_Specific_0186965	Os06t0342600-00	Os06t0342600-00; Os06t0342600-00; Next best Hit: Os08t0478466-01(alignment length 15bp with 100.00%identity)	ref|Os06t0342600-00|rapDB|Os06t0342600-00
GT_GT_Os_A_Specific_0158193	Os12t0284900-00	Os12t0284900-00; Os12t0284900-00; Next best Hit: Os02t0823800-01(alignment length 15bp with 100.00%identity)	ref|Os12t0284900-00|rapDB|Os12t0284900-00	chr12	10807162	10807527	-
GT_GT_Os_A_Specific_0045007	Os04t0440200-00	Os04t0440200-00; Os04t0440200-00; Next best Hit: Os08t0414200-01(alignment length 15bp with 100.00%identity)	ref|Os04t0440200-00|rapDB|Os04t0440200-00	chr04	21905864	21908871	-
GT_GT_Os_A_Specific_0018636	Os06t0313200-00	Os06t0313200-00; Os06t0313200-00; Next best Hit: Os06t0487300-01(alignment length 17bp with 100.00%identity)	ref|Os06t0313200-00|rapDB|Os06t0313200-00	chr06	11972567	11973121	-
GT_Os10g0522500|mRNA|AK072155|CDS+3'UTR	Os10t0522500-01	Conserved hypothetical protein.	rapdb|Os10t0522500-01|gb|AK072155|ta|TA60911_4530|tc|TC500978	chr10	20257014	20262764	+
GT_Os05g0555000|mRNA|AK119287|CDS+3'UTR	Os05t0555000-01	Conserved hypothetical protein.	rapdb|Os05t0555000-01|gb|AK119287	chr05	27594325	27598783	-
GT_osa-miR156a|Os01|3'seq	GT_osa-miR156a	Unknown
GT_Os03g0726300|mRNA|AK072268|CDS+3'UTR	Os03t0726300-01	Protein of unknown function DUF221 domain containing protein.	rapdb|Os03t0726300-01|gb|AK072268|ta|TA62075_4530|tc|TC486772	chr03	29543831	29550120	-	Cellular Component: membrane (GO:0016020)	Domain of unknown function DUF221 (IPR003864)
GT_GT_Os_A_Specific_0067375	Os10t0520200-00	Os10t0520200-00; Os10t0520200-00; Next best Hit: Os10t0441900-01(alignment length 17bp with 100.00%identity)	ref|Os10t0520200-00|rapDB|Os10t0520200-00	chr10	20111053	20112303	-
GT_Os05g0458300|COMBINER_EST|Os05g0458300|8	NM_001062279	Oryza sativa Japonica Group Os05g0458300 (Os05g0458300) mRNA, complete cds [NM_001062279]	gb|NM_001062279|tc|TC490619
GT_GT_Os_A_Specific_0031444	Os02t0814200-01	Similar to CER1-like gene protein (Fragment).	ref|Os02t0814200-01|rapDB|Os02t0814200-01|gb|AK068166	chr02	34889675	34893873	-	Biological Process: fatty acid biosynthetic process (GO:0006633), Biological Process: oxidation-reduction process (GO:0055114), Molecular Function: iron ion binding (GO:0005506), Molecular Function: oxidoreductase activity (GO:0016491)	Fatty acid hydroxylase (IPR006694), Uncharacterised domain Wax2, C-terminal (IPR021940)
GT_GT_Os_A_Specific_0165737	Os06t0149000-00	Hypothetical conserved gene.	ref|Os06t0149000-00|rapDB|Os06t0149000-00
GT_Os04g0522500|mRNA|AK107142|CDS+3'UTR	Os04t0522500-01	2OG-Fe(II) oxygenase domain containing protein.	rapdb|Os04t0522500-01|gb|AK107142|ta|TA78674_4530|tc|TC496297	chr04	26130711	26134356	-	Biological Process: oxidation-reduction process (GO:0055114), Molecular Function: iron ion binding (GO:0005506), Molecular Function: oxidoreductase activity (GO:0016491), Molecular Function: oxidoreductase activity, acting on paired donors, with incorporation or reduction of molecular oxygen, 2-oxoglutarate as one donor, and incorporation of one atom each of oxygen into both donors (GO:0016706)	Isopenicillin N synthase (IPR002283), Oxoglutarate/iron-dependent oxygenase (IPR005123)
GT_Os02g0535300|COMBINER|CI508321|6	Os02t0535300-00	Hypothetical conserved gene.	rapdb|Os02t0535300-00|gb|CI727591|ta|TA73066_4530|tc|TC558361	chr02	19723841	19724741	+		Pollen Ole e 1 allergen/extensin (IPR006041)
GT_GT_Os_A_Specific_0186190	Os04t0616700-01	Hypothetical conserved gene.	ref|Os04t0616700-01|rapDB|Os04t0616700-01|gb|AK111539	chr04	31318572	31328040	-
GT_Os08g0321000|mRNA|AK068096|CDS+3'UTR	Os08t0321000-01	FAS1 domain domain containing protein.	rapdb|Os08t0321000-01|gb|CT843223|ta|TA32908_4530|ta|CI528629	chr08	13985126	13988121	-		FAS1 domain (IPR000782)
GT_GT_Os_A_Specific_0023322	Os03t0119401-00	Hypothetical gene.	ref|Os03t0119401-00|rapDB|Os03t0119401-00
GT_GT_Os_A_Specific_0015309	Os01t0644100-00	Os01t0644100-00; Os01t0644100-00; Next best Hit: Os01t0322500-00(alignment length 20bp with 95.00%identity)	ref|Os01t0644100-00|rapDB|Os01t0644100-00	chr01	25928590	25929738	-
GT_Os03g0113500|COMBINER_EST|CI404382|1	Os03t0113500-01	GT-2 factor (Fragment).	rapdb|Os03t0113500-01|gb|NM_001055271|ta|TA55781_4530|ta|CI316165	chr03	752025	756172	-
GT_Os06g0189600|mRNA|AK107351|CDS+3'UTR	Os06t0189600-01	Hypothetical conserved gene.	rapdb|Os06t0189600-01|ta|TA40277_4530|tc|TC495925	chr06	4530988	4532663	+		Protein of unknown function DUF1677, Oryza sativa (IPR012871)
GT_GT_Os_A_Specific_0018852	Os11t0662600-00	Os11t0662600-00; Os11t0662600-00; Next best Hit: Os05t0338933-00(alignment length 29bp with 89.66%identity)	ref|Os11t0662600-00|rapDB|Os11t0662600-00
GT_Os05g0408900|mRNA|AK059821|CDS+3'UTR	Os05t0408900-01	Similar to 1-deoxy-D-xylulose-5-phosphate synthase.	rapdb|Os05t0408900-01|rapdb|Os05t0408900-02|rapdb|Os05t0408900-04|ta|TA41268_4530	chr05	19961558	19963120	-	Biological Process: metabolic process (GO:0008152), Molecular Function: oxidoreductase activity, acting on the aldehyde or oxo group of donors, disulfide as acceptor (GO:0016624)	Dehydrogenase, E1 component (IPR001017), Transketolase, N-terminal (IPR005474)
GT_Os01g0739700|mRNA|AK063960|CDS+3'UTR	Os01t0739700-01	Glycoside hydrolase, family 17 protein.	rapdb|Os01t0739700-01|gb|AK063960|ta|TA42125_4530|ta|CR282997	chr01	30897747	30901040	+	Biological Process: carbohydrate metabolic process (GO:0005975), Molecular Function: catalytic activity (GO:0003824), Molecular Function: hydrolase activity, hydrolyzing O-glycosyl compounds (GO:0004553), Molecular Function: cation binding (GO:0043169)	Glycoside hydrolase, family 17 (IPR000490), X8 (IPR012946), Glycoside hydrolase, subgroup, catalytic domain (IPR013781), Glycoside hydrolase, superfamily (IPR017853)
GT_GT_Os_A_Specific_0081311	Os12t0227100-00	Os12t0227100-00; Os12t0227100-00; Next best Hit: Os11t0538400-01(alignment length 18bp with 100.00%identity)	ref|Os12t0227100-00|rapDB|Os12t0227100-00
GT_GT_Os_A_Specific_0251318	Os07t0145166-00	Os07t0145166-00; Os07t0145166-00; Next best Hit: Os07t0677100-01(alignment length 17bp with 100.00%identity)	ref|Os07t0145166-00|rapDB|Os07t0145166-00	chr07	2296057	2306218	-
GT_Os01g0687300|mRNA|AK122113|CDS+3'UTR	Os01t0687300-01	Conserved hypothetical protein.	rapdb|Os01t0687300-01|gb|AK122113|ta|TA48056_4530|ta|CI322124	chr01	28345842	28350882	+
GT_Os12g0631800|mRNA|AK067318|CDS+3'UTR	Os12t0631800-01	Similar to predicted protein.	rapdb|Os12t0631800-01|rapdb|Os12t0631800-02|gb|AK067318|gb|CI109066	chr12	27052087	27056972	-	Biological Process: oxidation-reduction process (GO:0055114), Molecular Function: oxidoreductase activity (GO:0016491)	FAD dependent oxidoreductase (IPR006076)
GT_GT_Os_A_Specific_0085208	Os06t0547800-00	Os06t0547800-00; Os06t0547800-00; Next best Hit: Os08t0428400-01(alignment length 16bp with 100.00%identity)	ref|Os06t0547800-00|rapDB|Os06t0547800-00	chr06	20716479	20716913	+
GT_Os05g0581600|mRNA|AK110257|CDS+3'UTR	Os05t0581600-01	Kv1.4 voltage-gated K+ channel family protein.	rapdb|Os05t0581600-01|tc|TC496783	chr05	28933188	28934351	-
GT_GT_Os_A_Specific_0529578	Os05t0525400-00	Hypothetical conserved gene.	ref|Os05t0525400-00|rapDB|Os05t0525400-00	chr05	26143305	26144729	+		Malectin-like carbohydrate-binding domain (IPR024788)
GT_GT_Os_A_Specific_0010535	Os02t0514325-00	Similar to Glycerophosphodiester phosphodiesterase.	ref|Os02t0514325-00|rapDB|Os02t0514325-00
GT_GT_Os_A_Specific_0119233	Os08t0104501-00	Os08t0104501-00; Os08t0104501-00; Next best Hit: Os07t0501600-00(alignment length 16bp with 100.00%identity)	ref|Os08t0104501-00|rapDB|Os08t0104501-00	chr08	235515	235775	-
GT_Os10g0345100|mRNA|AK069792|CDS+3'UTR	Os10t0345100-01	Multi antimicrobial extrusion protein MatE family protein.	rapdb|Os10t0345100-01|gb|AK069792|ta|TA49687_4530|ta|CI349490	chr10	10301639	10304353	-	Biological Process: drug transmembrane transport (GO:0006855), Biological Process: transmembrane transport (GO:0055085), Cellular Component: membrane (GO:0016020), Molecular Function: drug transmembrane transporter activity (GO:0015238), Molecular Function: antiporter activity (GO:0015297)	Multi antimicrobial extrusion protein (IPR002528)
GT_Os01g0972900|mRNA|AK109536|CDS+3'UTR	Os01t0972900-01	Similar to Clone ZZD405 mRNA sequence. (Fragment).	rapdb|Os01t0972900-01|gb|AK109536|tc|TC491721	chr01	42949418	42952679	+	Molecular Function: protein binding (GO:0005515)	WD40 repeat (IPR001680), WD40 repeat-like-containing domain (IPR011046), WD40/YVTN repeat-like-containing domain (IPR015943), WD40-repeat-containing domain (IPR017986), WD40 repeat, conserved site (IPR019775), WD40 repeat, subgroup (IPR019781), WD40 repeat 2 (IPR019782)
GT_GT_Os_A_Specific_0046626	Os11t0485150-00	Os11t0485150-00; Os11t0485150-00; Next best Hit: Os10t0117900-00(alignment length 23bp with 95.65%identity)	ref|Os11t0485150-00|rapDB|Os11t0485150-00	chr11	17106883	17107122	-
GT_Os01g0229900|mRNA|AK107648|CDS+3'UTR	Os01t0229900-03	Hypothetical conserved gene.	rapdb|Os01t0229900-03|ta|TA78727_4530	chr01	7206865	7209085	+
GT_Os03g0556500|mRNA|AK107364|CDS+3'UTR	Os03t0556500-01	Conserved hypothetical protein.	rapdb|Os03t0556500-01|tc|NP937941	chr03	19726675	19728277	-
GT_Os09g0483400|mRNA|AK103890|CDS+3'UTR	Os09t0483400-01	Ubiquitin.	rapdb|Os09t0483400-01|gb|AU108915|ta|TA34127_4530|ta|TA34134_4530	chr09	18669321	18671699	+
GT_GT_Os_A_Specific_0051890	Os04t0221450-01	Hypothetical gene	ref|Os04t0221450-01|rapDB|Os04t0221450-01|gb|AK289097	chr04	8111666	8115861	+
GT_Os01g0878900|mRNA|AK104432|CDS+3'UTR	Os01t0878900-01	Similar to 4,5-DOPA dioxygenase extradiol-like protein.	rapdb|Os01t0878900-01|gb|CT830134|ta|TA39853_4530|ta|CB659223	chr01	38144793	38146141	-	Biological Process: cellular aromatic compound metabolic process (GO:0006725), Biological Process: oxidation-reduction process (GO:0055114), Molecular Function: ferrous iron binding (GO:0008198), Molecular Function: zinc ion binding (GO:0008270), Molecular Function: oxidoreductase activity (GO:0016491), Molecular Function: oxidoreductase activity, acting on single donors with incorporation of mol…	Extradiol ring-cleavage dioxygenase, class III enzyme, subunit B (IPR004183), Extradiol aromatic ring-opening dioxygenase, DODA type (IPR014436)
GT_Os04g0618600|mRNA|AK106689|CDS+3'UTR	Os04t0618600-01	Similar to Long hypocotyl in far-red 1 (bHLH-like protein HFR1) (Reduced phytochrome signaling) (Basic helix-loop-helix FBI1 protein) (Basic helix-loop-helix protein 26) (bHLH26) (AtbHLH026) (Reduced sensitivity to far-red light). [Os04t0618600-01]	rapdb|Os04t0618600-01|gb|AK106689|ta|TA48560_4530|ta|CF330665	chr04	31416378	31420095	+		Helix-loop-helix DNA-binding (IPR011598)
GT_GT_Os_A_Specific_0085278	Os04t0452150-00	Os04t0452150-00; Os04t0452150-00; Next best Hit: Os12t0541250-01(alignment length 30bp with 96.67%identity)	ref|Os04t0452150-00|rapDB|Os04t0452150-00
GT_GT_Os_A_Specific_0138996	Os08t0261801-00	Os08t0261801-00; Os08t0261801-00; Next best Hit: Os03t0739500-01(alignment length 19bp with 94.74%identity)	ref|Os08t0261801-00|rapDB|Os08t0261801-00
GT_Os07g0162100|COMBINER_EST|Os07g0162100|8	Os07t0162100-00	3-oxo-5-alpha-steroid 4-dehydrogenase, C-terminal domain containing protein.	rapdb|Os07t0162100-00|gb|NM_001065480|tc|TC500536	chr07	3316476	3318170	-	Biological Process: lipid metabolic process (GO:0006629), Cellular Component: cytoplasm (GO:0005737), Cellular Component: integral to membrane (GO:0016021), Molecular Function: oxidoreductase activity, acting on the CH-CH group of donors (GO:0016627)	3-oxo-5-alpha-steroid 4-dehydrogenase, C-terminal (IPR001104)
GT_GT_Os_A_Specific_0072850	Os02t0287800-00	Os02t0287800-00; Os02t0287800-00 Hypothetical conserved gene.; Next best Hit: Os03t0113200-01(alignment length 17bp with 100.00%identity)	ref|Os02t0287800-00|rapDB|Os02t0287800-00	chr02	10854309	10855575	+		F-box domain, Skp2-like (IPR022364)
GT_Os11g0262600|mRNA|AB053296|CDS+3'UTR	Os11t0262600-00	Conserved hypothetical protein.	rapdb|Os11t0262600-00|gb|EF575918|ta|TA31883_4530|ta|TA32004_4530	chr11	8864479	8866289	-
GT_GT_Os_A_Specific_0008197	Os01t0582100-00	Os01t0582100-00; Os01t0582100-00; Next best Hit: Os07t0565200-01(alignment length 15bp with 100.00%identity)	ref|Os01t0582100-00|rapDB|Os01t0582100-00	chr01	22574606	22576837	-
GT_GT_Os_A_Specific_0008003	Os11t0470966-01	Hypothetical conserved gene.	ref|Os11t0470966-01|rapDB|Os11t0470966-01|gb|AK242012	chr11	16195482	16198355	+
GT_GT_Os_A_Specific_0084240	Os02t0782432-00	Os02t0782432-00; Os02t0782432-00; Next best Hit: Os12t0139800-00(alignment length 15bp with 100.00%identity)	ref|Os02t0782432-00|rapDB|Os02t0782432-00	chr02	33173782	33174954	+
GT_Os07g0667300|mRNA|AK120101|CDS+3'UTR	Os07t0667300-01	Zinc finger, B-box domain containing protein.	rapdb|Os07t0667300-01|gb|AK120101|ta|TA60489_4530|ta|CI425568	chr07	28184879	28187843	-	Cellular Component: intracellular (GO:0005622), Molecular Function: protein binding (GO:0005515), Molecular Function: zinc ion binding (GO:0008270)	Zinc finger, B-box (IPR000315), CCT domain (IPR010402)
GT_osa-miR440|Os11|5'seq	GT_osa-miR440	Unknown
GT_GT_Os_A_Specific_0005624	Os01t0721450-00	Similar to Ribulose bisphosphate carboxylase large chain (Fragment).	ref|Os01t0721450-00|rapDB|Os01t0721450-00
GT_Os03g0742900|mRNA|AJ251791|CDS+3'UTR	Os03t0742900-01	Aux /IAA protein.	rapdb|Os03t0742900-01|rapdb|Os03t0742900-03|rapdb|Os03t0742900-02|ta|TA39254_4530	chr03	30480796	30483289	-	Biological Process: regulation of transcription, DNA-dependent (GO:0006355), Cellular Component: nucleus (GO:0005634), Molecular Function: protein dimerization activity (GO:0046983)	AUX/IAA protein (IPR003311), Aux/IAA-ARF-dimerisation (IPR011525)
GT_Os12g0160000|mRNA|AK064766|CDS+3'UTR	TC510705	Rep: Expressed protein - Oryza sativa subsp. japonica (Rice), complete [TC510705]	tc|TC510705
GT_Os02g0467200|mRNA|AK063704|CDS+3'UTR	Os02t0467200-01	Conserved hypothetical protein.	rapdb|Os02t0467200-01|gb|CX115579|ta|TA54785_4530|ta|TA54784_4530	chr02	15725827	15726670	-
GT_Os01g0327100|mRNA|AK059977|CDS+3'UTR	Os01t0327100-02	Similar to Peroxidase 8.	rapdb|Os01t0327100-02|rapdb|Os01t0327100-01|gb|AK070715|ta|TA39337_4530	chr01	12568431	12569866	+	Biological Process: response to oxidative stress (GO:0006979), Biological Process: oxidation-reduction process (GO:0055114), Molecular Function: peroxidase activity (GO:0004601), Molecular Function: heme binding (GO:0020037)	Plant peroxidase (IPR000823), Haem peroxidase, plant/fungal/bacterial (IPR002016), Haem peroxidase (IPR010255), Peroxidases heam-ligand binding site (IPR019793)
GT_GT_Os_A_Specific_0044710	Os08t0537900-01	Similar to predicted protein.	ref|Os08t0537900-01|rapDB|Os08t0537900-01|gb|AK119425	chr08	26887813	26894090	+		GDP-fucose protein O-fucosyltransferase (IPR019378), O-fucosyltransferase, plant (IPR024709)
GT_GT_Os_A_Specific_0390912	Os07t0501550-00	Os07t0501550-00; Os07t0501550-00; Next best Hit: Os08t0492900-00(alignment length 30bp with 100.00%identity)	ref|Os07t0501550-00|rapDB|Os07t0501550-00	chr07	18904239	18904535	-
GT_Os02g0549200|mRNA|AK069491|CDS+3'UTR	Os02t0549200-01	Similar to Ser Thr specific protein kinase-like protein.	rapdb|Os02t0549200-01|gb|AK069491|ta|TA49968_4530|ta|CI343227	chr02	20623193	20626259	+	Biological Process: protein phosphorylation (GO:0006468), Molecular Function: protein kinase activity (GO:0004672), Molecular Function: protein serine/threonine kinase activity (GO:0004674), Molecular Function: ATP binding (GO:0005524), Molecular Function: transferase activity, transferring phosphorus-containing groups (GO:0016772)	Protein kinase, catalytic domain (IPR000719), Serine/threonine-protein kinase, active site (IPR008271), Protein kinase-like domain (IPR011009), Protein kinase, ATP binding site (IPR017441), Serine/threonine-protein kinase-like domain (IPR017442)
GT_Os02g0747400|mRNA|AK068818|CDS+3'UTR	Os02t0747400-01	Similar to PCF1.	rapdb|Os02t0747400-01|gb|NM_001054650|ta|TA42802_4530|ta|TA42803_4530	chr02	31396772	31399000	+		Transcription factor, TCP (IPR005333), Transcription factor TCP subgroup (IPR017887)
GT_GT_Os_A_Specific_0021403	Os12t0480600-00	Os12t0480600-00; Os12t0480600-00; Next best Hit: Os11t0616500-00(alignment length 16bp with 100.00%identity)	ref|Os12t0480600-00|rapDB|Os12t0480600-00
GT_Os12g0481000|COMBINER_EST|Os12g0481000|8	TC524842	Rep: Cytochrome P450 family protein, expressed - Oryza sativa subsp. japonica (Rice), partial (5%) [TC524842]	tc|TC524842
GT_GT_Os_A_Specific_0595052	Os09t0491100-01	Os09t0491100-01; Os09t0491100-01 Similar to Beta-primeverosidase (EC 3.2.1.149).; Next best Hit: Os08t0509200-01(alignment length 60bp with 83.33%identity)	ref|Os09t0491100-01|rapDB|Os09t0491100-01|gb|AK066710|gb|AK104707	chr09	18905351	18908421	-	Biological Process: carbohydrate metabolic process (GO:0005975), Molecular Function: catalytic activity (GO:0003824), Molecular Function: hydrolase activity, hydrolyzing O-glycosyl compounds (GO:0004553), Molecular Function: cation binding (GO:0043169)	Glycoside hydrolase, family 1 (IPR001360), Glycoside hydrolase, subgroup, catalytic domain (IPR013781), Glycoside hydrolase, superfamily (IPR017853), Glycoside hydrolase, family 1, active site (IPR018120)
GT_Os01g0856000|mRNA|AK107439|CDS+3'UTR	Os01t0856000-02	Similar to predicted protein.	rapdb|Os01t0856000-02|rapdb|Os01t0856000-01|gb|NM_001051380|ta|TA55507_4530	chr01	36952783	36956712	+	Molecular Function: nucleotide binding (GO:0000166), Molecular Function: ATP binding (GO:0005524), Molecular Function: nucleoside-triphosphatase activity (GO:0017111)	ATPase, AAA+ type, core (IPR003593), ATPase, AAA-type, core (IPR003959), Winged helix-turn-helix transcription repressor DNA-binding (IPR011991), CDC6, C-terminal (IPR015163), Cell division protein Cdc6 (IPR016314)
GT_GT_Os_A_Specific_0013284	Os04t0294625-00	Os04t0294625-00; Os04t0294625-00; Next best Hit: Os01t0282400-00(alignment length 26bp with 92.31%identity)	ref|Os04t0294625-00|rapDB|Os04t0294625-00	chr04	12918212	12918958	+
GT_Os10g0159600|mRNA|AK064267|CDS+3'UTR	Os10t0159600-01	Heat shock protein Hsp20 domain containing protein.	rapdb|Os10t0159600-01|gb|CT833338|ta|TA53474_4530|ta|BI806529	chr10	3779650	3781617	-		Heat shock protein Hsp20 (IPR002068), HSP20-like chaperone (IPR008978)
GT_Os03g0801200|COMBINER_EST|Os03g0801200|8	Os10t0552700-01	Similar to Tumor-related protein (Fragment).	rapdb|Os10t0552700-01|rapdb|Os10t0552600-01|rapdb|Os08t0488100-00|rapdb|Os10t0552800-01	chr10	21693876	21694502	-	Biological Process: lipid transport (GO:0006869)	Plant lipid transfer protein/seed storage/trypsin-alpha amylase inhibitor (IPR003612), Plant lipid transfer protein/hydrophobic protein, helical domain (IPR013770), Bifunctional inhibitor/plant lipid transfer protein/seed storage (IPR016140)
GT_Os09g0452700|COMBINER_EST|C97117|6	Os09t0452700-00	Ubiquitin.	rapdb|Os09t0452700-00|ta|C97117|tc|TC530804	chr09	16973695	16975737	+	Biological Process: translation (GO:0006412), Cellular Component: ribosome (GO:0005840), Molecular Function: structural constituent of ribosome (GO:0003735), Molecular Function: protein binding (GO:0005515)	Ubiquitin (IPR000626), Ribosomal protein L40e (IPR001975), Ubiquitin conserved site (IPR019954), Ubiquitin supergroup (IPR019955), Ubiquitin subgroup (IPR019956)
GT_Os10g0555300|mRNA|AK106924|CDS+3'UTR	Os10t0555300-01	Zinc finger, C2H2-like domain containing protein.	rapdb|Os10t0555300-01|gb|AK106924|gb|CI098769|ta|TA65725_4530	chr10	21809273	21810954	-	Cellular Component: intracellular (GO:0005622), Molecular Function: zinc ion binding (GO:0008270)	Zinc finger, C2H2 (IPR007087), Zinc finger, C2H2-like (IPR015880)
GT_GT_Os_A_Specific_0026251	Os12t0416600-00	Os12t0416600-00; Os12t0416600-00; Next best Hit: Os02t0220000-00(alignment length 15bp with 100.00%identity)	ref|Os12t0416600-00|rapDB|Os12t0416600-00	chr12	12853754	12854092	-
GT_GT_Os_A_Specific_0248040	Os01t0944150-00	Os01t0944150-00; Os01t0944150-00; Next best Hit: Os08t0492500-01(alignment length 20bp with 95.00%identity)	ref|Os01t0944150-00|rapDB|Os01t0944150-00
GT_GT_Os_A_Specific_0006813	Os02t0492650-00	Os02t0492650-00; Os02t0492650-00; Next best Hit: Os08t0518100-02(alignment length 19bp with 94.74%identity)	ref|Os02t0492650-00|rapDB|Os02t0492650-00	chr02	17237776	17238129	-
GT_Os01g0611000|mRNA|AK060682|CDS+3'UTR	Os01t0611000-02	Hypothetical conserved gene.	rapdb|Os01t0611000-02|rapdb|Os01t0611000-01|gb|AK072500|ta|TA36234_4530	chr01	24181239	24183894	+		Protein of unknown function DUF642 (IPR006946), Galactose-binding domain-like (IPR008979)
GT_GT_Os_A_Specific_0064411	Os03t0617500-01	Similar to Cyclin-D5-1.	ref|Os03t0617500-01|rapDB|Os03t0617500-01|gb|AK068729	chr03	23410223	23412753	-	Cellular Component: nucleus (GO:0005634)	Cyclin, C-terminal (IPR004367), Cyclin, N-terminal (IPR006671), Cyclin-like (IPR013763)
GT_Os01g0530400|mRNA|AK120148|CDS+3'UTR	Os01t0530400-02	Similar to cDNA clone:002-104-C07, full insert sequence.	rapdb|Os01t0530400-02|gb|AK120148|ta|TA40796_4530|ta|TA40797_4530	chr01	19089959	19092841	+	Biological Process: cell redox homeostasis (GO:0045454), Molecular Function: electron carrier activity (GO:0009055), Molecular Function: protein disulfide oxidoreductase activity (GO:0015035)	Glutaredoxin (IPR002109), Monothiol glutaredoxin-related (IPR004480), Thioredoxin-like fold (IPR012336)
GT_GT_Os_A_Specific_0299235	Os01t0742400-01	Hypothetical conserved gene	ref|Os01t0742400-01|rapDB|Os01t0742400-01|gb|AK119360	chr01	31006026	31008910	+	Biological Process: protein phosphorylation (GO:0006468), Molecular Function: protein kinase activity (GO:0004672), Molecular Function: protein serine/threonine kinase activity (GO:0004674), Molecular Function: protein binding (GO:0005515), Molecular Function: ATP binding (GO:0005524), Molecular Function: transferase activity, transferring phosphorus-containing groups (GO:0016772)	Protein kinase, catalytic domain (IPR000719), Leucine-rich repeat (IPR001611), Serine/threonine-protein kinase, active site (IPR008271), Protein kinase-like domain (IPR011009), Leucine-rich repeat-containing N-terminal, type 2 (IPR013210), Protein kinase, ATP binding site (IPR017441), Serine/threonine-protein kinase-like domain (IPR017442)
GT_Os05g0351200|COMBINER|CI208459|6	Os05t0351200-00	Similar to AP2 domain transcription factor.	rapdb|Os05t0351200-00|gb|D42773|ta|TA74233_4530	chr05	16600698	16601813	-	Biological Process: regulation of transcription, DNA-dependent (GO:0006355), Molecular Function: DNA binding (GO:0003677), Molecular Function: sequence-specific DNA binding transcription factor activity (GO:0003700)	Pathogenesis-related transcriptional factor/ERF, DNA-binding (IPR001471), DNA-binding, integrase-type (IPR016177)
GT_GT_Os_A_Specific_0368508	Os07t0275475-00	Hypothetical conserved gene.	ref|Os07t0275475-00|rapDB|Os07t0275475-00	chr07	10279543	10280143	-
GT_GT_Os_A_Specific_0018817	Os03t0171100-00	Os03t0171100-00; Os03t0171100-00; Next best Hit: Os03t0810600-02(alignment length 14bp with 100.00%identity)	ref|Os03t0171100-00|rapDB|Os03t0171100-00
GT_GT_Os_A_Specific_0001142	Os09t0487150-00	Hypothetical gene.	ref|Os09t0487150-00|rapDB|Os09t0487150-00	chr09	18782991	18783715	+
GT_Os02g0240500|COMBINER_EST|Os02g0240500|8	Os02t0240500-00	Similar to Class III peroxidase GvPx2b (Fragment).	rapdb|Os02t0240500-00|gb|NM_001052937|tc|TC497367
GT_GT_Os_A_Specific_0165916	Os12t0186901-00	Hypothetical conserved gene	ref|Os12t0186901-00|rapDB|Os12t0186901-00
GT_GT_Os_A_Specific_0248726	Os08t0458532-00	Os08t0458532-00; Os08t0458532-00; Next best Hit: Os08t0279900-00(alignment length 26bp with 100.00%identity)	ref|Os08t0458532-00|rapDB|Os08t0458532-00	chr08	22477005	22479169	-
GT_GT_Os_A_Specific_0009490	Os09t0385600-00	Os09t0385600-00; Os09t0385600-00; Next best Hit: Os09t0384300-00(alignment length 24bp with 95.83%identity)	ref|Os09t0385600-00|rapDB|Os09t0385600-00	chr09	13150889	13152016	-
GT_GT_Os_A_Specific_0036798	Os09t0340902-00	Os09t0340902-00; Os09t0340902-00; Next best Hit: Os10t0455550-00(alignment length 16bp with 100.00%identity)	ref|Os09t0340902-00|rapDB|Os09t0340902-00	chr09	10471818	10472204	-
GT_Os05g0378900|mRNA|AK103841|CDS+3'UTR	Os05t0378900-01	Conserved hypothetical protein.	rapdb|Os05t0378900-01|rapdb|Os05t0378900-02|rapdb|Os05t0378900-03|gb|AK103841	chr05	18319332	18323976	-		Conserved oligomeric Golgi complex, subunit 5 (IPR019465)
GT_GT_Os_A_Specific_0067295	Os06t0271250-00	Os06t0271250-00; Os06t0271250-00; Next best Hit: Os11t0247000-01(alignment length 17bp with 100.00%identity)	ref|Os06t0271250-00|rapDB|Os06t0271250-00
GT_GT_Os_A_Specific_0007144	Os09t0249750-00	Hypothetical gene.	ref|Os09t0249750-00|rapDB|Os09t0249750-00	chr09	3793011	3796214	-
GT_Os04g0449300|mRNA|AK106286|CDS+3'UTR	Os04t0449300-01	Conserved hypothetical protein.	rapdb|Os04t0449300-01	chr04	22385657	22387285	+
GT_GT_Os_A_Specific_0465068	Os02t0154975-00	Os02t0154975-00; Os02t0154975-00; Next best Hit: Os02t0155400-01(alignment length 28bp with 96.43%identity)	ref|Os02t0154975-00|rapDB|Os02t0154975-00	chr02	3028948	3031113	-
GT_GT_Os_A_Specific_0107564	Os07t0252500-00	Os07t0252500-00; Os07t0252500-00; Next best Hit: Os02t0224300-02(alignment length 16bp with 100.00%identity)	ref|Os07t0252500-00|rapDB|Os07t0252500-00	chr07	8504408	8504853	-
GT_Os01g0604200|COMBINER|CI402790|6	NM_001185819	Oryza sativa Japonica Group Os01g0954600 (Os01g0954600) mRNA, complete cds [NM_001185819]	gb|NM_001185819|ta|TA72922_4530
GT_GT_Os_A_Specific_0022489	Os05t0540500-00	Os05t0540500-00; Os05t0540500-00; Next best Hit: Os12t0433500-01(alignment length 15bp with 100.00%identity)	ref|Os05t0540500-00|rapDB|Os05t0540500-00	chr05	26845191	26845571	+
GT_GT_Os_A_Specific_0158280	Os04t0689500-01	Conserved hypothetical protein.	ref|Os04t0689500-01|rapDB|Os04t0689500-01|gb|AK068260	chr04	35277706	35279080	+		Late embryogenesis abundant protein, LEA-14 (IPR004864)
GT_Os01g0300900|mRNA|AK119559|CDS+3'UTR	Os01t0300900-02	Hypothetical conserved gene.	rapdb|Os01t0300900-02|ta|TA50714_4530	chr01	11061248	11063872	+	Molecular Function: protein binding (GO:0005515)	Kelch repeat type 1 (IPR006652), Kelch-type beta propeller (IPR015915)
GT_GT_Os_A_Specific_0282295	Os01t0140001-00	Os01t0140001-00; Os01t0140001-00; Next best Hit: Os02t0738600-01(alignment length 19bp with 100.00%identity)	ref|Os01t0140001-00|rapDB|Os01t0140001-00	chr01	2111974	2112456	+
GT_Os07g0591100|COMBINER_EST|CI233295|6	Os07t0591100-01	Protein of unknown function DUF620 family protein.	rapdb|Os07t0591100-01|gb|NM_001066691|gb|CI482698|ta|TA66730_4530	chr07	24087353	24089505	-		Protein of unknown function DUF620 (IPR006873)
GT_Os10g0539600|mRNA|AK065456|CDS+3'UTR	Os10t0539600-01	Similar to Calcium-dependent protein kinase 3.	rapdb|Os10t0539600-01|gb|D13436|ta|TA36938_4530|ta|TA36936_4530	chr10	21027467	21032216	+	Biological Process: protein phosphorylation (GO:0006468), Molecular Function: protein kinase activity (GO:0004672), Molecular Function: protein serine/threonine kinase activity (GO:0004674), Molecular Function: protein tyrosine kinase activity (GO:0004713), Molecular Function: calcium ion binding (GO:0005509), Molecular Function: ATP binding (GO:0005524), Molecular Function: transferase activity,…	Protein kinase, catalytic domain (IPR000719), Calcium-binding EF-hand (IPR002048), Serine/threonine-protein kinase, catalytic domain (IPR002290), Serine/threonine-protein kinase, active site (IPR008271), Protein kinase-like domain (IPR011009), EF-hand-like domain (IPR011992), Protein kinase, ATP binding site (IPR017441), Serine/threonine-protein kinase-like domain (IPR017442), EF-Hand 1, calcium-…
GT_GT_Os_A_Specific_0004992	Os10t0324301-00	Os10t0324301-00; Os10t0324301-00; Next best Hit: Os05t0398100-01(alignment length 15bp with 100.00%identity)	ref|Os10t0324301-00|rapDB|Os10t0324301-00	chr10	8958580	8959011	-
GT_Os02g0467400|mRNA|AK121931|CDS+3'UTR	Os02t0467400-03	Conserved hypothetical protein.	rapdb|Os02t0467400-03|ta|CI383331	chr02	15732868	15733494	-
GT_GT_Os_A_Specific_0034848	Os05t0314150-00	Os05t0314150-00; Os05t0314150-00; Next best Hit: Os06t0144900-01(alignment length 15bp with 100.00%identity)	ref|Os05t0314150-00|rapDB|Os05t0314150-00	chr05	14454556	14454906	-
GT_Os06g0221300|mRNA|AK108233|CDS+3'UTR	Os06t0221300-01	Similar to Dehydration stress-induced protein.	rapdb|Os06t0221300-01|gb|AK108233|ta|TA61402_4530|tc|TC512158	chr06	6253707	6254494	-	Molecular Function: protein binding (GO:0005515)	Lipoxygenase, LH2 (IPR001024), Lipase/lipooxygenase, PLAT/LH2 (IPR008976)
GT_Os07g0654300|mRNA|AK121908|CDS+3'UTR	Os07t0654300-01	Conserved hypothetical protein.	rapdb|Os07t0654300-01|gb|AK121908|gb|CI383120|ta|TA65814_4530	chr07	27486411	27487921	-
GT_Os12g0562100|mRNA|AK065844|CDS+3'UTR	Os12t0562100-02	Similar to ferroportin protein family.	rapdb|Os12t0562100-02|ta|TA50329_4530|tc|TC536990	chr12	23031399	23035443	-	Biological Process: iron ion transmembrane transport (GO:0034755), Cellular Component: integral to membrane (GO:0016021), Molecular Function: iron ion transmembrane transporter activity (GO:0005381)	Ferroporti-1 (IPR009716), Major facilitator superfamily domain, general substrate transporter (IPR016196)
GT_Os10g0321600|COMBINER_EST|Os10g0321600|8	CA760092	BR060002B20H09.ab1 IRRI clones Oryza sativa (indica cultivar-group) cDNA clone BR060002B20H09.ab1 similar to hypothetical protein [Oryza sativa (japonica, mRNA sequence [CA760092]	gb|CA760092|tc|NP13034046
GT_Os08g0509600|mRNA|AK107191|CDS+3'UTR	Os08t0509600-01	Rice squamosa promoter binding protein-like 14., Squamosa promter-binding-like transcription factor.	rapdb|Os08t0509600-01|gb|AK107191|ta|TA61165_4530|ta|AU164300	chr08	25274541	25278696	-	Molecular Function: DNA binding (GO:0003677), Cellular Component: nucleus (GO:0005634)	Transcription factor, SBP-box (IPR004333)
GT_GT_Os_A_Specific_0017487	Os03t0593800-00	Os03t0593800-00; Os03t0593800-00; Next best Hit: Os08t0539900-00(alignment length 16bp with 100.00%identity)	ref|Os03t0593800-00|rapDB|Os03t0593800-00	chr03	22056764	22057180	+
GT_Os01g0371200|mRNA|AK058900|CDS+3'UTR	Os01t0371200-01	Similar to Glutathione-S-transferase 19E50.	rapdb|Os01t0371200-01|gb|CT845844|ta|TA61116_4530|tc|TC497708	chr01	15281170	15283073	-	Molecular Function: protein binding (GO:0005515)	Glutathione S-transferase, N-terminal (IPR004045), Glutathione S-transferase, C-terminal (IPR004046), Glutathione S-transferase, C-terminal-like (IPR010987), Thioredoxin-like fold (IPR012336), Glutathione S-transferase/chloride channel, C-terminal (IPR017933)
GT_osa-miR164b|Os05|Mature	GT_osa-miR164b	Unknown
GT_Os03g0291500|COMBINER_EST|CI197925|6	NM_001056334	Oryza sativa Japonica Group Os03g0291500 (Os03g0291500) mRNA, partial cds [NM_001056334]	gb|NM_001056334|ta|TA31518_4530|tc|TC512668|tc|TC523878
GT_GT_Os_A_Specific_0381136	Os06t0614550-01	Os06t0614550-01; Os06t0614550-01 Hypothetical conserved gene.; Next best Hit: Os09t0450700-01(alignment length 30bp with 100.00%identity)	ref|Os06t0614550-01|rapDB|Os06t0614550-01|gb|AK242709	chr06	24590387	24591328	+
GT_GT_Os_A_Specific_0005287	Os01t0824633-00	Os01t0824633-00; Os01t0824633-00; Next best Hit: Os11t0660400-02(alignment length 15bp with 100.00%identity)	ref|Os01t0824633-00|rapDB|Os01t0824633-00
GT_GT_Os_A_Specific_0085370	Os01t0549250-01	Conserved hypothetical protein.	ref|Os01t0549250-01|rapDB|Os01t0549250-01|gb|AK240961	chr01	20502300	20502721	+
GT_Os12g0551200|mRNA|AK106238|CDS+3'UTR	Os12t0551200-02	Similar to cDNA clone:001-124-E09, full insert sequence.	rapdb|Os12t0551200-02|rapdb|Os12t0551200-01|rapdb|Os12t0551200-03|gb|AK063993	chr12	22329026	22334839	-
GT_Os02g0606700|mRNA|AK063512|CDS+3'UTR	Os02t0606700-01	Conserved hypothetical protein.	rapdb|Os02t0606700-01|gb|AK063512|ta|TA60845_4530|tc|TC504152	chr02	23769400	23772793	+
GT_GT_Os_A_Specific_0017658	Os10t0474000-00	Os10t0474000-00; Os10t0474000-00; Next best Hit: Os02t0514325-00(alignment length 18bp with 100.00%identity)	ref|Os10t0474000-00|rapDB|Os10t0474000-00	chr10	17616226	17617209	-	Biological Process: proteolysis (GO:0006508), Molecular Function: cysteine-type peptidase activity (GO:0008234)	Peptidase C48, SUMO/Sentrin/Ubl1 (IPR003653)
GT_Os03g0170600|mRNA|AY554028|CDS+3'UTR	Os03t0170600-01	Similar to Homeobox-leucine zipper protein HOX21.	rapdb|Os03t0170600-01|gb|AY554028|ta|TA58495_4530|ta|CX118252	chr03	3784341	3785140	-
GT_Os01g0236400|mRNA|AK064408|CDS+3'UTR	Os01t0236400-01	Conserved hypothetical protein.	rapdb|Os01t0236400-01|ta|TA58048_4530|tc|TC496649	chr01	7557338	7560496	+
GT_GT_Os_A_Specific_0021851	Os06t0213550-00	Os06t0213550-00; Os06t0213550-00; Next best Hit: Os04t0591401-00(alignment length 16bp with 100.00%identity)	ref|Os06t0213550-00|rapDB|Os06t0213550-00
GT_GT_Os_A_Specific_0029201	Os03t0335402-00	Os03t0335402-00; Os03t0335402-00; Next best Hit: Os03t0596450-00(alignment length 17bp with 100.00%identity)	ref|Os03t0335402-00|rapDB|Os03t0335402-00
GT_GT_Os_A_Specific_0150015	Os08t0164500-00	Os08t0164500-00; Os08t0164500-00; Next best Hit: Os01t0549200-01(alignment length 17bp with 100.00%identity)	ref|Os08t0164500-00|rapDB|Os08t0164500-00
GT_GT_Os_A_Specific_0025395	Os12t0148050-00	Os12t0148050-00; Os12t0148050-00; Next best Hit: Os05t0151000-00(alignment length 17bp with 100.00%identity)	ref|Os12t0148050-00|rapDB|Os12t0148050-00
GT_Os02g0759500|mRNA|AK110954|CDS+3'UTR	Os02t0759500-03	Pentatricopeptide repeat domain containing protein.	rapdb|Os02t0759500-03|rapdb|Os02t0759500-02|rapdb|Os02t0759500-01|gb|AK288445	chr02	31975706	31977493	+	Molecular Function: binding (GO:0005488)	Pentatricopeptide repeat (IPR002885), Tetratricopeptide-like helical (IPR011990)
GT_GT_Os_A_Specific_0049135	Os03t0796175-00	Hypothetical conserved gene.	ref|Os03t0796175-00|rapDB|Os03t0796175-00
GT_GT_Os_A_Specific_0061516	Os06t0696566-01	Hypothetical conserved gene.	ref|Os06t0696566-01|rapDB|Os06t0696566-01|gb|AK287999	chr06	29138986	29139490	+	Biological Process: cellular glucan metabolic process (GO:0006073), Cellular Component: cell wall (GO:0005618), Cellular Component: apoplast (GO:0048046), Molecular Function: xyloglucan:xyloglucosyl transferase activity (GO:0016762)	Concanavalin A-like lectin/glucanase (IPR008985), Xyloglucan endo-transglycosylase, C-terminal (IPR010713), Concanavalin A-like lectin/glucanase, subgroup (IPR013320)
GT_GT_Os_A_Specific_0060694	Os04t0180700-00	Os04t0180700-00; Os04t0180700-00; Next best Hit: Os12t0572000-00(alignment length 19bp with 100.00%identity)	ref|Os04t0180700-00|rapDB|Os04t0180700-00
GT_Os03g0710100|mRNA|AK069094|CDS+3'UTR	Os03t0710100-01	Serine/threonine protein kinase-related domain containing protein.	rapdb|Os03t0710100-01|rapdb|Os03t0710100-02|gb|AK069094	chr03	28633318	28643842	-	Biological Process: protein phosphorylation (GO:0006468), Molecular Function: protein kinase activity (GO:0004672), Molecular Function: protein serine/threonine kinase activity (GO:0004674), Molecular Function: protein tyrosine kinase activity (GO:0004713), Molecular Function: ATP binding (GO:0005524), Molecular Function: transferase activity, transferring phosphorus-containing groups (GO:0016772)	Protein kinase, catalytic domain (IPR000719), Serine/threonine-protein kinase, catalytic domain (IPR002290), Serine/threonine-protein kinase, active site (IPR008271), Protein kinase-like domain (IPR011009), Serine/threonine-protein kinase-like domain (IPR017442), Tyrosine-protein kinase, catalytic domain (IPR020635)
GT_GT_Os_A_Specific_0045491	Os05t0303900-00	Os05t0303900-00; Os05t0303900-00; Next best Hit: Os11t0649600-01(alignment length 14bp with 100.00%identity)	ref|Os05t0303900-00|rapDB|Os05t0303900-00	chr05	13685357	13686721	-
GT_Os01g0621400|mRNA|AK106945|CDS+3'UTR	Os01t0621400-01	Conserved hypothetical protein.	rapdb|Os01t0621400-01|gb|CI099170	chr01	24767474	24769263	+
GT_GT_Os_A_Specific_0193540	Os02t0211350-01	Hypothetical gene.	ref|Os02t0211350-01|rapDB|Os02t0211350-01|gb|AK241525	chr02	6222702	6224972	+
GT_GT_Os_A_Specific_0423445	Os09t0370900-00	Os09t0370900-00; Os09t0370900-00; Next best Hit: Os06t0214202-00(alignment length 17bp with 100.00%identity)	ref|Os09t0370900-00|rapDB|Os09t0370900-00
GT_Os03g0270900|COMBINER|CI092332|6	Os03t0338800-01	Hypothetical conserved gene.	rapdb|Os03t0338800-01|gb|CI092332|gb|AK064660	chr03	12596018	12596655	+
GT_GT_Os_A_Specific_0068355	Os11t0311701-00	Os11t0311701-00; Os11t0311701-00; Next best Hit: Os12t0240850-00(alignment length 20bp with 95.00%identity)	ref|Os11t0311701-00|rapDB|Os11t0311701-00	chr11	12008773	12009084	+
GT_GT_Os_A_Specific_0068840	Os08t0562800-01	Similar to Transparent testa 12 protein.	ref|Os08t0562800-01|rapDB|Os08t0562800-01|gb|AK105950	chr08	28184232	28185866	-	Biological Process: drug transmembrane transport (GO:0006855), Biological Process: transmembrane transport (GO:0055085), Cellular Component: membrane (GO:0016020), Molecular Function: drug transmembrane transporter activity (GO:0015238), Molecular Function: antiporter activity (GO:0015297)	Multi antimicrobial extrusion protein (IPR002528)
GT_Os04g0669600|mRNA|AK110767|CDS+3'UTR	Os04t0669600-01	Phospholipase/carboxylesterase domain containing protein.	rapdb|Os04t0669600-01|gb|AK110767|ta|TA66477_4530|tc|TC504990	chr04	34150913	34152431	-	Molecular Function: hydrolase activity (GO:0016787)	Phospholipase/carboxylesterase/thioesterase (IPR003140)
GT_Os11g0128500|COMBINER_EST|CI447240|0	Os11t0128500-01	Similar to Myb factor.	rapdb|Os11t0128500-01|rapdb|Os12t0125000-01|gb|NM_001072168|gb|Y11352	chr11	1317256	1318705	-	Biological Process: regulation of transcription, DNA-dependent (GO:0006355), Molecular Function: DNA binding (GO:0003677), Molecular Function: protein binding (GO:0005515)	SANT domain, DNA binding (IPR001005), Homeodomain-like (IPR009057), Homeodomain-related (IPR012287), Myb, DNA-binding (IPR014778), Myb transcription factor (IPR015495), Transcription regulator HTH, Myb-type, DNA-binding (IPR017930)
GT_GT_Os_A_Specific_0005300	Os02t0306500-00	Os02t0306500-00; Os02t0306500-00; Next best Hit: Os04t0342400-00(alignment length 24bp with 95.83%identity)	ref|Os02t0306500-00|rapDB|Os02t0306500-00	chr02	12004898	12005221	+
GT_GT_Os_A_Specific_0297203	Os07t0265850-00	Os07t0265850-00; Os07t0265850-00; Next best Hit: Os04t0507700-01(alignment length 17bp with 100.00%identity)	ref|Os07t0265850-00|rapDB|Os07t0265850-00	chr07	9462533	9463300	-
GT_Os10g0389500|mRNA|AK066066|CDS+3'UTR	Os10t0389500-01	Conserved hypothetical protein.	rapdb|Os10t0389500-01|gb|AK066066|ta|TA61896_4530|tc|TC500623	chr10	12899339	12902125	-
GT_GT_Os_A_Specific_0061234	Os01t0238375-01	Conserved hypothetical protein	ref|Os01t0238375-01|rapDB|Os01t0238375-01|gb|AK062747	chr01	7660812	7661458	+
GT_GT_Os_A_Specific_0159376	Os10t0109700-00	Hypothetical conserved gene	ref|Os10t0109700-00|rapDB|Os10t0109700-00	chr10	680099	683038	-	Biological Process: oligopeptide transport (GO:0006857), Cellular Component: membrane (GO:0016020), Molecular Function: transporter activity (GO:0005215)	Oligopeptide transporter (IPR000109), Major facilitator superfamily domain, general substrate transporter (IPR016196)

## Sheet: leaf down regulated_DEGs
ProbeName	GeneName	Description	accessions	Chromosome	Start	End	Strand	GO	InterPro
GT_Os03g0362200|mRNA|AK120364|CDS+3'UTR	Os03t0362200-01	Armadillo-like helical domain containing protein.	rapdb|Os03t0362200-01|gb|AK120364|ta|TA54116_4530|ta|CI322833	chr03	14094733	14097954	+	Molecular Function: binding (GO:0005488)	Armadillo-like helical (IPR011989), Armadillo-type fold (IPR016024)
GT_Os01g0946300|COMBINER_EST|Os01g0946300|8	NM_001051918	Oryza sativa Japonica Group Os01g0946300 (Os01g0946300) mRNA, complete cds [NM_001051918]	gb|NM_001051918|tc|TC496084
GT_Os01g0538000|mRNA|AK064005|CDS+3'UTR	Os01t0538000-02	Similar to cDNA, clone: J065161O13, full insert sequence.	rapdb|Os01t0538000-02|ta|TA42151_4530|ta|CB682379|ta|CI384421	chr01	19681825	19685893	+
GT_Os01g0516200|COMBINER_EST|Os01g0516200|8	COMBINER_EST	Unknown
GT_Os07g0663800|mRNA|AK061856|CDS+3'UTR	Os07t0663800-01	Short-chain dehydrogenase/reductase SDR domain containing protein.	rapdb|Os07t0663800-01|ta|TA31968_4530|ta|TA31896_4530|ta|TA32060_4530	chr07	28004961	28006171	+	Biological Process: metabolic process (GO:0008152), Molecular Function: nucleotide binding (GO:0000166), Molecular Function: oxidoreductase activity (GO:0016491)	Short-chain dehydrogenase/reductase SDR (IPR002198), Glucose/ribitol dehydrogenase (IPR002347), NAD(P)-binding domain (IPR016040)
GT_Os06g0318800|mRNA|AK062356|CDS+3'UTR	mRNA	Unknown
GT_GT_Os_A_Specific_0585615	Os12t0503000-02	Similar to Allantoin permease	ref|Os12t0503000-02|rapDB|Os12t0503000-02|gb|AK109368|gb|AK061376
GT_Os02g0654700|mRNA|AK073812|CDS+3'UTR	AK073812	Oryza sativa Japonica Group cDNA clone:J033068P11, full insert sequence [AK073812]	gb|AK073812|ta|TA43428_4530|ta|CI028742|ta|CI322887
GT_Os01g0346400|COMBINER_EST|CI434004|6	AK287750	Oryza sativa Japonica Group cDNA, clone: J065155L15, full insert sequence [AK287750]	gb|AK287750|ta|TA66881_4530|tc|TC514476
GT_Os01g0929000|mRNA|AK073334|CDS+3'UTR	Os01t0929000-01	Conserved hypothetical protein.	rapdb|Os01t0929000-01|gb|AK073334|ta|TA63034_4530|tc|TC491382	chr01	40780442	40784609	+		Protein of unknown function DUF3754 (IPR022227)
GT_Os08g0143600|COMBINER_EST|AU173072|6	AU173072	Unknown	ta|AU173072
GT_Os10g0509100|mRNA|AK069166|CDS+3'UTR	Os10t0509100-01	Similar to predicted protein.	rapdb|Os10t0509100-01|rapdb|Os10t0509100-02|gb|AK067663|ta|TA38714_4530	chr10	19555089	19556953	+
GT_Os02g0486800|COMBINER|CI326232|6	TA69826_4530	GB	ta|TA69826_4530|tc|NP1432141|ta|CB674906|tc|TC533914
GT_GT_Os_A_Specific_0018342	Os10t0341401-01	Hypothetical gene.	ref|Os10t0341401-01|rapDB|Os10t0341401-01|gb|AK288306	chr10	10086613	10090361	-
GT_Os01g0262700|mRNA|AK100901|CDS+3'UTR	Os01t0262700-02	Hypothetical conserved gene.	rapdb|Os01t0262700-02|gb|AK100901|ta|TA47914_4530|ta|C97862	chr01	8892615	8900134	+
GT_Os06g0215100|COMBINER_EST|CI278485|6	Os06t0215100-01	Protein of unknown function DUF1645 family protein.	rapdb|Os06t0215100-01|gb|AK242665	chr06	5848330	5849957	+		Protein of unknown function DUF1645 (IPR012442)
GT_Os07g0410300|mRNA|AK108503|CDS+3'UTR	Os07t0410300-01	Pathogenesis-related transcriptional factor and ERF domain containing protein.	rapdb|Os07t0410300-01|ta|TA79436_4530|tc|TC510638	chr07	12826360	12827317	-
GT_Os01g0271500|mRNA|AK101384|CDS+3'UTR	Os01t0271500-01	Similar to RUB-activating enzyme (Ubiquitin activating enzyme E1-like protein).	rapdb|Os01t0271500-01|ta|TA42761_4530|tc|TC492634	chr01	9386202	9390616	+	Biological Process: protein modification process (GO:0006464), Biological Process: protein neddylation (GO:0045116), Molecular Function: nucleotide binding (GO:0000166), Molecular Function: catalytic activity (GO:0003824), Molecular Function: ATP binding (GO:0005524), Molecular Function: small protein activating enzyme activity (GO:0008641), Molecular Function: acid-amino acid ligase activity (GO…	Ubiquitin-activating enzyme repeat (IPR000127), UBA/THIF-type NAD/FAD binding fold (IPR000594), Molybdenum cofactor biosynthesis, MoeB (IPR009036), E2 binding (IPR014929), NAD(P)-binding domain (IPR016040), Ubiquitin-activating enzyme, E1, active site (IPR018074), Ubiquitin-activating enzyme (IPR019572), Ubiquitin activating enzyme, alpha domain (IPR023318)
GT_Os12g0581800|mRNA|AK110937|CDS+3'UTR	Os12t0581800-01	Cyclin, A/B/D/E domain containing protein.	rapdb|Os12t0581800-01|gb|AK110937|ta|TA64013_4530|tc|TC495117	chr12	24142655	24144843	+	Biological Process: regulation of cyclin-dependent protein kinase activity (GO:0000079), Biological Process: regulation of cell cycle (GO:0051726), Cellular Component: nucleus (GO:0005634), Molecular Function: protein kinase binding (GO:0019901)	Cyclin, C-terminal (IPR004367), Cyclin, N-terminal (IPR006671), Cyclin-like (IPR013763), Cyclin A/B/D/E (IPR014400)
GT_Os09g0417800|mRNA|AK067834|CDS+3'UTR	Os09t0417800-01	WRKY transcription factor 62.	rapdb|Os09t0417800-01|gb|DQ298182|ta|TA59404_4530|ta|AK067834	chr09	14992943	14994888	-	Biological Process: regulation of transcription, DNA-dependent (GO:0006355), Molecular Function: sequence-specific DNA binding transcription factor activity (GO:0003700), Molecular Function: sequence-specific DNA binding (GO:0043565)	DNA-binding WRKY (IPR003657)
GT_GT_Os_A_Specific_0107090	Os10t0578050-01	Conserved hypothetical protein.	ref|Os10t0578050-01|rapDB|Os10t0578050-01|gb|AK287499	chr10	23055146	23060773	+
GT_Os09g0533600|mRNA|AK070024|CDS+3'UTR	Os09t0533600-01	Similar to Avr9/Cf-9 induced kinase 1.	rapdb|Os09t0533600-01|gb|AK070024|ta|TA49899_4530|ta|CI440155	chr09	20962267	20967452	-	Biological Process: protein phosphorylation (GO:0006468), Molecular Function: protein kinase activity (GO:0004672), Molecular Function: protein serine/threonine kinase activity (GO:0004674), Molecular Function: protein tyrosine kinase activity (GO:0004713), Molecular Function: ATP binding (GO:0005524), Molecular Function: transferase activity, transferring phosphorus-containing groups (GO:0016772)	Protein kinase, catalytic domain (IPR000719), Serine/threonine-protein kinase, catalytic domain (IPR002290), Serine/threonine-protein kinase, active site (IPR008271), Protein kinase-like domain (IPR011009), Protein kinase, ATP binding site (IPR017441), Serine/threonine-protein kinase-like domain (IPR017442), Tyrosine-protein kinase, catalytic domain (IPR020635)
GT_Os10g0444600|mRNA|AF239619|CDS	Os10t0444600-00	Similar to Phosphate transporter (Fragment).	rapdb|Os10t0444600-00|gb|AF239619|ta|TA36323_4530|tc|TC495248	chr10	16027967	16029114	+	Biological Process: transmembrane transport (GO:0055085), Cellular Component: integral to membrane (GO:0016021), Molecular Function: transmembrane transporter activity (GO:0022857)	General substrate transporter (IPR005828), Major facilitator superfamily domain, general substrate transporter (IPR016196), Major facilitator superfamily domain (IPR020846)
GT_Os01g0699600|mRNA|AK105196|5'UTR+CDS	Os01t0699600-01	Serine/threonine protein kinase domain containing protein.	rapdb|Os01t0699600-01|gb|AK105196|ta|TA56308_4530|tc|TC493358	chr01	28946730	28948045	-	Biological Process: protein phosphorylation (GO:0006468), Molecular Function: protein kinase activity (GO:0004672), Molecular Function: protein serine/threonine kinase activity (GO:0004674), Molecular Function: ATP binding (GO:0005524), Molecular Function: transferase activity, transferring phosphorus-containing groups (GO:0016772)	Protein kinase, catalytic domain (IPR000719), Serine/threonine-protein kinase, catalytic domain (IPR002290), Serine/threonine-protein kinase, active site (IPR008271), Protein kinase-like domain (IPR011009), Protein kinase, ATP binding site (IPR017441), Serine/threonine-protein kinase-like domain (IPR017442)
GT_Os06g0192800|mRNA|AK070038|CDS+3'UTR	Os06t0192800-01	Similar to RING-H2 finger protein ATL1R (RING-H2 finger protein ATL8).	rapdb|Os06t0192800-01|ta|TA52311_4530|ta|CI554142|tc|TC498029	chr06	4678838	4680111	+	Molecular Function: protein binding (GO:0005515), Molecular Function: zinc ion binding (GO:0008270)	Zinc finger, RING-type (IPR001841), Zinc finger, RING/FYVE/PHD-type (IPR013083), Zinc finger, RING-H2-type (IPR024766)
GT_Os04g0175600|mRNA|AK072016|CDS+3'UTR	AK072016	Oryza sativa Japonica Group cDNA clone:J013102F20, full insert sequence [AK072016]	gb|AK072016|ta|TA54593_4530|ta|CI335886|tc|TC495381
GT_Os12g0583300|COMBINER_EST|CI479531|6	Os12t0583300-01	Peptidase aspartic, catalytic domain containing protein.	rapdb|Os12t0583300-01|gb|AK288036|ta|CI479531|tc|TC492835	chr12	24212538	24214065	+	Biological Process: proteolysis (GO:0006508), Molecular Function: aspartic-type endopeptidase activity (GO:0004190)	Peptidase A1 (IPR001461), Peptidase aspartic, catalytic (IPR009007), Peptidase aspartic (IPR021109)
GT_GT_Os_A_Specific_0005465	Os06t0182450-00	Hypothetical gene.	ref|Os06t0182450-00|rapDB|Os06t0182450-00	chr06	4091389	4091960	-
GT_GT_Os_A_Specific_0053643	Os01t0256300-00	Os01t0256300-00; Os01t0256300-00; Next best Hit: Os01t0909000-00(alignment length 16bp with 100.00%identity)	ref|Os01t0256300-00|rapDB|Os01t0256300-00	chr01	8535675	8537264	-
GT_Os11g0114000|COMBINER_EST|CI276478|6	Os11t0114150-01	Protein of unknown function DUF641, plant domain containing protein.	rapdb|Os11t0114150-01|rapdb|Os12t0113900-01|gb|NM_001072107|gb|AK121827	chr11	646980	649063	+		Domain of unknown function DUF641, plant (IPR006943)
GT_Os11g0541600|COMBINER_EST|Os11g0541600|8	TC504469	Rep: Expressed protein - Oryza sativa subsp. japonica (Rice), complete [TC504469]	tc|TC504469
GT_Os06g0681000|mRNA|AK062780|CDS+3'UTR	Os06t0681000-01	Conserved hypothetical protein.	rapdb|Os06t0681000-01|gb|AK062780|tc|TC521624	chr06	28377422	28378136	+
GT_GT_Os_A_Specific_0065490	Os07t0138200-00	Similar to NAC domain protein	ref|Os07t0138200-00|rapDB|Os07t0138200-00	chr07	2023754	2025061	+
GT_Os01g0540800|mRNA|AK070057|CDS+3'UTR	Os01t0540800-01	Conserved hypothetical protein.	rapdb|Os01t0540800-01|gb|AK070057|ta|TA48847_4530|tc|TC514307	chr01	19874748	19881638	+
GT_Os07g0687900|mRNA|D26537|CDS+3'UTR	Os07t0687900-01	WSI76 protein induced by water stress.	rapdb|Os07t0687900-01|gb|CT831831|ta|TA39714_4530|ta|RICWSI76	chr07	29220339	29221843	-
GT_Os03g0689400|mRNA|AK101113|CDS+3'UTR	Os03t0689400-01	NB-ARC domain containing protein.	rapdb|Os03t0689400-01|gb|AK101113|ta|TA58596_4530|ta|CI540120	chr03	27517768	27521337	-	Biological Process: defense response (GO:0006952), Molecular Function: ADP binding (GO:0043531)	Disease resistance protein (IPR000767), NB-ARC (IPR002182)
GT_Os07g0631700|mRNA|AK105175|CDS+3'UTR	Os07t0631700-01	EF-Hand type domain containing protein.	rapdb|Os07t0631700-01|ta|TA51979_4530|ta|CI402382	chr07	26208537	26209455	+	Molecular Function: calcium ion binding (GO:0005509)	Calcium-binding EF-hand (IPR002048), EF-hand-like domain (IPR011992), EF-Hand 1, calcium-binding site (IPR018247), EF-hand (IPR018248), EF-HAND 2 (IPR018249)
GT_Os04g0341800|COMBINER_EST|Os04g0341800|8	NP13021907	GB	tc|NP13021907
GT_GT_Os_A_Specific_0017802	Os10t0160700-00	Conserved hypothetical protein.	ref|Os10t0160700-00|rapDB|Os10t0160700-00	chr10	3891913	3892400	-
GT_Os12g0459300|mRNA|AK105224|CDS+3'UTR	Os12t0459300-02	Hypothetical gene.	rapdb|Os12t0459300-02|ta|CK054928|tc|TC522927	chr12	16092318	16092865	+
GT_Os01g0337500|mRNA|AY333187|CDS+3'UTR	Os01t0337500-00	Similar to H+-pyrophosphatase (Fragment).	rapdb|Os01t0337500-00|gb|AY333187|ta|TA61641_4530|tc|TC485866	chr01	13237248	13246058	+	Biological Process: proton transport (GO:0015992), Cellular Component: membrane (GO:0016020), Molecular Function: inorganic diphosphatase activity (GO:0004427), Molecular Function: hydrogen-translocating pyrophosphatase activity (GO:0009678)	Pyrophosphate-energised proton pump (IPR004131)
GT_Os01g0539400|mRNA|AK106137|CDS+3'UTR	Os01t0539400-02	Conserved hypothetical protein.	rapdb|Os01t0539400-02|gb|AK106137|ta|TA32423_4530|ta|AK121903	chr01	19824805	19826621	+
GT_Os01g0905200|mRNA|AK060538|CDS+3'UTR	Os01t0905200-01	Exo70 exocyst complex subunit family protein.	rapdb|Os01t0905200-01|rapdb|Os01t0905200-02|gb|AK067779|ta|TA46720_4530	chr01	39408313	39410217	+	Biological Process: exocytosis (GO:0006887), Cellular Component: exocyst (GO:0000145)	Exo70 exocyst complex subunit (IPR004140), Cullin repeat-like-containing domain (IPR016159)
GT_Os06g0650900|mRNA|AK071882|CDS+3'UTR	Os06t0650900-01	Hypothetical conserved gene.	rapdb|Os06t0650900-01|gb|AK071882|ta|TA52113_4530	chr06	26646375	26647794	-
GT_GT_Os_A_Specific_0253509	Os01t0539400-01	Conserved hypothetical protein.	ref|Os01t0539400-01|rapDB|Os01t0539400-01|gb|AK059524	chr01	19824231	19826595	+
GT_GT_Os_A_Specific_0125687	Os02t0605100-00	Os02t0605100-00; Os02t0605100-00; Next best Hit: Os10t0395100-01(alignment length 16bp with 100.00%identity)	ref|Os02t0605100-00|rapDB|Os02t0605100-00
GT_Os01g0539900|COMBINER_EST|CI482234|6	Os01t0539900-01	Conserved hypothetical protein.	rapdb|Os01t0539900-01|gb|AK242029|ta|TA62282_4530|ta|CI453605	chr01	19845620	19848402	-
GT_Os07g0587500|COMBINER_EST|CI481622|0	Os07t0587500-01	Armadillo-like helical domain containing protein.	rapdb|Os07t0587500-01|gb|AK242730|ta|TA51732_4530|ta|CI196820	chr07	23911800	23913680	+	Molecular Function: binding (GO:0005488), Molecular Function: protein binding (GO:0005515)	Armadillo (IPR000225), Armadillo-like helical (IPR011989), Armadillo-type fold (IPR016024)
GT_Os08g0259100|mRNA|AK064275|CDS+3'UTR	Os08t0259100-01	Conserved hypothetical protein.	rapdb|Os08t0259100-01|gb|AK064275|ta|TA66272_4530|ta|AJ550208	chr08	9692697	9697289	+
GT_Os01g0946200|mRNA|AK071060|CDS+3'UTR	Os01t0946200-01	No apical meristem (NAM) protein domain containing protein.	rapdb|Os01t0946200-01|gb|CT843331|ta|TA59432_4530|ta|CI541901	chr01	41584367	41585285	+	Biological Process: regulation of transcription, DNA-dependent (GO:0006355), Molecular Function: DNA binding (GO:0003677)	No apical meristem (NAM) protein (IPR003441)
GT_Os12g0503000|mRNA|AK064238|CDS+3'UTR	Os12t0503000-04	Similar to Ureide permease 4.	rapdb|Os12t0503000-04|ta|TA39181_4530	chr12	19182540	19185807	-		Ureide permease (IPR009834)
GT_Os02g0592400|mRNA|AK105384|CDS+3'UTR	TA46831_4530	Rep: Hypoxia-responsive family protein-like - Oryza sativa subsp. japonica (Rice), complete [TC508167]	ta|TA46831_4530|tc|TC508167
GT_Os02g0251900|mRNA|AK109286|CDS+3'UTR	Os02t0251900-01	Similar to Tobacco rattle virus-induced protein variant 2.	rapdb|Os02t0251900-01|gb|AK109286|ta|TA70905_4530|tc|TC509298	chr02	8541338	8542125	-		VQ (IPR008889)
GT_Os05g0462000|COMBINER_EST|CI461360|0	CI461360	Rep: Chromosome chr8 scaffold_29, whole genome shotgun sequence - Vitis vinifera (Grape), partial (67%) [TC524312]	ta|CI461360|tc|TC524312
GT_osa-miR168a|Os02|Mature	GT_osa-miR168a	Unknown
GT_Os02g0161100|mRNA|AK072377|CDS+3'UTR	Os02t0161100-01	Actin-binding FH2 domain containing protein.	rapdb|Os02t0161100-01|gb|AK072377|ta|TA68549_4530|tc|TC485675	chr02	3291235	3295426	+	Biological Process: cellular component organization (GO:0016043), Biological Process: actin cytoskeleton organization (GO:0030036), Molecular Function: actin binding (GO:0003779)	Actin-binding FH2/DRF autoregulatory (IPR003104), Actin-binding FH2 (IPR015425)
GT_GT_Os_A_Specific_0022116	Os02t0828533-01	Hypothetical conserved gene	ref|Os02t0828533-01|rapDB|Os02t0828533-01|gb|AK242554	chr02	35598560	35600678	+	Molecular Function: nucleic acid binding (GO:0003676), Molecular Function: protein dimerization activity (GO:0046983)	HAT dimerisation (IPR008906), Ribonuclease H-like (IPR012337)
GT_Os02g0705500|mRNA|AK073952|CDS+3'UTR	Os02t0705500-01	Helix-loop-helix DNA-binding domain containing protein.	rapdb|Os02t0705500-01|ta|TA49690_4530|ta|BX899651	chr02	29117082	29119291	-		Helix-loop-helix DNA-binding (IPR011598)
GT_Os08g0442900|mRNA|AK110520|CDS+3'UTR	Os08t0442900-01	Eggshell protein family protein.	rapdb|Os08t0442900-01|gb|AK110520|ta|TA75711_4530|tc|TC505959	chr08	21591002	21592039	-
GT_Os01g0531000|mRNA|AK071815|CDS+3'UTR	Os01t0531000-01	Conserved hypothetical protein.	rapdb|Os01t0531000-01|gb|AK071815|ta|TA67020_4530|tc|TC497804	chr01	19110942	19114994	-		RNAse P, Rpr2/Rpp21 subunit (IPR007175)
GT_GT_Os_A_Specific_0040443	Os12t0551001-00	Os12t0551001-00; Os12t0551001-00; Next best Hit: Os12t0550900-00(alignment length 26bp with 100.00%identity)	ref|Os12t0551001-00|rapDB|Os12t0551001-00	chr12	22305098	22305484	+
GT_Os06g0683400|mRNA|AK111897|CDS+3'UTR	Os06t0683400-01	Similar to EF-hand Ca2+-binding protein CCD1.	rapdb|Os06t0683400-01|rapdb|Os06t0683400-02|gb|CX102967|ta|TA39722_4530
GT_Os10g0535600|mRNA|AK109098|CDS+3'UTR	Os10t0535600-01	Conserved hypothetical protein.	rapdb|Os10t0535600-01|gb|AK109098|ta|TA63434_4530|tc|TC507644	chr10	20837435	20838911	-
GT_Os01g0541000|mRNA|AK059464|CDS+3'UTR	Os01t0541000-01	Transcriptional factor B3 family protein.	rapdb|Os01t0541000-01|gb|AK059464|ta|TA48848_4530|ta|TA48849_4530	chr01	19882057	19885523	+	Biological Process: regulation of transcription, DNA-dependent (GO:0006355), Molecular Function: DNA binding (GO:0003677)	Transcriptional factor B3 (IPR003340), DNA-binding pseudobarrel domain (IPR015300)
GT_Os09g0541100|COMBINER_EST|Os09g0541100|8	Os09t0541100-00	Cupredoxin domain containing protein.	rapdb|Os09t0541100-00|gb|NM_001070348|tc|TC506515	chr09	21313150	21313821	-	Molecular Function: copper ion binding (GO:0005507), Molecular Function: electron carrier activity (GO:0009055)	Plastocyanin-like (IPR003245), Cupredoxin (IPR008972)
GT_Os06g0683400|mRNA|AK112082|CDS+3'UTR	Os06t0683400-02	Similar to EF-hand Ca2+-binding protein CCD1.	rapdb|Os06t0683400-02|gb|CX102967|ta|TA39722_4530|ta|TA39723_4530	chr06	28483812	28484488	+	Molecular Function: calcium ion binding (GO:0005509)	EF-hand-like domain (IPR011992), EF-Hand 1, calcium-binding site (IPR018247), EF-HAND 2 (IPR018249)
GT_Os06g0140900|mRNA|AK058823|CDS+3'UTR	Os06t0140900-01	Sigma factor, regions 3 and 4 domain containing protein.	rapdb|Os06t0140900-01|gb|CT848266|ta|TA54790_4530	chr06	2151949	2152584	-
GT_Os02g0758200|mRNA|AK111266|CDS+3'UTR	Os02t0758200-01	Conserved hypothetical protein.	rapdb|Os02t0758200-01|gb|AK111266|ta|TA63876_4530|tc|TC513697	chr02	31932285	31933316	-
GT_Os03g0114100|mRNA|AK108265|CDS+3'UTR	Os03t0114100-01	Conserved hypothetical protein.	rapdb|Os03t0114100-01|gb|CI153554|ta|TA75233_4530	chr03	793552	794489	+
GT_Os09g0494500|COMBINER|CI276276|6	TA64899_4530	Rep: Os03g0125900 protein - Oryza sativa subsp. japonica (Rice), partial (10%) [TC514166]	ta|TA64899_4530|ta|CI164624|tc|TC514166
GT_GT_Os_A_Specific_0027416	Os01t0262700-01	Similar to predicted protein.	ref|Os01t0262700-01|rapDB|Os01t0262700-01|gb|AK119928	chr01	8892598	8898652	+
GT_Os02g0181300|mRNA|AK058773|CDS+3'UTR	Os02t0181300-01	Similar to WRKY transcription factor.	rapdb|Os02t0181300-01|gb|CT830591|gb|CT859769|ta|TA38313_4530	chr02	4544306	4544841	+
GT_Os01g0511700|mRNA|AK071691|CDS+3'UTR	Os01t0511700-01	Hypothetical protein.	rapdb|Os01t0511700-01|gb|AK071691|ta|TA67613_4530	chr01	18022167	18023518	+
GT_Os01g0544700|mRNA|AK065963|UTR	Os01t0544700-02	Hypothetical conserved gene.	rapdb|Os01t0544700-02|gb|AK065963|ta|TA46171_4530|ta|TA46172_4530	chr01	20197318	20199912	+
GT_Os02g0471300|mRNA|AK110913|CDS+3'UTR	Os02t0471300-01	Monooxygenase, FAD-binding domain containing protein.	rapdb|Os02t0471300-01|gb|AK110913|ta|TA64360_4530|ta|CB666454	chr02	16002036	16004952	+	Biological Process: metabolic process (GO:0008152), Molecular Function: oxidoreductase activity (GO:0016491)	Monooxygenase, FAD-binding (IPR002938), Aromatic-ring hydroxylase-like (IPR003042)
GT_Os11g0141400|mRNA|AK070778|CDS+3'UTR	Os11t0141400-01	Similar to Calmodulin-like protein CaML3.	rapdb|Os11t0141400-01|gb|AK070778|ta|TA30390_4530|tc|TC535304	chr11	1931458	1932198	+	Molecular Function: calcium ion binding (GO:0005509)	Calcium-binding EF-hand (IPR002048), EF-hand-like domain (IPR011992), EF-Hand 1, calcium-binding site (IPR018247), EF-hand (IPR018248), EF-HAND 2 (IPR018249)
GT_Os01g0949300|mRNA|AK072758|CDS+3'UTR	Os01t0949300-02	EF-Hand type domain containing protein.	rapdb|Os01t0949300-02|gb|CF992832|ta|TA39178_4530|ta|BI807656
GT_Os02g0654700|mRNA|AK105940|CDS+3'UTR	Os02t0654700-01	APETALA2 (AP2) gene 59., Abiotic stress., AP2/ERF family protein.	rapdb|Os02t0654700-01|gb|AK073812|ta|TA43428_4530|ta|CI028742	chr02	26422187	26423485	-
GT_GT_Os_A_Specific_0011377	Os11t0631825-01	Hypothetical gene.	ref|Os11t0631825-01|rapDB|Os11t0631825-01|gb|AK288468	chr11	24825414	24829193	-
GT_Os02g0818000|mRNA|AK065134|CDS+3'UTR	Os02t0818000-01	Similar to Brown planthopper-induced resistance protein 1.	rapdb|Os02t0818000-01|gb|AK071580|ta|TA36705_4530|ta|TA36704_4530	chr02	35092344	35093744	+	Biological Process: metabolic process (GO:0008152), Molecular Function: catalytic activity (GO:0003824), Molecular Function: protein binding (GO:0005515)	Cystathionine beta-synthase, core (IPR000644), Aldolase-type TIM barrel (IPR013785)
GT_Os12g0592900|mRNA|AK120039|CDS+3'UTR	Os12t0592900-02	Hypothetical protein.	rapdb|Os12t0592900-02|rapdb|Os12t0592900-01|ta|TA39434_4530|ta|CI471425	chr12	24871763	24872331	+
GT_Os04g0469300|COMBINER|CI441424|0	Os04t0469300-01	Conserved hypothetical protein.	rapdb|Os04t0469300-01|ta|TA65191_4530	chr04	23435713	23436494	-
GT_Os06g0688800|COMBINER|CI431610|4	Os02t0738300-01	Conserved hypothetical protein.	rapdb|Os02t0738300-01|gb|AK108113|ta|TA64770_4530	chr02	30813485	30814718	+
GT_Os02g0314600|mRNA|AK068924|CDS+3'UTR	Os02t0314600-01	Peptidase A1 domain containing protein.	rapdb|Os02t0314600-01|gb|AK068924|ta|TA52866_4530|ta|BQ907875	chr02	12464431	12466397	+	Biological Process: proteolysis (GO:0006508), Molecular Function: aspartic-type endopeptidase activity (GO:0004190)	Peptidase A1 (IPR001461), Peptidase aspartic, catalytic (IPR009007), Peptidase aspartic (IPR021109)
GT_Os06g0638400|mRNA|AK109644|CDS+3'UTR	Os06t0638400-01	Conserved hypothetical protein.	rapdb|Os06t0638400-01|gb|CI140657	chr06	25945798	25947304	+
GT_Os08g0181800|COMBINER|CI148322|6	CI119396	CI119396 Oryza sativa (japonica cultivar-group) supermix Oryza sativa (japonica cultivar-group) cDNA clone 024-M023R-B06 3', mRNA sequence [CI119396]	gb|CI119396|ta|TA36610_4530|tc|TC554142|tc|TC508709
GT_Os01g0631800|mRNA|AK069421|CDS+3'UTR	Os01t0631800-01	Conserved hypothetical protein.	rapdb|Os01t0631800-01|gb|AK069421|gb|AU057601|ta|TA64435_4530	chr01	25288392	25289157	+
GT_Os05g0129300|mRNA|AK105138|CDS+3'UTR	Os05t0129300-01	Basic/leucine zipper protein.	rapdb|Os05t0129300-01|rapdb|Os05t0129300-03|rapdb|Os05t0129300-02|gb|CT828095
GT_Os05g0355400|mRNA|AK070138|CDS+3'UTR	Os05t0355400-01	Rossmann-like alpha/beta/alpha sandwich fold domain containing protein.	rapdb|Os05t0355400-01|ta|TA39708_4530|ta|TA39705_4530|ta|CI346510	chr05	16859727	16860956	+	Biological Process: response to stress (GO:0006950)	UspA (IPR006016), Rossmann-like alpha/beta/alpha sandwich fold (IPR014729)
GT_Os04g0154800|mRNA|AK111451|CDS+3'UTR	Os04t0154800-01	Protein of unknown function DUF594 family protein.	rapdb|Os04t0154800-01|gb|NM_001058654|ta|TA65786_4530|ta|CB634558	chr04	3766206	3768464	+		Protein of unknown function DUF594 (IPR007658)
GT_Os08g0495800|mRNA|AK067229|CDS+3'UTR	Os08t0495800-02	Similar to alkaline alpha galactosidase 3.	rapdb|Os08t0495800-02|rapdb|Os08t0495800-01|ta|TA45706_4530|ta|CI332377	chr08	24475228	24479497	+	Biological Process: metabolic process (GO:0008152), Molecular Function: catalytic activity (GO:0003824)	Raffinose synthase (IPR008811), Aldolase-type TIM barrel (IPR013785), Glycoside hydrolase, superfamily (IPR017853)
GT_Os11g0129700|mRNA|AJ575217|CDS	Os12t0126300-00	Similar to AP2 domain containing protein, expressed.	rapdb|Os12t0126300-00|rapdb|Os11t0129700-01|gb|NM_001072581|gb|NM_001189401	chr12	1269804	1274766	-	Biological Process: regulation of transcription, DNA-dependent (GO:0006355), Molecular Function: DNA binding (GO:0003677), Molecular Function: sequence-specific DNA binding transcription factor activity (GO:0003700)	Pathogenesis-related transcriptional factor/ERF, DNA-binding (IPR001471), DNA-binding, integrase-type (IPR016177)
GT_Os01g0188900|mRNA|AK066235|CDS+3'UTR	Os01t0188900-01	Similar to Ankyrin-like protein-like protein.	rapdb|Os01t0188900-01|gb|AK066235|ta|TA39508_4530|ta|TA39506_4530	chr01	4761327	4767478	-	Molecular Function: protein binding (GO:0005515)	Ankyrin repeat (IPR002110), Ankyrin repeat-containing domain (IPR020683)
GT_Os12g0592900|mRNA|AK064058|CDS+3'UTR	Os12t0592900-01	Hypothetical protein.	rapdb|Os12t0592900-01|rapdb|Os12t0592900-02|ta|TA39434_4530|ta|CI471425
GT_GT_Os_A_Specific_0179966	Os06t0253300-00	Similar to OSIGBa0125M19.6 protein.	ref|Os06t0253300-00|rapDB|Os06t0253300-00
GT_GT_Os_A_Specific_0058902	Os05t0576500-01	2OG-Fe(II) oxygenase domain containing protein	ref|Os05t0576500-01|rapDB|Os05t0576500-01|gb|AK241368	chr05	28706617	28708590	-
GT_Os03g0280400|mRNA|AK063845|CDS+3'UTR	Os03t0280400-01	Conserved hypothetical protein CHP01589, plant domain containing protein.	rapdb|Os03t0280400-01|ta|TA57855_4530|ta|CI391837|tc|TC514342	chr03	9575359	9576627	+		Conserved hypothetical protein CHP01589, plant (IPR006476)
GT_GT_Os_A_Specific_0104052	Os02t0250400-01	Similar to Esterase	ref|Os02t0250400-01|rapDB|Os02t0250400-01|gb|AK070671	chr02	8501519	8504975	+
GT_Os02g0618700|mRNA|AK070657|CDS+3'UTR	Os02t0618700-01	Transmembrane receptor, eukaryota domain containing protein.	rapdb|Os02t0618700-01|gb|AK070657|ta|TA70494_4530|ta|CI349880	chr02	24595175	24596966	+	Cellular Component: integral to membrane (GO:0016021)	Transmembrane receptor, eukaryota (IPR009637)
GT_Os07g0199000|COMBINER_EST|CI528587|1	Os07t0199000-01	Similar to OSIGBa0126B18.3 protein.	rapdb|Os07t0199000-01|gb|NM_001188164|ta|TA58754_4530|tc|TC493655	chr07	5348937	5353611	-
GT_Os08g0386200|mRNA|AK111606|CDS+3'UTR	Os08t0386200-01	WRKY transcription factor 69.	rapdb|Os08t0386200-01|gb|AK111606|ta|TA50874_4530|ta|CI327443	chr08	18220044	18221513	+	Biological Process: regulation of transcription, DNA-dependent (GO:0006355), Molecular Function: sequence-specific DNA binding transcription factor activity (GO:0003700), Molecular Function: sequence-specific DNA binding (GO:0043565)	DNA-binding WRKY (IPR003657)
GT_Os03g0764100|mRNA|AK072942|CDS+3'UTR	Os03t0764100-01	Zinc finger transcription factor ZF1.	rapdb|Os03t0764100-01|ta|TA31035_4530|ta|BI811130|tc|TC494972	chr03	31604982	31606215	-	Cellular Component: intracellular (GO:0005622), Molecular Function: nucleic acid binding (GO:0003676), Molecular Function: zinc ion binding (GO:0008270)	Zinc finger, C2H2 (IPR007087), Zinc finger, C2H2-type/integrase, DNA-binding (IPR013087), Zinc finger, C2H2-like (IPR015880)
GT_Os01g0538000|mRNA|AK060300|CDS+3'UTR	Os01t0538000-03	Similar to cDNA, clone: J065161O13, full insert sequence.	rapdb|Os01t0538000-03|rapdb|Os01t0538000-01|rapdb|Os01t0538000-04|gb|AK072919	chr01	19681851	19686308	+
GT_Os01g0544200|mRNA|AK100062|CDS+3'UTR	Os01t0544200-01	Similar to P450.	rapdb|Os01t0544200-01|rapdb|Os01t0544200-03|rapdb|Os01t0544200-02|gb|AK120213	chr01	20153482	20156262	+	Biological Process: oxidation-reduction process (GO:0055114), Molecular Function: iron ion binding (GO:0005506), Molecular Function: electron carrier activity (GO:0009055), Molecular Function: oxidoreductase activity, acting on paired donors, with incorporation or reduction of molecular oxygen (GO:0016705), Molecular Function: heme binding (GO:0020037)	Cytochrome P450 (IPR001128), Cytochrome P450, E-class, group I (IPR002401)
GT_Os03g0431200|COMBINER_EST|AU031327|6	TA64390_4530	Rep: Os03g0431200 protein - Oryza sativa subsp. japonica (Rice), complete [TC488433]	ta|TA64390_4530|tc|TC488433
GT_Os03g0122300|mRNA|AK104414|CDS+3'UTR	Os03t0122300-01	Similar to Flavanone 3-hydroxylase-like protein.	rapdb|Os03t0122300-01|gb|AK068438|ta|TA30997_4530|ta|BI812677	chr03	1235460	1244932	-	Biological Process: oxidation-reduction process (GO:0055114), Molecular Function: oxidoreductase activity (GO:0016491), Molecular Function: oxidoreductase activity, acting on paired donors, with incorporation or reduction of molecular oxygen, 2-oxoglutarate as one donor, and incorporation of one atom each of oxygen into both donors (GO:0016706)	Oxoglutarate/iron-dependent oxygenase (IPR005123)
GT_Os01g0817600|COMBINER_EST|CI415455|6	TA78508_4530	Unknown	ta|TA78508_4530|ta|CI408095
GT_Os01g0209800|mRNA|AK061588|CDS+3'UTR	Os01t0209800-01	Similar to Cationic amino acid transporter (Fragment).	rapdb|Os01t0209800-01|rapdb|Os01t0209800-02|gb|AK099094|ta|TA53010_4530	chr01	5983713	5985875	-	Biological Process: amino acid transmembrane transport (GO:0003333), Biological Process: transport (GO:0006810), Biological Process: transmembrane transport (GO:0055085), Cellular Component: membrane (GO:0016020), Molecular Function: amino acid transmembrane transporter activity (GO:0015171)	Amino acid/polyamine transporter I (IPR002293), Amino acid permease domain (IPR004841), Cationic amino acid transporter (IPR015606)
GT_Os01g0878400|mRNA|AK073884|CDS+3'UTR	Os01t0878400-01	Amino acid transporter, transmembrane domain containing protein.	rapdb|Os01t0878400-01|gb|AK073884|ta|TA38425_4530|ta|CI470398	chr01	38118010	38120760	-		Amino acid transporter, transmembrane (IPR013057)
GT_GT_Os_A_Specific_0187749	Os11t0694700-00	Os11t0694700-00; Os11t0694700-00; Next best Hit: Os08t0414550-00(alignment length 15bp with 100.00%identity)	ref|Os11t0694700-00|rapDB|Os11t0694700-00
GT_Os01g0826400|mRNA|AK107199|CDS+3'UTR	Os01t0826400-01	WRKY transcription factor 24 (WRKY24).	rapdb|Os01t0826400-01|gb|AK107199|ta|TA54102_4530|tc|TC516702	chr01	35347982	35350546	+	Biological Process: regulation of transcription, DNA-dependent (GO:0006355), Molecular Function: sequence-specific DNA binding transcription factor activity (GO:0003700), Molecular Function: sequence-specific DNA binding (GO:0043565)	DNA-binding WRKY (IPR003657)
GT_Os06g0564700|mRNA|AK070508|CDS+3'UTR	Os06t0564700-01	Similar to Cysteine synthase (EC 4.2.99.8).	rapdb|Os06t0564700-01|gb|AK070508|ta|TA72946_4530|tc|TC496966	chr06	21730402	21733637	-	Biological Process: cysteine biosynthetic process from serine (GO:0006535), Biological Process: metabolic process (GO:0008152), Molecular Function: catalytic activity (GO:0003824), Molecular Function: cysteine synthase activity (GO:0004124), Molecular Function: pyridoxal phosphate binding (GO:0030170)	Pyridoxal phosphate-dependent enzyme, beta subunit (IPR001926), Cysteine synthase K/M (IPR005856), Cysteine synthase A (IPR005859)
GT_GT_Os_A_Specific_0020325	Os05t0478800-00	Similar to WRKY transcription factor 48	ref|Os05t0478800-00|rapDB|Os05t0478800-00	chr05	23550611	23551282	-	Biological Process: regulation of transcription, DNA-dependent (GO:0006355), Molecular Function: sequence-specific DNA binding transcription factor activity (GO:0003700), Molecular Function: sequence-specific DNA binding (GO:0043565)	DNA-binding WRKY (IPR003657)
GT_Os03g0233200|COMBINER_EST|Os03g0233200|8	Os03t0233200-00	Similar to ATLP-3 (Arabidopsis thaumatin-like protein 3).	rapdb|Os03t0233200-00|gb|NM_001056008|tc|TC501774	chr03	7066551	7067714	-		Thaumatin, pathogenesis-related (IPR001938)
GT_Os11g0531700|mRNA|AK059751|CDS+3'UTR	Os11t0531700-01	NUDIX hydrolase domain containing protein.	rapdb|Os11t0531700-01|ta|TA52655_4530|ta|AU088690|tc|TC511577	chr11	19353108	19355768	+	Molecular Function: hydrolase activity (GO:0016787)	NUDIX hydrolase domain (IPR000086), NUDIX hydrolase domain-like (IPR015797), NUDIX hydrolase, conserved site (IPR020084)
GT_Os02g0593600|mRNA|AK069976|CDS+3'UTR	Os02t0593600-01	Leucine-rich repeat, typical subtype containing protein.	rapdb|Os02t0593600-01|gb|AK069976|ta|TA55678_4530|tc|TC517204	chr02	22978830	22981452	+	Molecular Function: protein binding (GO:0005515)	Leucine-rich repeat (IPR001611), Leucine-rich repeat, typical subtype (IPR003591)
GT_GT_Os_A_Specific_0105356	Os05t0431800-00	Os05t0431800-00; Os05t0431800-00; Next best Hit: Os04t0365100-01(alignment length 15bp with 100.00%identity)	ref|Os05t0431800-00|rapDB|Os05t0431800-00	chr05	21186679	21187293	+
GT_Os06g0320200|COMBINER_EST|CI440441|6	Os06t0320200-01	Similar to OSIGBa0135C13.7 protein.	rapdb|Os06t0320200-01|gb|NM_001064046|ta|CI440441|tc|TC538460	chr06	12437683	12442790	-	Biological Process: carbohydrate metabolic process (GO:0005975), Molecular Function: catalytic activity (GO:0003824), Molecular Function: hydrolase activity, hydrolyzing O-glycosyl compounds (GO:0004553), Molecular Function: cation binding (GO:0043169)	Glycoside hydrolase, family 1 (IPR001360), Glycoside hydrolase, subgroup, catalytic domain (IPR013781), Glycoside hydrolase, superfamily (IPR017853), Glycoside hydrolase, family 1, active site (IPR018120)
GT_Os03g0334200|mRNA|AK120329|CDS+3'UTR	Os03t0334200-01	Conserved hypothetical protein.	rapdb|Os03t0334200-01|gb|AK120329|ta|TA52742_4530|tc|TC487974	chr03	12354875	12358539	+		Protein of unknown function DUF3133 (IPR021480)
GT_Os05g0491200|mRNA|AK071229|CDS+3'UTR	Os05t0491200-02	Similar to SNF1 kinase complex anchoring protein (Fragment).	rapdb|Os05t0491200-02|ta|TA43779_4530|ta|BQ908099|ta|BQ908840	chr05	24137674	24140854	-	Molecular Function: protein binding (GO:0005515)	5-AMP-activated protein kinase, beta subunit, interaction domain (IPR006828)
GT_Os06g0248500|COMBINER_EST|Os06g0248500|8	Os06t0248500-00	U box domain containing protein.	rapdb|Os06t0248500-00|gb|NM_001063824|tc|TC492714	chr06	7709145	7710744	+	Biological Process: protein ubiquitination (GO:0016567), Cellular Component: ubiquitin ligase complex (GO:0000151), Molecular Function: ubiquitin-protein ligase activity (GO:0004842), Molecular Function: binding (GO:0005488)	U box domain (IPR003613), Armadillo-like helical (IPR011989), Zinc finger, RING/FYVE/PHD-type (IPR013083), Armadillo-type fold (IPR016024)
GT_Os01g0681800|mRNA|AK066764|CDS+3'UTR	Os01t0681800-01	Conserved hypothetical protein.	rapdb|Os01t0681800-01|gb|AK066764|ta|TA69006_4530|ta|CI324350	chr01	28088399	28089095	-
GT_Os05g0402900|mRNA|AK070554|CDS+3'UTR	Os05t0402900-01	Similar to EDGP.	rapdb|Os05t0402900-01|gb|NM_001062031|ta|TA52867_4530|ta|CR283243	chr05	19631965	19633439	+	Biological Process: proteolysis (GO:0006508), Molecular Function: aspartic-type endopeptidase activity (GO:0004190)	Peptidase A1 (IPR001461), Peptidase aspartic, catalytic (IPR009007), Peptidase aspartic (IPR021109)
GT_Os08g0256000|mRNA|AK105511|CDS+3'UTR	Os08t0256000-01	Conserved hypothetical protein.	rapdb|Os08t0256000-01|ta|TA60483_4530	chr08	9507285	9508548	-
GT_GT_Os_A_Specific_0078626	Os01t0768333-00	Auxin responsive SAUR protein family protein.	ref|Os01t0768333-00|rapDB|Os01t0768333-00	chr01	32390305	32390673	+		Auxin responsive SAUR protein (IPR003676)
GT_GT_Os_A_Specific_0064534	Os02t0677300-01	Similar to CRT/DRE binding factor 1	ref|Os02t0677300-01|rapDB|Os02t0677300-01|gb|AK060550
GT_Os04g0176100|COMBINER_EST|Os04g0176100|8	Os04t0176200-00	Winged helix repressor DNA-binding domain containing protein.	rapdb|Os04t0176200-00|ta|CF966187|tc|TC548522	chr04	5189974	5194492	-	Molecular Function: O-methyltransferase activity (GO:0008171)	O-methyltransferase, family 2 (IPR001077)
GT_Os04g0610400|COMBINER_EST|AU183275|6	Os04t0610400-00	Similar to AP2 domain containing protein RAP2.6 (Fragment).	rapdb|Os04t0610400-00|ta|TA47041_4530|tc|TC506667	chr04	30939170	30940160	+	Biological Process: regulation of transcription, DNA-dependent (GO:0006355), Molecular Function: DNA binding (GO:0003677), Molecular Function: sequence-specific DNA binding transcription factor activity (GO:0003700)	Pathogenesis-related transcriptional factor/ERF, DNA-binding (IPR001471), DNA-binding, integrase-type (IPR016177)
GT_Os01g0209800|mRNA|AK099094|CDS+3'UTR	Os01t0209800-02	Similar to Cationic amino acid transporter (Fragment).	rapdb|Os01t0209800-02|gb|AK099094|ta|TA53010_4530|ta|CI342001	chr01	5983626	5985833	-	Biological Process: amino acid transmembrane transport (GO:0003333), Biological Process: transport (GO:0006810), Biological Process: transmembrane transport (GO:0055085), Cellular Component: membrane (GO:0016020), Molecular Function: amino acid transmembrane transporter activity (GO:0015171)	Amino acid/polyamine transporter I (IPR002293), Amino acid permease domain (IPR004841), Cationic amino acid transporter (IPR015606)
GT_Os04g0469000|mRNA|AK062816|CDS+3'UTR	Os04t0469000-01	Heavy metal transport/detoxification protein domain containing protein.	rapdb|Os04t0469000-01|gb|CT859754|ta|TA52121_4530|ta|CR289777	chr04	23422508	23423336	-
GT_Os04g0175600|mRNA|AK098998|CDS+3'UTR	Os04t0175600-01	Similar to 0-methyltransferase (EC 2.1.1.6) (Fragment).	rapdb|Os04t0175600-01|gb|AK072016|ta|TA54593_4530|ta|CI335886	chr04	5161947	5167404	+	Molecular Function: methyltransferase activity (GO:0008168), Molecular Function: O-methyltransferase activity (GO:0008171), Molecular Function: protein dimerization activity (GO:0046983)	O-methyltransferase, family 2 (IPR001077), Winged helix-turn-helix transcription repressor DNA-binding (IPR011991), Plant methyltransferase dimerisation (IPR012967), O-methyltransferase, COMT, eukaryota (IPR016461)
GT_GT_Os_A_Specific_0128542	Os02t0534100-00	Os02t0534100-00; Os02t0534100-00; Next best Hit: Os08t0463301-00(alignment length 16bp with 100.00%identity)	ref|Os02t0534100-00|rapDB|Os02t0534100-00
GT_Os09g0268600|mRNA|AK100020|CDS+3'UTR	Os09t0268600-01	Zinc finger, SWIM-type domain containing protein.	rapdb|Os09t0268600-01|gb|AK100020|ta|TA77524_4530|tc|TC493041	chr09	5150258	5154230	-	Molecular Function: nucleic acid binding (GO:0003676), Molecular Function: zinc ion binding (GO:0008270)	Zinc finger, CCHC-type (IPR001878), Zinc finger, PMZ-type (IPR006564), Zinc finger, SWIM-type (IPR007527), MULE transposase domain (IPR018289)
GT_Os05g0139100|COMBINER_EST|CI147584|6	Os05t0139100-01	Helix-loop-helix DNA-binding domain containing protein.	rapdb|Os05t0139100-01|gb|AK287958|ta|TA63060_4530|tc|TC518419	chr05	2246835	2248876	+		Helix-loop-helix DNA-binding (IPR011598)
GT_Os05g0594200|mRNA|AK069021|CDS+3'UTR	Os05t0594200-01	Similar to Cation/proton exchanger 1a.	rapdb|Os05t0594200-01|gb|AK069021|ta|TA51473_4530|ta|TA51472_4530	chr05	29588659	29593839	-	Biological Process: cation transport (GO:0006812), Biological Process: transmembrane transport (GO:0055085), Cellular Component: integral to membrane (GO:0016021), Molecular Function: cation transmembrane transporter activity (GO:0008324)	Calcium/proton exchanger (IPR004713), Calcium/proton exchanger superfamily (IPR004798), Sodium/calcium exchanger membrane region (IPR004837)
GT_Os02g0462800|mRNA|AK110587|CDS+3'UTR	Os02t0462800-01	WRKY transcription factor 42 (Transcription factor WRKY02).	rapdb|Os02t0462800-01|gb|AK110587|ta|TA67634_4530|tc|TC503102	chr02	15521497	15522722	+	Biological Process: regulation of transcription, DNA-dependent (GO:0006355), Molecular Function: sequence-specific DNA binding transcription factor activity (GO:0003700), Molecular Function: sequence-specific DNA binding (GO:0043565)	DNA-binding WRKY (IPR003657), Zn-cluster domain (IPR018872)
GT_GT_Os_A_Specific_0056964	Os11t0691200-00	Os11t0691200-00; Os11t0691200-00; Next best Hit: Os11t0690332-00(alignment length 24bp with 100.00%identity)	ref|Os11t0691200-00|rapDB|Os11t0691200-00
GT_GT_Os_A_Specific_0045842	Os01t0843100-00	Os01t0843100-00; Os01t0843100-00; Next best Hit: Os08t0554900-02(alignment length 14bp with 100.00%identity)	ref|Os01t0843100-00|rapDB|Os01t0843100-00	chr01	36216795	36218318	-
GT_Os09g0400500|COMBINER_EST|CI545364|0	Os09t0400500-01	Serine/threonine protein kinase domain containing protein.	rapdb|Os09t0400500-01|gb|NM_001069650|ta|TA64324_4530|tc|TC487625	chr09	14007882	14009971	-	Biological Process: protein phosphorylation (GO:0006468), Molecular Function: protein kinase activity (GO:0004672), Molecular Function: ATP binding (GO:0005524), Molecular Function: transferase activity, transferring phosphorus-containing groups (GO:0016772)	Protein kinase, catalytic domain (IPR000719), Protein kinase-like domain (IPR011009), Leucine-rich repeat-containing N-terminal, type 2 (IPR013210), Serine/threonine-protein kinase-like domain (IPR017442)
GT_Os01g0207300|COMBINER_EST|CI253280|6	Os01t0323600-01	Similar to S-adenosylmethionine synthetase 2 (EC 2.5.1.6) (Methionine adenosyltransferase 2) (AdoMet synthetase 2).	rapdb|Os01t0323600-01|gb|CX099623|ta|TA36663_4530|ta|TA36669_4530	chr01	12363841	12366314	-	Biological Process: S-adenosylmethionine biosynthetic process (GO:0006556), Molecular Function: methionine adenosyltransferase activity (GO:0004478), Molecular Function: ATP binding (GO:0005524)	S-adenosylmethionine synthetase (IPR002133), S-adenosylmethionine synthetase, N-terminal (IPR022628), S-adenosylmethionine synthetase, central domain (IPR022629), S-adenosylmethionine synthetase, C-terminal (IPR022630), S-adenosylmethionine synthetase, conserved site (IPR022631), S-adenosylmethionine synthetase superfamily (IPR022636)
GT_Os04g0684900|mRNA|AK111967|CDS+3'UTR	Os04t0684900-02	Similar to H0913C04.7 protein.	rapdb|Os04t0684900-02|rapdb|Os04t0684900-01|ta|TA36363_4530|ta|AK111712	chr04	34980601	34981819	+	Cellular Component: nucleus (GO:0005634), Molecular Function: nucleic acid binding (GO:0003676)	Ribonuclease CAF1 (IPR006941), Ribonuclease H-like (IPR012337)
GT_Os10g0562900|mRNA|AK107989|UTR	Os10t0562900-01	Non-protein coding transcript.	rapdb|Os10t0562900-01|ta|TA63815_4530|ta|CI174283|tc|TC516426	chr10	22213939	22214320	+
GT_Os06g0306300|COMBINER_EST|CI433582|1	Os06t0306300-01	Haem peroxidase domain containing protein.	rapdb|Os06t0306300-01|gb|AK241369|ta|TA51684_4530|tc|TC532045	chr06	11559570	11560896	+	Biological Process: response to oxidative stress (GO:0006979), Biological Process: oxidation-reduction process (GO:0055114), Molecular Function: peroxidase activity (GO:0004601), Molecular Function: heme binding (GO:0020037)	Plant peroxidase (IPR000823), Haem peroxidase, plant/fungal/bacterial (IPR002016), Haem peroxidase (IPR010255), Peroxidases heam-ligand binding site (IPR019793)
GT_Os09g0339000|mRNA|AK065757|CDS+3'UTR	Os09t0339000-01	Protein kinase, core domain containing protein.	rapdb|Os09t0339000-01|gb|AK065757|ta|TA58883_4530|tc|TC490540	chr09	10365056	10368262	+	Biological Process: protein phosphorylation (GO:0006468), Molecular Function: protein kinase activity (GO:0004672), Molecular Function: protein serine/threonine kinase activity (GO:0004674), Molecular Function: ATP binding (GO:0005524), Molecular Function: transferase activity, transferring phosphorus-containing groups (GO:0016772)	Protein kinase, catalytic domain (IPR000719), Serine/threonine-protein kinase, active site (IPR008271), Protein kinase-like domain (IPR011009), Protein kinase, ATP binding site (IPR017441), Serine/threonine-protein kinase-like domain (IPR017442)
GT_Os05g0349000|mRNA|AK070681|CDS+3'UTR	Os05t0349000-01	Conserved hypothetical protein.	rapdb|Os05t0349000-01|rapdb|Os05t0349000-02|gb|AK070681|gb|AK120753	chr05	16469156	16472834	-		Protein of unknown function DUF3355 (IPR021790)
GT_GT_Os_A_Specific_0142713	Os01t0235200-01	Hypothetical conserved gene	ref|Os01t0235200-01|rapDB|Os01t0235200-01|gb|AK103537	chr01	7460616	7465533	-
GT_GT_Os_A_Specific_0009825	Os08t0259550-00	Os08t0259550-00; Os08t0259550-00; Next best Hit: Os01t0159400-01(alignment length 16bp with 100.00%identity)	ref|Os08t0259550-00|rapDB|Os08t0259550-00	chr08	9715268	9715618	-
GT_GT_Os_A_Specific_0293556	Os11t0175950-00	Similar to TPLATE; binding	ref|Os11t0175950-00|rapDB|Os11t0175950-00
GT_Os02g0669500|mRNA|AK111117|CDS+3'UTR	Os02t0669500-01	Protein of unknown function DUF241, plant family protein.	rapdb|Os02t0669500-01|ta|TA59565_4530|ta|BI813622|ta|CI263810	chr02	27183731	27184188	+		Protein of unknown function DUF241, plant (IPR004320)
GT_Os02g0738200|COMBINER_EST|CI548104|0	Os02t0738200-01	Zinc finger, RING/FYVE/PHD-type domain containing protein.	rapdb|Os02t0738200-01|gb|AK243317|ta|TA65451_4530|tc|TC545969	chr02	30805988	30807610	-	Biological Process: protein ubiquitination (GO:0016567), Cellular Component: ubiquitin ligase complex (GO:0000151), Molecular Function: ubiquitin-protein ligase activity (GO:0004842), Molecular Function: binding (GO:0005488)	U box domain (IPR003613), Armadillo-like helical (IPR011989), Zinc finger, RING/FYVE/PHD-type (IPR013083), Armadillo-type fold (IPR016024)
GT_Os10g0181100|mRNA|AK108427|CDS+3'UTR	Os10t0181100-01	Conserved hypothetical protein.	rapdb|Os10t0181100-01|gb|AK108427|ta|TA78871_4530|tc|TC503650	chr10	5568825	5569924	-
GT_Os12g0503000|mRNA|AK069916|CDS+3'UTR	Os12t0503000-01	Similar to Allantoin permease.	rapdb|Os12t0503000-01|ta|TA39183_4530|tc|TC493828	chr12	19180665	19185915	-		Ureide permease (IPR009834)
GT_Os01g0114100|mRNA|AY652891|CDS+3'UTR	Os01t0114100-01	Similar to Protein kinase RLK17.	rapdb|Os01t0114100-01|gb|AK068451|gb|CI393650|ta|TA49264_4530	chr01	767181	769673	-	Biological Process: protein phosphorylation (GO:0006468), Molecular Function: protein kinase activity (GO:0004672), Molecular Function: protein serine/threonine kinase activity (GO:0004674), Molecular Function: ATP binding (GO:0005524), Molecular Function: transferase activity, transferring phosphorus-containing groups (GO:0016772)	Protein kinase, catalytic domain (IPR000719), Serine/threonine-protein kinase, active site (IPR008271), Protein kinase-like domain (IPR011009), Protein kinase, ATP binding site (IPR017441), Serine/threonine-protein kinase-like domain (IPR017442)
GT_GT_Os_A_Specific_0017946	Os01t0731800-01	Zinc finger, RING/FYVE/PHD-type domain containing protein.	ref|Os01t0731800-01|rapDB|Os01t0731800-01|gb|AK121474	chr01	30525387	30529059	-	Molecular Function: zinc ion binding (GO:0008270)	Zinc finger, RING-CH-type (IPR011016), Zinc finger, RING/FYVE/PHD-type (IPR013083)
GT_Os01g0587400|mRNA|AK121329|CDS+3'UTR	Os01t0587400-01	Serine/threonine protein kinase-related domain containing protein.	rapdb|Os01t0587400-01|gb|AK121329|ta|TA63184_4530|tc|TC486236	chr01	22879904	22895941	-	Biological Process: protein phosphorylation (GO:0006468), Biological Process: recognition of pollen (GO:0048544), Molecular Function: protein kinase activity (GO:0004672), Molecular Function: protein serine/threonine kinase activity (GO:0004674), Molecular Function: ATP binding (GO:0005524), Molecular Function: sugar binding (GO:0005529), Molecular Function: transferase activity, transferring pho…	Protein kinase, catalytic domain (IPR000719), S-locus glycoprotein (IPR000858), Bulb-type lectin domain (IPR001480), Apple-like (IPR003609), Serine/threonine-protein kinase, active site (IPR008271), Protein kinase-like domain (IPR011009), PAN-2 domain (IPR013227), Protein kinase, ATP binding site (IPR017441), Serine/threonine-protein kinase-like domain (IPR017442), S-receptor-like serine/threonin…
GT_Os03g0237100|mRNA|AK073738|CDS+3'UTR	Os03t0237100-01	Similar to NADPH-dependent codeinone reductase (EC 1.1.1.247).	rapdb|Os03t0237100-01|gb|CT831938|ta|TA56623_4530|ta|CR292287	chr03	7229093	7231670	+	Biological Process: oxidation-reduction process (GO:0055114), Molecular Function: oxidoreductase activity (GO:0016491)	Aldo/keto reductase (IPR001395), Aldo/keto reductase, conserved site (IPR018170), Aldo/keto reductase subgroup (IPR020471), NADP-dependent oxidoreductase domain (IPR023210)
GT_Os06g0128800|mRNA|AK110551|CDS+3'UTR	Os06t0128800-01	Conserved hypothetical protein.	rapdb|Os06t0128800-01|gb|AK110551|gb|BI813357|ta|TA62870_4530	chr06	1526538	1527491	-	Molecular Function: protein binding (GO:0005515)	C2 calcium/lipid-binding domain, CaLB (IPR008973)
GT_Os01g0201700|mRNA|AK108568|CDS+3'UTR	Os01t0201700-01	Similar to MADS box protein.	rapdb|Os01t0201700-01|ta|TA60576_4530|ta|CX115491	chr01	5559532	5568924	-	Molecular Function: DNA binding (GO:0003677), Molecular Function: protein dimerization activity (GO:0046983)	Transcription factor, MADS-box (IPR002100)
GT_Os07g0690900|mRNA|AK100144|CDS+3'UTR	Os07t0690900-01	Glycosyl-phosphatidyl inositol-anchored, plant domain containing protein.	rapdb|Os07t0690900-01|gb|AK100144|gb|AU173886|ta|TA60325_4530	chr07	29382741	29385022	-		Glycosyl-phosphatidyl inositol-anchored, plant (IPR006918)
GT_Os01g0274100|COMBINER_EST|Os01g0274100|8	Os01t0274100-00	FAD-dependent pyridine nucleotide-disulphide oxidoreductase domain containing protein.	rapdb|Os01t0274100-00|tc|TC493156	chr01	9512985	9515102	+	Biological Process: oxidation-reduction process (GO:0055114), Molecular Function: flavin-containing monooxygenase activity (GO:0004499), Molecular Function: oxidoreductase activity (GO:0016491), Molecular Function: flavin adenine dinucleotide binding (GO:0050660), Molecular Function: NADP binding (GO:0050661)	Pyridine nucleotide-disulphide oxidoreductase, class-II (IPR000103), FAD-dependent pyridine nucleotide-disulphide oxidoreductase (IPR013027), Flavin monooxygenase-like (IPR020946)
GT_Os04g0627400|mRNA|AK067855|CDS+3'UTR	Os04t0627400-01	Hypothetical conserved gene.	rapdb|Os04t0627400-01|gb|AK067855|ta|TA62681_4530|tc|TC518402	chr04	31937356	31939121	-
GT_Os04g0578600|mRNA|AK068159|CDS+3'UTR	Os04t0578600-01	Ferric reductase-like transmembrane component family protein.	rapdb|Os04t0578600-01|gb|AK068159|ta|TA51314_4530|ta|CI432780	chr04	29178889	29181660	-	Biological Process: oxidation-reduction process (GO:0055114), Cellular Component: integral to membrane (GO:0016021), Molecular Function: iron ion binding (GO:0005506), Molecular Function: electron carrier activity (GO:0009055), Molecular Function: oxidoreductase activity (GO:0016491), Molecular Function: flavin adenine dinucleotide binding (GO:0050660)	FAD-binding 8 (IPR013112), Ferric reductase, NAD binding (IPR013121), Flavoprotein transmembrane component (IPR013130), Ferredoxin reductase-type FAD-binding domain (IPR017927)
GT_Os12g0516000|COMBINER_EST|Os12g0516000|8	Os12t0516000-00	Hypothetical protein.	rapdb|Os12t0516000-00|gb|CX101635|ta|TA59705_4530|ta|TA59704_4530	chr12	20045549	20046254	+
GT_Os05g0217700|mRNA|AK105947|CDS+3'UTR	CT847083	CT847083 Oryza sativa (indica cultivar-group) cv. Guang Lu Ai 4 Oryza sativa (indica cultivar-group) cDNA clone OSIGCEA041J13, mRNA sequence [CT847083]	gb|CT847083|ta|TA36182_4530|ta|CI010173|tc|TC503733
GT_GT_Os_A_Specific_0021091	Os01t0278766-00	Os01t0278766-00; Os01t0278766-00; Next best Hit: Os02t0118800-00(alignment length 16bp with 100.00%identity)	ref|Os01t0278766-00|rapDB|Os01t0278766-00	chr01	9826357	9826857	+
GT_Os04g0183300|mRNA|AK100045|CDS+3'UTR	Os04t0183300-01	Amidase family protein.	rapdb|Os04t0183300-01|gb|AK100045	chr04	5669157	5675737	+	Molecular Function: carbon-nitrogen ligase activity, with glutamine as amido-N-donor (GO:0016884)	Amidase (IPR000120), Amidase signature domain (IPR023631)
GT_Os08g0562600|mRNA|AK099905|CDS+3'UTR	Os08t0562600-02	C2 calcium-dependent membrane targeting domain containing protein.	rapdb|Os08t0562600-02|rapdb|Os08t0562600-03|gb|CI452506|gb|AK064971
GT_Os01g0736000|mRNA|AK108695|CDS+3'UTR	Os01t0736000-01	HMG-I and HMG-Y, DNA-binding domain containing protein.	rapdb|Os01t0736000-01|tc|TC491737	chr01	30690139	30691601	+
GT_Os01g0803600|COMBINER|CI227651|6	Os01t0803800-01	Cytochrome P450 family protein.	rapdb|Os01t0803800-01|gb|AK064306|ta|TA57754_4530|tc|NP653023
GT_Os01g0268300|mRNA|AK102391|CDS+3'UTR	Os01t0268300-01	Similar to DNA gyrase B subunit.	rapdb|Os01t0268300-01|gb|AK102391|ta|TA46852_4530|tc|TC524035	chr01	9225213	9237025	+	Biological Process: DNA topological change (GO:0006265), Cellular Component: chromosome (GO:0005694), Molecular Function: DNA binding (GO:0003677), Molecular Function: DNA topoisomerase (ATP-hydrolyzing) activity (GO:0003918), Molecular Function: ATP binding (GO:0005524)	DNA topoisomerase, type IIA, subunit B (IPR000565), DNA topoisomerase, type IIA, subunit B/N-terminal (IPR001241), DNA topoisomerase, type IIA, subunit B, C-terminal (IPR002288), ATPase-like, ATP-binding domain (IPR003594), DNA gyrase, subunit B (IPR011557), DNA topoisomerase, type IIA, subunit B, domain 2 (IPR013506), DNA topoisomerase, type IIA, subunit B/N-terminal, alpha-beta (IPR013759), DNA…
GT_Os03g0351700|mRNA|AK108549|CDS+3'UTR	Os03t0351700-01	Hypothetical protein.	rapdb|Os03t0351700-01|ta|TA64033_4530|tc|TC512365	chr03	13189478	13190315	+
GT_Os10g0490900|COMBINER_EST|Os10g0490900|8	Os10t0490900-00	Similar to NtPRp27.	rapdb|Os10t0490900-00|gb|CT835760|ta|BE040965|tc|TC551747	chr10	18637489	18638521	-		Uncharacterised protein family, basic secretory protein (IPR007541)
GT_Os01g0629000|COMBINER_EST|Os01g0629000|8	TC558545	Rep: Os01g0629000 protein - Oryza sativa subsp. japonica (Rice), complete [TC558545]	tc|TC558545
GT_Os01g0382700|mRNA|AK060075|CDS+3'UTR	Os01t0382700-02	Similar to stress regulated protein.	rapdb|Os01t0382700-02|ta|TA53121_4530|ta|CK080291|ta|CB680664	chr01	15975356	15980519	+
GT_Os09g0437500|mRNA|AK065169|CDS+3'UTR	Os09t0437500-01	Dormancyauxin associated family protein.	rapdb|Os09t0437500-01|gb|CT842196|gb|CT831803|ta|TA34267_4530	chr09	16153181	16155032	+		Dormancyauxin associated (IPR008406)
GT_GT_Os_A_Specific_0062820	Os01t0192300-02	Os01t0192300-02; Os01t0192300-02 Similar to R1MYB1 protein.; Next best Hit: Os05t0145000-01(alignment length 15bp with 100.00%identity)	ref|Os01t0192300-02|rapDB|Os01t0192300-02|gb|AK062458	chr01	4972739	4973373	-	Molecular Function: nucleic acid binding (GO:0003676), Molecular Function: zinc ion binding (GO:0008270)	Zinc finger, CCHC-type (IPR001878)
GT_Os02g0206200|COMBINER|CI447417|6	Os06t0356800-01	Similar to Xylanase inhibitor protein I precursor.	rapdb|Os06t0356800-01|gb|CT863091|gb|EE591366|ta|CI447417	chr06	14646987	14648089	-	Biological Process: carbohydrate metabolic process (GO:0005975), Molecular Function: catalytic activity (GO:0003824), Molecular Function: hydrolase activity, hydrolyzing O-glycosyl compounds (GO:0004553), Molecular Function: cation binding (GO:0043169)	Glycoside hydrolase, family 18, catalytic domain (IPR001223), Glycoside hydrolase, subgroup, catalytic domain (IPR013781), Glycoside hydrolase, superfamily (IPR017853)
GT_Os12g0138000|COMBINER_EST|CI161320|6	AU071132	AU071132 Rice cDNA from young root Oryza sativa (japonica cultivar-group) cDNA clone R10794_2A, mRNA sequence [AU071132]	gb|AU071132|ta|TA30395_4530|ta|AU176506
GT_GT_Os_A_Specific_0039453	Os01t0767200-00	Os01t0767200-00; Os01t0767200-00; Next best Hit: Os03t0723000-01(alignment length 16bp with 100.00%identity)	ref|Os01t0767200-00|rapDB|Os01t0767200-00	chr01	32338330	32339088	+
GT_Os12g0559200|mRNA|AJ270938|CDS+3'UTR	Os12t0559200-01	Lipoxygenase (EC 1.13.11.12).	rapdb|Os12t0559200-01|rapdb|Os12t0559200-02|gb|AK072241|ta|TA44765_4530	chr12	22854749	22860198	-	Biological Process: oxidation-reduction process (GO:0055114), Molecular Function: iron ion binding (GO:0005506), Molecular Function: protein binding (GO:0005515), Molecular Function: lipoxygenase activity (GO:0016165), Molecular Function: oxidoreductase activity, acting on single donors with incorporation of molecular oxygen, incorporation of two atoms of oxygen (GO:0016702), Molecular Function: …	Lipoxygenase (IPR000907), Lipoxygenase, LH2 (IPR001024), Lipoxygenase, plant (IPR001246), Lipase/lipooxygenase, PLAT/LH2 (IPR008976), Lipoxygenase, C-terminal (IPR013819), Lipoxygenase, iron binding site (IPR020833), Lipoxygenase, conserved site (IPR020834)
GT_Os09g0538000|mRNA|AK104237|CDS+3'UTR	Os09t0538000-05	Non-protein coding transcript.	rapdb|Os09t0538000-05|rapdb|Os09t0538000-04|ta|TA32367_4530|tc|TC535490	chr09	21165227	21165547	-
GT_GT_Os_A_Specific_0047850	Os05t0303400-00	Os05t0303400-00; Os05t0303400-00; Next best Hit: Os03t0350500-00(alignment length 17bp with 100.00%identity)	ref|Os05t0303400-00|rapDB|Os05t0303400-00	chr05	13656346	13657002	-
GT_Os03g0412400|mRNA|AK110543|CDS+3'UTR	Os03t0412400-01	Conserved hypothetical protein.	rapdb|Os03t0412400-01|gb|AK110543|ta|TA63393_4530|tc|TC499885	chr03	17053185	17054293	-
GT_Os03g0150800|mRNA|AF536959|CDS	Os03t0150800-01	Oryza sativa phosphate transporter 2., Phosphate (Pi) homeostasis., Phosphate (Pi) transporter.	rapdb|Os03t0150800-01|gb|AY332471|ta|TA57359_4530|tc|TC489548	chr03	2815502	2817322	-	Biological Process: phosphate ion transport (GO:0006817), Biological Process: transmembrane transport (GO:0055085), Molecular Function: inorganic phosphate transmembrane transporter activity (GO:0005315), Molecular Function: transmembrane transporter activity (GO:0022857), Cellular Component: integral component of membrane (GO:0016021)	General substrate transporter (IPR005828), Phosphate permease (IPR004738), Major facilitator superfamily domain, general substrate transporter (IPR016196), Major facilitator superfamily domain (IPR020846)
GT_Os09g0502200|mRNA|AK121879|CDS+3'UTR	Os09t0502200-01	Similar to Beta-1,3-glucanase (Fragment).	rapdb|Os09t0502200-01|rapdb|Os09t0502200-02|gb|AK102600|ta|TA58848_4530	chr09	19433960	19437709	-	Biological Process: carbohydrate metabolic process (GO:0005975), Molecular Function: catalytic activity (GO:0003824), Molecular Function: hydrolase activity, hydrolyzing O-glycosyl compounds (GO:0004553), Molecular Function: cation binding (GO:0043169)	Glycoside hydrolase, family 17 (IPR000490), X8 (IPR012946), Glycoside hydrolase, subgroup, catalytic domain (IPR013781), Glycoside hydrolase, superfamily (IPR017853)
GT_GT_Os_A_Specific_0234066	Os11t0630400-00	Os11t0630400-00; Os11t0630400-00; Next best Hit: Os11t0630500-00(alignment length 24bp with 95.83%identity)	ref|Os11t0630400-00|rapDB|Os11t0630400-00
GT_Os02g0585200|COMBINER_EST|AU174955|6	TA64465_4530	Rep: Os02g0585100 protein - Oryza sativa subsp. japonica (Rice), partial (37%) [TC535786]	ta|TA64465_4530|tc|TC535786
GT_GT_Os_A_Specific_0112637	Os04t0487700-00	Os04t0487700-00; Os04t0487700-00; Next best Hit: Os02t0657000-01(alignment length 17bp with 100.00%identity)	ref|Os04t0487700-00|rapDB|Os04t0487700-00	chr04	24363537	24364130	-
GT_Os03g0701200|mRNA|AK099563|CDS+3'UTR	Os03t0701200-01	Similar to Sugar-starvation induced protein (Fragment).	rapdb|Os03t0701200-01|gb|CT831824|ta|TA42779_4530|ta|CI169672	chr03	28143097	28146251	+	Molecular Function: hydrolase activity (GO:0016787)	HAD-superfamily hydrolase, subfamily IA, variant 3 (IPR006402), Pyrimidine 5-nucleotidase (IPR010237), HAD-like domain (IPR023214)
GT_Os12g0127200|mRNA|AK122005|CDS+3'UTR	Os12t0127200-01	Harpin-induced 1 domain containing protein.	rapdb|Os12t0127200-01|gb|AK122005|ta|TA58765_4530|ta|CI474023	chr12	1309549	1310703	-		Late embryogenesis abundant protein, LEA-14 (IPR004864)
GT_Os06g0676900|mRNA|AK111124|UTR	Os06t0676900-01	Non-protein coding transcript.	rapdb|Os06t0676900-01|ta|TA64147_4530	chr06	28108706	28109191	-
GT_Os06g0557100|mRNA|AK119892|CDS+3'UTR	Os06t0557100-02	Serine/threonine protein kinase domain containing protein.	rapdb|Os06t0557100-02|ta|TA37794_4530	chr06	21255245	21258828	+	Biological Process: protein phosphorylation (GO:0006468), Molecular Function: protein kinase activity (GO:0004672), Molecular Function: protein serine/threonine kinase activity (GO:0004674), Molecular Function: protein tyrosine kinase activity (GO:0004713), Molecular Function: protein binding (GO:0005515), Molecular Function: ATP binding (GO:0005524), Molecular Function: transferase activity, tra…	Protein kinase, catalytic domain (IPR000719), Leucine-rich repeat (IPR001611), Serine/threonine-protein kinase, catalytic domain (IPR002290), Leucine-rich repeat, typical subtype (IPR003591), Serine/threonine-protein kinase, active site (IPR008271), Protein kinase-like domain (IPR011009), Leucine-rich repeat-containing N-terminal, type 2 (IPR013210), Protein kinase, ATP binding site (IPR017441), …
GT_Os06g0133500|COMBINER_EST|CI520089|0	CX116849	EI106G04 A normalized whole-life-cycle cDNA library of rice Oryza sativa (indica cultivar-group) cDNA clone EI106G04 5', mRNA sequence [CX116849]	gb|CX116849|ta|TA42765_4530|ta|CI163476|ta|CI463531
GT_Os06g0666400|mRNA|AK108002|CDS+3'UTR	Os06t0666400-01	VQ domain containing protein.	rapdb|Os06t0666400-01|ta|TA48739_4530|ta|CI410347|ta|CX112156	chr06	27594625	27595417	+		VQ (IPR008889)
GT_Os09g0412300|COMBINER_EST|CI442860|0	TA47381_4530	Rep: Chromosome chr14 scaffold_21, whole genome shotgun sequence - Vitis vinifera (Grape), partial (19%) [TC523683]	ta|TA47381_4530|ta|CI452015|tc|TC523683|tc|TC555937
GT_Os06g0641200|COMBINER_EST|Os06g0641200|8	Os06t0641200-00	Similar to Cytochrome P450 CYP71Y10.	rapdb|Os06t0641200-00|tc|NP1348891|tc|NP13027706	chr06	26086429	26087091	+	Biological Process: oxidation-reduction process (GO:0055114), Molecular Function: iron ion binding (GO:0005506), Molecular Function: electron carrier activity (GO:0009055), Molecular Function: oxidoreductase activity, acting on paired donors, with incorporation or reduction of molecular oxygen (GO:0016705), Molecular Function: heme binding (GO:0020037)	Cytochrome P450 (IPR001128), Cytochrome P450, E-class, group I (IPR002401), Cytochrome P450, conserved site (IPR017972)
GT_Os01g0118400|COMBINER_EST|CI551307|0	Os01t0118400-01	Similar to HGA6.	rapdb|Os01t0118400-01|gb|NM_001048395|ta|TA34300_4530|ta|CI329416	chr01	1057177	1059852	-	Molecular Function: transferase activity, transferring glycosyl groups (GO:0016757)	Glycosyltransferase AER61, uncharacterised (IPR007657)
GT_Os04g0587500|mRNA|AK060241|CDS+3'UTR	Os04t0587500-01	HAT dimerisation domain containing protein.	rapdb|Os04t0587500-01|gb|NM_001187142|ta|TA51387_4530|tc|TC502897	chr04	29669835	29672579	+		Domain of unknown function DUF250 (IPR004853)
GT_Os07g0468100|mRNA|AK105890|CDS+3'UTR	Os07t0468100-02	Similar to Glutathione S-transferase GST 19 (EC 2.5.1.18).	rapdb|Os07t0468100-02|rapdb|Os07t0468100-01|gb|AK069604|ta|TA46349_4530	chr07	16674303	16675314	+	Molecular Function: protein binding (GO:0005515)	Glutathione S-transferase, N-terminal (IPR004045), Glutathione S-transferase, C-terminal (IPR004046), Glutathione S-transferase, C-terminal-like (IPR010987), Thioredoxin-like fold (IPR012336), Glutathione S-transferase/chloride channel, C-terminal (IPR017933)
GT_Os08g0187900|COMBINER_EST|Os08g0187900|8	Os08t0187900-00	Ubiquitin-conjugating enzyme, E2 domain containing protein.	rapdb|Os08t0187900-00|ta|CF952899|tc|TC499745	chr08	5145659	5146534	+		Kua-ubiquitin conjugating enzyme hybrid, localisation (IPR019547)
GT_Os07g0569100|mRNA|AK120160|CDS+3'UTR	Os07t0569100-01	Remorin, C-terminal region domain containing protein.	rapdb|Os07t0569100-01|ta|TA45503_4530|ta|CI524426|ta|BI807627	chr07	22889318	22890939	-		Remorin, C-terminal (IPR005516)
GT_Os03g0225700|mRNA|AK101690|CDS+3'UTR	Os03t0225700-01	Protein kinase, core domain containing protein.	rapdb|Os03t0225700-01|gb|AK101690|ta|TA62131_4530|tc|TC487200	chr03	6589784	6594037	+	Biological Process: protein phosphorylation (GO:0006468), Molecular Function: protein kinase activity (GO:0004672), Molecular Function: protein serine/threonine kinase activity (GO:0004674), Molecular Function: ATP binding (GO:0005524), Molecular Function: transferase activity, transferring phosphorus-containing groups (GO:0016772)	Protein kinase, catalytic domain (IPR000719), Serine/threonine-protein kinase, active site (IPR008271), Protein kinase-like domain (IPR011009), Concanavalin A-like lectin/glucanase, subgroup (IPR013320), Protein kinase, ATP binding site (IPR017441), Serine/threonine-protein kinase-like domain (IPR017442)
GT_GT_Os_A_Specific_0000396	Os05t0202600-00	Os05t0202600-00; Os05t0202600-00; Next best Hit: Os03t0115700-01(alignment length 18bp with 100.00%identity)	ref|Os05t0202600-00|rapDB|Os05t0202600-00	chr05	6380423	6380983	+		Protein of unknown function DUF1677, plant (IPR012876)
GT_Os04g0478000|mRNA|AK099995|CDS+3'UTR	Os04t0478000-02	Conserved hypothetical protein.	rapdb|Os04t0478000-02|rapdb|Os04t0478000-01|gb|AK099995|ta|CI507110	chr04	23915777	23917010	-		Protein of unknown function DUF3778 (IPR022256)
GT_Os05g0560500|mRNA|AK105233|CDS+3'UTR	Os05t0560500-01	Conserved hypothetical protein.	rapdb|Os05t0560500-01|gb|CI040548|ta|TA65503_4530	chr05	27896047	27896647	-
GT_GT_Os_A_Specific_0028303	Os10t0489400-00	Putative ripening-related protein 7	ref|Os10t0489400-00|rapDB|Os10t0489400-00
GT_GT_Os_A_Specific_0041832	Os11t0475350-00	Os11t0475350-00; Os11t0475350-00; Next best Hit: Os05t0121100-01(alignment length 16bp with 100.00%identity)	ref|Os11t0475350-00|rapDB|Os11t0475350-00
GT_Os08g0540900|mRNA|AK111094|CDS+3'UTR	Os08t0540900-01	Conserved hypothetical protein	rapdb|Os08t0540900-01|gb|CI211156|ta|TA79343_4530|tc|TC522669	chr08	27072163	27072652	-
GT_Os01g0868000|COMBINER_EST|CI210992|6	TC496580	Rep: AP2 domain transcription factor-like - Oryza sativa subsp. japonica (Rice), complete [TC496580]	tc|TC496580
GT_Os06g0726300|COMBINER_EST|CI210972|6	Os06t0726300-00	Similar to NAM-like protein.	rapdb|Os06t0726300-00|ta|TA72512_4530|tc|TC499539	chr06	30893359	30894592	-	Biological Process: regulation of transcription, DNA-dependent (GO:0006355), Molecular Function: DNA binding (GO:0003677)	No apical meristem (NAM) protein (IPR003441)
GT_Os06g0581500|mRNA|AK099816|CDS+3'UTR	Os06t0581500-01	Protein kinase, core domain containing protein.	rapdb|Os06t0581500-01|gb|AK099816|ta|TA69351_4530|tc|TC484518	chr06	22710845	22714666	-	Biological Process: protein phosphorylation (GO:0006468), Molecular Function: protein kinase activity (GO:0004672), Molecular Function: protein serine/threonine kinase activity (GO:0004674), Molecular Function: protein binding (GO:0005515), Molecular Function: ATP binding (GO:0005524), Molecular Function: transferase activity, transferring phosphorus-containing groups (GO:0016772)	Protein kinase, catalytic domain (IPR000719), Leucine-rich repeat (IPR001611), Serine/threonine-protein kinase, active site (IPR008271), Protein kinase-like domain (IPR011009), Leucine-rich repeat-containing N-terminal, type 2 (IPR013210), Protein kinase, ATP binding site (IPR017441), Serine/threonine-protein kinase-like domain (IPR017442)
GT_Os09g0417600|mRNA|AK059966|CDS+3'UTR	Os09t0417600-01	WRKY transcription factor 76.	rapdb|Os09t0417600-01|rapdb|Os09t0417600-02|gb|AK068337|ta|TA46519_4530	chr09	14976326	14977729	-	Biological Process: regulation of transcription, DNA-dependent (GO:0006355), Molecular Function: sequence-specific DNA binding transcription factor activity (GO:0003700), Molecular Function: sequence-specific DNA binding (GO:0043565)	DNA-binding WRKY (IPR003657)
GT_Os11g0130400|COMBINER_EST|CI558704|0	Os11t0130400-01	Harpin-induced 1 domain containing protein.	rapdb|Os11t0130400-01|gb|AK243509|ta|CI558704|tc|TC550212	chr11	1397105	1398352	-		Late embryogenesis abundant protein, LEA-14 (IPR004864)
GT_GT_Os_A_Specific_0016726	Os05t0406800-01	Leucine-rich repeat, N-terminal domain containing protein.	ref|Os05t0406800-01|rapDB|Os05t0406800-01|gb|AK099640	chr05	19828480	19830827	+		Leucine-rich repeat-containing N-terminal, type 2 (IPR013210)
GT_Os09g0484800|mRNA|AK109548|CDS+3'UTR	Os09t0484800-01	Similar to Pirin-like protein.	rapdb|Os09t0484800-01|gb|AK109548|ta|TA57708_4530|tc|TC499237	chr09	18707883	18710314	+		Pirin, N-terminal (IPR003829), Pirin, C-terminal (IPR008778), Cupin, RmlC-type (IPR011051), Pirin (IPR012093), RmlC-like jelly roll fold (IPR014710)
GT_Os03g0187400|mRNA|AK100103|CDS+3'UTR	Os03t0187400-01	Zinc finger, FYVE/PHD-type domain containing protein.	rapdb|Os03t0187400-01|ta|TA68250_4530|tc|TC510440	chr03	4573148	4575550	+
GT_GT_Os_A_Specific_0021502	Os06t0217132-00	Os06t0217132-00; Os06t0217132-00; Next best Hit: Os01t0263600-01(alignment length 18bp with 100.00%identity)	ref|Os06t0217132-00|rapDB|Os06t0217132-00	chr06	5947259	5947555	+
GT_GT_Os_A_Specific_0086594	Os01t0183850-00	Os01t0183850-00; Os01t0183850-00; Next best Hit: Os01t0297700-01(alignment length 17bp with 100.00%identity)	ref|Os01t0183850-00|rapDB|Os01t0183850-00	chr01	4438266	4438766	+
GT_Os09g0538000|mRNA|AK060036|CDS+3'UTR	Os09t0538000-01	Ribonuclease T2 family protein.	rapdb|Os09t0538000-01|rapdb|Os09t0538000-05|rapdb|Os09t0538000-04|ta|TA32282_4530	chr09	21165241	21167647	-	Molecular Function: RNA binding (GO:0003723), Molecular Function: ribonuclease T2 activity (GO:0033897)	Ribonuclease T2 (IPR001568)
GT_GT_Os_A_Specific_0007560	Os07t0598000-01	Similar to NADPH HC toxin reductase (Fragment).	ref|Os07t0598000-01|rapDB|Os07t0598000-01|gb|AK070781	chr07	24384408	24386588	+	Biological Process: cellular metabolic process (GO:0044237), Molecular Function: nucleotide binding (GO:0000166), Molecular Function: catalytic activity (GO:0003824), Molecular Function: coenzyme binding (GO:0050662)	NAD-dependent epimerase/dehydratase (IPR001509), NAD(P)-binding domain (IPR016040)
GT_Os02g0212300|COMBINER_EST|Os02g0212300|8	Os02t0212300-00	Hypothetical protein.	rapdb|Os02t0212300-00|gb|CT835411|ta|TA66205_4530|tc|TC558293	chr02	6265995	6267554	+
GT_GT_Os_A_Specific_0179948	Os01t0860601-01	Similar to Ferredoxin, root R-B1	ref|Os01t0860601-01|rapDB|Os01t0860601-01|gb|AK069860	chr01	37241157	37242066	+	Biological Process: electron transport chain (GO:0022900), Molecular Function: electron carrier activity (GO:0009055), Molecular Function: iron-sulfur cluster binding (GO:0051536), Molecular Function: 2 iron, 2 sulfur cluster binding (GO:0051537)	Ferredoxin (IPR001041), 2Fe-2S ferredoxin, iron-sulphur binding site (IPR006058), Ferredoxin [2Fe-2S], plant (IPR010241), Beta-grasp fold, ferredoxin-type (IPR012675)
GT_Os01g0736500|mRNA|AK111351|CDS+3'UTR	Os01t0736500-01	Harpin-induced 1 domain containing protein.	rapdb|Os01t0736500-01|ta|TA71771_4530|tc|TC499515	chr01	30718930	30719952	+		Late embryogenesis abundant protein, LEA-14 (IPR004864)
GT_GT_Os_A_Specific_0339481	Os12t0550800-02	Hypothetical protein	ref|Os12t0550800-02|rapDB|Os12t0550800-02|gb|AK102550	chr12	22292956	22294707	-
GT_GT_Os_A_Specific_0109062	Os02t0251800-00	VQ domain containing protein	ref|Os02t0251800-00|rapDB|Os02t0251800-00	chr02	8539273	8539623	-		VQ (IPR008889)
GT_Os11g0444700|mRNA|AK066452|CDS+3'UTR	Os11t0444700-01	Octicosapeptide/Phox/Bem1p domain containing protein.	rapdb|Os11t0444700-01|ta|TA37155_4530|ta|CI420933|ta|CR280766	chr11	14705242	14706300	+	Molecular Function: protein binding (GO:0005515)	Phox/Bem1p (IPR000270)
GT_Os06g0676700|mRNA|AK121588|CDS+3'UTR	Os06t0676700-02	Similar to High pI alpha-glucosidase.	rapdb|Os06t0676700-02|rapdb|Os06t0676700-01|gb|AK105449|ta|TA36212_4530	chr06	28100871	28105861	+	Biological Process: carbohydrate metabolic process (GO:0005975), Biological Process: metabolic process (GO:0008152), Molecular Function: catalytic activity (GO:0003824), Molecular Function: hydrolase activity, hydrolyzing O-glycosyl compounds (GO:0004553), Molecular Function: carbohydrate binding (GO:0030246)	Glycoside hydrolase, family 31 (IPR000322), Glycoside hydrolase-type carbohydrate-binding (IPR011013), Aldolase-type TIM barrel (IPR013785), Glycoside hydrolase, superfamily (IPR017853)
GT_Os02g0202800|mRNA|AK109243|CDS+3'UTR	Os02t0202800-02	Hypothetical conserved gene.	rapdb|Os02t0202800-02|ta|TA51264_4530	chr02	5753212	5753676	-
GT_Os12g0503000|mRNA|AK109368|CDS+3'UTR	Os12t0503000-05	Similar to Allantoin permease.	rapdb|Os12t0503000-05|rapdb|Os12t0503000-02|rapdb|Os12t0503000-03|rapdb|Os12t0503000-01	chr12	19180943	19185732	-		Ureide permease (IPR009834)
GT_Os05g0537100|COMBINER_EST|CI430861|0	Os05t0537100-00	WRKY transcription factor 10.	rapdb|Os05t0537100-00|gb|NM_001062701|ta|TA56300_4530|ta|AU093050	chr05	26682661	26684165	+	Biological Process: regulation of transcription, DNA-dependent (GO:0006355), Molecular Function: sequence-specific DNA binding transcription factor activity (GO:0003700), Molecular Function: sequence-specific DNA binding (GO:0043565)	DNA-binding WRKY (IPR003657)
GT_Os02g0173200|mRNA|AK068418|CDS+3'UTR	Os02t0173200-01	VQ domain containing protein.	rapdb|Os02t0173200-01|gb|AK068418|ta|TA64048_4530|tc|TC505682	chr02	4008991	4010136	+		VQ (IPR008889)
GT_Os10g0208500|mRNA|AK065698|CDS+3'UTR	Os10t0208500-01	Conserved hypothetical protein.	rapdb|Os10t0208500-01	chr10	7685223	7691734	+
GT_Os11g0531700|mRNA|AK099204|CDS+3'UTR	Os11t0531700-02	Similar to nudix hydrolase 13.	rapdb|Os11t0531700-02|rapdb|Os11t0531700-01|ta|TA52655_4530|ta|AU088690	chr11	19353344	19355709	+	Molecular Function: hydrolase activity (GO:0016787)	NUDIX hydrolase domain (IPR000086), NUDIX hydrolase domain-like (IPR015797), NUDIX hydrolase, conserved site (IPR020084)
GT_Os12g0441600|COMBINER_EST|Os12g0441600|8	Os12t0441600-00	Similar to O-methyltransferase ZRP4.	rapdb|Os12t0441600-00|gb|BQ908479|ta|TA69525_4530|ta|BM038833	chr12	14750544	14752232	-	Molecular Function: methyltransferase activity (GO:0008168), Molecular Function: O-methyltransferase activity (GO:0008171), Molecular Function: protein dimerization activity (GO:0046983)	O-methyltransferase, family 2 (IPR001077), Winged helix-turn-helix transcription repressor DNA-binding (IPR011991), Plant methyltransferase dimerisation (IPR012967), O-methyltransferase, COMT, eukaryota (IPR016461)
GT_GT_Os_A_Specific_0003720	Os09t0459400-00	Os09t0459400-00; Os09t0459400-00; Next best Hit: Os02t0682300-01(alignment length 14bp with 100.00%identity)	ref|Os09t0459400-00|rapDB|Os09t0459400-00	chr09	17356244	17357378	-
GT_Os03g0132900|mRNA|AK059871|CDS+3'UTR	Os03t0132900-01	Similar to Chitinase (EC 3.2.1.14) (Fragment).	rapdb|Os03t0132900-01|gb|AF001501|ta|TA45016_4530|ta|OSAF001501	chr03	1860429	1861772	+	Biological Process: carbohydrate metabolic process (GO:0005975), Biological Process: chitin catabolic process (GO:0006032), Biological Process: cell wall macromolecule catabolic process (GO:0016998), Molecular Function: chitinase activity (GO:0004568)	Glycoside hydrolase, family 19, catalytic (IPR000726), Glycoside hydrolase, family 19 (IPR016283), Lysozyme-like domain (IPR023346)
GT_Os03g0132900|mRNA|AK099355|CDS+3'UTR	AF001501	Oryza sativa clone MIRCH38 chitinase mRNA, partial cds [AF001501]	gb|AF001501|ta|TA45016_4530|ta|OSAF001501|tc|TC497476
GT_Os01g0952900|mRNA|AK104991|CDS+3'UTR	Os01t0952900-02	Conserved hypothetical protein.	rapdb|Os01t0952900-02|rapdb|Os01t0952900-01|ta|AA753720
GT_GT_Os_A_Specific_0039400	Os02t0675400-00	Similar to OSIGBa0111L12.2 protein	ref|Os02t0675400-00|rapDB|Os02t0675400-00	chr02	27507087	27511190	-	Biological Process: oxidation-reduction process (GO:0055114), Molecular Function: iron ion binding (GO:0005506), Molecular Function: electron carrier activity (GO:0009055), Molecular Function: oxidoreductase activity, acting on paired donors, with incorporation or reduction of molecular oxygen (GO:0016705), Molecular Function: heme binding (GO:0020037)	Cytochrome P450 (IPR001128), Cytochrome P450, E-class, group I (IPR002401), Cytochrome P450, conserved site (IPR017972)
GT_Os01g0351800|mRNA|AK073503|CDS+3'UTR	Os01t0351800-01	2OG-Fe(II) oxygenase domain containing protein.	rapdb|Os01t0351800-01|gb|AK073503|ta|TA56063_4530|ta|CR288889	chr01	14077661	14080700	+	Biological Process: oxidation-reduction process (GO:0055114), Molecular Function: oxidoreductase activity (GO:0016491), Molecular Function: oxidoreductase activity, acting on paired donors, with incorporation or reduction of molecular oxygen, 2-oxoglutarate as one donor, and incorporation of one atom each of oxygen into both donors (GO:0016706)	Oxoglutarate/iron-dependent oxygenase (IPR005123)
GT_GT_Os_A_Specific_0018086	Os12t0516200-00	Hypothetical protein.	ref|Os12t0516200-00|rapDB|Os12t0516200-00	chr12	20058131	20059545	-
GT_Os06g0229000|mRNA|AK063733|CDS+3'UTR	Os06t0229000-01	Similar to FtsH protease (VAR2) (Zinc dependent protease).	rapdb|Os06t0229000-01|gb|AK063733|gb|CI138206|ta|TA61838_4530	chr06	6701280	6701973	-	Biological Process: proteolysis (GO:0006508), Molecular Function: metalloendopeptidase activity (GO:0004222), Molecular Function: ATP binding (GO:0005524)	Peptidase M41 (IPR000642)
GT_Os05g0169300|mRNA|AK071481|CDS+3'UTR	Os05t0169300-02	Similar to Tryptophan aminotransferase.	rapdb|Os05t0169300-02|ta|TA58320_4530|tc|TC493014	chr05	4153655	4155880	+	Molecular Function: catalytic activity (GO:0003824), Molecular Function: carbon-sulfur lyase activity (GO:0016846), Molecular Function: pyridoxal phosphate binding (GO:0030170)	Allinase, C-terminal (IPR006948), Pyridoxal phosphate-dependent transferase, major region, subdomain 1 (IPR015421), Pyridoxal phosphate-dependent transferase, major region, subdomain 2 (IPR015422), Pyridoxal phosphate-dependent transferase, major domain (IPR015424)
GT_GT_Os_A_Specific_0019617	Os01t0359600-00	Os01t0359600-00; Os01t0359600-00; Next best Hit: Os02t0131100-01(alignment length 14bp with 100.00%identity)	ref|Os01t0359600-00|rapDB|Os01t0359600-00	chr01	14587756	14591782	-	Biological Process: defense response (GO:0006952), Molecular Function: protein binding (GO:0005515), Molecular Function: ADP binding (GO:0043531)	Disease resistance protein (IPR000767), Leucine-rich repeat (IPR001611), NB-ARC (IPR002182)
GT_Os01g0516600|mRNA|AY323487|CDS+3'UTR	Os01t0516600-02	Similar to Stable protein 1. ]	rapdb|Os01t0516600-02|tc|NP831097|ta|AY323487|ta|BX928192	chr01	18284632	18287130	+		Dimeric alpha-beta barrel (IPR011008), Stress responsive alpha-beta barrel (IPR013097)
GT_Os04g0518600|mRNA|AK063087|CDS+3'UTR	Os04t0518600-01	Hypothetical protein	rapdb|Os04t0518600-01|ta|TA58406_4530|tc|TC507916	chr04	25943381	25944083	-
GT_Os01g0273800|mRNA|AK109645|CDS+3'UTR	Os01t0273800-01	FAD-dependent pyridine nucleotide-disulphide oxidoreductase domain containing protein.	rapdb|Os01t0273800-01|gb|AK109645|tc|TC494577	chr01	9488825	9493964	+	Biological Process: oxidation-reduction process (GO:0055114), Molecular Function: flavin-containing monooxygenase activity (GO:0004499), Molecular Function: oxidoreductase activity (GO:0016491), Molecular Function: flavin adenine dinucleotide binding (GO:0050660), Molecular Function: NADP binding (GO:0050661)	Pyridine nucleotide-disulphide oxidoreductase, class-II (IPR000103), FAD-dependent pyridine nucleotide-disulphide oxidoreductase (IPR013027), Flavin monooxygenase-like (IPR020946)
GT_GT_Os_A_Specific_0079211	Os10t0510450-00	Hypothetical gene.	ref|Os10t0510450-00|rapDB|Os10t0510450-00
GT_GT_Os_A_Specific_0262361	Os09t0425400-00	Os09t0425400-00; Os09t0425400-00; Next best Hit: Os09t0425500-01(alignment length 55bp with 83.64%identity)	ref|Os09t0425400-00|rapDB|Os09t0425400-00	chr09	15426334	15426911	+
GT_Os11g0175400|mRNA|AK070884|CDS+3'UTR	Os11t0175400-01	Plant neutral invertase family protein.	rapdb|Os11t0175400-01|gb|AK070884|ta|TA49917_4530|ta|BX900758	chr11	3739630	3743522	-	Molecular Function: catalytic activity (GO:0003824)	Plant neutral invertase (IPR006937), Six-hairpin glycosidase-like (IPR008928)
GT_Os01g0909400|mRNA|AK068178|CDS+3'UTR	Os01t0909400-01	Protein of unknown function DUF868, plant family protein.	rapdb|Os01t0909400-01|gb|CT829460|ta|TA53983_4530|ta|TA53984_4530	chr01	39613030	39614338	-		Protein of unknown function DUF868, plant (IPR008586)
GT_Os12g0115100|mRNA|AF017360|CDS+3'UTR	Os12t0115100-00	Nonspecific lipid-transfer protein 1 precursor (LTP 1) (PAPI).	rapdb|Os12t0115100-00|rapdb|Os11t0115400-00|gb|AK070414|ta|TA33526_4530	chr12	737314	738254	+	Biological Process: lipid transport (GO:0006869), Molecular Function: lipid binding (GO:0008289)	Plant lipid transfer protein/Par allergen (IPR000528), Plant lipid transfer protein/seed storage/trypsin-alpha amylase inhibitor (IPR003612), Plant lipid transfer protein/hydrophobic protein, helical domain (IPR013770), Bifunctional inhibitor/plant lipid transfer protein/seed storage (IPR016140)
GT_Os03g0299200|mRNA|AK100767|CDS+3'UTR	Os03t0299200-01	Similar to Alcohol dehydrogenase (Fragment).	rapdb|Os03t0299200-01|gb|AK100767|ta|TA52070_4530|ta|CI422149	chr03	10502015	10503291	+	Biological Process: metabolic process (GO:0008152), Molecular Function: nucleotide binding (GO:0000166), Molecular Function: oxidoreductase activity (GO:0016491)	Short-chain dehydrogenase/reductase SDR (IPR002198), Glucose/ribitol dehydrogenase (IPR002347), NAD(P)-binding domain (IPR016040), Polyketide synthase/Fatty acid synthase, KR (IPR020842)
GT_GT_Os_A_Specific_0031753	Os07t0162600-01	Alpha/beta hydrolase fold-3 domain containing protein	ref|Os07t0162600-01|rapDB|Os07t0162600-01|gb|AK105789
GT_Os03g0150600|mRNA|AK066911|CDS+3'UTR	Os03t0150600-01	Oryza sativa phosphate transporter 1., Phosphate (Pi) homeostasis., Phosphate (Pi) transporter.	rapdb|Os03t0150600-01|rapdb|Os03t0150600-02|gb|CI350403|ta|TA36330_4530	chr03	2807709	2809539	-	Biological Process: phosphate ion transport (GO:0006817), Biological Process: transmembrane transport (GO:0055085), Cellular Component: integral to membrane (GO:0016021), Molecular Function: inorganic phosphate transmembrane transporter activity (GO:0005315), Molecular Function: transmembrane transporter activity (GO:0022857)	Phosphate permease (IPR004738), General substrate transporter (IPR005828), Major facilitator superfamily domain, general substrate transporter (IPR016196), Major facilitator superfamily domain (IPR020846)
GT_GT_Os_A_Specific_0001757	Os10t0443950-00	Os10t0443950-00; Os10t0443950-00; Next best Hit: Os02t0563150-00(alignment length 24bp with 95.83%identity)	ref|Os10t0443950-00|rapDB|Os10t0443950-00
GT_Os10g0491000|mRNA|AK059607|CDS+3'UTR	Os10t0491000-01	Plant Basic Secretory Protein family protein.	rapdb|Os10t0491000-01|gb|AK100816|ta|TA48852_4530|ta|CI394819	chr10	18640397	18641882	+		Uncharacterised protein family, basic secretory protein (IPR007541)
GT_Os01g0198900|mRNA|AK060553|CDS+3'UTR	Os01t0198900-01	Conserved hypothetical protein.	rapdb|Os01t0198900-01|rapdb|Os01t0198900-03|gb|CT854397|ta|TA50191_4530	chr01	5373630	5374681	+		Polyketide cyclase/dehydrase (IPR019587), START-like domain (IPR023393)
GT_Os02g0122600|COMBINER_EST|AU184851|6	Os02t0122600-00	EF-Hand type domain containing protein.	rapdb|Os02t0122600-00|gb|CT835299|ta|TA36256_4530|ta|TA36255_4530	chr02	1187089	1187904	-	Molecular Function: calcium ion binding (GO:0005509)	EF-hand-like domain (IPR011992), EF-Hand 1, calcium-binding site (IPR018247), EF-HAND 2 (IPR018249)
GT_Os05g0217700|mRNA|AK061473|CDS+3'UTR	Os05t0217700-01	BURP domain containing protein.	rapdb|Os05t0217700-01|gb|CT847083|ta|TA36182_4530|ta|TA36171_4530	chr05	7249980	7251356	+		BURP (IPR004873)
GT_Os05g0129300|mRNA|X57325|CDS+3'UTR	Os05t0129300-03	Basic/leucine zipper protein.	rapdb|Os05t0129300-03|rapdb|Os05t0129300-02|gb|CT828095|gb|CT828094
GT_Os01g0613800|mRNA|AK110832|CDS+3'UTR	Os01t0613800-01	Peptidase C1A, papain family protein.	rapdb|Os01t0613800-01|gb|AK110832|ta|TA63330_4530|tc|TC496278	chr01	24351308	24353345	-	Biological Process: proteolysis (GO:0006508), Molecular Function: cysteine-type endopeptidase activity (GO:0004197), Molecular Function: cysteine-type peptidase activity (GO:0008234)	Peptidase, cysteine peptidase active site (IPR000169), Peptidase C1A, papain C-terminal (IPR000668), Peptidase C1A, papain (IPR013128), Proteinase inhibitor I29, cathepsin propeptide (IPR013201)
GT_Os05g0387700|COMBINER_EST|Os05g0387700|8	Os05t0387700-02	Protein kinase, core domain containing protein.	rapdb|Os05t0387700-02|ta|CK066783|ta|CR279703|tc|TC506909	chr05	18757360	18759604	+	Biological Process: protein phosphorylation (GO:0006468), Molecular Function: protein kinase activity (GO:0004672), Molecular Function: protein serine/threonine kinase activity (GO:0004674), Molecular Function: ATP binding (GO:0005524), Molecular Function: transferase activity, transferring phosphorus-containing groups (GO:0016772)	Protein kinase, catalytic domain (IPR000719), Serine/threonine-protein kinase, active site (IPR008271), Protein kinase-like domain (IPR011009), Protein kinase, ATP binding site (IPR017441), Serine/threonine-protein kinase-like domain (IPR017442)
GT_Os06g0321900|COMBINER_EST|CI275291|6	CI275291	CI275291 Oryza sativa (japonica cultivar-group) mixed callus (Normalized Library) Oryza sativa (japonica cultivar-group) cDNA clone 077-M139R-D03 3', mRNA sequence [CI275291]	gb|CI275291|gb|AU085919
GT_Os02g0710500|mRNA|AK103360|CDS+3'UTR	Os02t0710500-01	Similar to Receptor protein kinase.	rapdb|Os02t0710500-01|gb|AK103360|ta|TA55127_4530|ta|TA55126_4530	chr02	29429764	29432336	+	Biological Process: protein phosphorylation (GO:0006468), Molecular Function: protein kinase activity (GO:0004672), Molecular Function: protein serine/threonine kinase activity (GO:0004674), Molecular Function: ATP binding (GO:0005524), Molecular Function: transferase activity, transferring phosphorus-containing groups (GO:0016772)	Protein kinase, catalytic domain (IPR000719), Serine-threonine/tyrosine-protein kinase (IPR001245), Serine/threonine-protein kinase, active site (IPR008271), Protein kinase-like domain (IPR011009)
GT_Os10g0534700|mRNA|AK071861|CDS+3'UTR	Os10t0534700-01	Protein of unknown function DUF604 family protein.	rapdb|Os10t0534700-01|ta|TA63212_4530|tc|TC490214	chr10	20796326	20798763	-		Protein of unknown function DUF604 (IPR006740)
GT_Os07g0488200|COMBINER|CI139401|6	TA76974_4530	Rep: Os07g0486700 protein - Oryza sativa subsp. japonica (Rice), partial (89%) [TC491470]	ta|TA76974_4530|tc|TC491470
GT_Os03g0401300|mRNA|AK100334|CDS+3'UTR	Os03t0401300-01	Sucrose synthase 2 (EC 2.4.1.13) (Sucrose-UDP glucosyltransferase 2).	rapdb|Os03t0401300-01|gb|AK100334|ta|TA36372_4530|tc|TC486119	chr03	16301279	16306089	-	Biological Process: sucrose metabolic process (GO:0005985), Biological Process: biosynthetic process (GO:0009058), Molecular Function: sucrose synthase activity (GO:0016157)	Sucrose synthase (IPR000368), Glycosyl transferase, family 1 (IPR001296), Sucrose synthase, plant/cyanobacteria (IPR012820)
GT_Os12g0194900|mRNA|AK069508|CDS+3'UTR	Os12t0194900-01	Similar to Amino acid carrier (Fragment).	rapdb|Os12t0194900-01|gb|AK069508|ta|TA53182_4530|ta|CI342374	chr12	4881038	4884876	+		Amino acid transporter, transmembrane (IPR013057)
GT_GT_Os_A_Specific_0116665	Os01t0946550-00	Hypothetical conserved gene	ref|Os01t0946550-00|rapDB|Os01t0946550-00	chr01	41596822	41597034	-
GT_Os09g0547500|mRNA|AK062595|CDS+3'UTR	Os09t0547500-01	Similar to Lysine decarboxylase-like protein.	rapdb|Os09t0547500-01|gb|AK062595|ta|TA60143_4530|tc|TC503432	chr09	21642728	21644729	+		Cytokinin riboside 5&apos;-monophosphate phosphoribohydrolase LOG (IPR005269)
GT_Os10g0124500|mRNA|AK101708|CDS+3'UTR	Os10t0124500-01	Cyclin-like F-box domain containing protein.	rapdb|Os10t0124500-01|gb|AK101708|ta|TA47895_4530|tc|TC492427	chr10	1556778	1559803	+	Molecular Function: protein binding (GO:0005515)	F-box domain, cyclin-like (IPR001810), F-box domain, Skp2-like (IPR022364)
GT_Os01g0973100|COMBINER|CI447955|0	Os01t0973100-01	Hypothetical conserved gene.	rapdb|Os01t0973100-01|gb|NM_001185833|ta|CI447955|tc|TC493811	chr01	42960110	42964990	+		Glucoamylase, putatuve (IPR004314)
GT_Os01g0215000|mRNA|AK100754|CDS+3'UTR	Os01t0215000-01	Lipase, GDSL domain containing protein.	rapdb|Os01t0215000-01|gb|AK100754|ta|TA65887_4530|ta|CI392530	chr01	6288365	6292301	+	Biological Process: lipid metabolic process (GO:0006629), Molecular Function: hydrolase activity, acting on ester bonds (GO:0016788)	Lipase, GDSL (IPR001087)
GT_Os10g0561800|mRNA|AK065404|CDS+3'UTR	Os10t0561800-01	Similar to homeodomain leucine zipper protein hox1.	rapdb|Os10t0561800-01|ta|TA57522_4530|ta|CI313176|ta|BQ906676	chr10	22152670	22154159	+	Biological Process: transcription, DNA-dependent (GO:0006351), Biological Process: regulation of transcription, DNA-dependent (GO:0006355), Cellular Component: nucleus (GO:0005634), Molecular Function: DNA binding (GO:0003677), Molecular Function: sequence-specific DNA binding transcription factor activity (GO:0003700), Molecular Function: protein binding (GO:0005515), Molecular Function: sequenc…	Homeobox (IPR001356), Leucine zipper, homeobox-associated (IPR003106), HD-ZIP protein, N-terminal (IPR006712), Homeodomain-like (IPR009057), Homeodomain-related (IPR012287), Homeobox, conserved site (IPR017970)
GT_Os03g0439000|mRNA|AK108264|CDS+3'UTR	Os03t0439000-01	Conserved hypothetical protein.	rapdb|Os03t0439000-01|gb|CT831394|ta|TA63878_4530	chr03	18538968	18539959	+
GT_Os10g0456100|COMBINER_EST|CI254028|6	TA61290_4530	Unknown	ta|TA61290_4530|ta|CI578943
GT_GT_Os_A_Specific_0031996	Os08t0136201-00	Os08t0136201-00; Os08t0136201-00; Next best Hit: Os01t0919800-01(alignment length 25bp with 96.00%identity)	ref|Os08t0136201-00|rapDB|Os08t0136201-00
GT_Os03g0125900|mRNA|AK071921|CDS+3'UTR	Os03t0125900-02	Hypothetical conserved gene.	rapdb|Os03t0125900-02|gb|AK071921|ta|TA46605_4530|ta|CB965053	chr03	1484367	1486097	+
GT_Os03g0770000|COMBINER_EST|Os03g0770000|8	Os03t0770000-00	bZIP transcription factor, bZIP-1 domain containing protein.	rapdb|Os03t0770000-00|gb|NM_001057936|tc|TC525712	chr03	31885024	31885617	+	Biological Process: regulation of transcription, DNA-dependent (GO:0006355), Molecular Function: sequence-specific DNA binding transcription factor activity (GO:0003700), Molecular Function: sequence-specific DNA binding (GO:0043565), Molecular Function: protein dimerization activity (GO:0046983)	Basic-leucine zipper (bZIP) transcription factor (IPR004827), bZIP transcription factor, bZIP-1 (IPR011616)
GT_Os02g0717600|COMBINER_EST|CI225214|6	Os02t0717600-01	Similar to predicted protein.	rapdb|Os02t0717600-01|gb|NM_001054469|ta|TA60852_4530|ta|CI259061	chr02	29786242	29789844	-
GT_GT_Os_A_Specific_0078526	Os11t0620200-00	Os11t0620200-00; Os11t0620200-00; Next best Hit: Os01t0738600-01(alignment length 17bp with 100.00%identity)	ref|Os11t0620200-00|rapDB|Os11t0620200-00	chr11	24178763	24179128	+
GT_Os03g0432100|mRNA|AK065739|CDS+3'UTR	Os03t0432100-01	Similar to Orthophosphate dikinase precursor (EC 2.7.9.1).	rapdb|Os03t0432100-01|gb|AJ004965|ta|TA40226_4530|ta|TA40227_4530	chr03	18153151	18160127	-
GT_Os08g0438600|mRNA|AK101476|CDS+3'UTR	Os08t0438600-02	Exostosin-like family protein.	rapdb|Os08t0438600-02|rapdb|Os08t0438600-01|gb|AK101476|ta|TA58964_4530	chr08	21314713	21317645	+	Cellular Component: membrane (GO:0016020)	Exostosin-like (IPR004263)
GT_Os01g0565800|COMBINER_EST|Os01g0565800|8	Os01t0565800-00	Protein of unknown function DUF538 family protein.	rapdb|Os01t0565800-00|gb|CA767341|tc|TC519139	chr01	21628898	21630661	-		Protein of unknown function DUF538 (IPR007493)
GT_Os01g0798800|mRNA|AK064257|CDS+3'UTR	Os01t0798800-01	Protein of unknown function DUF594 family protein.	rapdb|Os01t0798800-01|gb|AK064257|ta|TA60541_4530|tc|TC487413	chr01	33812915	33815127	-		Protein of unknown function DUF594 (IPR007658)
GT_Os02g0275200|mRNA|AK060517|CDS+3'UTR	Os02t0275200-02	Hypothetical conserved gene.	rapdb|Os02t0275200-02	chr02	10088213	10089824	-	Biological Process: cell wall biogenesis (GO:0042546), Cellular Component: membrane (GO:0016020), Molecular Function: galactoside 2-alpha-L-fucosyltransferase activity (GO:0008107)	Xyloglucan fucosyltransferase (IPR004938)
GT_Os02g0153200|mRNA|AK111680|CDS+3'UTR	Os02t0153200-01	Protein kinase, core domain containing protein.	rapdb|Os02t0153200-01|ta|TA61289_4530	chr02	2938046	2941437	-	Biological Process: protein phosphorylation (GO:0006468), Molecular Function: protein kinase activity (GO:0004672), Molecular Function: protein serine/threonine kinase activity (GO:0004674), Molecular Function: protein binding (GO:0005515), Molecular Function: ATP binding (GO:0005524), Molecular Function: transferase activity, transferring phosphorus-containing groups (GO:0016772)	Protein kinase, catalytic domain (IPR000719), Leucine-rich repeat (IPR001611), Serine/threonine-protein kinase, active site (IPR008271), Protein kinase-like domain (IPR011009), Leucine-rich repeat-containing N-terminal, type 2 (IPR013210), Concanavalin A-like lectin/glucanase, subgroup (IPR013320), Protein kinase, ATP binding site (IPR017441), Serine/threonine-protein kinase-like domain (IPR01744…
GT_Os01g0136000|COMBINER_EST|CI053053|0	NM_001048488	Oryza sativa Japonica Group Os01g0136000 (Os01g0136000) mRNA, complete cds [NM_001048488]	gb|NM_001048488|ta|TA36147_4530|ta|CI173585|tc|TC526505
GT_GT_Os_A_Specific_0179793	Os11t0257200-00	Os11t0257200-00; Os11t0257200-00; Next best Hit: Os11t0663800-00(alignment length 22bp with 95.45%identity)	ref|Os11t0257200-00|rapDB|Os11t0257200-00	chr11	8477740	8480044	+
GT_GT_Os_A_Specific_0013903	Os04t0555300-01	Major facilitator superfamily protein	ref|Os04t0555300-01|rapDB|Os04t0555300-01|gb|AK103226	chr04	27783578	27787138	-	Biological Process: transmembrane transport (GO:0055085), Cellular Component: integral to membrane (GO:0016021)	Major facilitator superfamily (IPR011701), Major facilitator superfamily domain, general substrate transporter (IPR016196), Major facilitator superfamily domain (IPR020846)
GT_Os12g0595800|mRNA|AK072425|CDS+3'UTR	Os12t0595800-02	Similar to Protein kinase domain containing protein, expressed.	rapdb|Os12t0595800-02|gb|AK072425|ta|TA53359_4530|tc|TC486959	chr12	25019015	25026459	+
GT_Os06g0272900|COMBINER_EST|CI222751|6	CI222751	Rep: Leaf senescence protein-like - Oryza sativa subsp. japonica (Rice), partial (97%) [TC507053]	ta|CI222751|tc|TC507053
GT_Os04g0556000|mRNA|AK072990|CDS+3'UTR	Os04t0556000-01	ATPase, P-type, K/Mg/Cd/Cu/Zn/Na/Ca/Na/H-transporter domain containing protein	rapdb|Os04t0556000-01|rapdb|Os04t0556000-02|gb|AK072990|ta|TA54587_4530	chr04	27829841	27835486	+	Biological Process: cation transport (GO:0006812), Biological Process: metal ion transport (GO:0030001), Molecular Function: nucleotide binding (GO:0000166), Molecular Function: copper ion binding (GO:0005507), Molecular Function: cation-transporting ATPase activity (GO:0019829), Molecular Function: metal ion binding (GO:0046872), Cellular Component: integral component of membrane (GO:0016021)	P-type ATPase (IPR001757), P-type ATPase, subfamily IB (IPR027256), Heavy metal-associated domain, HMA (IPR006121), Heavy metal-associated domain, copper ion-binding (IPR006122), P-type ATPase, A domain (IPR008250), HAD-like domain (IPR023214), P-type ATPase, cytoplasmic domain N (IPR023299), Heavy-metal-associated, conserved site (IPR017969), P-type ATPase, phosphorylation site (IPR018303)
GT_Os02g0639800|mRNA|AK070367|5'UTR+CDS	Os02t0639800-04	Zinc finger, RING/FYVE/PHD-type domain containing protein.	rapdb|Os02t0639800-04|gb|AK070367|ta|TA44500_4530	chr02	25672275	25675323	-	Molecular Function: protein binding (GO:0005515), Molecular Function: zinc ion binding (GO:0008270)	Zinc finger, RING-type (IPR001841), Zinc finger, RING/FYVE/PHD-type (IPR013083), Zinc finger, RING-type, conserved site (IPR017907), Zinc finger, C3HC4 RING-type (IPR018957)
GT_GT_Os_A_Specific_0046306	Os08t0372850-00	Os08t0372850-00; Os08t0372850-00; Next best Hit: Os08t0170200-00(alignment length 15bp with 100.00%identity)	ref|Os08t0372850-00|rapDB|Os08t0372850-00
GT_Os09g0522000|mRNA|AF300972|CDS+3'UTR	Os09t0522000-01	Dehydration-responsive element-binding protein 1B.	rapdb|Os09t0522000-01|ta|TA53076_4530|ta|CI026635|ta|BI811580	chr09	20395262	20395703	-
GT_GT_Os_A_Specific_0036300	Os01t0714175-00	Os01t0714175-00; Os01t0714175-00; Next best Hit: Os07t0604600-01(alignment length 15bp with 100.00%identity)	ref|Os01t0714175-00|rapDB|Os01t0714175-00	chr01	29683227	29684122	-
GT_Os03g0723700|mRNA|AK101260|CDS+3'UTR	Os03t0723700-01	Conserved hypothetical protein.	rapdb|Os03t0723700-01|ta|TA61442_4530	chr03	29401966	29403115	-
GT_Os11g0156800|mRNA|AK107423|CDS+3'UTR	Os11t0156800-01	Conserved hypothetical protein.	rapdb|Os11t0156800-01|gb|AK107423|ta|TA60237_4530|tc|TC492093	chr11	2697883	2699704	+
GT_Os12g0635500|COMBINER_EST|CI385749|6	Os12t0635500-01	Protein of unknown function DUF266, plant domain containing protein.	rapdb|Os12t0635500-01|gb|NM_001073891|ta|TA68446_4530|ta|CI313154	chr12	27243709	27246146	+	Cellular Component: membrane (GO:0016020), Molecular Function: acetylglucosaminyltransferase activity (GO:0008375)	Glycosyl transferase, family 14 (IPR003406)
GT_Os12g0556200|mRNA|AK102354|CDS+3'UTR	Os12t0556200-01	Calmodulin binding protein-like family protein.	rapdb|Os12t0556200-01|gb|AK102354|ta|TA54554_4530|ta|TA54555_4530	chr12	22628910	22632952	+		Calmodulin binding protein-like (IPR012416)
GT_GT_Os_A_Specific_0081134	Os03t0739000-00	Os03t0739000-00; Os03t0739000-00; Next best Hit: Os05t0418600-00(alignment length 21bp with 100.00%identity)	ref|Os03t0739000-00|rapDB|Os03t0739000-00	chr03	30332186	30332587	+
GT_GT_Os_A_Specific_0064791	Os11t0254701-00	Os11t0254701-00; Os11t0254701-00; Next best Hit: Os07t0258000-01(alignment length 15bp with 100.00%identity)	ref|Os11t0254701-00|rapDB|Os11t0254701-00
GT_Os04g0518800|mRNA|AK069293|CDS+3'UTR	Os04t0518800-01	Similar to Lysine decarboxylase-like protein.	rapdb|Os04t0518800-01|gb|AK069293|ta|TA72556_4530|tc|TC501857	chr04	25959399	25963504	+		Cytokinin riboside 5&apos;-monophosphate phosphoribohydrolase LOG (IPR005269)
GT_Os02g0697400|mRNA|AK105636|CDS+3'UTR	Os02t0697400-01	Similar to 4-coumarate--CoA ligase 1 (EC 6.2.1.12) (4CL 1) (4-coumaroyl-CoA synthase 1) (Clone 4CL14) (Fragment).	rapdb|Os02t0697400-01|rapdb|Os02t0697400-02|gb|AK105636|ta|TA59312_4530	chr02	28677205	28680864	-	Biological Process: metabolic process (GO:0008152), Molecular Function: catalytic activity (GO:0003824)	AMP-dependent synthetase/ligase (IPR000873), AMP-binding, conserved site (IPR020845)
GT_Os04g0103700|mRNA|AK103833|CDS+3'UTR	Os04t0103700-01	Serine/threonine protein kinase-related domain containing protein.	rapdb|Os04t0103700-01|gb|NM_001058536|ta|TA56445_4530|tc|TC534711	chr04	246535	249229	-	Biological Process: protein phosphorylation (GO:0006468), Biological Process: recognition of pollen (GO:0048544), Molecular Function: protein kinase activity (GO:0004672), Molecular Function: protein serine/threonine kinase activity (GO:0004674), Molecular Function: ATP binding (GO:0005524), Molecular Function: sugar binding (GO:0005529), Molecular Function: transferase activity, transferring pho…	Protein kinase, catalytic domain (IPR000719), S-locus glycoprotein (IPR000858), Bulb-type lectin domain (IPR001480), Apple-like (IPR003609), Serine/threonine-protein kinase, active site (IPR008271), Protein kinase-like domain (IPR011009), PAN-2 domain (IPR013227), Protein kinase, ATP binding site (IPR017441), Serine/threonine-protein kinase-like domain (IPR017442), S-receptor-like serine/threonin…
GT_Os08g0509100|mRNA|AK066825|CDS+3'UTR	Os08t0509100-01	Similar to Lipoxygenase, chloroplast precursor (EC 1.13.11.12).	rapdb|Os08t0509100-01|gb|AK066825|ta|TA41923_4530|ta|CI440008	chr08	25241037	25250038	+	Biological Process: oxidation-reduction process (GO:0055114), Molecular Function: iron ion binding (GO:0005506), Molecular Function: protein binding (GO:0005515), Molecular Function: lipoxygenase activity (GO:0016165), Molecular Function: oxidoreductase activity, acting on single donors with incorporation of molecular oxygen, incorporation of two atoms of oxygen (GO:0016702), Molecular Function: …	Lipoxygenase (IPR000907), Lipoxygenase, LH2 (IPR001024), Lipoxygenase, plant (IPR001246), Lipase/lipooxygenase, PLAT/LH2 (IPR008976), Lipoxygenase, C-terminal (IPR013819), Lipoxygenase, iron binding site (IPR020833), Lipoxygenase, conserved site (IPR020834)
GT_Os11g0427800|mRNA|AK061288|CDS+3'UTR	Os11t0427800-01	Similar to Lipid transfer protein LPT III.	rapdb|Os11t0427800-01|ta|TA33561_4530|ta|AU161673|ta|AU161576	chr11	13668526	13669487	+	Biological Process: lipid transport (GO:0006869), Molecular Function: lipid binding (GO:0008289)	Plant lipid transfer protein/Par allergen (IPR000528), Plant lipid transfer protein/seed storage/trypsin-alpha amylase inhibitor (IPR003612), Plant lipid transfer protein/hydrophobic protein, helical domain (IPR013770), Bifunctional inhibitor/plant lipid transfer protein/seed storage (IPR016140)
GT_Os01g0144800|mRNA|AK110697|CDS+3'UTR	Os01t0144800-01	Conserved hypothetical protein.	rapdb|Os01t0144800-01|gb|AK110697|ta|TA76731_4530|tc|TC558819	chr01	2414271	2415072	+		Protein of unknown function DUF3681 (IPR022149)
GT_Os09g0538000|mRNA|AK109411|CDS+3'UTR	Os09t0538000-03	RNase S-like protein.	rapdb|Os09t0538000-03|rapdb|Os09t0538000-01|rapdb|Os09t0538000-05|rapdb|Os09t0538000-04
GT_Os05g0324700|mRNA|AK063581|CDS+3'UTR	Os05t0324700-01	Conserved hypothetical protein.	rapdb|Os05t0324700-01|gb|CT829837|ta|TA32047_4530|ta|CI446286	chr05	15077683	15078347	-
GT_Os01g0841700|mRNA|U95135|CDS+3'UTR	Os01t0841700-01	Similar to Isoform ERG1b of Elicitor-responsive protein 1.	rapdb|Os01t0841700-01|ta|TA49035_4530|ta|CI536782|tc|TC500766	chr01	36135911	36137281	+	Molecular Function: protein binding (GO:0005515)	C2 calcium-dependent membrane targeting (IPR000008), C2 calcium/lipid-binding domain, CaLB (IPR008973), C2 membrane targeting protein (IPR018029)
GT_GT_Os_A_Specific_0009287	Os10t0197000-00	Hypothetical conserved gene	ref|Os10t0197000-00|rapDB|Os10t0197000-00	chr10	6736206	6739956	-		Protein of unknown function DUF3615 (IPR022059)
GT_Os05g0549800|COMBINER_EST|CI554510|6	Os05t0549800-01	Similar to DNA-binding protein RAV1.	rapdb|Os05t0549800-01|ta|TA62252_4530|ta|CX115118|tc|TC494767	chr05	27303137	27304314	+	Biological Process: regulation of transcription, DNA-dependent (GO:0006355), Molecular Function: DNA binding (GO:0003677), Molecular Function: sequence-specific DNA binding transcription factor activity (GO:0003700)	Pathogenesis-related transcriptional factor/ERF, DNA-binding (IPR001471), Transcriptional factor B3 (IPR003340), DNA-binding pseudobarrel domain (IPR015300), DNA-binding, integrase-type (IPR016177)
GT_GT_Os_A_Specific_0056646	Os08t0426100-00	Os08t0426100-00; Os08t0426100-00; Next best Hit: Os01t0180000-01(alignment length 18bp with 100.00%identity)	ref|Os08t0426100-00|rapDB|Os08t0426100-00	chr08	20480087	20481526	-
GT_Os02g0589000|mRNA|AK066288|CDS+3'UTR	Os02t0589000-01	Lecithin:cholesterol acyltransferase family protein.	rapdb|Os02t0589000-01|gb|AK066288|ta|TA43151_4530|ta|CI321640	chr02	22722799	22733189	-	Biological Process: lipid metabolic process (GO:0006629), Molecular Function: O-acyltransferase activity (GO:0008374)	Lecithin:cholesterol/phospholipid:diacylglycerol acyltransferase (IPR003386)
GT_GT_Os_A_Specific_0021833	Os10t0358900-00	Os10t0358900-00; Os10t0358900-00; Next best Hit: Os10t0198100-01(alignment length 14bp with 100.00%identity)	ref|Os10t0358900-00|rapDB|Os10t0358900-00	chr10	11007256	11009850	-
GT_Os12g0624400|COMBINER|CI481833|6	Os12t0624400-01	Hypothetical conserved gene.	rapdb|Os12t0624400-01|gb|CI481833|gb|AK288050	chr12	26672423	26673742	+		Protein of unknown function DUF1677, Oryza sativa (IPR012871)
GT_Os01g0206800|mRNA|AY332472|CDS+3'UTR	Os01t0206800-01	Protein kinase, core domain containing protein.	rapdb|Os01t0206800-01|gb|AK100525|ta|TA59001_4530|ta|CI534036	chr01	5814827	5819207	-	Biological Process: protein phosphorylation (GO:0006468), Molecular Function: protein kinase activity (GO:0004672), Molecular Function: protein binding (GO:0005515), Molecular Function: ATP binding (GO:0005524), Molecular Function: transferase activity, transferring phosphorus-containing groups (GO:0016772)	Protein kinase, catalytic domain (IPR000719), Serine-threonine/tyrosine-protein kinase (IPR001245), Leucine-rich repeat (IPR001611), Protein kinase-like domain (IPR011009), Leucine-rich repeat-containing N-terminal, type 2 (IPR013210)
GT_Os03g0114700|mRNA|AK070345|UTR	Os03t0114700-01	Non-protein coding transcript.	rapdb|Os03t0114700-01|gb|AK070345|ta|TA57443_4530|ta|TA57444_4530	chr03	837760	841532	-
GT_GT_Os_A_Specific_0032462	Os08t0183700-00	Os08t0183700-00; Os08t0183700-00; Next best Hit: Os02t0755900-01(alignment length 22bp with 95.45%identity)	ref|Os08t0183700-00|rapDB|Os08t0183700-00	chr08	4891365	4891640	+
GT_Os07g0250900|mRNA|AK107935|CDS+3'UTR	Os07t0250900-01	Harpin-induced 1 domain containing protein.	rapdb|Os07t0250900-01|gb|AK107935|ta|TA64523_4530|tc|TC505966	chr07	8382164	8383056	-		Late embryogenesis abundant protein, LEA-14 (IPR004864)
GT_Os11g0705800|COMBINER_EST|Os11g0705800|8	TC508886	Rep: Os11g0705800 protein - Oryza sativa subsp. japonica (Rice), complete [TC508886]	tc|TC508886
GT_GT_Os_A_Specific_0023516	Os12t0503000-03	Similar to Ureide permease 4.; Next bes	ref|Os12t0503000-03|rapDB|Os12t0503000-03|gb|AK061171	chr12	19180914	19185884	-		Ureide permease (IPR009834)
GT_GT_Os_A_Specific_0000368	Os01t0801901-00	Hypothetical conserved gene	ref|Os01t0801901-00|rapDB|Os01t0801901-00	chr01	33961844	33963347	+	Biological Process: regulation of transcription, DNA-dependent (GO:0006355), Molecular Function: sequence-specific DNA binding transcription factor activity (GO:0003700), Molecular Function: sequence-specific DNA binding (GO:0043565), Molecular Function: protein dimerization activity (GO:0046983)	Basic-leucine zipper (bZIP) transcription factor (IPR004827), Basic leucine zipper (IPR011700)
GT_Os08g0369300|COMBINER_EST|Os08g0369300|8	NM_001068190	Oryza sativa Japonica Group Os08g0369300 (Os08g0369300) mRNA, complete cds [NM_001068190]	gb|NM_001068190|tc|NP13031288
GT_Os10g0490800|COMBINER_EST|Os10g0490800|8	Os10t0490800-00	Similar to NtPRp27	rapdb|Os10t0490800-00|gb|CT843527|ta|CF964690	chr10	18635437	18636123	-		Uncharacterised protein family, basic secretory protein (IPR007541)
GT_GT_Os_A_Specific_0013873	Os03t0604566-01	Conserved hypothetical protein.	ref|Os03t0604566-01|rapDB|Os03t0604566-01|gb|AK243233	chr03	22667960	22669203	+
GT_Os03g0124500|mRNA|AK119960|CDS+3'UTR	Os03t0124500-01	Conserved hypothetical protein.	rapdb|Os03t0124500-01|gb|CT833102|ta|TA60997_4530|tc|TC502091	chr03	1419786	1420939	+
GT_Os11g0121500|mRNA|AK102976|CDS+3'UTR	Os11t0121500-01	Protein kinase-like domain containing protein.	rapdb|Os11t0121500-01|ta|TA55202_4530|ta|TA79194_4530|tc|TC513952	chr11	959445	963088	-
GT_Os02g0275200|mRNA|AK071664|CDS+3'UTR	Os02t0275200-01	Xyloglucan fucosyltransferase family protein.	rapdb|Os02t0275200-01|rapdb|Os02t0275200-02|gb|AK071664|ta|TA54837_4530	chr02	10088244	10094968	-	Biological Process: cell wall biogenesis (GO:0042546), Cellular Component: membrane (GO:0016020), Molecular Function: galactoside 2-alpha-L-fucosyltransferase activity (GO:0008107)	Xyloglucan fucosyltransferase (IPR004938)
GT_GT_Os_A_Specific_0149279	Os07t0119550-00	Os07t0119550-00; Os07t0119550-00; Next best Hit: Os09t0562200-00(alignment length 14bp with 100.00%identity)	ref|Os07t0119550-00|rapDB|Os07t0119550-00	chr07	1059869	1060744	+
GT_Os04g0268700|mRNA|AK111277|CDS+3'UTR	Os04t0268700-01	Eggshell protein family protein.	rapdb|Os04t0268700-01|gb|AK111277|ta|TA66259_4530|tc|TC504756	chr04	11130544	11131484	+
GT_GT_Os_A_Specific_0597346	Os07t0148301-00	Os07t0148301-00; Os07t0148301-00; Next best Hit: Os04t0164701-01(alignment length 19bp with 100.00%identity)	ref|Os07t0148301-00|rapDB|Os07t0148301-00
GT_Os11g0682500|mRNA|AK120734|CDS+3'UTR	AK120734	Oryza sativa Japonica Group cDNA clone:J023003D18, full insert sequence [AK120734]	gb|AK120734|gb|CI271162|gb|CI270179|ta|TA56126_4530
GT_Os09g0538000|mRNA|AK104456|CDS+3'UTR	Os09t0538000-02	RNase S-like protein.	rapdb|Os09t0538000-02|rapdb|Os09t0538000-03|rapdb|Os09t0538000-01|rapdb|Os09t0538000-05
GT_Os11g0200900|COMBINER|CI138195|6	TC553362	Unknown	tc|TC553362|tc|TC484710
GT_GT_Os_A_Specific_0015915	Os01t0611800-00	Os01t0611800-00; Os01t0611800-00; Next best Hit: Os01t0969700-01(alignment length 15bp with 100.00%identity)	ref|Os01t0611800-00|rapDB|Os01t0611800-00	chr01	24238687	24238989	+
GT_Os01g0949300|mRNA|AK058802|CDS+3'UTR	Os01t0949300-01	EF-Hand type domain containing protein	rapdb|Os01t0949300-01|rapdb|Os01t0949300-02|gb|CF992832|ta|TA39178_4530	chr01	41818382	41819282	+	Molecular Function: calcium ion binding (GO:0005509)	Calcium-binding EF-hand (IPR002048), EF-hand-like domain (IPR011992), EF-Hand 1, calcium-binding site (IPR018247), EF-hand (IPR018248), EF-HAND 2 (IPR018249)
GT_GT_Os_A_Specific_0071358	Os06t0183600-00	Os06t0183600-00; Os06t0183600-00; Next best Hit: Os12t0165600-01(alignment length 19bp with 100.00%identity)	ref|Os06t0183600-00|rapDB|Os06t0183600-00	chr06	4161337	4162797	+	Biological Process: exocytosis (GO:0006887), Cellular Component: exocyst (GO:0000145)	Exo70 exocyst complex subunit (IPR004140), Cullin repeat-like-containing domain (IPR016159)
GT_Os06g0239100|COMBINER_EST|CI042552|0	Os06t0239100-01	Peptidase M10A and M12B, matrixin and adamalysin family protein.	rapdb|Os06t0239100-01|gb|AK287609|ta|TA58185_4530|tc|TC495705	chr06	7224948	7226317	+	Biological Process: proteolysis (GO:0006508), Biological Process: metabolic process (GO:0008152), Cellular Component: extracellular matrix (GO:0031012), Molecular Function: metalloendopeptidase activity (GO:0004222), Molecular Function: metallopeptidase activity (GO:0008237), Molecular Function: zinc ion binding (GO:0008270)	Peptidase M10, metallopeptidase (IPR001818), Peptidoglycan binding-like (IPR002477), Peptidase, metallopeptidase (IPR006026), Peptidase M10A, matrix metallopeptidase (IPR021190), Metallopeptidase, catalytic domain (IPR024079)
GT_Os04g0407300|mRNA|AK121980|CDS+3'UTR	Os04t0407300-02	Hypothetical protein.	rapdb|Os04t0407300-02|rapdb|Os04t0407300-01|gb|AK121980|gb|AK101793	chr04	20187932	20189402	-
GT_Os02g0101500|mRNA|AK072105|CDS+3'UTR	Os02t0101500-02	Similar to NADH-dependent hydroxypyruvate reductase (EC 1.1.1.29) (Fragment).	rapdb|Os02t0101500-02|gb|AK072105|ta|TA34323_4530|tc|TC492456	chr02	78483	82880	-	Biological Process: metabolic process (GO:0008152), Biological Process: oxidation-reduction process (GO:0055114), Molecular Function: nucleotide binding (GO:0000166), Molecular Function: oxidoreductase activity, acting on the CH-OH group of donors, NAD or NADP as acceptor (GO:0016616), Molecular Function: cofactor binding (GO:0048037), Molecular Function: NAD binding (GO:0051287)	D-isomer specific 2-hydroxyacid dehydrogenase, catalytic domain (IPR006139), D-isomer specific 2-hydroxyacid dehydrogenase, NAD-binding (IPR006140), NAD(P)-binding domain (IPR016040)
GT_Os01g0198900|mRNA|AK099171|CDS+3'UTR	Os01t0198900-02	Conserved hypothetical protein.	rapdb|Os01t0198900-02|rapdb|Os01t0198900-01|rapdb|Os01t0198900-03|gb|CT854397	chr01	5373712	5374663	+		Polyketide cyclase/dehydrase (IPR019587), START-like domain (IPR023393)
GT_Os05g0355300|COMBINER_EST|Os05g0355300|8	NP13024758	GB	tc|NP13024758
GT_GT_Os_A_Specific_0292811	Os12t0473700-00	Os12t0473700-00; Os12t0473700-00; Next best Hit: Os03t0156000-00(alignment length 16bp with 100.00%identity)	ref|Os12t0473700-00|rapDB|Os12t0473700-00	chr12	17063128	17063568	-
GT_Os12g0630100|mRNA|AK069182|CDS+3'UTR	Os12t0630100-01	Similar to Thaumatin-like protein precursor.	rapdb|Os12t0630100-01|gb|CT858469|ta|TA40649_4530|ta|CB685893	chr12	26956203	26956894	-		Thaumatin (IPR001938), Thaumatin, conserved site (IPR017949)
GT_Os03g0663400|mRNA|AK102798|CDS+3'UTR	Os03t0663400-01	Similar to Thaumatin-like protein.	rapdb|Os03t0663400-01|rapdb|Os03t0663400-03|rapdb|Os03t0663400-02|ta|TA41961_4530
GT_Os02g0560600|COMBINER|CI262881|6	Os02t0559800-01	E3 ubiquitin ligase EL5 (EC 6.3.2.-).	rapdb|Os02t0559800-01|rapdb|Os02t0560200-01|rapdb|Os02t0560600-01|rapdb|Os02t0561000-01	chr02	21250083	21251343	-	Molecular Function: protein binding (GO:0005515), Molecular Function: zinc ion binding (GO:0008270)	Zinc finger, RING-type (IPR001841), Zinc finger, RING/FYVE/PHD-type (IPR013083), Zinc finger, RING-H2-type (IPR024766)
GT_Os03g0657400|COMBINER_EST|AU057193|6	AU057193	AU057193 Oryza sativa mature leaf Nipponbare Oryza sativa (japonica cultivar-group) cDNA clone S21232_2Z, mRNA sequence [AU057193]	gb|AU057193
GT_GT_Os_A_Specific_0077060	Os02t0495350-00	Os02t0495350-00; Os02t0495350-00; Next best Hit: Os06t0209550-00(alignment length 22bp with 95.45%identity)	ref|Os02t0495350-00|rapDB|Os02t0495350-00	chr02	17404790	17405149	+
GT_Os01g0902700|COMBINER_EST|CI533986|4	Os01t0902700-01	Similar to Peptide transporter PTR2.	rapdb|Os01t0902700-01|gb|NM_001051653|ta|TA56971_4530|ta|CI532286	chr01	39307443	39310557	+	Biological Process: oligopeptide transport (GO:0006857), Cellular Component: membrane (GO:0016020), Molecular Function: transporter activity (GO:0005215)	Oligopeptide transporter (IPR000109), Major facilitator superfamily domain, general substrate transporter (IPR016196)
GT_Os06g0547100|COMBINER_EST|CI269960|6	CI269960	CI269960 Oryza sativa (japonica cultivar-group) supermix Oryza sativa (japonica cultivar-group) cDNA clone 074-M128R-B11 3', mRNA sequence [CI269960]	gb|CI269960|ta|TA79396_4530|tc|TC497750
GT_GT_Os_A_Specific_0006787	Os06t0656500-01	Similar to 4-coumarate--CoA ligase 1	ref|Os06t0656500-01|rapDB|Os06t0656500-01|gb|AK068985	chr06	26943193	26949889	-	Biological Process: metabolic process (GO:0008152), Molecular Function: catalytic activity (GO:0003824)	AMP-dependent synthetase/ligase (IPR000873), AMP-binding, conserved site (IPR020845)
GT_Os01g0699500|mRNA|AK071585|5'UTR+CDS	Os01t0699500-01	Serine/threonine protein kinase domain containing protein.	rapdb|Os01t0699500-01|gb|AK071585|ta|TA54402_4530|ta|CR287493	chr01	28939657	28941009	-	Biological Process: protein phosphorylation (GO:0006468), Molecular Function: protein kinase activity (GO:0004672), Molecular Function: protein serine/threonine kinase activity (GO:0004674), Molecular Function: protein tyrosine kinase activity (GO:0004713), Molecular Function: ATP binding (GO:0005524), Molecular Function: transferase activity, transferring phosphorus-containing groups (GO:0016772)	Protein kinase, catalytic domain (IPR000719), Serine/threonine-protein kinase, catalytic domain (IPR002290), Serine/threonine-protein kinase, active site (IPR008271), Protein kinase-like domain (IPR011009), Protein kinase, ATP binding site (IPR017441), Serine/threonine-protein kinase-like domain (IPR017442), Tyrosine-protein kinase, catalytic domain (IPR020635)
GT_Os01g0893700|COMBINER_EST|Os01g0893700|8	NM_001051600	Oryza sativa Japonica Group Os01g0893700 (Os01g0893700) mRNA, complete cds [NM_001051600]	gb|NM_001051600|tc|TC499112
GT_GT_Os_A_Specific_0002152	Os05t0491200-01	Similar to SNF1 kinase complex anchoring protein (Fragment)	ref|Os05t0491200-01|rapDB|Os05t0491200-01|gb|AK068637	chr05	24137727	24141002	-	Molecular Function: protein binding (GO:0005515)	5-AMP-activated protein kinase, beta subunit, interaction domain (IPR006828)
GT_Os01g0382700|mRNA|AK071607|CDS+3'UTR	Os01t0382700-01	Conserved hypothetical protein.	rapdb|Os01t0382700-01|rapdb|Os01t0382700-02|gb|AK071607|ta|TA53121_4530	chr01	15975326	15980513	+
GT_Os01g0196300|mRNA|AK102964|CDS+3'UTR	Os01t0196300-01	Helix-loop-helix DNA-binding domain containing protein.	rapdb|Os01t0196300-01|ta|TA55915_4530|tc|TC493087	chr01	5201862	5203996	+		Helix-loop-helix DNA-binding (IPR011598)
GT_Os03g0255900|mRNA|AK063057|CDS+3'UTR	Os03t0255900-01	Conserved hypothetical protein	rapdb|Os03t0255900-01|ta|TA59223_4530|tc|TC515395	chr03	8241532	8242113	-
GT_GT_Os_A_Specific_0044062	Os07t0646700-00	Os07t0646700-00; Os07t0646700-00; Next best Hit: Os07t0646200-00(alignment length 30bp with 90.00%identity)	ref|Os07t0646700-00|rapDB|Os07t0646700-00	chr07	27002173	27004378	+	Molecular Function: zinc ion binding (GO:0008270)	Zinc finger, SWIM-type (IPR007527), MULE transposase domain (IPR018289)
GT_GT_Os_A_Specific_0090619	Os01t0592800-00	Os01t0592800-00; Os01t0592800-00; Next best Hit: Os08t0493800-01(alignment length 16bp with 100.00%identity)	ref|Os01t0592800-00|rapDB|Os01t0592800-00	chr01	23173640	23174380	+
GT_GT_Os_A_Specific_0159893	Os05t0526400-01	Reticulon family protein	ref|Os05t0526400-01|rapDB|Os05t0526400-01|gb|AK061354|gb|AK121753	chr05	26180148	26182311	-	Cellular Component: endoplasmic reticulum (GO:0005783)	Reticulon (IPR003388)
GT_Os08g0111200|mRNA|AK073257|CDS+3'UTR	Os08t0111200-02	Similar to predicted protein.	rapdb|Os08t0111200-02|ta|TA30841_4530|ta|TA29693_4530|ta|CI316401	chr08	580320	581527	-	Biological Process: sphingolipid metabolic process (GO:0006665), Cellular Component: integral to membrane (GO:0016021), Molecular Function: catalytic activity (GO:0003824), Molecular Function: glucosylceramidase activity (GO:0004348)	Glucosylceramidase (IPR006775), Six-hairpin glycosidase-like (IPR008928), Six-hairpin glycosidase (IPR012341)
GT_GT_Os_A_Specific_0029094	Os01t0203800-01	Protein of unknown function DUF641, plant domain containing protein.	ref|Os01t0203800-01|rapDB|Os01t0203800-01|gb|AK100265	chr01	5699652	5707756	-		Domain of unknown function DUF641, plant (IPR006943)
GT_Os01g0124100|mRNA|AK062394|CDS+3'UTR	Os01t0124100-01	Proteinase inhibitor I12, Bowman-Birk family protein.	rapdb|Os01t0124100-01|gb|CT829127|ta|TA36280_4530|ta|CI548550	chr01	1345118	1346047	-	Cellular Component: extracellular region (GO:0005576), Molecular Function: serine-type endopeptidase inhibitor activity (GO:0004867)	Proteinase inhibitor I12, Bowman-Birk (IPR000877)
GT_Os02g0821400|mRNA|AK099147|CDS+3'UTR	Os02t0821400-02	Protein kinase, core domain containing protein.	rapdb|Os02t0821400-02|rapdb|Os02t0821400-01|gb|AK112048|ta|TA58140_4530	chr02	35263359	35265370	-	Biological Process: protein phosphorylation (GO:0006468), Molecular Function: protein kinase activity (GO:0004672), Molecular Function: protein serine/threonine kinase activity (GO:0004674), Molecular Function: ATP binding (GO:0005524), Molecular Function: transferase activity, transferring phosphorus-containing groups (GO:0016772)	Protein kinase, catalytic domain (IPR000719), Serine/threonine-protein kinase, active site (IPR008271), Protein kinase-like domain (IPR011009), Protein kinase, ATP binding site (IPR017441), Serine/threonine-protein kinase-like domain (IPR017442)
GT_Os02g0205500|mRNA|AK067907|CDS+3'UTR	Os02t0205500-01	Similar to Fatty acid elongase 1.	rapdb|Os02t0205500-01|gb|AK067907|ta|TA42443_4530|ta|CR282339	chr02	5930298	5933077	-	Biological Process: fatty acid biosynthetic process (GO:0006633), Biological Process: metabolic process (GO:0008152), Biological Process: lipid biosynthetic process (GO:0008610), Cellular Component: membrane (GO:0016020), Molecular Function: catalytic activity (GO:0003824), Molecular Function: transferase activity, transferring acyl groups other than amino-acyl groups (GO:0016747)	Very-long-chain 3-ketoacyl-CoA synthase (IPR012392), FAE1/Type III polyketide synthase-like protein (IPR013601), 3-Oxoacyl-[acyl-carrier-protein (ACP)] synthase III C-terminal (IPR013747), Thiolase-like, subgroup (IPR016038), Thiolase-like (IPR016039)
GT_Os07g0653100|COMBINER|CI428969|3	Os07t0653100-01	Conserved hypothetical protein.	rapdb|Os07t0653100-01|gb|AK241623|ta|TA77423_4530|tc|TC488852	chr07	27424388	27426124	-
GT_Os01g0936600|mRNA|AK071831|UTR	Os01t0936600-01	Hypothetical conserved gene.	rapdb|Os01t0936600-01|ta|TA42463_4530	chr01	41110258	41110976	-
GT_Os06g0671600|mRNA|AK111011|UTR	Os06t0671600-01	Beta tubulin, autoregulation binding site domain containing protein	rapdb|Os06t0671600-01|gb|AK111011|ta|TA75520_4530	chr06	27862160	27862997	+
GT_Os03g0401300|mRNA|AF378187|CDS	Os03t0401300-02	Similar to Sucrose synthase 1	rapdb|Os03t0401300-02|ta|AU065217|ta|BX928662|ta|CX109054	chr03	16301374	16302930	-	Biological Process: sucrose metabolic process (GO:0005985), Biological Process: biosynthetic process (GO:0009058), Molecular Function: sucrose synthase activity (GO:0016157)	Sucrose synthase (IPR000368), Glycosyl transferase, family 1 (IPR001296), Sucrose synthase, plant/cyanobacteria (IPR012820)
GT_GT_Os_A_Specific_0009539	Os12t0508500-00	Os12t0508500-00; Os12t0508500-00; Next best Hit: Os12t0589000-00(alignment length 19bp with 100.00%identity)	ref|Os12t0508500-00|rapDB|Os12t0508500-00	chr12	19546556	19547564	+
GT_GT_Os_A_Specific_0014195	Os02t0715300-01	Conserved hypothetical protein	ref|Os02t0715300-01|rapDB|Os02t0715300-01|gb|AK059816	chr02	29676022	29677029	+
GT_Os01g0543600|COMBINER_EST|CI396297|6	Os01t0543600-01	Cytochrome P450 family protein.	rapdb|Os01t0543600-01|gb|AK240728|ta|TA54348_4530|tc|TC508163	chr01	20124194	20126848	+	Biological Process: oxidation-reduction process (GO:0055114), Molecular Function: iron ion binding (GO:0005506), Molecular Function: electron carrier activity (GO:0009055), Molecular Function: oxidoreductase activity, acting on paired donors, with incorporation or reduction of molecular oxygen (GO:0016705), Molecular Function: heme binding (GO:0020037)	Cytochrome P450 (IPR001128)
GT_Os05g0468900|COMBINER|CI533281|x	Os05t0468900-01	Zinc finger, RING/FYVE/PHD-type domain containing protein.	rapdb|Os05t0468900-01|gb|AK242879|gb|CI094352|ta|TA56849_4530	chr05	23020500	23021600	+	Molecular Function: protein binding (GO:0005515), Molecular Function: zinc ion binding (GO:0008270)	Zinc finger, RING-type (IPR001841), Zinc finger, RING/FYVE/PHD-type (IPR013083), Zinc finger, C3HC4 RING-type (IPR018957)
GT_Os07g0114000|mRNA|AK102668|CDS+3'UTR	Os07t0114000-01	Similar to Protein phosphatase 2C-like.	rapdb|Os07t0114000-01|gb|AK102668|ta|TA61189_4530|tc|TC495453	chr07	780384	781950	-	Biological Process: protein dephosphorylation (GO:0006470), Cellular Component: protein serine/threonine phosphatase complex (GO:0008287), Molecular Function: catalytic activity (GO:0003824), Molecular Function: protein serine/threonine phosphatase activity (GO:0004722)	Protein phosphatase 2C, manganese/magnesium aspartate binding site (IPR000222), Protein phosphatase 2C-like (IPR001932), Protein phosphatase 2C (IPR015655)
GT_Os07g0129200|mRNA|AJ278436|CDS+3'UTR	CA758799	BR030021000_PLATE_D05_36_044.ab1 OA Oryza sativa (japonica cultivar-group) cDNA clone BR030021000_PLATE_D05_36_044.ab1 similar to acidic pathogenesis-related protein 1a precursor - rice gi [CA758799]	gb|CA758799|ta|TA41452_4530|ta|CI024372|tc|TC502084
GT_Os01g0841700|mRNA|U95136|CDS+3'UTR	TA49035_4530	Rep: Isoform ERG1b of A2WWV5 - Oryza sativa subsp. indica (Rice), complete [TC532788]	ta|TA49035_4530|tc|TC532788
GT_GT_Os_A_Specific_0103479	Os10t0117533-00	Hypothetical conserved gene.	ref|Os10t0117533-00|rapDB|Os10t0117533-00	chr10	1116685	1117182	-
GT_Os08g0200600|mRNA|AK105596|CDS+3'UTR	Os08t0200600-01	Similar to NAC-domain containing protein 21/22 (ANAC021) (ANAC022). Splice isoform 2.	rapdb|Os08t0200600-01|rapdb|Os08t0200600-02|gb|AK105596|ta|TA57466_4530	chr08	5846868	5850647	-	Biological Process: regulation of transcription, DNA-dependent (GO:0006355), Molecular Function: DNA binding (GO:0003677)	No apical meristem (NAM) protein (IPR003441)
GT_GT_Os_A_Specific_0035807	Os02t0110300-00	Os02t0110300-00; Os02t0110300-00; Next best Hit: Os06t0626532-00(alignment length 19bp with 100.00%identity)	ref|Os02t0110300-00|rapDB|Os02t0110300-00	chr02	558906	559965	+
GT_Os01g0704300|mRNA|AK068954|CDS+3'UTR	Os01t0704300-01	Conserved hypothetical protein.	rapdb|Os01t0704300-01|gb|AK068954|ta|TA42890_4530|ta|CI323404	chr01	29202204	29203802	-
GT_Os03g0437200|mRNA|AY295345|CDS+3'UTR	Os03t0437200-01	Zinc finger, C2H2-type domain containing protein.	rapdb|Os03t0437200-01|gb|CT852591|ta|TA59209_4530|tc|TC500278	chr03	18435990	18437086	-	Cellular Component: intracellular (GO:0005622), Molecular Function: zinc ion binding (GO:0008270)	Zinc finger, C2H2 (IPR007087), Zinc finger, C2H2-like (IPR015880)
GT_Os02g0668500|mRNA|AK071867|CDS+3'UTR	Os02t0668500-01	Cellular retinaldehyde-binding/triple function, C-terminal domain containing protein.	rapdb|Os02t0668500-01|rapdb|Os02t0668500-02|gb|AK060958|ta|TA40221_4530	chr02	27137236	27138285	-
GT_Os08g0239900|COMBINER_EST|Os08g0239900|8	Os08t0239900-00	Hypothetical conserved gene.	rapdb|Os08t0239900-00|gb|NM_001067865|tc|NP918850|tc|TC493697	chr08	8464913	8469555	+	Molecular Function: sulfotransferase activity (GO:0008146)	Sulfotransferase domain (IPR000863)
GT_GT_Os_A_Specific_0053639	Os07t0196500-00	Os07t0196500-00; Os07t0196500-00; Next best Hit: Os07t0196800-00(alignment length 28bp with 96.43%identity)	ref|Os07t0196500-00|rapDB|Os07t0196500-00	chr07	5228856	5230976	-
GT_GT_Os_A_Specific_0041867	Os05t0137200-01	Similar to P-glycoprotein ABCB5.	ref|Os05t0137200-01|rapDB|Os05t0137200-01|gb|AK061521	chr05	2169601	2171491	+	Biological Process: transport (GO:0006810), Biological Process: transmembrane transport (GO:0055085), Cellular Component: integral to membrane (GO:0016021), Molecular Function: nucleotide binding (GO:0000166), Molecular Function: ATP binding (GO:0005524), Molecular Function: ATPase activity (GO:0016887), Molecular Function: nucleoside-triphosphatase activity (GO:0017111), Molecular Function: ATPa…	ABC transporter, transmembrane domain (IPR001140), ABC transporter-like (IPR003439), ATPase, AAA+ type, core (IPR003593), ABC transporter, transmembrane domain, type 1 (IPR011527), ABC transporter, conserved site (IPR017871), ABC transporter, integral membrane type 1 (IPR017940)
GT_GT_Os_A_Specific_0063340	Os06t0100701-00	Os06t0100701-00; Os06t0100701-00; Next best Hit: Os11t0159500-01(alignment length 16bp with 100.00%identity)	ref|Os06t0100701-00|rapDB|Os06t0100701-00
GT_Os10g0531400|mRNA|AK061233|CDS+3'UTR	Os10t0531400-01	Glutathione S-transferase GST 30 (EC 2.5.1.18).	rapdb|Os10t0531400-01|ta|TA37277_4530|ta|CI344165|ta|AU091513	chr10	20645931	20646880	+	Molecular Function: protein binding (GO:0005515)	Glutathione S-transferase, N-terminal (IPR004045), Glutathione S-transferase, C-terminal (IPR004046), Glutathione S-transferase, C-terminal-like (IPR010987), Thioredoxin-like fold (IPR012336), Glutathione S-transferase/chloride channel, C-terminal (IPR017933)
GT_Os09g0455300|mRNA|AK070458|CDS+3'UTR	Os09t0455300-01	Similar to INDEHISCENT protein.	rapdb|Os09t0455300-01|rapdb|Os09t0455300-02|gb|AK070458|ta|TA58099_4530	chr09	17132211	17133470	+		Helix-loop-helix DNA-binding (IPR011598)
GT_GT_Os_A_Specific_0006750	Os08t0227900-01	Hypothetical conserved gene.	ref|Os08t0227900-01|rapDB|Os08t0227900-01|gb|AK288547	chr08	7803012	7807496	-
GT_Os09g0537700|mRNA|AK104221|CDS+3'UTR	Os09t0537700-02	Ribonuclease T2 family protein.	rapdb|Os09t0537700-02|ta|TA37916_4530|ta|BM419882|ta|CF299238	chr09	21155963	21157945	-
GT_Os06g0571000|COMBINER_EST|CI348391|6	TC521972	Rep: Os06g0571000 protein - Oryza sativa subsp. japonica (Rice), partial (14%) [TC521972]	tc|TC521972
GT_Os02g0818000|mRNA|AK104103|CDS+3'UTR	AK071580	Oryza sativa Japonica Group cDNA clone:J023106O04, full insert sequence [AK071580]	gb|AK071580|ta|TA36705_4530|ta|TA36704_4530|ta|TA36702_4530
GT_GT_Os_A_Specific_0007958	Os11t0137450-00	Os11t0137450-00; Os11t0137450-00; Next best Hit: Os02t0297600-01(alignment length 14bp with 100.00%identity)	ref|Os11t0137450-00|rapDB|Os11t0137450-00	chr11	1743971	1744273	-
GT_Os11g0625900|mRNA|AK065195|CDS+3'UTR	Os11t0625900-01	Protein kinase, core domain containing protein	rapdb|Os11t0625900-01|gb|AK065195|ta|TA50713_4530|ta|CI315529	chr11	24533715	24537481	-	Biological Process: protein phosphorylation (GO:0006468), Molecular Function: protein kinase activity (GO:0004672), Molecular Function: protein serine/threonine kinase activity (GO:0004674), Molecular Function: protein binding (GO:0005515), Molecular Function: ATP binding (GO:0005524), Molecular Function: transferase activity, transferring phosphorus-containing groups (GO:0016772)	Protein kinase, catalytic domain (IPR000719), Leucine-rich repeat (IPR001611), Serine/threonine-protein kinase, active site (IPR008271), Protein kinase-like domain (IPR011009), Leucine-rich repeat-containing N-terminal, type 2 (IPR013210), Concanavalin A-like lectin/glucanase, subgroup (IPR013320), Protein kinase, ATP binding site (IPR017441), Serine/threonine-protein kinase-like domain (IPR01744…
GT_Os03g0367200|mRNA|AK060297|CDS+3'UTR	Os03t0367200-01	Similar to Flavonoid 3',5'-hydroxylase (EC 1.14.13.88) (F3'5'H) (Cytochrome P450 75A2) (CYPLXXVA2) (P-450EG1).	rapdb|Os03t0367200-01|gb|BI796894|ta|TA60726_4530|ta|CI527075	chr03	14387290	14387596	+
GT_Os03g0331700|mRNA|AK109541|CDS+3'UTR	Os03t0331700-01	Similar to Avr9/Cf-9 rapidly elicited protein 31.	rapdb|Os03t0331700-01|ta|CI482320|ta|CI409961
GT_Os02g0550800|mRNA|AK108711|CDS+3'UTR	Os02t0550800-01	Ammonium transporter family protein.	rapdb|Os02t0550800-01|gb|AK108711|ta|TA60856_4530|ta|CR293343	chr02	20734076	20737316	+	Biological Process: ammonium transmembrane transport (GO:0072488), Cellular Component: membrane (GO:0016020), Molecular Function: ammonium transmembrane transporter activity (GO:0008519)	Ammonium transporter (IPR001905), Ammonium transporter, conserved site (IPR018047), Ammonium transporter AmtB-like (IPR024041)
GT_osa-miR530|Os04|5'seq	CK082174	Rep: Regulatory protein-like - Oryza sativa subsp. japonica (Rice), partial (9%) [TC512148]	ta|CK082174|ta|CK040731|ta|CX102661|tc|TC512148
GT_Os10g0503300|COMBINER_EST|CI215191|6	BI812019	C004A05 Oryza sativa mature leaf library induced by M.grisea Oryza sativa cDNA clone C004A05, mRNA sequence [BI812019]	gb|BI812019|ta|TA66364_4530|ta|CI329817|tc|TC520356
GT_GT_Os_A_Specific_0007493	Os11t0599466-01	Hypothetical gene	ref|Os11t0599466-01|rapDB|Os11t0599466-01|gb|AK288345	chr11	22948353	22954688	-
GT_GT_Os_A_Specific_0274351	Os04t0652700-01	Similar to Nuclease I.	ref|Os04t0652700-01|rapDB|Os04t0652700-01|gb|AK106059	chr04	33253920	33256572	+	Biological Process: DNA catabolic process (GO:0006308), Molecular Function: nucleic acid binding (GO:0003676), Molecular Function: endonuclease activity (GO:0004519), Molecular Function: hydrolase activity, acting on ester bonds (GO:0016788)	S1/P1 nuclease (IPR003154), Phospholipase C/P1 nuclease, core (IPR008947)
GT_Os10g0445900|mRNA|AK109236|CDS+3'UTR	Os10t0445900-01	Hypothetical protein.	rapdb|Os10t0445900-01|gb|AK109236|tc|TC515307	chr10	16106220	16107411	+
GT_Os10g0542900|mRNA|AB016497|CDS+3'UTR	Os10t0542900-01	Similar to chitinase.	rapdb|Os10t0542900-01|gb|AK070067|ta|TA43809_4530|ta|TA43810_4530	chr10	21205700	21207611	+	Biological Process: carbohydrate metabolic process (GO:0005975), Biological Process: chitin catabolic process (GO:0006032), Biological Process: cell wall macromolecule catabolic process (GO:0016998), Molecular Function: chitinase activity (GO:0004568)	Glycoside hydrolase, family 19, catalytic (IPR000726), Glycoside hydrolase, family 19 (IPR016283), Lysozyme-like domain (IPR023346)
GT_Os05g0594700|mRNA|AK067992|CDS+3'UTR	Os05t0594700-01	Similar to Hv711N16.16 (Fragment).	rapdb|Os05t0594700-01|gb|AK067992|ta|TA39771_4530|tc|TC537834	chr05	29608188	29616332	+	Cellular Component: membrane (GO:0016020)	Domain of unknown function DUF221 (IPR003864)
GT_Os10g0335000|COMBINER_EST|C99627|6	Os10t0335000-00	Hypothetical conserved gene.	rapdb|Os10t0335000-00|gb|CT850853|ta|C99627|tc|TC502739	chr10	9616694	9618079	+		Plant disease resistance response protein (IPR004265)
GT_Os06g0129100|COMBINER_EST|CI551219|0	Os06t0129100-01	Short-chain dehydrogenase/reductase SDR family protein.	rapdb|Os06t0129100-01|gb|NM_001063213|ta|TA56409_4530|ta|BI812446	chr06	1539031	1542210	+	Biological Process: metabolic process (GO:0008152), Molecular Function: nucleotide binding (GO:0000166), Molecular Function: oxidoreductase activity (GO:0016491)	Short-chain dehydrogenase/reductase SDR (IPR002198), Glucose/ribitol dehydrogenase (IPR002347), NAD(P)-binding domain (IPR016040)
GT_Os02g0611800|mRNA|AK104319|CDS+3'UTR	Os02t0611800-01	Similar to Hydroxyanthranilate hydroxycinnamoyltransferase 3.	rapdb|Os02t0611800-01|gb|CI023505|ta|TA29595_4530|ta|BE228327	chr02	24080704	24084615	+	Molecular Function: transferase activity, transferring acyl groups other than amino-acyl groups (GO:0016747)	Transferase (IPR003480), Chloramphenicol acetyltransferase-like domain (IPR023213)
GT_GT_Os_A_Specific_0017866	Os10t0363400-00	Os10t0363400-00; Os10t0363400-00; Next best Hit: Os07t0413700-01(alignment length 15bp with 100.00%identity)	ref|Os10t0363400-00|rapDB|Os10t0363400-00	chr10	11288138	11288629	+
GT_GT_Os_A_Specific_0156636	Os11t0704525-00	Hypothetical conserved gene.	ref|Os11t0704525-00|rapDB|Os11t0704525-00	chr11	28827956	28828266	-
GT_GT_Os_A_Specific_0054921	Os07t0627200-00	Os07t0627200-00; Os07t0627200-00; Next best Hit: Os11t0586400-00(alignment length 15bp with 100.00%identity)	ref|Os07t0627200-00|rapDB|Os07t0627200-00	chr07	25989495	25991097	+
GT_Os01g0274800|mRNA|AK107461|CDS+3'UTR	Os01t0274800-01	R2R3-type MYB transcription factor., Sugar partitioning into anther., Carbon starved anther.	rapdb|Os01t0274800-01|gb|AK107461|ta|TA64837_4530|tc|TC501756	chr01	9567528	9569192	-	Biological Process: regulation of transcription, DNA-dependent (GO:0006355), Molecular Function: DNA binding (GO:0003677), Molecular Function: protein binding (GO:0005515)	SANT domain, DNA binding (IPR001005), Homeodomain-like (IPR009057), Homeodomain-related (IPR012287), Myb, DNA-binding (IPR014778), Myb transcription factor (IPR015495), Transcription regulator HTH, Myb-type, DNA-binding (IPR017930)
GT_Os03g0133000|mRNA|AK107090|CDS+3'UTR	Os03t0133000-01	Similar to NAC-domain protein 14.	rapdb|Os03t0133000-01|gb|AK107090|ta|TA54303_4530|ta|CR283484	chr03	1862381	1864245	-	Biological Process: regulation of transcription, DNA-dependent (GO:0006355), Molecular Function: DNA binding (GO:0003677)	No apical meristem (NAM) protein (IPR003441)
GT_GT_Os_A_Specific_0102525	Os11t0610000-00	Hypothetical conserved gene	ref|Os11t0610000-00|rapDB|Os11t0610000-00	chr11	23585674	23595238	-	Molecular Function: ADP binding (GO:0043531)	NB-ARC (IPR002182)
GT_GT_Os_A_Specific_0030821	Os06t0698748-01	Similar to cDNA clone:J023083M02, full insert sequence.; Next best Hit: Os06t0547900-01(alignment length 15bp with 100.00%identity)	ref|Os06t0698748-01|rapDB|Os06t0698748-01|gb|AK105781	chr06	29342111	29343523	+
GT_GT_Os_A_Specific_0013405	Os03t0268400-01	Similar to Mannose-1-phosphate guanyltransferase (EC 2.7.7.13) (ATP-mannose-1- phosphate guanylyltransferase) (GDP-mannose pyrophosphorylase) (NDP- hexose pyrophosphorylase).; Next best Hit: Os10t0459900-01(alignment lengt	ref|Os03t0268400-01|rapDB|Os03t0268400-01|gb|AK121972	chr03	8909302	8912790	-	Biological Process: biosynthetic process (GO:0009058), Molecular Function: transferase activity (GO:0016740), Molecular Function: nucleotidyltransferase activity (GO:0016779)	Bacterial transferase hexapeptide repeat (IPR001451), Nucleotidyl transferase (IPR005835), Trimeric LpxA-like (IPR011004)
GT_Os11g0204600|mRNA|AK099643|CDS+3'UTR	Os11t0204600-01	Similar to Glucose-1-phosphate adenylyltransferase large subunit 2, chloroplast precursor (EC 2.7.7.27) (ADP-glucose synthase) (ADP-glucose pyrophosphorylase) (AGPASE S) (Alpha-D-glucose-1-phosphate adenyl transferase).	rapdb|Os11t0204600-01|gb|NM_001073983|ta|TA57317_4530|ta|TA57318_4530	chr11	5276417	5279896	+
GT_Os03g0663400|mRNA|AK102970|CDS+3'UTR	Os03t0663400-02	Similar to Thaumatin-like protein.	rapdb|Os03t0663400-02|ta|TA41961_4530|ta|TA41960_4530|ta|CI404499	chr03	26032958	26033800	-
GT_Os03g0270500|mRNA|AK108185|CDS+3'UTR	Os03t0270500-01	Protein of unknown function DUF668 family protein.	rapdb|Os03t0270500-01|gb|AK108185|gb|CI151426|ta|TA56064_4530	chr03	9039598	9040733	-		Protein of unknown function DUF668 (IPR007700)
GT_Os02g0580300|mRNA|AB100246|CDS	Os02t0580300-02	Similar to 14-3-3 protein 6.	rapdb|Os02t0580300-02|gb|AK068248|ta|TA29653_4530|tc|TC502130	chr02	22333316	22337414	+	Molecular Function: protein domain specific binding (GO:0019904)	14-3-3 protein (IPR000308), 14-3-3 protein, conserved site (IPR023409), 14-3-3 domain (IPR023410)
GT_GT_Os_A_Specific_0017943	Os07t0144732-00	Hypothetical conserved gene.	ref|Os07t0144732-00|rapDB|Os07t0144732-00	chr07	2274921	2276505	+
GT_GT_Os_A_Specific_0099531	Os02t0661900-01	Similar to OSIGBa0143N19.13 protein.	ref|Os02t0661900-01|rapDB|Os02t0661900-01|gb|AK068742	chr02	26799675	26802249	+	Molecular Function: structural molecule activity (GO:0005198)	Major sperm protein (IPR000535), PapD-like (IPR008962)
GT_Os04g0288500|mRNA|AK062593|CDS+3'UTR	Os04t0288500-01	Hypothetical conserved gene.	rapdb|Os04t0288500-01|gb|NM_001186910|ta|TA68350_4530|tc|TC486753	chr04	12534295	12539647	-	Biological Process: protein phosphorylation (GO:0006468), Molecular Function: protein kinase activity (GO:0004672), Molecular Function: protein serine/threonine kinase activity (GO:0004674), Molecular Function: binding (GO:0005488), Molecular Function: ATP binding (GO:0005524), Molecular Function: transferase activity, transferring phosphorus-containing groups (GO:0016772)	Protein kinase, catalytic domain (IPR000719), Legume lectin, beta chain (IPR001220), Serine/threonine-protein kinase, active site (IPR008271), Concanavalin A-like lectin/glucanase (IPR008985), Protein kinase-like domain (IPR011009), Concanavalin A-like lectin/glucanase, subgroup (IPR013320), Protein kinase, ATP binding site (IPR017441), Serine/threonine-protein kinase-like domain (IPR017442), Leg…
GT_Os07g0193200|COMBINER_EST|Os07g0193200|8	Os07t0193200-00	Ankyrin repeat containing protein.	rapdb|Os07t0193200-00|gb|NM_001065640|tc|TC489417	chr07	5030626	5033824	+	Molecular Function: protein binding (GO:0005515)	Ankyrin repeat (IPR002110), Ankyrin repeat-containing domain (IPR020683)
GT_GT_Os_A_Specific_0072687	Os09t0398600-00	Os09t0398600-00; Os09t0398600-00; Next best Hit: Os09t0398701-00(alignment length 48bp with 83.33%identity)	ref|Os09t0398600-00|rapDB|Os09t0398600-00	chr09	13920606	13920869	+
GT_Os01g0186900|mRNA|AK105331|CDS+3'UTR	Os01t0186900-01	Conserved hypothetical protein.	rapdb|Os01t0186900-01|gb|AK105331|ta|TA29757_4530|ta|TA30520_4530	chr01	4646434	4648130	+
GT_Os04g0126900|mRNA|AK121671|CDS+3'UTR	Os04t0126900-01	Conserved hypothetical protein.	rapdb|Os04t0126900-01|ta|TA33917_4530	chr04	1677297	1680389	-
GT_GT_Os_A_Specific_0130973	Os09t0367350-00	Os09t0367350-00; Os09t0367350-00; Next best Hit: Os09t0451000-01(alignment length 18bp with 100.00%identity)	ref|Os09t0367350-00|rapDB|Os09t0367350-00	chr09	12093474	12093910	-
GT_Os04g0517100|mRNA|AF467733|5'UTR+CDS	Os04t0517100-01	Similar to OSIGBa0145M07.4 protein.	rapdb|Os04t0517100-01|gb|CT854768|gb|AK111798|gb|AK288564	chr04	25843041	25844875	-	Biological Process: regulation of transcription, DNA-dependent (GO:0006355), Molecular Function: DNA binding (GO:0003677), Molecular Function: protein binding (GO:0005515)	Homeodomain-like (IPR009057), Homeodomain-related (IPR012287), Myb, DNA-binding (IPR014778), Myb transcription factor (IPR015495), Transcription regulator HTH, Myb-type, DNA-binding (IPR017930)
GT_Os09g0517100|mRNA|AK119460|CDS+3'UTR	Os09t0517100-01	NB-ARC domain containing protein.	rapdb|Os09t0517100-01|ta|TA62172_4530|tc|TC496859	chr09	20157733	20162008	-	Biological Process: defense response (GO:0006952), Molecular Function: ADP binding (GO:0043531)	Disease resistance protein (IPR000767), NB-ARC (IPR002182)
GT_Os01g0858200|mRNA|AK061128|CDS+3'UTR	Os01t0858350-01	Similar to cytochrome P450.	rapdb|Os01t0858350-01|gb|AK100746|gb|AK119283|tc|TC502536	chr01	37097377	37099130	-	Biological Process: oxidation-reduction process (GO:0055114), Molecular Function: iron ion binding (GO:0005506), Molecular Function: electron carrier activity (GO:0009055), Molecular Function: oxidoreductase activity, acting on paired donors, with incorporation or reduction of molecular oxygen (GO:0016705), Molecular Function: heme binding (GO:0020037)	Cytochrome P450 (IPR001128), Cytochrome P450, E-class, group I (IPR002401)
GT_Os02g0465600|COMBINER|CI562093|x	Os02t0465600-01	Kelch-type beta propeller domain containing protein.	rapdb|Os02t0465600-01|gb|AK243626|ta|TA66832_4530|tc|TC494476	chr02	15659380	15660788	-	Molecular Function: protein binding (GO:0005515)	WW/Rsp5/WWP (IPR001202), Galactose oxidase, beta-propeller (IPR015916)
GT_Os06g0142500|COMBINER_EST|Os06g0142500|8	Os06t0142500-00	Similar to Wall-associated kinase 3.	rapdb|Os06t0142500-00|gb|NM_001063304|ta|TA39585_4530|ta|CK084187	chr06	2230033	2233000	+	Biological Process: protein phosphorylation (GO:0006468), Molecular Function: protein kinase activity (GO:0004672), Molecular Function: protein serine/threonine kinase activity (GO:0004674), Molecular Function: protein tyrosine kinase activity (GO:0004713), Molecular Function: calcium ion binding (GO:0005509), Molecular Function: protein binding (GO:0005515), Molecular Function: ATP binding (GO:0…	EGF-type aspartate/asparagine hydroxylation site (IPR000152), Protein kinase, catalytic domain (IPR000719), Serine-threonine/tyrosine-protein kinase (IPR001245), EGF-like calcium-binding (IPR001881), Serine/threonine-protein kinase, catalytic domain (IPR002290), Epidermal growth factor-like (IPR006210), Protein kinase-like domain (IPR011009), Protein kinase, ATP binding site (IPR017441), EGF-like…
GT_Os02g0256500|mRNA|AK109155|CDS+3'UTR	Os02t0256500-01	Conserved hypothetical protein.	rapdb|Os02t0256500-01|gb|AK109155|ta|TA63064_4530|tc|TC516005	chr02	8850623	8851897	+
GT_GT_Os_A_Specific_0003643	Os02t0208400-01	Hypothetical gene	ref|Os02t0208400-01|rapDB|Os02t0208400-01|gb|AK101855	chr02	6070662	6077304	-
GT_Os07g0680600|mRNA|AK103060|CDS+3'UTR	Os07t0680600-01	Conserved hypothetical protein.	rapdb|Os07t0680600-01|rapdb|Os07t0680600-02|gb|AK103060|ta|TA45656_4530	chr07	28848894	28852236	-		Protein of unknown function DUF3133 (IPR021480)
GT_GT_Os_A_Specific_0028267	Os10t0482200-00	Os10t0482200-00; Os10t0482200-00; Next best Hit: Os07t0222200-01(alignment length 30bp with 93.33%identity)	ref|Os10t0482200-00|rapDB|Os10t0482200-00	chr10	18203248	18205758	-
GT_Os08g0495800|mRNA|AF251068|5'UTR+CDS	Os08t0495800-01	Raffinose synthase family protein	rapdb|Os08t0495800-01|rapdb|Os08t0495800-02|gb|AF251068|ta|AK067381	chr08	24475222	24479499	+	Biological Process: metabolic process (GO:0008152), Molecular Function: catalytic activity (GO:0003824)	Raffinose synthase (IPR008811), Aldolase-type TIM barrel (IPR013785), Glycoside hydrolase, superfamily (IPR017853)
GT_Os02g0756100|mRNA|AK060615|CDS+3'UTR	Os02t0756100-01	Conserved hypothetical protein.	rapdb|Os02t0756100-01|gb|AK060615|ta|TA59901_4530|tc|TC524937	chr02	31814339	31815609	-
GT_GT_Os_A_Specific_0037283	Os10t0122300-00	Os10t0122300-00; Os10t0122300-00; Next best Hit: Os10t0122500-00(alignment length 56bp with 83.93%identity)	ref|Os10t0122300-00|rapDB|Os10t0122300-00	chr10	1431142	1432407	+	Molecular Function: transferase activity, transferring acyl groups other than amino-acyl groups (GO:0016747)	Transferase (IPR003480), Chloramphenicol acetyltransferase-like domain (IPR023213)
GT_Os01g0113500|COMBINER_EST|AU166305|7	AU166305	AU166305 Rice callus (2001) Oryza sativa (japonica cultivar-group) cDNA clone C10793, mRNA sequence [AU166305]	gb|AU166305|ta|TA57086_4530|tc|TC523823
GT_Os01g0534900|mRNA|AK103608|CDS+3'UTR	Os01t0534900-01	Similar to Hv711N16.16 (Fragment).	rapdb|Os01t0534900-01|gb|AK103608|gb|CI168431|ta|TA39679_4530	chr01	19394542	19405480	-	Cellular Component: membrane (GO:0016020)	Domain of unknown function DUF221 (IPR003864)
GT_Os07g0598400|mRNA|AK072279|CDS+3'UTR	Os07t0598400-01	Glycoside hydrolase family 79, N-terminal protein.	rapdb|Os07t0598400-01|gb|AK072279|ta|TA73407_4530|tc|TC490168	chr07	24417383	24419441	-	Biological Process: carbohydrate metabolic process (GO:0005975), Cellular Component: membrane (GO:0016020), Molecular Function: catalytic activity (GO:0003824), Molecular Function: hydrolase activity, acting on glycosyl bonds (GO:0016798), Molecular Function: cation binding (GO:0043169)	Glycoside hydrolase, family 79 (IPR005199), Glycoside hydrolase, subgroup, catalytic domain (IPR013781), Glycoside hydrolase, superfamily (IPR017853)
GT_GT_Os_A_Specific_0003107	Os06t0202850-00	Os06t0202850-00; Os06t0202850-00; Next best Hit: Os01t0788500-01(alignment length 14bp with 100.00%identity)	ref|Os06t0202850-00|rapDB|Os06t0202850-00	chr06	5190823	5191470	+
GT_Os08g0428200|mRNA|AJ311051|CDS+3'UTR	Os08t0428200-01	Similar to Myb51 protein.	rapdb|Os08t0428200-01|ta|TA56901_4530|ta|CI415693|tc|TC537050	chr08	20601638	20601971	+
GT_Os07g0680600|mRNA|AK059307|CDS+3'UTR	Os07t0680600-02	Hypothetical conserved gene.	rapdb|Os07t0680600-02|ta|TA45656_4530|tc|TC505715	chr07	28848874	28850108	-		Protein of unknown function DUF3133 (IPR021480)
GT_Os01g0222500|mRNA|AK072778|CDS+3'UTR	Os01t0222500-01	Similar to Vacuolar ATP synthase subunit E (EC 3.6.3.14) (V-ATPase E subunit) (Vacuolar proton pump E subunit).	rapdb|Os01t0222500-01|gb|AK072778|ta|TA57808_4530|ta|CR291880	chr01	6699636	6703371	-	Biological Process: ATP hydrolysis coupled proton transport (GO:0015991), Cellular Component: proton-transporting two-sector ATPase complex, catalytic domain (GO:0033178), Molecular Function: proton-transporting ATPase activity, rotational mechanism (GO:0046961)	ATPase, V1/A1 complex, subunit E (IPR002842)
GT_Os01g0136500|COMBINER_EST|Os01g0136500|8	Os01t0136500-00	Hypothetical protein.	rapdb|Os01t0136500-00|ta|TA65532_4530|tc|TC507571	chr01	1962884	1963627	-
GT_Os04g0608100|mRNA|AK100290|CDS+3'UTR	Os04t0608100-02	Similar to OSIGBa0113I13.15 protein.	rapdb|Os04t0608100-02|rapdb|Os04t0608100-01|gb|AK100290|ta|TA37938_4530	chr04	30764576	30767956	-		Ribosomal protein S5 domain 2-type fold, subgroup (IPR014721)
GT_Os10g0122000|COMBINER_EST|BI305713|7	TA60215_4530	Rep: Os07g0201300 protein - Oryza sativa subsp. japonica (Rice), partial (4%) [TC521712]	ta|TA60215_4530|ta|BI305713|ta|BX929165|tc|TC521712
GT_Os05g0576600|mRNA|AK107732|CDS+3'UTR	Os05t0576600-01	Conserved hypothetical protein.	rapdb|Os05t0576600-01|ta|TA53829_4530	chr05	28710320	28711241	-
GT_Os05g0427400|COMBINER_EST|CI551987|0	CI193504	CI193504 Oryza sativa (japonica cultivar-group) root of seedlings Oryza sativa (japonica cultivar-group) cDNA clone 036-M056R-F02 3', mRNA sequence [CI193504]	gb|CI193504|ta|TA35488_4530|ta|CI345703|tc|TC487049
GT_Os11g0289700|mRNA|AK065302|CDS+3'UTR	AK065302	Oryza sativa Japonica Group cDNA clone:J013002N23, full insert sequence [AK065302]	gb|AK065302|ta|TA44441_4530|ta|CI312742|ta|C99700
GT_Os01g0883800|mRNA|AY114310|CDS	Os01t0883800-01	GIBBERRELLIN 20-OXIDASE 2	rapdb|Os01t0883800-01|gb|CT854985|ta|TA60031_4530|ta|CB633905	chr01	38382385	38385469	+	Biological Process: oxidation-reduction process (GO:0055114), Molecular Function: oxidoreductase activity (GO:0016491), Molecular Function: oxidoreductase activity, acting on paired donors, with incorporation or reduction of molecular oxygen, 2-oxoglutarate as one donor, and incorporation of one atom each of oxygen into both donors (GO:0016706)	Oxoglutarate/iron-dependent oxygenase (IPR005123)
GT_Os01g0864200|COMBINER_EST|CI434014|0	Os01t0864200-01	Conserved hypothetical protein	rapdb|Os01t0864200-01|gb|AK241381|ta|TA69429_4530|tc|TC517750	chr01	37403082	37403883	+

## Sheet: Panicle upregulated_DEGs
ProbeName	GeneName	Description	accessions	Chromosome	Start	End	Strand	GO	InterPro
GT_GT_Os_A_Specific_0169837	Os06t0335600-00	Os06t0335600-00; Os06t0335600-00; Next best Hit: Os01t0584500-00(alignment length 23bp with 91.30%identity)	ref|Os06t0335600-00|rapDB|Os06t0335600-00	chr06	13362903	13363249	-
GT_GT_Os_A_Specific_0149548	Os06t0346201-00	Os06t0346201-00; Os06t0346201-00 Hypothetical conserved gene.; Next best Hit: Os06t0705250-00(alignment length 15bp with 100.00%identity)	ref|Os06t0346201-00|rapDB|Os06t0346201-00	chr06	13888929	13889644	-
GT_Os08g0130100|mRNA|AK120454|CDS+3'UTR	Os08t0130100-01	Zinc finger, LSD1-type domain containing protein.	rapdb|Os08t0130100-01|gb|CI559059|gb|CT830765|ta|TA56405_4530	chr08	1686254	1688804	-		Zinc finger, LSD1-type (IPR005735)
GT_Os12g0515100|COMBINER|CI319170|6	AK065973	Oryza sativa Japonica Group cDNA clone:J013048G07, full insert sequence [AK065973]	gb|AK065973|gb|AK061973|gb|AY438036|gb|BI812493
GT_Os06g0661700|mRNA|AK066945|CDS+3'UTR	Os06t0661700-02	RabGAP/TBC domain containing protein.	rapdb|Os06t0661700-02|ta|TA50105_4530|tc|TC487184	chr06	27265304	27269890	-	Biological Process: regulation of Rab GTPase activity (GO:0032313), Cellular Component: intracellular (GO:0005622), Molecular Function: Rab GTPase activator activity (GO:0005097)	Rab-GAP/TBC domain (IPR000195)
GT_GT_Os_A_Specific_0163397		Metallothionein-like protein		chr01	43047164	43047855	+	Molecular Function: metal ion binding (GO:0046872)	Metallothionein, family 15, plant (IPR000347)
GT_GT_Os_A_Specific_0120476	Os01t0195801-00	Hypothetical conserved gene	ref|Os01t0195801-00|rapDB|Os01t0195801-00	chr01	5149335	5150341	+		Helix-loop-helix DNA-binding (IPR011598)
GT_GT_Os_A_Specific_0032236	Os05t0556000-01	Conserved hypothetical protein.	ref|Os05t0556000-01|rapDB|Os05t0556000-01|gb|AK059050	chr05	27643114	27647653	+	Biological Process: oxidation-reduction process (GO:0055114), Molecular Function: oxidoreductase activity (GO:0016491), Molecular Function: oxidoreductase activity, acting on paired donors, with incorporation or reduction of molecular oxygen, 2-oxoglutarate as one donor, and incorporation of one atom each of oxygen into both donors (GO:0016706)	Oxoglutarate/iron-dependent oxygenase (IPR005123)
GT_Os06g0220500|mRNA|AK063324|CDS+3'UTR	Os06t0220500-01	UDP-glucuronosyl/UDP-glucosyltransferase family protein.	rapdb|Os06t0220500-01|gb|AK063324|ta|TA58612_4530|tc|TC516864	chr06	6205613	6207557	+	Biological Process: metabolic process (GO:0008152), Molecular Function: transferase activity, transferring hexosyl groups (GO:0016758)	UDP-glucuronosyl/UDP-glucosyltransferase (IPR002213)
GT_Os11g0132900|COMBINER_EST|CI443396|6	Os11t0133001-01	Similar to Ser/Thr protein kinase (Fragment).	rapdb|Os11t0133001-01|gb|AK241883|gb|BI812638|ta|TA56481_4530	chr11	1509884	1512419	+	Biological Process: protein phosphorylation (GO:0006468), Biological Process: recognition of pollen (GO:0048544), Molecular Function: protein kinase activity (GO:0004672), Molecular Function: protein serine/threonine kinase activity (GO:0004674), Molecular Function: protein binding (GO:0005515), Molecular Function: ATP binding (GO:0005524), Molecular Function: sugar binding (GO:0005529), Molecula…	Protein kinase, catalytic domain (IPR000719), Epidermal growth factor-like, type 3 (IPR000742), S-locus glycoprotein (IPR000858), Bulb-type lectin domain (IPR001480), Apple-like (IPR003609), Epidermal growth factor-like (IPR006210), Protein kinase-like domain (IPR011009), Protein kinase, ATP binding site (IPR017441), Serine/threonine-protein kinase-like domain (IPR017442), S-receptor-like serine/…
GT_Os12g0123700|COMBINER_EST|CI071913|0	Os12t0123700-00	NAC-domain containing protein 18 (ANAC018) (NO APICAL MERISTEM protein) (AtNAM).	rapdb|Os12t0123700-00|gb|CI260058|gb|NM_001072566|ta|TA38982_4530	chr12	1139158	1141233	+	Biological Process: regulation of transcription, DNA-dependent (GO:0006355), Molecular Function: DNA binding (GO:0003677)	No apical meristem (NAM) protein (IPR003441)
GT_GT_Os_A_Specific_0186948	Os11t0695400-01	Hypothetical conserved gene	ref|Os11t0695400-01|rapDB|Os11t0695400-01|gb|AK288485	chr11	28423279	28427709	-
GT_Os01g0159800|mRNA|AK106292|CDS+3'UTR	Os01t0159800-01	Similar to DNA binding protein.	rapdb|Os01t0159800-01|gb|AK106292|ta|TA51980_4530|tc|TC502568	chr01	3129056	3130649	+		Helix-loop-helix DNA-binding (IPR011598)
GT_Os08g0112300|mRNA|AK070381|CDS+3'UTR	Os08t0112300-01	Transferase family protein.	rapdb|Os08t0112300-01|gb|AK070381|ta|TA59863_4530|tc|TC492087	chr08	655771	657391	-	Molecular Function: transferase activity, transferring acyl groups other than amino-acyl groups (GO:0016747)	Transferase (IPR003480), Chloramphenicol acetyltransferase-like domain (IPR023213)
GT_GT_Os_A_Specific_0109854	Os07t0170066-00	Os07t0170066-00; Os07t0170066-00; Next best Hit: Os07t0170016-01(alignment length 21bp with 100.00%identity)	ref|Os07t0170066-00|rapDB|Os07t0170066-00
GT_GT_Os_A_Specific_0061038	Os03t0305950-01	Similar to Xyloglucan 6-xylosyltransferase (EC 2.4.2.39) (AtXT1).	ref|Os03t0305950-01|rapDB|Os03t0305950-01|gb|AK241375	chr03	10854229	10856874	+
GT_GT_Os_A_Specific_0121596	Os01t0108600-01	Basic helix-loop-helix dimerisation region bHLH domain containing protein	ref|Os01t0108600-01|rapDB|Os01t0108600-01|gb|AK070332	chr01	478384	481099	+		Helix-loop-helix DNA-binding (IPR011598)
GT_Os01g0657800|COMBINER|CI330756|6	CI330756	Unknown	ta|CI330756
GT_GT_Os_A_Specific_0151900	Os12t0443400-00	Os12t0443400-00; Os12t0443400-00; Next best Hit: Os01t0759200-01(alignment length 16bp with 100.00%identity)	ref|Os12t0443400-00|rapDB|Os12t0443400-00
GT_GT_Os_A_Specific_0081309	Os12t0637500-01	Similar to Nitrate and chloride transporter.	ref|Os12t0637500-01|rapDB|Os12t0637500-01|gb|AK240776	chr12	27324604	27326628	-
GT_GT_Os_A_Specific_0122534	Os02t0639800-02	Zinc finger, RING/FYVE/PHD-type domain containing protein.	ref|Os02t0639800-02|rapDB|Os02t0639800-02|gb|AK071904	chr02	25671614	25677225	-	Molecular Function: protein binding (GO:0005515), Molecular Function: zinc ion binding (GO:0008270)	Zinc finger, RING-type (IPR001841), Zinc finger, RING/FYVE/PHD-type (IPR013083), Zinc finger, RING-type, conserved site (IPR017907), Zinc finger, C3HC4 RING-type (IPR018957)
GT_GT_Os_A_Specific_0029472	Os12t0139800-00	Hypothetical conserved gene	ref|Os12t0139800-00|rapDB|Os12t0139800-00	chr12	1929900	1931399	-		Protein of unknown function DUF1677, Oryza sativa (IPR012871)
GT_GT_Os_A_Specific_0017687	Os08t0290200-00	Os08t0290200-00; Os08t0290200-00; Next best Hit: Os02t0517800-00(alignment length 15bp with 100.00%identity)	ref|Os08t0290200-00|rapDB|Os08t0290200-00	chr08	11564027	11565163	+		Protein of unknown function DUF313 (IPR005508)
GT_Os05g0537100|COMBINER_EST|CI430861|0	Os05t0537100-00	WRKY transcription factor 10.	rapdb|Os05t0537100-00|gb|NM_001062701|ta|TA56300_4530|ta|AU093050	chr05	26682661	26684165	+	Biological Process: regulation of transcription, DNA-dependent (GO:0006355), Molecular Function: sequence-specific DNA binding transcription factor activity (GO:0003700), Molecular Function: sequence-specific DNA binding (GO:0043565)	DNA-binding WRKY (IPR003657)
GT_Os01g0295700|mRNA|AK070333|CDS+3'UTR	Os01t0295700-01	Similar to Protein phosphatase-2C	rapdb|Os01t0295700-01|gb|AK070333|ta|TA44801_4530|ta|CI506726	chr01	10805527	10808077	-	Biological Process: protein dephosphorylation (GO:0006470), Cellular Component: protein serine/threonine phosphatase complex (GO:0008287), Molecular Function: catalytic activity (GO:0003824), Molecular Function: protein serine/threonine phosphatase activity (GO:0004722)	Protein phosphatase 2C, manganese/magnesium aspartate binding site (IPR000222), Protein phosphatase 2C-like (IPR001932), Protein phosphatase 2C (IPR015655)
GT_Os07g0606600|mRNA|AK111621|CDS+3'UTR	Os07t0606600-01	Similar to Nuclear factor Y transcription factor subunit B homolog.	rapdb|Os07t0606600-01|rapdb|Os07t0606600-02|gb|AK112118|ta|TA54162_4530	chr07	24921067	24921998	-	Biological Process: regulation of transcription, DNA-dependent (GO:0006355), Cellular Component: intracellular (GO:0005622), Cellular Component: nucleus (GO:0005634), Molecular Function: DNA binding (GO:0003677), Molecular Function: sequence-specific DNA binding (GO:0043565)	Transcription factor, NFYB/HAP3, conserved site (IPR003956), Transcription factor, CBFA/NFYB, DNA topoisomerase (IPR003957), Transcription factor CBF/NF-Y/archaeal histone (IPR003958), Histone-fold (IPR009072)
GT_GT_Os_A_Specific_0074570	Os08t0491300-00	Os08t0491300-00; Os08t0491300-00; Next best Hit: Os08t0491500-00(alignment length 25bp with 96.00%identity)	ref|Os08t0491300-00|rapDB|Os08t0491300-00	chr08	24279068	24280669	-
GT_GT_Os_A_Specific_0061848	Os08t0356600-00	Os08t0356600-00; Os08t0356600-00; Next best Hit: Os08t0253200-00(alignment length 17bp with 100.00%identity)	ref|Os08t0356600-00|rapDB|Os08t0356600-00	chr08	16313305	16313709	+
GT_GT_Os_A_Specific_0069424	Os03t0816950-01	Conserved hypothetical protein	ref|Os03t0816950-01|rapDB|Os03t0816950-01|gb|AK318537	chr03	34260279	34266363	-
GT_Os08g0564000|mRNA|AY100468|CDS	Os08t0564000-01	Oryza sativa phosphate transporter 6., Phosphate (Pi) homeostasis., Phosphate (Pi) transporter.	rapdb|Os08t0564000-01|gb|AK119787|ta|TA67607_4530|tc|TC489808	chr08	28244202	28246028	+	Biological Process: phosphate ion transport (GO:0006817), Biological Process: transmembrane transport (GO:0055085), Cellular Component: integral to membrane (GO:0016021), Molecular Function: inorganic phosphate transmembrane transporter activity (GO:0005315), Molecular Function: transmembrane transporter activity (GO:0022857)	Phosphate permease (IPR004738), General substrate transporter (IPR005828), Major facilitator superfamily domain, general substrate transporter (IPR016196), Major facilitator superfamily domain (IPR020846)
GT_GT_Os_A_Specific_0036851	Os07t0585700-00	Conserved hypothetical protein.	ref|Os07t0585700-00|rapDB|Os07t0585700-00
GT_GT_Os_A_Specific_0003639	Os09t0565150-00	Os09t0565150-00; Os09t0565150-00; Next best Hit: Os03t0283000-00(alignment length 17bp with 100.00%identity)	ref|Os09t0565150-00|rapDB|Os09t0565150-00	chr09	22500981	22504752	-
GT_Os02g0190700|COMBINER_EST|AU085840|6	AU085840	AU085840 Rice callus Oryza sativa (japonica cultivar-group) cDNA clone C2430, mRNA sequence [AU085840]	gb|AU085840|ta|TA75254_4530|tc|TC556785
GT_Os07g0575900|mRNA|AK105640|CDS+3'UTR	Os07t0575900-01	Protein of unknown function DUF946, plant family protein	rapdb|Os07t0575900-01|gb|AK105640|ta|TA46204_4530|ta|BI813505	chr07	23299573	23301820	+		Vacuolar protein sorting-associated protein 62 (IPR009291)
GT_Os09g0457400|mRNA|AK099392|CDS+3'UTR	Os09t0457400-01	Alpha-amylase isozyme 3A precursor (EC 3.2.1.1) (1,4-alpha-D-glucan glucanohydrolase).	rapdb|Os09t0457400-01|gb|AK063988|ta|TA29708_4530|ta|TA30252_4530	chr09	17288993	17291252	+	Biological Process: carbohydrate metabolic process (GO:0005975), Molecular Function: catalytic activity (GO:0003824), Molecular Function: alpha-amylase activity (GO:0004556), Molecular Function: calcium ion binding (GO:0005509), Molecular Function: cation binding (GO:0043169)	Glycoside hydrolase, family 13 (IPR006046), Glycosyl hydrolase, family 13, catalytic domain (IPR006047), Glycosyl hydrolase, family 13, subfamily, catalytic domain (IPR006589), Alpha-amylase, C-terminal beta-sheet (IPR012850), Alpha-amylase, plant (IPR013775), Glycosyl hydrolase, family 13, all-beta (IPR013780), Glycoside hydrolase, subgroup, catalytic domain (IPR013781), Alpha amylase (IPR015902…
GT_Os02g0814000|mRNA|AK104442|CDS+3'UTR	Os02t0814000-03	Protein of unknown function DUF862, eukaryotic domain containing protein.	rapdb|Os02t0814000-03|rapdb|Os02t0814000-01|gb|CI060388|ta|TA37818_4530
GT_osa-miR440|Os11|5'seq	GT_osa-miR440	Unknown
GT_GT_Os_A_Specific_0025593	Os01t0300800-00	Os01t0300800-00; Os01t0300800-00; Next best Hit: Os05t0534900-01(alignment length 14bp with 100.00%identity)	ref|Os01t0300800-00|rapDB|Os01t0300800-00
GT_Os08g0412700|mRNA|AK106356|CDS+3'UTR	Os08t0412700-01	Protein of unknown function DUF1262 family protein.	rapdb|Os08t0412700-01|gb|AK106356|ta|TA48420_4530|tc|TC529059	chr08	19745573	19747063	+		Protein of unknown function DUF1262 (IPR010683)
GT_Os01g0363500|mRNA|AK071463|CDS+3'UTR	Os01t0363500-01	Conserved hypothetical protein.	rapdb|Os01t0363500-01|ta|TA39693_4530|ta|TA39688_4530|ta|CI329347	chr01	14798822	14801946	+
GT_GT_Os_A_Specific_0141091	Os06t0286601-00	Os06t0286601-00; Os06t0286601-00; Next best Hit: Os01t0359400-03(alignment length 16bp with 100.00%identity)	ref|Os06t0286601-00|rapDB|Os06t0286601-00	chr06	10384719	10385042	+
GT_GT_Os_A_Specific_0215013	Os09t0491516-00	Os09t0491516-00; Os09t0491516-00; Next best Hit: Os09t0421300-01(alignment length 17bp with 100.00%identity)	ref|Os09t0491516-00|rapDB|Os09t0491516-00	chr09	18917298	18918041	-
GT_GT_Os_A_Specific_0037517	Os09t0379900-01	Similar to Beta-glucan binding protein	ref|Os09t0379900-01|rapDB|Os09t0379900-01|gb|AK100548
GT_GT_Os_A_Specific_0085370	Os01t0549250-01	Conserved hypothetical protein	ref|Os01t0549250-01|rapDB|Os01t0549250-01|gb|AK240961	chr01	20502300	20502721	+
GT_Os03g0129100|mRNA|AK098993|CDS+3'UTR	Os03t0129100-01	Seven transmembrane protein MLO2.	rapdb|Os03t0129100-01|gb|AK098993|ta|TA46092_4530|tc|TC511843	chr03	1645164	1648764	-	Biological Process: cell death (GO:0008219), Cellular Component: integral to membrane (GO:0016021)	Mlo-related protein (IPR004326)
GT_Os05g0409500|COMBINER_EST|CI258058|6	TA39944_4530	Rep: Os05g0409500 protein - Oryza sativa subsp. japonica (Rice), partial (94%) [TC520723]	ta|TA39944_4530|tc|TC520723
GT_GT_Os_A_Specific_0155298	Os05t0588550-01	Hypothetical gene.	ref|Os05t0588550-01|rapDB|Os05t0588550-01|gb|AK242459	chr05	29313924	29314369	+
GT_GT_Os_A_Specific_0098487	Os11t0149850-00	Hypothetical gene.	ref|Os11t0149850-00|rapDB|Os11t0149850-00
GT_Os05g0112300|COMBINER|CI265819|6	Os05t0379300-01	Conserved hypothetical protein.	rapdb|Os05t0379300-01|gb|AK109293|ta|TA70825_4530|tc|TC549883	chr05	18340025	18341151	-
GT_Os08g0412800|mRNA|AK108716|CDS+3'UTR	Os08t0412800-01	Protein of unknown function DUF1262 family protein.	rapdb|Os08t0412800-01|gb|AK108716|ta|TA66696_4530|tc|TC495120	chr08	19747442	19748835	-		Protein of unknown function DUF1262 (IPR010683)
GT_Os04g0180400|mRNA|AK071546|CDS+3'UTR	Os04t0180400-01	Similar to Cytochrome P450 CYP99A1 (EC 1.14.-.-) (Fragment).	rapdb|Os04t0180400-01|gb|AK071546|ta|TA49839_4530|ta|TA49840_4530	chr04	5484865	5486703	+	Biological Process: oxidation-reduction process (GO:0055114), Molecular Function: iron ion binding (GO:0005506), Molecular Function: electron carrier activity (GO:0009055), Molecular Function: oxidoreductase activity, acting on paired donors, with incorporation or reduction of molecular oxygen (GO:0016705), Molecular Function: heme binding (GO:0020037)	Cytochrome P450 (IPR001128), Cytochrome P450, E-class, group I (IPR002401), Cytochrome P450, conserved site (IPR017972)
GT_GT_Os_A_Specific_0055241	Os01t0830700-01	Protein of unknown function DUF231, plant domain containing protein.	ref|Os01t0830700-01|rapDB|Os01t0830700-01|gb|AK101671	chr01	35538475	35544326	+		Domain of unknown function DUF231, plant (IPR004253)
GT_Os11g0701800|mRNA|AB027417|CDS+3'UTR	TA33626_4530	Rep: Xylanase inhibitor protein 1 precursor - Oryza sativa subsp. japonica (Rice), complete [TC550807]	ta|TA33626_4530|tc|TC550807
GT_Os11g0702100|mRNA|AK102505|CDS+3'UTR	Os11t0702100-01	Similar to Class III chitinase homologue (OsChib3H-h) (Fragment).	rapdb|Os11t0702100-01|gb|NM_001075062|ta|TA41488_4530|ta|CI381176	chr11	28758837	28760003	-	Biological Process: carbohydrate metabolic process (GO:0005975), Molecular Function: catalytic activity (GO:0003824), Molecular Function: hydrolase activity, hydrolyzing O-glycosyl compounds (GO:0004553), Molecular Function: cation binding (GO:0043169)	Glycoside hydrolase, family 18, catalytic domain (IPR001223), Glycoside hydrolase, subgroup, catalytic domain (IPR013781), Glycoside hydrolase, superfamily (IPR017853)
GT_GT_Os_A_Specific_0077886	Os08t0270850-00	Hypothetical gene.	ref|Os08t0270850-00|rapDB|Os08t0270850-00
GT_Os03g0299700|mRNA|AK100929|CDS+3'UTR	mRNA	Unknown
GT_GT_Os_A_Specific_0123875	Os04t0441800-01	TGF-beta receptor, type I/II extracellular region family protein	ref|Os04t0441800-01|rapDB|Os04t0441800-01|gb|AK064785	chr04	21970849	21975757	-	Biological Process: oligopeptide transport (GO:0006857), Cellular Component: membrane (GO:0016020), Molecular Function: transporter activity (GO:0005215)	Oligopeptide transporter (IPR000109), Major facilitator superfamily domain, general substrate transporter (IPR016196)
GT_Os04g0487000|mRNA|AK111312|CDS+3'UTR	Os04t0487000-02	Conserved hypothetical protein.	rapdb|Os04t0487000-02	chr04	24333380	24334783	-
GT_GT_Os_A_Specific_0022015	Os05t0585101-00	Os05t0585101-00; Os05t0585101-00; Next best Hit: Os08t0152900-01(alignment length 15bp with 100.00%identity)	ref|Os05t0585101-00|rapDB|Os05t0585101-00
GT_GT_Os_A_Specific_0203925	Os06t0108950-00	Hypothetical gene	ref|Os06t0108950-00|rapDB|Os06t0108950-00
GT_Os12g0617400|mRNA|AK107649|CDS+3'UTR	Os12t0617400-01	Viviparous-14.	rapdb|Os12t0617400-01|gb|CI134054|ta|TA55982_4530	chr12	26269318	26270792	+		Carotenoid oxygenase (IPR004294)
GT_Os03g0153500|COMBINER_EST|Os03g0153500|8	Os03t0153500-00	Similar to FAD binding domain containing protein, expressed.	rapdb|Os03t0153500-00|gb|NM_001055534|tc|TC526815	chr03	2951457	2952612	+	Biological Process: metabolic process (GO:0008152), Molecular Function: oxidoreductase activity (GO:0016491)	Monooxygenase, FAD-binding (IPR002938), Aromatic-ring hydroxylase-like (IPR003042)
GT_GT_Os_A_Specific_0021922	Os03t0324500-00	Os03t0324500-00; Os03t0324500-00; Next best Hit: Os12t0548200-02(alignment length 18bp with 100.00%identity)	ref|Os03t0324500-00|rapDB|Os03t0324500-00	chr03	11795719	11796255	+
GT_Os03g0153900|mRNA|AK106420|CDS+3'UTR	Os03t0153900-01	Aromatic-ring hydroxylase family protein.	rapdb|Os03t0153900-01|gb|AK106420|ta|TA59228_4530|tc|TC494245	chr03	2958312	2960398	+	Biological Process: metabolic process (GO:0008152), Molecular Function: oxidoreductase activity (GO:0016491)	Monooxygenase, FAD-binding (IPR002938), Aromatic-ring hydroxylase-like (IPR003042)
GT_Os03g0205800|COMBINER_EST|Os03g0205800|8	Os03t0205800-00	Similar to Acetyltransferase, GNAT family protein, expressed.	rapdb|Os03t0205800-00|gb|NM_001055851|tc|TC494378	chr03	5538810	5540247	-	Biological Process: metabolic process (GO:0008152), Molecular Function: N-acetyltransferase activity (GO:0008080)	GCN5-related N-acetyltransferase (GNAT) domain (IPR000182), Acyl-CoA N-acyltransferase (IPR016181)
GT_Os01g0860500|mRNA|AK103976|CDS+3'UTR	Os01t0860500-04	Similar to Hevamine A precursor [Includes: Chitinase (EC 3.2.1.14); Lysozyme (EC 3.2.1.17)].	rapdb|Os01t0860500-04|rapdb|Os01t0860500-03|rapdb|Os01t0860500-02|ta|CR281531
GT_Os02g0561000|COMBINER|CI563011|x	Os02t0559800-01	E3 ubiquitin ligase EL5 (EC 6.3.2.-).	rapdb|Os02t0559800-01|rapdb|Os02t0560200-01|rapdb|Os02t0560600-01|rapdb|Os02t0561000-01	chr02	21250083	21251343	-	Molecular Function: protein binding (GO:0005515), Molecular Function: zinc ion binding (GO:0008270)	Zinc finger, RING-type (IPR001841), Zinc finger, RING/FYVE/PHD-type (IPR013083), Zinc finger, RING-H2-type (IPR024766)
GT_GT_Os_A_Specific_0059303	Os02t0252801-00	Os02t0252801-00; Os02t0252801-00; Next best Hit: Os05t0491900-00(alignment length 15bp with 100.00%identity)	ref|Os02t0252801-00|rapDB|Os02t0252801-00
GT_osa-miR156c|Os01|3'seq	Os01t0187200-01	Hypothetical protein	rapdb|Os01t0187200-01|gb|AK110797|ta|TA60283_4530|ta|CX099791	chr01	4665786	4667062	+
GT_GT_Os_A_Specific_0049297	Os06t0674400-00	Os06t0674400-00; Os06t0674400-00; Next best Hit: Os04t0606800-01(alignment length 15bp with 100.00%identity)	ref|Os06t0674400-00|rapDB|Os06t0674400-00	chr06	27994830	27995268	+
GT_GT_Os_A_Specific_0002632	Os01t0743950-00	Os01t0743950-00; Os01t0743950-00; Next best Hit: Os07t0542033-00(alignment length 16bp with 100.00%identity)	ref|Os01t0743950-00|rapDB|Os01t0743950-00	chr01	31097509	31097829	-
GT_GT_Os_A_Specific_0046219	Os06t0608901-00	Os06t0608901-00; Os06t0608901-00; Next best Hit: Os04t0685300-02(alignment length 19bp with 94.74%identity)	ref|Os06t0608901-00|rapDB|Os06t0608901-00	chr06	24243657	24244051	+
GT_Os03g0815100|mRNA|AY596808|CDS+3'UTR	Os03t0815100-01	Similar to OsNAC6 protein.	rapdb|Os03t0815100-01|ta|TA35712_4530|ta|TA35710_4530|ta|CB964476	chr03	34166100	34167521	+	Biological Process: regulation of transcription, DNA-dependent (GO:0006355), Molecular Function: DNA binding (GO:0003677)	No apical meristem (NAM) protein (IPR003441)
GT_Os02g0654700|mRNA|AK105940|CDS+3'UTR	Os02t0654700-01	APETALA2 (AP2) gene 59., Abiotic stress., AP2/ERF family protein.	rapdb|Os02t0654700-01|gb|AK073812|ta|TA43428_4530|ta|CI028742	chr02	26422187	26423485	-
GT_Os01g0371200|mRNA|AJ002380|CDS	Os01t0371200-01	Similar to Glutathione-S-transferase 19E50.	rapdb|Os01t0371200-01|gb|CT845844|ta|TA61116_4530|tc|TC497708	chr01	15281170	15283073	-	Molecular Function: protein binding (GO:0005515)	Glutathione S-transferase, N-terminal (IPR004045), Glutathione S-transferase, C-terminal (IPR004046), Glutathione S-transferase, C-terminal-like (IPR010987), Thioredoxin-like fold (IPR012336), Glutathione S-transferase/chloride channel, C-terminal (IPR017933)
GT_Os04g0468600|mRNA|AK102569|CDS+3'UTR	Os04t0468600-04	Heavy metal transport/detoxification protein domain containing protein.	rapdb|Os04t0468600-04|ta|TA40619_4530|ta|TA40620_4530|tc|TC503501
GT_Os07g0684800|mRNA|AK105645|CDS+3'UTR	Os07t0684800-01	Similar to NAM / CUC2-like protein.	rapdb|Os07t0684800-01|gb|AK073876|gb|CI111404|ta|TA42445_4530	chr07	29040456	29042297	-	Biological Process: regulation of transcription, DNA-dependent (GO:0006355), Molecular Function: DNA binding (GO:0003677)	No apical meristem (NAM) protein (IPR003441)
GT_osa-miR529|Os02|3'seq	GT_osa-miR529	Unknown
GT_Os06g0497200|COMBINER_EST|Os06g0497200|8	Os06t0497350-00	Similar to Cytochrome P450 CYP71K14.	rapdb|Os06t0497350-00|gb|NM_001064230|ta|TA65235_4530|ta|CB618414	chr06	17427773	17428339	+	Biological Process: oxidation-reduction process (GO:0055114), Molecular Function: monooxygenase activity (GO:0004497), Molecular Function: iron ion binding (GO:0005506), Molecular Function: electron carrier activity (GO:0009055), Molecular Function: oxidoreductase activity, acting on paired donors, with incorporation or reduction of molecular oxygen (GO:0016705), Molecular Function: heme binding …	Cytochrome P450 (IPR001128), Cytochrome P450, E-class, group IV (IPR002403), Cytochrome P450, conserved site (IPR017972)
GT_Os01g0925400|mRNA|AK067450|CDS+3'UTR	CT829592	Oryza sativa (indica cultivar-group) cDNA clone:OSIGCRA111B01, full insert sequence [CT829592]	gb|CT829592|ta|TA48973_4530|ta|CI446809|ta|CI514190
GT_Os08g0519300|COMBINER_EST|Os08g0519300|8	Os08t0519300-00	Similar to Xylanase inhibitor protein 1.	rapdb|Os08t0519300-00|tc|TC500097	chr08	25778245	25779466	-	Biological Process: carbohydrate metabolic process (GO:0005975), Molecular Function: catalytic activity (GO:0003824), Molecular Function: hydrolase activity, hydrolyzing O-glycosyl compounds (GO:0004553), Molecular Function: cation binding (GO:0043169)	Glycoside hydrolase, family 18, catalytic domain (IPR001223), Glycoside hydrolase, subgroup, catalytic domain (IPR013781), Glycoside hydrolase, superfamily (IPR017853)
GT_osa-miR399b|Os02|3'seq	GT_osa-miR399b	Unknown
GT_Os03g0679100|COMBINER_EST|Os03g0679100|8	TC496003	Rep: Os09g0131600 protein - Oryza sativa subsp. japonica (Rice), partial (17%) [TC496003]	tc|TC496003
GT_GT_Os_A_Specific_0042053	Os01t0853900-00	Os01t0853900-00; Os01t0853900-00; Next best Hit: Os12t0472500-01(alignment length 17bp with 100.00%identity)	ref|Os01t0853900-00|rapDB|Os01t0853900-00	chr01	36777775	36778053	+
GT_Os03g0609500|COMBINER_EST|CI261705|6	Os03t0609500-01	Similar to LOB domain protein 39.	rapdb|Os03t0609500-01|ta|TA65677_4530|tc|TC505303	chr03	22976955	22979863	-		Lateral organ boundaries, LOB (IPR004883)
GT_Os12g0127600|COMBINER_EST|Os12g0127600|8	Os12t0127600-00	Peptidase C48, SUMO/Sentrin/Ubl1 domain containing protein.	rapdb|Os12t0127600-00|gb|NM_001072587|tc|TC510115	chr12	1320756	1321610	-	Biological Process: proteolysis (GO:0006508), Molecular Function: cysteine-type peptidase activity (GO:0008234)	Peptidase C48, SUMO/Sentrin/Ubl1 (IPR003653)
GT_Os09g0478100|mRNA|AK102766|CDS+3'UTR	Os09t0478100-01	Cellulose synthase family protein.	rapdb|Os09t0478100-01|rapdb|Os09t0478100-03|rapdb|Os09t0478100-02|gb|AK102766	chr09	18307930	18314231	-	Biological Process: cellulose biosynthetic process (GO:0030244), Cellular Component: membrane (GO:0016020), Molecular Function: cellulose synthase (UDP-forming) activity (GO:0016760)	Cellulose synthase (IPR005150)
GT_Os08g0474000|mRNA|AK062882|CDS+3'UTR	Os08t0474000-01	Similar to AP2 domain containing protein RAP2.6 (Fragment).	rapdb|Os08t0474000-01|ta|TA55580_4530|ta|CB966697|ta|CB966798	chr08	23353856	23354936	+	Biological Process: regulation of transcription, DNA-dependent (GO:0006355), Molecular Function: DNA binding (GO:0003677), Molecular Function: sequence-specific DNA binding transcription factor activity (GO:0003700)	Pathogenesis-related transcriptional factor/ERF, DNA-binding (IPR001471), DNA-binding, integrase-type (IPR016177)
GT_GT_Os_A_Specific_0073745	Os04t0480801-01	Hypothetical gene.	ref|Os04t0480801-01|rapDB|Os04t0480801-01|gb|AK063679	chr04	24049301	24050037	+
GT_GT_Os_A_Specific_0265153	Os02t0592901-00	Os02t0592901-00; Os02t0592901-00; Next best Hit: Os06t0282950-00(alignment length 27bp with 92.59%identity)	ref|Os02t0592901-00|rapDB|Os02t0592901-00
GT_Os10g0492900|COMBINER_EST|CI075746|3	TA47651_4530	GB	ta|TA47651_4530|ta|TA47650_4530|tc|NP13034649|ta|CF986002
GT_GT_Os_A_Specific_0051890	Os04t0221450-01	Hypothetical gene	ref|Os04t0221450-01|rapDB|Os04t0221450-01|gb|AK289097	chr04	8111666	8115861	+
GT_GT_Os_A_Specific_0029559	Os02t0630100-00	Os02t0630100-00; Os02t0630100-00; Next best Hit: Os11t0150100-01(alignment length 16bp with 100.00%identity)	ref|Os02t0630100-00|rapDB|Os02t0630100-00	chr02	25194429	25196895	-	Cellular Component: membrane (GO:0016020)	ABC-2 type transporter (IPR013525)
GT_Os03g0797300|COMBINER_EST|CI256128|6	TA67167_4530	Rep: Os03g0797500 protein - Oryza sativa subsp. japonica (Rice), partial (57%) [TC539864]	ta|TA67167_4530|tc|TC539864
GT_GT_Os_A_Specific_0026288	Os01t0230700-01	Hypothetical conserved gene	ref|Os01t0230700-01|rapDB|Os01t0230700-01|gb|AK289150	chr01	7238851	7243073	+
GT_Os03g0119600|mRNA|AK108623|CDS+3'UTR	Os03t0119600-01	Conserved hypothetical protein.	rapdb|Os03t0119600-01|gb|AK108623	chr03	1076081	1077338	-
GT_Os04g0175400|mRNA|AK107892|CDS+3'UTR	Os04t0175400-01	Conserved hypothetical protein.	rapdb|Os04t0175400-01|gb|CI172825|ta|CI152026	chr04	5135592	5136326	+
GT_GT_Os_A_Specific_0229562	Os01t0540000-00	Hypothetical conserved gene	ref|Os01t0540000-00|rapDB|Os01t0540000-00	chr01	19849324	19850690	+
GT_Os02g0654700|mRNA|AK073812|CDS+3'UTR	AK073812	Oryza sativa Japonica Group cDNA clone:J033068P11, full insert sequence [AK073812]	gb|AK073812|ta|TA43428_4530|ta|CI028742|ta|CI322887
GT_GT_Os_A_Specific_0033252	Os01t0120800-02	Similar to Translation initiation factor 3	ref|Os01t0120800-02|rapDB|Os01t0120800-02|gb|AK121302	chr01	1178080	1179346	-
GT_Os06g0542700|COMBINER_EST|Os06g0542700|8	TC500028	Rep: Os06g0542700 protein - Oryza sativa subsp. japonica (Rice), complete [TC500028]	tc|TC500028
GT_Os04g0511200|mRNA|X89891|CDS+3'UTR	TA45992_4530	Rep: EFA27 for EF hand, abscisic acid, 27kD - Oryza sativa (Rice), complete [TC496733]	ta|TA45992_4530|ta|CX102943|tc|TC496733
GT_Os01g0108600|mRNA|AK109432|CDS+3'UTR	Os01t0108600-02	Hypothetical conserved gene.	rapdb|Os01t0108600-02|ta|TA51084_4530|tc|TC507474	chr01	478488	481165	+		Helix-loop-helix DNA-binding (IPR011598)
GT_Os04g0316200|mRNA|AY576676|CDS+3'UTR	NM_001059001	Oryza sativa Japonica Group Os04g0322100 (Os04g0322100) mRNA, complete cds [NM_001059001]	gb|NM_001059001|ta|TA48178_4530|ta|CI430011|ta|CI440647
GT_Os03g0109300|mRNA|AK099538|CDS+3'UTR	Os03t0109300-01	Similar to Lysine decarboxylase-like protein.	rapdb|Os03t0109300-01|ta|TA60907_4530|tc|TC507804	chr03	537614	542549	+		Cytokinin riboside 5&apos;-monophosphate phosphoribohydrolase LOG (IPR005269)
GT_GT_Os_A_Specific_0597351	Os05t0456300-01	Aldose reductase	ref|Os05t0456300-01|rapDB|Os05t0456300-01|gb|AK106126	chr05	22410041	22413310	-	Biological Process: oxidation-reduction process (GO:0055114), Molecular Function: oxidoreductase activity (GO:0016491)	Aldo/keto reductase (IPR001395), Aldo/keto reductase, conserved site (IPR018170), Aldo/keto reductase subgroup (IPR020471), NADP-dependent oxidoreductase domain (IPR023210)
GT_Os05g0183100|mRNA|AK066252|CDS+3'UTR	Os05t0183100-01	WRKY transcription factor 67.	rapdb|Os05t0183100-01|gb|CT832801|ta|TA50836_4530|ta|CI556621	chr05	4998309	4999626	-	Biological Process: regulation of transcription, DNA-dependent (GO:0006355), Molecular Function: sequence-specific DNA binding transcription factor activity (GO:0003700), Molecular Function: sequence-specific DNA binding (GO:0043565)	DNA-binding WRKY (IPR003657)
GT_Os06g0696600|mRNA|AK105934|CDS+3'UTR	Os06t0696600-01	Similar to Xyloglucan endo-transglycosylase homolog.	rapdb|Os06t0696600-01|gb|AK105934|ta|TA52957_4530|ta|TA52958_4530	chr06	29144888	29146522	+	Biological Process: carbohydrate metabolic process (GO:0005975), Biological Process: cellular glucan metabolic process (GO:0006073), Cellular Component: cell wall (GO:0005618), Cellular Component: apoplast (GO:0048046), Molecular Function: hydrolase activity, hydrolyzing O-glycosyl compounds (GO:0004553), Molecular Function: xyloglucan:xyloglucosyl transferase activity (GO:0016762)	Glycoside hydrolase, family 16 (IPR000757), Glycoside hydrolase, family 16, active site (IPR008263), Beta-glucanase (IPR008264), Concanavalin A-like lectin/glucanase (IPR008985), Xyloglucan endo-transglycosylase, C-terminal (IPR010713), Concanavalin A-like lectin/glucanase, subgroup (IPR013320), Xyloglucan endotransglucosylase/hydrolase (IPR016455)
GT_Os12g0221600|mRNA|AK062469|CDS+3'UTR	Os12t0221600-01	Hypothetical protein.	rapdb|Os12t0221600-01|gb|AK062469|ta|TA56158_4530	chr12	6576372	6577029	+
GT_GT_Os_A_Specific_0068840	Os08t0562800-01	Similar to Transparent testa 12 protein.	ref|Os08t0562800-01|rapDB|Os08t0562800-01|gb|AK105950	chr08	28184232	28185866	-	Biological Process: drug transmembrane transport (GO:0006855), Biological Process: transmembrane transport (GO:0055085), Cellular Component: membrane (GO:0016020), Molecular Function: drug transmembrane transporter activity (GO:0015238), Molecular Function: antiporter activity (GO:0015297)	Multi antimicrobial extrusion protein (IPR002528)
GT_Os12g0132800|mRNA|AF543419|CDS+3'UTR	Os12t0132800-01	Major facilitator superfamily antiporter.	rapdb|Os12t0132800-01|ta|TA63978_4530|ta|TA41384_4530|tc|TC488653	chr12	1584176	1589083	-	Biological Process: transmembrane transport (GO:0055085), Cellular Component: integral to membrane (GO:0016021)	Major facilitator superfamily (IPR011701), Major facilitator superfamily domain, general substrate transporter (IPR016196), Major facilitator superfamily domain (IPR020846)
GT_GT_Os_A_Specific_0072256	Os07t0661400-01	Conserved hypothetical protein	ref|Os07t0661400-01|rapDB|Os07t0661400-01|gb|AK105973	chr07	27890235	27891316	-
GT_Os01g0925400|mRNA|AK068446|CDS+3'UTR	Os01t0925400-01	No apical meristem (NAM) protein domain containing protein.	rapdb|Os01t0925400-01|gb|AK288942|gb|CT829592|ta|TA48973_4530	chr01	40572822	40573816	+	Biological Process: regulation of transcription, DNA-dependent (GO:0006355), Molecular Function: DNA binding (GO:0003677)	No apical meristem (NAM) protein (IPR003441)
GT_GT_Os_A_Specific_0064457	Os12t0289301-00	Os12t0289301-00; Os12t0289301-00; Next best Hit: Os03t0754300-01(alignment length 15bp with 100.00%identity)	ref|Os12t0289301-00|rapDB|Os12t0289301-00	chr12	11133098	11133415	+
GT_Os05g0374200|COMBINER_EST|CI138675|6	Os05t0374200-00	Similar to Cytokinin dehydrogenase 2.	rapdb|Os05t0374200-00|ta|TA68575_4530|tc|TC490394	chr05	18032481	18035180	+	Biological Process: cytokinin metabolic process (GO:0009690), Biological Process: oxidation-reduction process (GO:0055114), Molecular Function: catalytic activity (GO:0003824), Molecular Function: UDP-N-acetylmuramate dehydrogenase activity (GO:0008762), Molecular Function: oxidoreductase activity (GO:0016491), Molecular Function: oxidoreductase activity, acting on CH-OH group of donors (GO:00166…	Oxygen oxidoreductase covalent FAD-binding site (IPR006093), FAD linked oxidase, N-terminal (IPR006094), Cytokinin dehydrogenase 1, FAD/cytokinin binding domain (IPR015345), FAD-linked oxidase-like, C-terminal (IPR016164), FAD-binding, type 2 (IPR016166), FAD-binding, type 2, subdomain 1 (IPR016167), FAD-linked oxidase, FAD-binding, subdomain 2 (IPR016168)
GT_Os06g0554700|mRNA|AK064200|CDS+3'UTR	Os06t0554700-01	Similar to Kinesin heavy chain (Fragment).	rapdb|Os06t0554700-01|gb|AK064200|ta|TA36307_4530|ta|CB679509	chr06	21108625	21112671	+	Biological Process: microtubule-based movement (GO:0007018), Molecular Function: microtubule motor activity (GO:0003777), Molecular Function: ATP binding (GO:0005524)	Kinesin, motor domain (IPR001752)
GT_GT_Os_A_Specific_0124644	Os01t0775900-00	Os01t0775900-00; Os01t0775900-00; Next best Hit: Os04t0613700-01(alignment length 14bp with 100.00%identity)	ref|Os01t0775900-00|rapDB|Os01t0775900-00	chr01	32834534	32834869	+
GT_Os07g0587500|COMBINER_EST|CI481622|0	Os07t0587500-01	Armadillo-like helical domain containing protein.	rapdb|Os07t0587500-01|gb|AK242730|ta|TA51732_4530|ta|CI196820	chr07	23911800	23913680	+	Molecular Function: binding (GO:0005488), Molecular Function: protein binding (GO:0005515)	Armadillo (IPR000225), Armadillo-like helical (IPR011989), Armadillo-type fold (IPR016024)
GT_Os05g0379500|mRNA|AK121450|CDS+3'UTR	Os05t0379500-01	Similar to NBS-LRR protein (Fragment).	rapdb|Os05t0379500-01|gb|AK121450|ta|TA63769_4530|tc|TC484312	chr05	18341384	18347080	+
GT_GT_Os_A_Specific_0157083	Os06t0118150-00	Similar to OSIGBa0106P14.9 protein.	ref|Os06t0118150-00|rapDB|Os06t0118150-00	chr06	988961	989263	+	Biological Process: regulation of transcription, DNA-dependent (GO:0006355), Molecular Function: DNA binding (GO:0003677), Molecular Function: protein binding (GO:0005515)	SANT domain, DNA binding (IPR001005), Homeodomain-like (IPR009057), Homeodomain-related (IPR012287), Myb, DNA-binding (IPR014778), Myb transcription factor (IPR015495), Transcription regulator HTH, Myb-type, DNA-binding (IPR017930)
GT_GT_Os_A_Specific_0045718	Os06t0701500-00	Os06t0701500-00; Os06t0701500-00; Next best Hit: Os12t0472300-00(alignment length 21bp with 95.24%identity)	ref|Os06t0701500-00|rapDB|Os06t0701500-00
GT_GT_Os_A_Specific_0168655	Os02t0299900-00	Os02t0299900-00; Os02t0299900-00; Next best Hit: Os06t0193400-01(alignment length 16bp with 100.00%identity)	ref|Os02t0299900-00|rapDB|Os02t0299900-00	chr02	11521726	11522151	-
GT_Os11g0130200|mRNA|AK059458|CDS+3'UTR	Os11t0130200-01	Protein of unknown function DUF309 family protein	rapdb|Os11t0130200-01|gb|AK059458|ta|TA60635_4530|tc|TC499998	chr11	1390586	1391712	-		Protein of unknown function DUF309 (IPR005500), TTHA0068-like domain (IPR023203)
GT_GT_Os_A_Specific_0168335	Os06t0566201-01	Hypothetical gene.	ref|Os06t0566201-01|rapDB|Os06t0566201-01|gb|AK241111	chr06	21824420	21826727	-
GT_Os02g0300700|mRNA|AK069347|CDS+3'UTR	Os02t0300700-01	Similar to Eukaryotic translation initiation factor 1A (EIF-1A) (EIF-4C)	rapdb|Os02t0300700-01|gb|AK069347|ta|TA33623_4530|tc|TC506256	chr02	11568279	11569112	+	Biological Process: translational initiation (GO:0006413), Molecular Function: RNA binding (GO:0003723), Molecular Function: translation initiation factor activity (GO:0003743)	Translation initiation factor 1A (eIF-1A) (IPR001253), RNA-binding domain, S1, IF1 type (IPR006196), Nucleic acid-binding, OB-fold (IPR012340), Nucleic acid-binding, OB-fold-like (IPR016027), Translation initiation factor 1A (eIF-1A), conserved site (IPR018104)
GT_GT_Os_A_Specific_0060708	Os06t0581150-00	Os06t0581150-00; Os06t0581150-00; Next best Hit: Os03t0328900-02(alignment length 16bp with 100.00%identity)	ref|Os06t0581150-00|rapDB|Os06t0581150-00
GT_Os03g0689200|COMBINER_EST|CB650920|7	COMBINER_EST	Unknown
GT_Os05g0114700|mRNA|AK099223|CDS+3'UTR	Os05t0114700-01	Myb-type HTH DNA-binding domain domain containing protein.	rapdb|Os05t0114700-01|rapdb|Os05t0114700-02|gb|AK111634|ta|TA39319_4530
GT_GT_Os_A_Specific_0061628	Os10t0335050-00	Os10t0335050-00; Os10t0335050-00; Next best Hit: Os05t0182800-02(alignment length 14bp with 100.00%identity)	ref|Os10t0335050-00|rapDB|Os10t0335050-00	chr10	9621071	9621658	-
GT_Os03g0860100|mRNA|AK109390|CDS+3'UTR	Os03t0860100-01	Similar to Ethylene-responsive transcription factor 2 (Ethylene-responsive element binding factor 2) (EREBP-2) (AtERF2).	rapdb|Os03t0860100-01|gb|AK109390|ta|TA66032_4530|tc|TC506220	chr03	36301491	36302407	-	Biological Process: regulation of transcription, DNA-dependent (GO:0006355), Molecular Function: DNA binding (GO:0003677), Molecular Function: sequence-specific DNA binding transcription factor activity (GO:0003700)	Pathogenesis-related transcriptional factor/ERF, DNA-binding (IPR001471), DNA-binding, integrase-type (IPR016177)
GT_Os03g0826800|mRNA|AK065702|CDS+3'UTR	TA30521_4530	Unknown	ta|TA30521_4530|ta|CI208895|ta|CI108525|ta|CI312599
GT_GT_Os_A_Specific_0023623	Os06t0559400-01	Conserved hypothetical protein.	ref|Os06t0559400-01|rapDB|Os06t0559400-01|gb|AK068350	chr06	21372400	21374070	+
GT_GT_Os_A_Specific_0046440	Os09t0330901-00	Os09t0330901-00; Os09t0330901-00; Next best Hit: Os01t0920700-00(alignment length 17bp with 100.00%identity)	ref|Os09t0330901-00|rapDB|Os09t0330901-00	chr09	9868715	9869152	-
GT_Os05g0493100|mRNA|AK110420|CDS+3'UTR	Os05t0493100-01	Similar to KI domain interacting kinase 1	rapdb|Os05t0493100-01|gb|AK110420|ta|TA67208_4530|tc|TC487509	chr05	24230695	24234784	+	Biological Process: protein phosphorylation (GO:0006468), Molecular Function: protein kinase activity (GO:0004672), Molecular Function: protein serine/threonine kinase activity (GO:0004674), Molecular Function: ATP binding (GO:0005524), Molecular Function: transferase activity, transferring phosphorus-containing groups (GO:0016772)	Protein kinase, catalytic domain (IPR000719), Gnk2-homologous domain (IPR002902), Serine/threonine-protein kinase, active site (IPR008271), Protein kinase-like domain (IPR011009), Serine/threonine-protein kinase-like domain (IPR017442)
GT_GT_Os_A_Specific_0107038	Os05t0108450-01	Hypothetical gene.	ref|Os05t0108450-01|rapDB|Os05t0108450-01|gb|AK288244	chr05	483703	488830	-
GT_Os07g0607800|mRNA|AK071711|CDS+3'UTR	Os07t0607800-02	Conserved hypothetical protein	rapdb|Os07t0607800-02|ta|TA46079_4530|ta|AK071711|tc|TC513878	chr07	24985709	24992835	+		Protein of unknown function DUF2996 (IPR021374)
GT_Os03g0634400|mRNA|AK111510|CDS+3'UTR	Os03t0634400-01	Serine/threonine protein kinase domain containing protein	rapdb|Os03t0634400-01|gb|AK111510|ta|TA47377_4530|ta|CI313143	chr03	24226372	24227930	-	Biological Process: protein phosphorylation (GO:0006468), Biological Process: signal transduction (GO:0007165), Molecular Function: protein kinase activity (GO:0004672), Molecular Function: protein serine/threonine kinase activity (GO:0004674), Molecular Function: protein tyrosine kinase activity (GO:0004713), Molecular Function: ATP binding (GO:0005524), Molecular Function: transferase activity,…	Protein kinase, catalytic domain (IPR000719), Serine/threonine-protein kinase, catalytic domain (IPR002290), NAF domain (IPR004041), Serine/threonine-protein kinase, active site (IPR008271), Protein kinase-like domain (IPR011009), Protein kinase, ATP binding site (IPR017441), Serine/threonine-protein kinase-like domain (IPR017442), NAF/FISL domain (IPR018451), Tyrosine-protein kinase, catalytic d…
GT_GT_Os_A_Specific_0071771	Os01t0647450-00	Os01t0647450-00; Os01t0647450-00; Next best Hit: Os02t0705300-04(alignment length 20bp with 95.00%identity)	ref|Os01t0647450-00|rapDB|Os01t0647450-00	chr01	26089910	26090392	+
GT_Os03g0826800|mRNA|AK119789|CDS+3'UTR	Os03t0826800-01	Conserved hypothetical protein.	rapdb|Os03t0826800-01|ta|TA30521_4530|ta|CI208895|ta|CI108525	chr03	34733490	34734706	-
GT_GT_Os_A_Specific_0249618	Os03t0108866-00	Os03t0108866-00; Os03t0108866-00; Next best Hit: Os07t0168800-01(alignment length 15bp with 100.00%identity)	ref|Os03t0108866-00|rapDB|Os03t0108866-00
GT_Os03g0201500|COMBINER|CI562391|3	Os03t0201500-01	Glycoside hydrolase, family 10 protein.	rapdb|Os03t0201500-01|gb|NM_001186374|ta|CI538518|tc|TC532408	chr03	5317215	5321081	+	Biological Process: carbohydrate metabolic process (GO:0005975), Molecular Function: catalytic activity (GO:0003824), Molecular Function: hydrolase activity, hydrolyzing O-glycosyl compounds (GO:0004553), Molecular Function: hydrolase activity, acting on glycosyl bonds (GO:0016798), Molecular Function: cation binding (GO:0043169)	Glycoside hydrolase, family 10 (IPR001000), Carbohydrate-binding, CenC-like (IPR003305), Galactose-binding domain-like (IPR008979), Glycoside hydrolase, subgroup, catalytic domain (IPR013781), Glycoside hydrolase, superfamily (IPR017853)
GT_Os06g0142400|COMBINER_EST|CI050172|0	Os06t0142400-01	Early nodulin.	rapdb|Os06t0142400-01|ta|TA36342_4530|ta|TA36341_4530|ta|AU063005	chr06	2212615	2213482	-		Early nodulin 93 ENOD93 protein (IPR005050)
GT_GT_Os_A_Specific_0059232	Os03t0241900-02	Similar to Senescence-associated protein 12.	ref|Os03t0241900-02|rapDB|Os03t0241900-02|gb|AK111568	chr03	7500164	7503768	-
GT_GT_Os_A_Specific_0026797	Os01t0604400-00	Os01t0604400-00; Os01t0604400-00; Next best Hit: Os01t0715700-00(alignment length 17bp with 100.00%identity)	ref|Os01t0604400-00|rapDB|Os01t0604400-00
GT_Os06g0549300|COMBINER_EST|CI140046|6	CI140046	Unknown	ta|CI140046
GT_Os05g0406100|mRNA|AK066859|CDS+3'UTR	Os05t0406100-03	Hypothetical conserved gene.	rapdb|Os05t0406100-03|ta|TA41340_4530|ta|CI336507|ta|CI329828	chr05	19780173	19781923	-		Inosine/uridine-preferring nucleoside hydrolase domain (IPR001910), Inosine/uridine-preferring nucleoside hydrolase (IPR023186)
GT_GT_Os_A_Specific_0007020	Os03t0421250-01	Hypothetical gene.	ref|Os03t0421250-01|rapDB|Os03t0421250-01|gb|AK241560	chr03	17548967	17550443	-
GT_Os11g0570000|mRNA|AK111751|CDS+3'UTR	Os11t0570000-01	Similar to Receptor kinase-like protein.	rapdb|Os11t0570000-01|gb|AK111751|ta|TA48200_4530|ta|TA48201_4530	chr11	21297839	21301397	+	Molecular Function: protein binding (GO:0005515)	Leucine-rich repeat (IPR001611), Leucine-rich repeat-containing N-terminal, type 2 (IPR013210)
GT_Os01g0307500|mRNA|AK108663|CDS+3'UTR	Os01t0307500-01	Cation transporter family protein.	rapdb|Os01t0307500-01|gb|NM_001049383|ta|TA72408_4530|tc|TC489565	chr01	11458956	11463442	-	Biological Process: cation transport (GO:0006812), Biological Process: transmembrane transport (GO:0055085), Molecular Function: cation transmembrane transporter activity (GO:0008324)	Cation transporter (IPR003445)
GT_Os04g0634800|mRNA|AK107772|CDS+3'UTR	Os04t0634800-01	Conserved hypothetical protein.	rapdb|Os04t0634800-01|gb|CT833273|ta|TA35761_4530|ta|TA35762_4530	chr04	32294993	32295517	+		Protein of unknown function wound-induced (IPR022251)
GT_Os08g0247000|COMBINER_EST|Os08g0247000|8	NM_001067895	Oryza sativa Japonica Group Os08g0247000 (Os08g0247000) mRNA, complete cds [NM_001067895]	gb|NM_001067895|ta|CR289775
GT_Os03g0639300|mRNA|AJ487830|CDS+3'UTR	Os03t0639300-01	Conserved hypothetical protein.	rapdb|Os03t0639300-01|gb|AK060505|ta|TA62240_4530|ta|OSA487830	chr03	24544511	24549550	+
GT_Os08g0385000|mRNA|AK107755|CDS+3'UTR	Os08t0385000-01	Conserved hypothetical protein.	rapdb|Os08t0385000-01|gb|CT831467|ta|TA68601_4530|tc|TC521253	chr08	18161142	18161597	-
GT_GT_Os_A_Specific_0043958	Os12t0473900-00	Similar to Protease inhibitor/seed storage/LTP family protein	ref|Os12t0473900-00|rapDB|Os12t0473900-00	chr12	17070764	17071549	+	Biological Process: lipid transport (GO:0006869)	Plant lipid transfer protein/seed storage/trypsin-alpha amylase inhibitor (IPR003612), Plant lipid transfer protein/hydrophobic protein, helical domain (IPR013770), Bifunctional inhibitor/plant lipid transfer protein/seed storage (IPR016140)
GT_Os02g0802500|mRNA|AJ621242|CDS	Os02t0802500-01	Similar to H(+)-translocating (Pyrophosphate-ENERGIZED) inorganic pyrophosphatase beta-1 polypeptide (EC 3.6.1.1) (Fragment).	rapdb|Os02t0802500-01|rapdb|Os02t0802500-02|gb|AK102146|gb|AU068008	chr02	34210440	34214885	-	Biological Process: proton transport (GO:0015992), Cellular Component: membrane (GO:0016020), Molecular Function: inorganic diphosphatase activity (GO:0004427), Molecular Function: hydrogen-translocating pyrophosphatase activity (GO:0009678)	Pyrophosphate-energised proton pump (IPR004131)
GT_GT_Os_A_Specific_0184142	Os10t0326900-00	Similar to Protein kinase domain containing protein	ref|Os10t0326900-00|rapDB|Os10t0326900-00	chr10	9088337	9090418	-	Biological Process: protein phosphorylation (GO:0006468), Molecular Function: protein kinase activity (GO:0004672), Molecular Function: protein serine/threonine kinase activity (GO:0004674), Molecular Function: protein tyrosine kinase activity (GO:0004713), Molecular Function: ATP binding (GO:0005524), Molecular Function: transferase activity, transferring phosphorus-containing groups (GO:0016772)	Protein kinase, catalytic domain (IPR000719), Serine/threonine-protein kinase, catalytic domain (IPR002290), Serine/threonine-protein kinase, active site (IPR008271), Protein kinase-like domain (IPR011009), Protein kinase, ATP binding site (IPR017441), Serine/threonine-protein kinase-like domain (IPR017442), Tyrosine-protein kinase, catalytic domain (IPR020635)
GT_GT_Os_A_Specific_0067464	Os10t0162860-00	Os10t0162860-00; Os10t0162860-00; Next best Hit: Os01t0598600-03(alignment length 16bp with 100.00%identity)	ref|Os10t0162860-00|rapDB|Os10t0162860-00	chr10	4243303	4243734	-
GT_Os02g0587300|COMBINER_EST|Os02g0587300|8	NM_001053807	Oryza sativa Japonica Group Os02g0587300 (Os02g0587300) mRNA, complete cds [NM_001053807]	gb|NM_001053807|tc|TC543412
GT_Os04g0517100|mRNA|AY323484|CDS+3'UTR	Os04t0517100-01	Similar to OSIGBa0145M07.4 protein.	rapdb|Os04t0517100-01|gb|AK111798|gb|AK288564|ta|TA44183_4530	chr04	25843041	25844875	-	Biological Process: regulation of transcription, DNA-dependent (GO:0006355), Molecular Function: DNA binding (GO:0003677), Molecular Function: protein binding (GO:0005515)	Homeodomain-like (IPR009057), Homeodomain-related (IPR012287), Myb, DNA-binding (IPR014778), Myb transcription factor (IPR015495), Transcription regulator HTH, Myb-type, DNA-binding (IPR017930)
GT_Os12g0476200|COMBINER_EST|CI437556|1	Os12t0476200-01	MtN3 protein precursor.	rapdb|Os12t0476200-01|gb|NM_001073287|gb|CT858108|ta|TA58106_4530	chr12	17302127	17305326	-	Cellular Component: integral to membrane (GO:0016021)	RAG1-activating protein-1-related (IPR004316)
GT_GT_Os_A_Specific_0152507	Os11t0277700-00	Os11t0277700-00; Os11t0277700-00; Next best Hit: Os01t0908200-01(alignment length 17bp with 100.00%identity)	ref|Os11t0277700-00|rapDB|Os11t0277700-00
GT_GT_Os_A_Specific_0068821	Os10t0378075-00	Hypothetical protein	ref|Os10t0378075-00|rapDB|Os10t0378075-00
GT_GT_Os_A_Specific_0020114	Os01t0778000-00	Os01t0778000-00; Os01t0778000-00; Next best Hit: Os02t0219400-01(alignment length 14bp with 100.00%identity)	ref|Os01t0778000-00|rapDB|Os01t0778000-00	chr01	32935236	32935538	-
GT_GT_Os_A_Specific_0196187	Os05t0181600-00	Os05t0181600-00; Os05t0181600-00; Next best Hit: Os10t0341700-03(alignment length 15bp with 100.00%identity)	ref|Os05t0181600-00|rapDB|Os05t0181600-00
GT_Os10g0544600|mRNA|AK119332|CDS+3'UTR	Os10t0544600-02	Zinc finger, RING/FYVE/PHD-type domain containing protein.	rapdb|Os10t0544600-02|gb|AK119332|ta|TA55019_4530|tc|TC505173	chr10	21271776	21276797	+	Molecular Function: protein binding (GO:0005515), Molecular Function: zinc ion binding (GO:0008270)	Zinc finger, RING-type (IPR001841), Zinc finger, RING/FYVE/PHD-type (IPR013083)
GT_GT_Os_A_Specific_0025938	Os09t0399000-00	Os09t0399000-00; Os09t0399000-00; Next best Hit: Os09t0398600-00(alignment length 28bp with 89.29%identity)	ref|Os09t0399000-00|rapDB|Os09t0399000-00	chr09	13932119	13932373	+
GT_Os01g0301500|mRNA|AK064623|CDS+3'UTR	Os01t0301500-01	Pentatricopeptide repeat domain containing protein.	rapdb|Os01t0301500-01|gb|AK064623|ta|TA72879_4530|tc|TC491507	chr01	11078206	11083482	-	Molecular Function: binding (GO:0005488)	Pentatricopeptide repeat (IPR002885), Tetratricopeptide-like helical (IPR011990)
GT_Os03g0766700|COMBINER|CI255599|6	Os03t0766800-01	Conserved hypothetical protein.	rapdb|Os03t0766800-01|gb|CT828015|ta|TA44931_4530|ta|TA44932_4530	chr03	31758042	31758599	+
GT_Os05g0151200|COMBINER|CI409979|x	Os05t0151200-01	TspO/MBR-related protein family protein.	rapdb|Os05t0151200-01|gb|AK240936|ta|CI409979|ta|CI437227	chr05	2969525	2970353	+	Cellular Component: integral to membrane (GO:0016021)	TspO/MBR-related protein (IPR004307)
GT_GT_Os_A_Specific_0062198	Os06t0640201-01	Hypothetical gene.	ref|Os06t0640201-01|rapDB|Os06t0640201-01|gb|AK241830	chr06	26039709	26040374	-
GT_Os04g0439100|mRNA|AK062183|CDS+3'UTR	Os04t0439100-03	Similar to H0525C06.4 protein	rapdb|Os04t0439100-03|rapdb|Os04t0439100-02|rapdb|Os04t0439100-01|gb|AK120173	chr04	21844512	21848066	+		T-complex 11 (IPR008862)
GT_Os02g0180800|mRNA|AK073452|UTR	Os02t0180800-01	Non-protein coding transcript	rapdb|Os02t0180800-01|gb|AK073452|ta|TA40721_4530|ta|AA753963	chr02	4500090	4513333	-
GT_Os09g0341500|mRNA|AK073913|CDS+3'UTR	Os09t0341500-01	Conserved hypothetical protein	rapdb|Os09t0341500-01|gb|AK073913|ta|TA55961_4530|tc|TC547892	chr09	10520072	10521663	-	Molecular Function: protein binding (GO:0005515)	F-box domain, cyclin-like (IPR001810), F-box domain, Skp2-like (IPR022364)
GT_GT_Os_A_Specific_0004796	Os02t0212800-00	Os02t0212800-00; Os02t0212800-00; Next best Hit: Os01t0819100-01(alignment length 16bp with 100.00%identity)	ref|Os02t0212800-00|rapDB|Os02t0212800-00	chr02	6308212	6308545	-
GT_GT_Os_A_Specific_0073264	Os08t0523900-00	Os08t0523900-00; Os08t0523900-00; Next best Hit: Os04t0602300-01(alignment length 17bp with 100.00%identity)	ref|Os08t0523900-00|rapDB|Os08t0523900-00
GT_Os05g0522600|mRNA|AK100082|CDS+3'UTR	Os05t0522600-01	Leucine-rich repeat, plant specific containing protein.	rapdb|Os05t0522600-01|gb|AK100082|ta|TA36450_4530|ta|TA36451_4530	chr05	26022305	26025796	-	Biological Process: protein phosphorylation (GO:0006468), Molecular Function: protein kinase activity (GO:0004672), Molecular Function: protein serine/threonine kinase activity (GO:0004674), Molecular Function: protein binding (GO:0005515), Molecular Function: ATP binding (GO:0005524), Molecular Function: transferase activity, transferring phosphorus-containing groups (GO:0016772)	Protein kinase, catalytic domain (IPR000719), Leucine-rich repeat (IPR001611), Serine/threonine-protein kinase, active site (IPR008271), Protein kinase-like domain (IPR011009), Leucine-rich repeat-containing N-terminal, type 2 (IPR013210), Serine/threonine-protein kinase-like domain (IPR017442)
GT_Os08g0432600|COMBINER_EST|Os08g0432600|8	TC563322	Rep: Os08g0432600 protein - Oryza sativa subsp. japonica (Rice), complete [TC563322]	tc|TC563322
GT_GT_Os_A_Specific_0098342	Os09t0564500-00	Os09t0564500-00; Os09t0564500-00; Next best Hit: Os02t0116700-01(alignment length 18bp with 100.00%identity)	ref|Os09t0564500-00|rapDB|Os09t0564500-00	chr09	22445666	22448352	-
GT_GT_Os_A_Specific_0061643	Os07t0582450-00	Hypothetical gene	ref|Os07t0582450-00|rapDB|Os07t0582450-00	chr07	23582354	23583907	-
GT_GT_Os_A_Specific_0055525	Os04t0628300-00	Os04t0628300-00; Os04t0628300-00; Next best Hit: Os09t0530300-01(alignment length 19bp with 100.00%identity)	ref|Os04t0628300-00|rapDB|Os04t0628300-00	chr04	31975720	31976388	+		Late embryogenesis abundant protein, LEA-14 (IPR004864)
GT_GT_Os_A_Specific_0038539	Os01t0246300-00	Os01t0246300-00; Os01t0246300-00; Next best Hit: Os01t0245300-00(alignment length 28bp with 89.29%identity)	ref|Os01t0246300-00|rapDB|Os01t0246300-00	chr01	8058706	8059983	+
GT_GT_Os_A_Specific_0068088	Os05t0370250-00	Os05t0370250-00; Os05t0370250-00; Next best Hit: Os07t0205900-01(alignment length 14bp with 100.00%identity)	ref|Os05t0370250-00|rapDB|Os05t0370250-00	chr05	17795940	17797408	+
GT_Os07g0643800|mRNA|AK103858|CDS+3'UTR	Os07t0643800-01	Similar to Dirigent protein.	rapdb|Os07t0643800-01|gb|AK103858|ta|TA51219_4530|tc|TC507881	chr07	26802460	26803443	+		Plant disease resistance response protein (IPR004265)
GT_Os01g0283700|mRNA|AK107149|CDS+3'UTR	Os01t0283700-01	Similar to Cinnamoyl-CoA reductase (EC 1.2.1.44).	rapdb|Os01t0283700-01|gb|AK107149|gb|CI279279|ta|TA64789_4530	chr01	10148777	10152280	+	Biological Process: cellular metabolic process (GO:0044237), Molecular Function: nucleotide binding (GO:0000166), Molecular Function: catalytic activity (GO:0003824), Molecular Function: coenzyme binding (GO:0050662)	NAD-dependent epimerase/dehydratase (IPR001509), NAD(P)-binding domain (IPR016040)
GT_Os02g0627100|mRNA|AK068993|CDS+3'UTR	Os02t0627100-01	Similar to Phenylalanine ammonia-lyase (EC 4.3.1.5).	rapdb|Os02t0627100-01|gb|AK068993|ta|TA35491_4530|ta|CI205511	chr02	25006495	25009018	-	Biological Process: L-phenylalanine catabolic process (GO:0006559), Biological Process: biosynthetic process (GO:0009058), Cellular Component: cytoplasm (GO:0005737), Molecular Function: catalytic activity (GO:0003824), Molecular Function: ammonia-lyase activity (GO:0016841)	Phenylalanine/histidine ammonia-lyase (IPR001106), Phenylalanine ammonia-lyase (IPR005922), L-Aspartase-like (IPR008948), Phenylalanine/histidine ammonia-lyases, active site (IPR022313), Phenylalanine ammonia-lyase, shielding domain (IPR023144), L-Aspartase-like, N-terminal (IPR024083)
GT_GT_Os_A_Specific_0135436	Os07t0147550-00	Similar to Photosystem II 10 kDa polypeptide, chloroplast.	ref|Os07t0147550-00|rapDB|Os07t0147550-00	chr07	2456969	2458136	+	Biological Process: photosynthesis (GO:0015979), Cellular Component: photosystem II (GO:0009523), Cellular Component: oxygen evolving complex (GO:0009654), Cellular Component: thylakoid membrane (GO:0042651)	Photosystem II PsbR (IPR006814)
GT_GT_Os_A_Specific_0142778	Os11t0299400-00	Os11t0299400-00; Os11t0299400-00; Next best Hit: Os06t0348700-00(alignment length 23bp with 100.00%identity)	ref|Os11t0299400-00|rapDB|Os11t0299400-00	chr11	11123192	11123629	-
GT_Os04g0583200|mRNA|AK073181|CDS+3'UTR	Os04t0583200-01	Conserved hypothetical protein.	rapdb|Os04t0583200-01|ta|TA44356_4530|tc|TC506616	chr04	29465920	29467005	-
GT_GT_Os_A_Specific_0055788	Os03t0247750-00	Hypothetical conserved gene	ref|Os03t0247750-00|rapDB|Os03t0247750-00	chr03	7802434	7802697	+
GT_GT_Os_A_Specific_0163635	Os05t0180550-00	Os05t0180550-00; Os05t0180550-00; Next best Hit: Os12t0186901-00(alignment length 17bp with 100.00%identity)	ref|Os05t0180550-00|rapDB|Os05t0180550-00	chr05	4851550	4852684	-
GT_GT_Os_A_Specific_0026952	Os06t0698748-02	Conserved hypothetical protein.	ref|Os06t0698748-02|rapDB|Os06t0698748-02|gb|AK100361	chr06	29342120	29343842	+
GT_GT_Os_A_Specific_0054681	Os03t0392200-00	Os03t0392200-00; Os03t0392200-00; Next best Hit: Os06t0245600-01(alignment length 15bp with 100.00%identity)	ref|Os03t0392200-00|rapDB|Os03t0392200-00	chr03	15745190	15745618	+
GT_Os06g0114400|COMBINER_EST|AU082409|6	AU082409	AU082409 Rice panicle shorter than 3cm Oryza sativa (japonica cultivar-group) cDNA clone E30736, mRNA sequence [AU082409]	gb|AU082409|ta|TA67574_4530
GT_GT_Os_A_Specific_0066288	Os01t0315901-00	Os01t0315901-00; Os01t0315901-00; Next best Hit: Os03t0168300-01(alignment length 18bp with 100.00%identity)	ref|Os01t0315901-00|rapDB|Os01t0315901-00	chr01	11919811	11920047	-
GT_GT_Os_A_Specific_0005574	Os06t0135220-00	Os06t0135220-00; Os06t0135220-00; Next best Hit: Os01t0855700-01(alignment length 16bp with 100.00%identity)	ref|Os06t0135220-00|rapDB|Os06t0135220-00	chr06	1891151	1891822	-
GT_Os01g0851100|mRNA|AK100337|CDS+3'UTR	Os01t0851100-01	Similar to Axi 1 (Auxin-independent growth promoter)-like protein.	rapdb|Os01t0851100-01|gb|AK100337|ta|TA53375_4530|ta|CI353859	chr01	36643577	36648018	-		GDP-fucose protein O-fucosyltransferase (IPR019378)
GT_GT_Os_A_Specific_0096928	Os06t0114650-01	Similar to predicted protein.	ref|Os06t0114650-01|rapDB|Os06t0114650-01|gb|AK240881	chr06	839419	841385	+	Biological Process: carbohydrate metabolic process (GO:0005975), Molecular Function: shikimate kinase activity (GO:0004765), Molecular Function: ATP binding (GO:0005524), Molecular Function: kinase activity (GO:0016301)	Shikimate kinase (IPR000623), Carbohydrate kinase, thermoresistant glucokinase (IPR006001)
GT_Os05g0349800|mRNA|AK063677|CDS+3'UTR	Os05t0349800-02	Similar to Embryonic abundant protein 1.	rapdb|Os05t0349800-02|rapdb|Os05t0349800-01|ta|TA39041_4530|ta|TA39040_4530	chr05	16518582	16519158	-		Stress induced protein (IPR000389)
GT_Os01g0750100|mRNA|AK067329|CDS+3'UTR	Os01t0750100-03	Similar to WRKY13 transcription factor.	rapdb|Os01t0750100-03|rapdb|Os01t0750100-01|gb|CI673679|gb|CT834609	chr01	31409175	31410645	-	Biological Process: regulation of transcription, DNA-templated (GO:0006355), Molecular Function: sequence-specific DNA binding transcription factor activity (GO:0003700), Molecular Function: sequence-specific DNA binding (GO:0043565)	DNA-binding WRKY (IPR003657)
GT_GT_Os_A_Specific_0000001	Os03t0232101-01	Hypothetical protein	ref|Os03t0232101-01|rapDB|Os03t0232101-01|gb|AK242199	chr03	6991327	6992249	+
GT_Os06g0156400|COMBINER_EST|Os06g0156400|8	Os06t0156400-00	Esterase, SGNH hydrolase-type, subgroup domain containing protein.	rapdb|Os06t0156400-00|tc|TC504589	chr06	2883871	2885066	-	Biological Process: lipid metabolic process (GO:0006629), Molecular Function: hydrolase activity (GO:0016787), Molecular Function: hydrolase activity, acting on ester bonds (GO:0016788)	Lipase, GDSL (IPR001087), Esterase, SGNH hydrolase-type (IPR013830), Esterase, SGNH hydrolase-type, subgroup (IPR013831)
GT_Os02g0771500|mRNA|AK062335|CDS+3'UTR	Os02t0771500-01	Similar to Pap1p; poly A polymerase (Eukaryotic type).	rapdb|Os02t0771500-01|rapdb|Os02t0771500-02|rapdb|Os01t0702900-01|gb|AK106018	chr02	32545921	32546622	+
GT_Os11g0281100|COMBINER_EST|Os11g0281100|8	Os02t0140500-01	Similar to mutator-like transposase [Oryza sativa (japonica cultivar-group)].	rapdb|Os02t0140500-01|gb|NM_001185375|gb|AK066900|gb|NM_001186411
GT_Os01g0674400|COMBINER|CI439169|2	CI439169	Rep: Proline-rich protein LAS17 - Saccharomyces cerevisiae (Baker's yeast), partial (3%) [TC537983]	ta|CI439169|ta|CI424346|tc|TC537983
GT_GT_Os_A_Specific_0036790	Os05t0373800-00	Os05t0373800-00; Os05t0373800-00; Next best Hit: Os03t0618566-00(alignment length 17bp with 100.00%identity)	ref|Os05t0373800-00|rapDB|Os05t0373800-00
GT_Os01g0288800|mRNA|AK108858|CDS+3'UTR	Os01t0288800-01	Conserved hypothetical protein.	rapdb|Os01t0288800-01|gb|AK108858|ta|TA60042_4530	chr01	10399289	10400347	-
GT_Os01g0255700|COMBINER_EST|Os01g0255700|8	Os01t0255700-00	Hypothetical conserved gene.	rapdb|Os01t0255700-00|gb|NM_001049158|tc|TC492537|tc|TC494780	chr01	8523748	8525716	-
GT_Os04g0631900|mRNA|AK064630|CDS+3'UTR	AK064630	Unknown	ta|AK064630
GT_Os05g0579600|COMBINER_EST|CI437851|0	Os05t0579600-01	Homeodomain-like containing protein.	rapdb|Os05t0579600-01|gb|AK241528|gb|CT845952|ta|TA58176_4530	chr05	28845110	28846124	-	Molecular Function: DNA binding (GO:0003677), Molecular Function: protein binding (GO:0005515)	SANT domain, DNA binding (IPR001005), Homeodomain-like (IPR009057)
GT_GT_Os_A_Specific_0018429	Os07t0453350-00	Os07t0453350-00; Os07t0453350-00; Next best Hit: Os02t0110200-02(alignment length 21bp with 95.24%identity)	ref|Os07t0453350-00|rapDB|Os07t0453350-00	chr07	15671667	15671930	-
GT_Os01g0863300|mRNA|AK111571|CDS+3'UTR	Os01t0863300-01	Similar to MCB2 protein.	rapdb|Os01t0863300-01|gb|AK111571|ta|TA53420_4530|ta|CI251724	chr01	37358205	37359556	+	Biological Process: regulation of transcription, DNA-dependent (GO:0006355), Molecular Function: DNA binding (GO:0003677), Molecular Function: protein binding (GO:0005515)	SANT domain, DNA binding (IPR001005), Myb-like DNA-binding domain, SHAQKYF class (IPR006447), Homeodomain-like (IPR009057), Homeodomain-related (IPR012287), Myb, DNA-binding (IPR014778), Transcription regulator HTH, Myb-type, DNA-binding (IPR017930)
GT_Os07g0529000|mRNA|AK103744|CDS+3'UTR	Os07t0529000-01	Similar to Isocitrate lyase (Fragment).	rapdb|Os07t0529000-01|rapdb|Os07t0529000-02|gb|AK063353|ta|TA38593_4530	chr07	20691213	20693521	-	Biological Process: metabolic process (GO:0008152), Biological Process: carboxylic acid metabolic process (GO:0019752), Molecular Function: catalytic activity (GO:0003824), Molecular Function: isocitrate lyase activity (GO:0004451)	Isocitrate lyase/phosphorylmutase (IPR000918), Isocitrate lyase (IPR006254), Pyruvate/Phosphoenolpyruvate kinase (IPR015813), Isocitrate lyase/phosphorylmutase, conserved site (IPR018523)
GT_GT_Os_A_Specific_0009524	Os08t0125400-00	Os08t0125400-00; Os08t0125400-00; Next best Hit: Os11t0559600-01(alignment length 16bp with 100.00%identity)	ref|Os08t0125400-00|rapDB|Os08t0125400-00
GT_GT_Os_A_Specific_0185615	Os12t0547600-01	Calmodulin binding protein-like family protein.	ref|Os12t0547600-01|rapDB|Os12t0547600-01|gb|AK067865	chr12	22133336	22136891	-		Calmodulin binding protein-like (IPR012416)
GT_Os12g0562000|mRNA|AK120607|CDS+3'UTR	Os07t0296000-02	Hypothetical gene.	rapdb|Os07t0296000-02|gb|CT834122|gb|AK103579|gb|AK121178	chr07	11575105	11580068	+
GT_Os02g0774200|mRNA|AK064163|CDS+3'UTR	Os02t0774200-02	Conserved hypothetical protein.	rapdb|Os02t0774200-02|gb|CT852037|ta|TA56389_4530|ta|BI802848
GT_GT_Os_A_Specific_0018048	Os08t0101700-01	Similar to Cytochrome b561 (Fragment)	ref|Os08t0101700-01|rapDB|Os08t0101700-01|gb|AK104211	chr08	95831	96937	-	Cellular Component: integral to membrane (GO:0016021)	Cytochrome b561, eukaryote (IPR004877), Cytochrome b561/ferric reductase transmembrane (IPR006593)
GT_Os06g0147300|mRNA|AK111114|CDS+3'UTR	Os06t0147300-01	Conserved hypothetical protein	rapdb|Os06t0147300-01|ta|TA61689_4530|tc|TC508861	chr06	2472738	2473344	+
GT_GT_Os_A_Specific_0078729	Os12t0459300-02	Hypothetical gene	ref|Os12t0459300-02|rapDB|Os12t0459300-02|gb|AK105224	chr12	16092318	16092865	+
GT_GT_Os_A_Specific_0003009	Os05t0323600-00	Os05t0323600-00; Os05t0323600-00; Next best Hit: Os07t0295400-01(alignment length 16bp with 100.00%identity)	ref|Os05t0323600-00|rapDB|Os05t0323600-00	chr05	15026037	15026462	+
GT_Os02g0755900|mRNA|AK104985|CDS+3'UTR	CT831959	Oryza sativa (indica cultivar-group) cDNA clone:OSIGCSA007B09, full insert sequence [CT831959]	gb|CT831959|ta|TA44556_4530|ta|CF962527|tc|TC516388
GT_GT_Os_A_Specific_0475695	Os10t0125100-00	Os10t0125100-00; Os10t0125100-00; Next best Hit: Os01t0958000-01(alignment length 17bp with 100.00%identity)	ref|Os10t0125100-00|rapDB|Os10t0125100-00	chr10	1595180	1595878	+
GT_GT_Os_A_Specific_0123843	Os11t0631850-00	Os11t0631850-00; Os11t0631850-00; Next best Hit: Os09t0539400-00(alignment length 18bp with 94.44%identity)	ref|Os11t0631850-00|rapDB|Os11t0631850-00	chr11	24826369	24827653	+
GT_Os04g0541700|mRNA|AY554030|CDS+3'UTR	TA57842_4530	Unknown	ta|TA57842_4530|tc|TC537253
GT_Os02g0790500|mRNA|AK065160|UTR	Os02t0790500-02	Glycosyl transferase, family 20 domain containing protein	rapdb|Os02t0790500-02|rapdb|Os02t0790500-01|rapdb|Os02t0790500-03|gb|AK100050	chr02	33570286	33573131	+	Biological Process: trehalose biosynthetic process (GO:0005992), Molecular Function: catalytic activity (GO:0003824)	Glycosyl transferase, family 20 (IPR001830), Trehalose-phosphatase (IPR003337), HAD-like domain (IPR023214)
GT_Os03g0271800|mRNA|AK102985|CDS+3'UTR	Os03t0271800-01	Conserved hypothetical protein	rapdb|Os03t0271800-01|gb|AK102985	chr03	9096263	9098273	-
GT_Os08g0386200|mRNA|AY676931|CDS	Os08t0386200-01	WRKY transcription factor 69.	rapdb|Os08t0386200-01|gb|AK111606|ta|TA50874_4530|ta|CI327443	chr08	18220044	18221513	+	Biological Process: regulation of transcription, DNA-dependent (GO:0006355), Molecular Function: sequence-specific DNA binding transcription factor activity (GO:0003700), Molecular Function: sequence-specific DNA binding (GO:0043565)	DNA-binding WRKY (IPR003657)
GT_Os01g0348900|mRNA|AK062520|CDS+3'UTR	Os01t0348900-01	SalT gene product (Salt-induced protein).	rapdb|Os01t0348900-01|ta|TA35482_4530|ta|TA35475_4530|ta|TA35476_4530	chr01	13903285	13904626	-		Mannose-binding lectin (IPR001229)
GT_GT_Os_A_Specific_0061183	Os02t0643101-00	Os02t0643101-00; Os02t0643101-00; Next best Hit: Os01t0888300-01(alignment length 20bp with 95.00%identity)	ref|Os02t0643101-00|rapDB|Os02t0643101-00
GT_Os02g0790500|mRNA|AK066691|CDS+3'UTR	Os02t0790500-03	Similar to trehalose-6-phosphate synthase.	rapdb|Os02t0790500-03|gb|CI358383|ta|TA36393_4530|ta|CI124761	chr02	33572143	33573165	+	Biological Process: trehalose biosynthetic process (GO:0005992), Molecular Function: catalytic activity (GO:0003824)	Trehalose-phosphatase (IPR003337), HAD-like domain (IPR023214)
GT_Os04g0303300|COMBINER|CI427075|x	NM_001186923	Oryza sativa Japonica Group Os04g0303300 (Os04g0303300) mRNA, complete cds [NM_001186923]	gb|NM_001186923|ta|TA69868_4530|ta|CI402770|tc|TC527840
GT_osa-miR394|Os02|Mature	GT_osa-miR394	Unknown
GT_Os01g0750100|mRNA|AK099515|5'UTR+CDS	Os01t0750100-02	Similar to WRKY13 transcription factor	rapdb|Os01t0750100-02|rapdb|Os01t0750100-03|gb|BF108309|gb|CT834609	chr01	31409395	31410706	-	Biological Process: regulation of transcription, DNA-dependent (GO:0006355), Molecular Function: sequence-specific DNA binding transcription factor activity (GO:0003700), Molecular Function: sequence-specific DNA binding (GO:0043565)	DNA-binding WRKY (IPR003657)
GT_osa-miR164a|Os07|5'seq	GT_osa-miR164a	Unknown
GT_GT_Os_A_Specific_0007756	Os06t0332450-00	Hypothetical gene.	ref|Os06t0332450-00|rapDB|Os06t0332450-00	chr06	13163055	13169470	-
GT_Os05g0268500|mRNA|AK107218|CDS+3'UTR	Os05t0268500-03	Similar to Serine carboxypeptidase 2.	rapdb|Os05t0268500-03|gb|AK107218|ta|TA45362_4530|tc|TC520883	chr05	10781341	10790671	-	Biological Process: proteolysis (GO:0006508), Molecular Function: serine-type carboxypeptidase activity (GO:0004185)	Peptidase S10, serine carboxypeptidase (IPR001563), Peptidase S10, serine carboxypeptidase, active site (IPR018202)
GT_GT_Os_A_Specific_0016832	Os03t0569700-00	Os03t0569700-00; Os03t0569700-00; Next best Hit: Os06t0328400-01(alignment length 20bp with 95.00%identity)	ref|Os03t0569700-00|rapDB|Os03t0569700-00	chr03	20648949	20649649	-
GT_GT_Os_A_Specific_0031188	Os05t0159250-00	Hypothetical gene.	ref|Os05t0159250-00|rapDB|Os05t0159250-00	chr05	3493843	3494305	+
GT_Os01g0567600|mRNA|AY643749|CDS	Os01t0567600-00	Similar to Monosaccharide transporter 3	rapdb|Os01t0567600-00|rapdb|Os01t0567500-01|rapdb|Os12t0140500-00|gb|AY643749	chr01	21724008	21725863	-	Biological Process: transport (GO:0006810), Biological Process: transmembrane transport (GO:0055085), Cellular Component: membrane (GO:0016020), Cellular Component: integral to membrane (GO:0016021), Molecular Function: transporter activity (GO:0005215), Molecular Function: transmembrane transporter activity (GO:0022857), Molecular Function: substrate-specific transmembrane transporter activity (…	Sugar/inositol transporter (IPR003663), General substrate transporter (IPR005828), Sugar transporter, conserved site (IPR005829), Major facilitator superfamily domain, general substrate transporter (IPR016196), Major facilitator superfamily domain (IPR020846)
GT_GT_Os_A_Specific_0186965	Os06t0342600-00	Os06t0342600-00; Os06t0342600-00; Next best Hit: Os08t0478466-01(alignment length 15bp with 100.00%identity)	ref|Os06t0342600-00|rapDB|Os06t0342600-00
GT_GT_Os_A_Specific_0014747	Os03t0602851-00	Os03t0602851-00; Os03t0602851-00; Next best Hit: Os09t0423902-01(alignment length 18bp with 100.00%identity)	ref|Os03t0602851-00|rapDB|Os03t0602851-00	chr03	22566793	22567101	-
GT_Os03g0850200|COMBINER_EST|Os03g0850200|8	NM_001058439	Oryza sativa Japonica Group Os03g0850200 (Os03g0850200) mRNA, complete cds [NM_001058439]	gb|NM_001058439|gb|CA765480|ta|CB647244|ta|BM421782
GT_GT_Os_A_Specific_0077243	Os09t0302666-00	Os09t0302666-00; Os09t0302666-00; Next best Hit: Os04t0545000-01(alignment length 16bp with 100.00%identity)	ref|Os09t0302666-00|rapDB|Os09t0302666-00
GT_Os01g0971000|mRNA|AK120145|CDS+3'UTR	Os01t0971000-01	Conserved hypothetical protein.	rapdb|Os01t0971000-01|rapdb|Os01t0971000-02|ta|TA37329_4530|tc|TC524300
GT_Os07g0643000|COMBINER|CI251589|6	Os07t0643000-01	Alpha/beta hydrolase fold-3 domain containing protein.	rapdb|Os07t0643000-01|gb|AK287473|gb|CI222773|ta|TA67425_4530	chr07	26780049	26781207	+	Biological Process: metabolic process (GO:0008152), Molecular Function: hydrolase activity (GO:0016787)	Alpha/beta hydrolase fold-3 (IPR013094)
GT_Os12g0537700|COMBINER|CI389397|6	Os10t0549900-01	Protein of unknown function DUF1544 domain containing protein.	rapdb|Os10t0549900-01|rapdb|Os12t0537000-00|rapdb|Os12t0538000-00|rapdb|Os12t0538066-00	chr10	21554333	21557722	+	Molecular Function: DNA binding (GO:0003677)	Zinc finger, BED-type predicted (IPR003656)
GT_Os08g0557600|mRNA|AK102459|CDS+3'UTR	Os08t0557600-01	Similar to Monodehydroascorbate reductase (EC 1.6.5.4) (MDAR) (Ascorbate free radical reductase) (AFR reductase)	rapdb|Os08t0557600-01|rapdb|Os08t0557600-02|gb|AK102459|ta|TA40694_4530	chr08	27899853	27903121	+	Biological Process: cell redox homeostasis (GO:0045454), Biological Process: oxidation-reduction process (GO:0055114), Cellular Component: cytoplasm (GO:0005737), Molecular Function: oxidoreductase activity (GO:0016491), Molecular Function: flavin adenine dinucleotide binding (GO:0050660)	Pyridine nucleotide-disulphide oxidoreductase, NAD-binding domain (IPR001327), Pyridine nucleotide-disulphide oxidoreductase, dimerisation (IPR004099), FAD-dependent pyridine nucleotide-disulphide oxidoreductase (IPR013027), FAD/NAD-linked reductase, dimerisation (IPR016156), Pyridine nucleotide-disulphide oxidoreductase, FAD/NAD(P)-binding domain (IPR023753)
GT_Os03g0830200|COMBINER_EST|Os03g0830200|8	Os03t0830200-00	Protein of unknown function Cys-rich family protein.	rapdb|Os03t0830200-00|gb|NM_001058319|tc|TC526095	chr03	34870676	34871354	-		Uncharacterised protein family Cys-rich (IPR006461)
GT_Os07g0297400|mRNA|AK101219|CDS+3'UTR	Os07t0297400-01	Conserved hypothetical protein.	rapdb|Os07t0297400-01|rapdb|Os07t0297400-02|gb|AK101219|ta|TA43422_4530	chr07	11642552	11644280	+
GT_GT_Os_A_Specific_0076733	Os03t0297850-00	Hypothetical gene.	ref|Os03t0297850-00|rapDB|Os03t0297850-00	chr03	10437835	10440086	-
GT_GT_Os_A_Specific_0001825	Os06t0180666-00	Hypothetical gene	ref|Os06t0180666-00|rapDB|Os06t0180666-00	chr06	3995309	3996180	+
GT_Os02g0623300|mRNA|AK105122|CDS+3'UTR	Os02t0623300-01	Conserved hypothetical protein.	rapdb|Os02t0623300-01|gb|AK105122|gb|CI024446|ta|TA61731_4530	chr02	24819271	24820066	+
GT_Os03g0179700|COMBINER_EST|Os03g0179700|8	Os03t0179700-00	Similar to OSIGBa0140O07.11 protein.	rapdb|Os03t0179700-00|gb|CT835157|tc|TC510027	chr03	4181381	4182557	-		Tubby, C-terminal (IPR000007), Protein of unknown function DUF567 (IPR007612)
GT_Os06g0682300|mRNA|AK062934|CDS+3'UTR	TC538904	Rep: Os06g0682300 protein - Oryza sativa subsp. japonica (Rice), complete [TC538904]	tc|TC538904
GT_GT_Os_A_Specific_0521627	Os07t0191301-00	Hypothetical conserved gene.	ref|Os07t0191301-00|rapDB|Os07t0191301-00	chr07	4925896	4930714	-
GT_Os03g0183200|mRNA|AK106987|CDS+3'UTR	Os03t0183200-01	Conserved hypothetical protein.	rapdb|Os03t0183200-01|gb|AK106987|ta|TA45289_4530|ta|CI434684	chr03	4367273	4368453	-
GT_Os02g0740500|COMBINER_EST|AU094334|7	Os02t0740500-01	Conserved hypothetical protein.	rapdb|Os02t0740500-01|gb|NM_001054608|ta|TA45211_4530|ta|CF319657	chr02	30971674	30972728	+
GT_GT_Os_A_Specific_0116760	Os11t0637133-00	Hypothetical gene	ref|Os11t0637133-00|rapDB|Os11t0637133-00
GT_Os06g0521400|COMBINER_EST|Os06g0521400|8	Os06t0521400-00	Haem peroxidase family protein	rapdb|Os06t0521400-00|gb|EE590557|tc|TC497600	chr06	19199629	19200715	-	Biological Process: response to oxidative stress (GO:0006979), Biological Process: oxidation-reduction process (GO:0055114), Molecular Function: peroxidase activity (GO:0004601), Molecular Function: heme binding (GO:0020037)	Plant peroxidase (IPR000823), Haem peroxidase, plant/fungal/bacterial (IPR002016), Haem peroxidase (IPR010255), Peroxidase, active site (IPR019794)
GT_GT_Os_A_Specific_0037367	Os03t0393650-00	Os03t0393650-00; Os03t0393650-00; Next best Hit: Os02t0103850-00(alignment length 17bp with 100.00%identity)	ref|Os03t0393650-00|rapDB|Os03t0393650-00	chr03	15812216	15813073	+
GT_GT_Os_A_Specific_0249311	Os11t0423000-00	Os11t0423000-00; Os11t0423000-00; Next best Hit: Os08t0226400-00(alignment length 17bp with 100.00%identity)	ref|Os11t0423000-00|rapDB|Os11t0423000-00
GT_GT_Os_A_Specific_0077779	Os12t0214600-00	Os12t0214600-00; Os12t0214600-00; Next best Hit: Os01t0103100-01(alignment length 18bp with 100.00%identity)	ref|Os12t0214600-00|rapDB|Os12t0214600-00	chr12	6051442	6051708	+
GT_GT_Os_A_Specific_0080595	Os01t0171600-00	Os01t0171600-00; Os01t0171600-00; Next best Hit: Os03t0405500-01(alignment length 16bp with 100.00%identity)	ref|Os01t0171600-00|rapDB|Os01t0171600-00	chr01	3689940	3690419	-
GT_GT_Os_A_Specific_0158258	Os10t0106200-00	Os10t0106200-00; Os10t0106200-00; Next best Hit: Os07t0635150-01(alignment length 16bp with 100.00%identity)	ref|Os10t0106200-00|rapDB|Os10t0106200-00	chr10	452076	452960	+
GT_Os05g0114700|mRNA|AK111634|CDS+3'UTR	Os05t0114700-02	Myb-type HTH DNA-binding domain domain containing protein	rapdb|Os05t0114700-02|rapdb|Os05t0114700-01|gb|AK111634|ta|TA39319_4530	chr05	801229	803353	+	Biological Process: regulation of transcription, DNA-dependent (GO:0006355), Molecular Function: DNA binding (GO:0003677), Molecular Function: protein binding (GO:0005515)	Homeodomain-like (IPR009057), Homeodomain-related (IPR012287), Transcription regulator HTH, Myb-type, DNA-binding (IPR017930)
GT_GT_Os_A_Specific_0002161	Os03t0154800-00	Os03t0154800-00; Os03t0154800-00; Next best Hit: Os08t0139600-00(alignment length 24bp with 95.83%identity)	ref|Os03t0154800-00|rapDB|Os03t0154800-00	chr03	2989611	2989877	+
GT_Os03g0743500|mRNA|AK067697|CDS+3'UTR	Os03t0743500-02	Similar to Calmodulin 1 (Fragment).	rapdb|Os03t0743500-02|ta|TA30660_4530	chr03	30517571	30519662	+	Molecular Function: calcium ion binding (GO:0005509)	Calcium-binding EF-hand (IPR002048), EF-hand-like domain (IPR011992), EF-Hand 1, calcium-binding site (IPR018247), EF-hand (IPR018248), EF-HAND 2 (IPR018249)
GT_Os12g0441600|COMBINER_EST|Os12g0441600|8	Os12t0441600-00	Similar to O-methyltransferase ZRP4.	rapdb|Os12t0441600-00|gb|BQ908479|ta|TA69525_4530|ta|BM038833	chr12	14750544	14752232	-	Molecular Function: methyltransferase activity (GO:0008168), Molecular Function: O-methyltransferase activity (GO:0008171), Molecular Function: protein dimerization activity (GO:0046983)	O-methyltransferase, family 2 (IPR001077), Winged helix-turn-helix transcription repressor DNA-binding (IPR011991), Plant methyltransferase dimerisation (IPR012967), O-methyltransferase, COMT, eukaryota (IPR016461)
GT_GT_Os_A_Specific_0022962	Os07t0578333-01	Conserved hypothetical protein	ref|Os07t0578333-01|rapDB|Os07t0578333-01|gb|AK242064	chr07	23400939	23401971	-
GT_Os05g0445100|mRNA|AK105264|CDS+3'UTR	Os05t0445100-01	Cytochrome P450 family protein.	rapdb|Os05t0445100-01|gb|NM_001062216|ta|TA30375_4530|tc|TC489486	chr05	21790875	21793270	+	Biological Process: oxidation-reduction process (GO:0055114), Molecular Function: iron ion binding (GO:0005506), Molecular Function: electron carrier activity (GO:0009055), Molecular Function: oxidoreductase activity, acting on paired donors, with incorporation or reduction of molecular oxygen (GO:0016705), Molecular Function: heme binding (GO:0020037)	Cytochrome P450 (IPR001128), Cytochrome P450, E-class, group I (IPR002401)
GT_Os06g0115300|mRNA|AK058833|CDS+3'UTR	Os06t0115300-01	Similar to Acyl-CoA-binding protein 2 (ACBP 2) (Fragment).	rapdb|Os06t0115300-01|gb|CT830578|ta|TA38974_4530|ta|CB965202	chr06	860908	862566	-	Molecular Function: fatty-acyl-CoA binding (GO:0000062)	FERM/acyl-CoA-binding protein, 3-helical bundle (IPR014352), Acyl-CoA-binding protein, ACBP (IPR000582)
GT_GT_Os_A_Specific_0078021	Os02t0780524-00	Os02t0780524-00; Os02t0780524-00; Next best Hit: Os01t0800300-03(alignment length 17bp with 100.00%identity)	ref|Os02t0780524-00|rapDB|Os02t0780524-00	chr02	33059645	33059941	-
GT_GT_Os_A_Specific_0007877	Os11t0510100-00	Os11t0510100-00; Os11t0510100-00; Next best Hit: Os06t0300500-01(alignment length 15bp with 100.00%identity)	ref|Os11t0510100-00|rapDB|Os11t0510100-00	chr11	18227766	18228075	+
GT_GT_Os_A_Specific_0011309	Os05t0350801-00	Os05t0350801-00; Os05t0350801-00; Next best Hit: Os03t0205300-00(alignment length 17bp with 100.00%identity)	ref|Os05t0350801-00|rapDB|Os05t0350801-00
GT_Os02g0594600|COMBINER_EST|Os02g0594600|8	TA66358_4530	GB	ta|TA66358_4530|tc|NP13016587
GT_GT_Os_A_Specific_0013210	Os07t0138750-00	Os07t0138750-00; Os07t0138750-00; Next best Hit: Os04t0650200-01(alignment length 17bp with 100.00%identity)	ref|Os07t0138750-00|rapDB|Os07t0138750-00
GT_Os11g0704500|mRNA|AK120630|CDS+3'UTR	Os11t0704500-01	Metallothionein-like protein type 1.	rapdb|Os11t0704500-01|gb|CT843050|ta|TA33856_4530|ta|TA33873_4530	chr11	28827746	28828439	+	Molecular Function: metal ion binding (GO:0046872)	Metallothionein, family 15, plant (IPR000347)
GT_GT_Os_A_Specific_0079740	Os01t0823150-00	Hypothetical gene.	ref|Os01t0823150-00|rapDB|Os01t0823150-00	chr01	35145898	35146832	-
GT_Os08g0135500|mRNA|AK109912|CDS+3'UTR	Os08t0135500-01	X8 domain containing protein.	rapdb|Os08t0135500-01|gb|AK109912|ta|TA48465_4530|tc|TC550697	chr08	2012001	2013253	+		X8 (IPR012946)
GT_POsControl0029|random	random	Unknown
GT_Os05g0324700|mRNA|AK063581|CDS+3'UTR	Os05t0324700-01	Conserved hypothetical protein.	rapdb|Os05t0324700-01|gb|CT829837|ta|TA32047_4530|ta|CI446286	chr05	15077683	15078347	-
GT_Os04g0330900|mRNA|AK066818|CDS+3'UTR	Os04t0330900-01	Similar to cDNA clone:002-146-G03, full insert sequence	rapdb|Os04t0330900-01|ta|TA45866_4530|tc|NP1362992|tc|NP1356944	chr04	15380815	15398873	-
GT_Os03g0638200|mRNA|AK069267|5'UTR+CDS	Os03t0638200-01	Similar to Major facilitator superfamily protein, expressed	rapdb|Os03t0638200-01|ta|TA40829_4530|ta|TA40832_4530|ta|CB677215	chr03	24449135	24451270	+	Biological Process: transmembrane transport (GO:0055085), Cellular Component: integral to membrane (GO:0016021), Molecular Function: transmembrane transporter activity (GO:0022857)	General substrate transporter (IPR005828), Major facilitator superfamily domain, general substrate transporter (IPR016196), Major facilitator superfamily domain (IPR020846)
GT_GT_Os_A_Specific_0010275	Os09t0286501-00	Os09t0286501-00; Os09t0286501-00; Next best Hit: Os01t0595800-00(alignment length 14bp with 100.00%identity)	ref|Os09t0286501-00|rapDB|Os09t0286501-00	chr09	6384146	6384491	-
GT_Os07g0539100|mRNA|AK062569|CDS+3'UTR	Os07t0539100-01	Glycoside hydrolase, family 17 protein.	rapdb|Os07t0539100-01|rapdb|Os07t0539100-02|gb|AK067173|ta|TA32050_4530	chr07	21223274	21225870	-	Biological Process: carbohydrate metabolic process (GO:0005975), Molecular Function: catalytic activity (GO:0003824), Molecular Function: hydrolase activity, hydrolyzing O-glycosyl compounds (GO:0004553), Molecular Function: cation binding (GO:0043169)	Glycoside hydrolase, family 17 (IPR000490), X8 (IPR012946), Glycoside hydrolase, subgroup, catalytic domain (IPR013781), Glycoside hydrolase, superfamily (IPR017853)
GT_GT_Os_A_Specific_0034634	Os09t0533501-00	Os09t0533501-00; Os09t0533501-00; Next best Hit: Os03t0193700-00(alignment length 15bp with 100.00%identity)	ref|Os09t0533501-00|rapDB|Os09t0533501-00	chr09	20952992	20953291	+
GT_Os01g0219900|mRNA|AK109722|CDS+3'UTR	Os01t0219900-01	Conserved hypothetical protein.	rapdb|Os01t0219900-01|gb|AK109722|gb|CI142935|ta|TA54255_4530
GT_GT_Os_A_Specific_0150015	Os08t0164500-00	Os08t0164500-00; Os08t0164500-00; Next best Hit: Os01t0549200-01(alignment length 17bp with 100.00%identity)	ref|Os08t0164500-00|rapDB|Os08t0164500-00
GT_Os09g0325800|mRNA|AK105247|CDS+3'UTR	Os09t0325800-01	Conserved hypothetical protein.	rapdb|Os09t0325800-01|gb|AK105247|ta|TA65551_4530|tc|TC520746	chr09	9570454	9571682	+
GT_GT_Os_A_Specific_0074227	Os08t0166000-00	Os08t0166000-00; Os08t0166000-00; Next best Hit: Os01t0895300-01(alignment length 17bp with 100.00%identity)	ref|Os08t0166000-00|rapDB|Os08t0166000-00	chr08	3844466	3847573	-
GT_GT_Os_A_Specific_0015359	Os01t0500450-00	Os01t0500450-00; Os01t0500450-00; Next best Hit: Os08t0191000-01(alignment length 16bp with 100.00%identity)	ref|Os01t0500450-00|rapDB|Os01t0500450-00	chr01	17262173	17262493	-
GT_Os11g0239900|mRNA|AK106466|CDS+3'UTR	Os11t0239900-01	Hypothetical protein.	rapdb|Os11t0239900-01|gb|AK106466|gb|CI072272|ta|TA65913_4530	chr11	7460403	7461781	+
GT_GT_Os_A_Specific_0037672	Os04t0395650-00	Os04t0395650-00; Os04t0395650-00; Next best Hit: Os10t0197000-00(alignment length 17bp with 100.00%identity)	ref|Os04t0395650-00|rapDB|Os04t0395650-00
GT_GT_Os_A_Specific_0177867	Os01t0114401-00	Os01t0114401-00; Os01t0114401-00; Next best Hit: Os07t0654000-00(alignment length 15bp with 100.00%identity)	ref|Os01t0114401-00|rapDB|Os01t0114401-00	chr01	776865	778220	-
GT_GT_Os_A_Specific_0153389	Os04t0118250-00	Os04t0118250-00; Os04t0118250-00; Next best Hit: Os10t0351414-00(alignment length 16bp with 100.00%identity)	ref|Os04t0118250-00|rapDB|Os04t0118250-00	chr04	1083409	1083678	-
GT_Os01g0758500|mRNA|AK062409|CDS+3'UTR	Os01t0758500-02	Conserved hypothetical protein.	rapdb|Os01t0758500-02|rapdb|Os01t0758500-01|gb|AK107089|ta|TA58097_4530	chr01	31890232	31891198	-
GT_Os09g0486500|mRNA|AK106128|CDS+3'UTR	Os09t0486500-04	Multiple stress-responsive zinc-finger protein ISAP1 (Stress- associated protein 1) (OsISAP1).	rapdb|Os09t0486500-04|ta|TA35025_4530|tc|TC534501
GT_Os01g0699500|mRNA|AK071585|5'UTR+CDS	Os01t0699500-01	Serine/threonine protein kinase domain containing protein.	rapdb|Os01t0699500-01|gb|AK071585|ta|TA54402_4530|ta|CR287493	chr01	28939657	28941009	-	Biological Process: protein phosphorylation (GO:0006468), Molecular Function: protein kinase activity (GO:0004672), Molecular Function: protein serine/threonine kinase activity (GO:0004674), Molecular Function: protein tyrosine kinase activity (GO:0004713), Molecular Function: ATP binding (GO:0005524), Molecular Function: transferase activity, transferring phosphorus-containing groups (GO:0016772)	Protein kinase, catalytic domain (IPR000719), Serine/threonine-protein kinase, catalytic domain (IPR002290), Serine/threonine-protein kinase, active site (IPR008271), Protein kinase-like domain (IPR011009), Protein kinase, ATP binding site (IPR017441), Serine/threonine-protein kinase-like domain (IPR017442), Tyrosine-protein kinase, catalytic domain (IPR020635)
GT_GT_Os_A_Specific_0133762	Os06t0671075-00	Hypothetical gene.	ref|Os06t0671075-00|rapDB|Os06t0671075-00	chr06	27825282	27827125	-
GT_GT_Os_A_Specific_0079199	Os03t0669750-00	Os03t0669750-00; Os03t0669750-00; Next best Hit: Os04t0481700-01(alignment length 17bp with 100.00%identity)	ref|Os03t0669750-00|rapDB|Os03t0669750-00	chr03	26432544	26433108	+
GT_Os04g0684900|mRNA|AK111712|CDS+3'UTR	Os04t0684900-02	Similar to H0913C04.7 protein.	rapdb|Os04t0684900-02|rapdb|Os04t0684900-01|ta|TA36363_4530|ta|AK111712	chr04	34980601	34981819	+	Cellular Component: nucleus (GO:0005634), Molecular Function: nucleic acid binding (GO:0003676)	Ribonuclease CAF1 (IPR006941), Ribonuclease H-like (IPR012337)
GT_GT_Os_A_Specific_0070993	Os02t0257001-00	Hypothetical conserved gene	ref|Os02t0257001-00|rapDB|Os02t0257001-00	chr02	8856566	8860576	+
GT_Os02g0575000|mRNA|AK121198|CDS+3'UTR	Os02t0575000-01	Conserved hypothetical protein.	rapdb|Os02t0575000-01|gb|CT828316|ta|TA45975_4530|ta|CX103406	chr02	22064966	22065592	-
GT_GT_Os_A_Specific_0179857	Os11t0262500-00	Similar to F-box domain containing protein	ref|Os11t0262500-00|rapDB|Os11t0262500-00	chr11	8860655	8862772	+		F-box domain, Skp2-like (IPR022364)
GT_GT_Os_A_Specific_0080862	Os02t0572300-00	Similar to RING-H2 finger protein ATL3B.	ref|Os02t0572300-00|rapDB|Os02t0572300-00	chr02	21922917	21926203	-	Molecular Function: protein binding (GO:0005515), Molecular Function: zinc ion binding (GO:0008270)	Zinc finger, RING-type (IPR001841), Zinc finger, RING/FYVE/PHD-type (IPR013083), Zinc finger, RING-H2-type (IPR024766)
GT_GT_Os_A_Specific_0070568	Os05t0435850-00	Os05t0435850-00; Os05t0435850-00; Next best Hit: Os08t0114300-01(alignment length 17bp with 100.00%identity)	ref|Os05t0435850-00|rapDB|Os05t0435850-00	chr05	21331579	21331896	-
GT_Os04g0591100|mRNA|AK069139|CDS+3'UTR	Os04t0591100-01	Protein of unknown function DUF597 family protein	rapdb|Os04t0591100-01|gb|AK069139|ta|TA38779_4530|ta|BI806914	chr04	29894815	29896857	-		Protein of unknown function DUF597 (IPR006734)
GT_GT_Os_A_Specific_0118759	Os03t0210350-00	Hypothetical gene.	ref|Os03t0210350-00|rapDB|Os03t0210350-00	chr03	5758654	5759005	+
GT_Os03g0233000|mRNA|AK069495|CDS+3'UTR	Os03t0233000-01	Protein of unknown function DUF607 family protein.	rapdb|Os03t0233000-01|gb|AK069495|ta|TA33711_4530|ta|CI527971	chr03	7061772	7063303	+		Coiled-coil domain containing protein 109, C-terminal (IPR006769)
GT_Os05g0136900|mRNA|AK069868|CDS+3'UTR	Os05t0136900-01	Transferase family protein.	rapdb|Os05t0136900-01|gb|AK069868|ta|TA46814_4530|ta|TA46813_4530	chr05	2143896	2150179	+	Molecular Function: transferase activity, transferring acyl groups other than amino-acyl groups (GO:0016747)	Transferase (IPR003480), Chloramphenicol acetyltransferase-like domain (IPR023213)
GT_Os03g0291500|COMBINER_EST|CI197925|6	NM_001056334	Oryza sativa Japonica Group Os03g0291500 (Os03g0291500) mRNA, partial cds [NM_001056334]	gb|NM_001056334|ta|TA31518_4530|tc|TC512668|tc|TC523878
GT_Os11g0451700|COMBINER_EST|CI050356|0	Os11t0451700-00	Similar to Dehydrin DHN1 (M3) (RAB-17 protein).	rapdb|Os11t0451700-00|gb|NM_001074370|ta|TA35681_4530|ta|CI200574	chr11	15223376	15224746	-	Biological Process: response to stress (GO:0006950), Biological Process: response to water (GO:0009415)	Dehydrin (IPR000167)
GT_Os09g0532000|mRNA|AK105810|CDS+3'UTR	Os09t0532000-01	TonB box, conserved site domain containing protein.	rapdb|Os09t0532000-01|gb|CI426920|gb|AY850134|ta|TA48544_4530	chr09	20868846	20871077	-		TonB box, conserved site (IPR010916), Staygreen protein (IPR024438)
GT_Os08g0445700|mRNA|AK109708|CDS+3'UTR	Os08t0445700-02	Similar to trehalose-6-phosphate synthase.	rapdb|Os08t0445700-02|ta|TA39147_4530|ta|CI191042|tc|TC510846	chr08	21722267	21724491	+	Biological Process: trehalose biosynthetic process (GO:0005992), Molecular Function: catalytic activity (GO:0003824)	Glycosyl transferase, family 20 (IPR001830), Trehalose-phosphatase (IPR003337), HAD-like domain (IPR023214)
GT_Os09g0431100|mRNA|AK110224|CDS+3'UTR	Os09t0431100-01	GPCR, family 3, metabotropic glutamate receptor-like protein.	rapdb|Os09t0431100-01|gb|AK110224|ta|TA61156_4530|tc|TC485236	chr09	15752949	15762817	+	Biological Process: transport (GO:0006810), Cellular Component: membrane (GO:0016020), Cellular Component: outer membrane-bounded periplasmic space (GO:0030288), Molecular Function: ionotropic glutamate receptor activity (GO:0004970), Molecular Function: transporter activity (GO:0005215), Molecular Function: extracellular-glutamate-gated ion channel activity (GO:0005234)	Ionotropic glutamate receptor (IPR001320), Extracellular solute-binding protein, family 3 (IPR001638), Extracellular ligand-binding receptor (IPR001828), Ionotropic glutamate receptor, plant (IPR017103)
GT_Os04g0386700|COMBINER_EST|CI061748|0	NM_001059158	Oryza sativa Japonica Group Os04g0386700 (Os04g0386700) mRNA, complete cds [NM_001059158]	gb|NM_001059158|ta|TA52036_4530|tc|TC500843
GT_Os03g0807900|mRNA|AK060962|CDS+3'UTR	Os03t0807900-01	Chaperonin-like RbcX family protein.	rapdb|Os03t0807900-01|ta|TA49926_4530|ta|CF309666|ta|CI441513	chr03	33771756	33773581	+		Chaperonin-like RbcX (IPR003435)
GT_GT_Os_A_Specific_0016689	Os09t0548600-00	Hypothetical gene.	ref|Os09t0548600-00|rapDB|Os09t0548600-00	chr09	21696247	21698128	+		Domain of unknown function DUF250 (IPR004853)
GT_Os06g0604600|mRNA|AK069255|CDS+3'UTR	Os06t0604600-01	Conserved hypothetical protein.	rapdb|Os06t0604600-01|ta|TA48968_4530|ta|CI481186|ta|CI437182	chr06	23949819	23950657	+
GT_Os12g0411700|mRNA|AK104709|CDS+3'UTR	Os12t0411700-02	Similar to white-brown-complex ABC transporter family.	rapdb|Os12t0411700-02|rapdb|Os12t0411700-01|gb|AK067639|ta|TA47968_4530	chr12	12569161	12572993	-	Cellular Component: membrane (GO:0016020)	ABC-2 type transporter (IPR013525)
GT_Os01g0102900|mRNA|AK067670|CDS+3'UTR	Os01t0102900-02	Light regulated Lir1 family protein.	rapdb|Os01t0102900-02|ta|TA33799_4530|ta|AU056052|tc|TC498468
GT_GT_Os_A_Specific_0012684	Os06t0312201-00	Os06t0312201-00; Os06t0312201-00; Next best Hit: Os03t0802700-01(alignment length 15bp with 100.00%identity)	ref|Os06t0312201-00|rapDB|Os06t0312201-00
GT_Os01g0690800|mRNA|AK073248|CDS+3'UTR	Os01t0690800-01	Protein kinase, core domain containing protein.	rapdb|Os01t0690800-01|gb|AK066430|ta|TA50031_4530|tc|TC487754	chr01	28524105	28534387	+	Biological Process: protein phosphorylation (GO:0006468), Molecular Function: protein kinase activity (GO:0004672), Molecular Function: protein serine/threonine kinase activity (GO:0004674), Molecular Function: ATP binding (GO:0005524), Molecular Function: transferase activity, transferring phosphorus-containing groups (GO:0016772)	Protein kinase, catalytic domain (IPR000719), Serine-threonine/tyrosine-protein kinase (IPR001245), Serine/threonine-protein kinase, active site (IPR008271), Protein kinase-like domain (IPR011009), Concanavalin A-like lectin/glucanase, subgroup (IPR013320), Protein kinase, ATP binding site (IPR017441)
GT_Os07g0271600|COMBINER_EST|CI554026|6	Os07t0474700-01	Hypothetical protein.	rapdb|Os07t0474700-01|rapdb|Os07t0296100-01|gb|CT832222|gb|AK071906	chr07	17126204	17129929	+
GT_GT_Os_A_Specific_0027602	Os04t0395350-00	Os04t0395350-00; Os04t0395350-00; Next best Hit: Os02t0155400-01(alignment length 17bp with 100.00%identity)	ref|Os04t0395350-00|rapDB|Os04t0395350-00
GT_Os02g0218700|mRNA|AK107161|CDS+3'UTR	Os02t0218700-01	Similar to Allene oxide synthase (EC 4.2.1.92).	rapdb|Os02t0218700-01|gb|AK107161|ta|TA31802_4530|tc|TC491037	chr02	6628383	6630103	+	Biological Process: oxidation-reduction process (GO:0055114), Molecular Function: monooxygenase activity (GO:0004497), Molecular Function: iron ion binding (GO:0005506), Molecular Function: electron carrier activity (GO:0009055), Molecular Function: oxidoreductase activity, acting on paired donors, with incorporation or reduction of molecular oxygen (GO:0016705), Molecular Function: heme binding …	Cytochrome P450 (IPR001128), Cytochrome P450, E-class, group IV (IPR002403)
GT_Os04g0401700|mRNA|AJ427970|CDS	Os04t0401700-03	Potassium transporter 1 (OsHAK1). Splice isoform 2.	rapdb|Os04t0401700-03|rapdb|Os04t0401700-01|rapdb|Os04t0401700-02|gb|AK100669	chr04	19887940	19892333	+	Biological Process: potassium ion transmembrane transport (GO:0071805), Cellular Component: membrane (GO:0016020), Molecular Function: potassium ion transmembrane transporter activity (GO:0015079)	K+ potassium transporter (IPR003855)
GT_Os03g0807900|mRNA|AK070287|CDS+3'UTR	Os03t0807900-02	Chaperonin-like RbcX family protein.	rapdb|Os03t0807900-02|rapdb|Os03t0807900-01|gb|CT856644|ta|TA49926_4530	chr03	33771857	33773444	+		Chaperonin-like RbcX (IPR003435)
GT_GT_Os_A_Specific_0001330	Os05t0104550-00	Os05t0104550-00; Os05t0104550-00; Next best Hit: Os02t0150450-00(alignment length 17bp with 100.00%identity)	ref|Os05t0104550-00|rapDB|Os05t0104550-00	chr05	247719	248165	-
GT_Os11g0597700|mRNA|AK067694|CDS+3'UTR	Os11t0597700-01	Conserved hypothetical protein.	rapdb|Os11t0597700-01|ta|TA60188_4530|ta|CI330052|tc|TC484258	chr11	22799341	22802116	+
GT_Os01g0314800|mRNA|AF323612|CDS+3'UTR	Os01t0314800-01	Late embryogenesis abundant protein 3 family protein.	rapdb|Os01t0314800-01|ta|TA42318_4530|ta|TA42319_4530|ta|CI540147	chr01	11863682	11864412	-	Biological Process: response to stress (GO:0006950)	Late embryogenesis abundant protein, LEA-5 (IPR004926)
GT_GT_Os_A_Specific_0179014	Os02t0248560-00	Hypothetical conserved gene	ref|Os02t0248560-00|rapDB|Os02t0248560-00
GT_Os08g0535800|mRNA|AK104766|CDS+3'UTR	Os08t0535800-01	No apical meristem (NAM) protein domain containing protein.	rapdb|Os08t0535800-01|rapdb|Os08t0535800-02|gb|CT831466|ta|TA37505_4530	chr08	26766816	26770105	+	Biological Process: regulation of transcription, DNA-dependent (GO:0006355), Molecular Function: DNA binding (GO:0003677)	No apical meristem (NAM) protein (IPR003441)
GT_GT_Os_A_Specific_0055906	Os04t0286000-00	Similar to H0211A12.2 protein.	ref|Os04t0286000-00|rapDB|Os04t0286000-00
GT_GT_Os_A_Specific_0031427	Os05t0110800-01	Conserved hypothetical protein	ref|Os05t0110800-01|rapDB|Os05t0110800-01|gb|AK067749	chr05	575028	576861	+
GT_GT_Os_A_Specific_0070508	Os04t0486950-01	Similar to Malate synthase	ref|Os04t0486950-01|rapDB|Os04t0486950-01|gb|AK241214	chr04	24325769	24328250	-	Biological Process: glyoxylate cycle (GO:0006097), Molecular Function: catalytic activity (GO:0003824), Molecular Function: malate synthase activity (GO:0004474)	Malate synthase (IPR001465), Malate synthase A (IPR006252), Malate synthase-like (IPR011076), Malate synthase, conserved site (IPR019830)
GT_Os03g0288000|mRNA|AK059587|CDS+3'UTR	Os03t0288000-02	Similar to Metallothionein	rapdb|Os03t0288000-02|rapdb|Os03t0288000-01|gb|CO435766|ta|TA33238_4530	chr03	9957356	9958134	+	Molecular Function: metal ion binding (GO:0046872)	Metallothionein, family 15, plant (IPR000347)
GT_GT_Os_A_Specific_0076250	Os10t0319100-00	Os10t0319100-00; Os10t0319100-00; Next best Hit: Os06t0121200-00(alignment length 20bp with 100.00%identity)	ref|Os10t0319100-00|rapDB|Os10t0319100-00
GT_GT_Os_A_Specific_0108419	Os09t0474650-01	Hypothetical gene	ref|Os09t0474650-01|rapDB|Os09t0474650-01|gb|AK063133
GT_Os03g0270000|mRNA|AK061579|CDS+3'UTR	Os03t0270000-01	Protein of unknown function DUF296 domain containing protein	rapdb|Os03t0270000-01|rapdb|Os03t0270000-02|gb|AK106069|ta|TA45582_4530	chr03	9022593	9023708	+		Domain of unknown function DUF296 (IPR005175), Predicted AT-hook DNA-binding (IPR014476)
GT_Os09g0478300|COMBINER|CI519340|x	Os09t0478300-01	Conserved hypothetical protein	rapdb|Os09t0478300-01|gb|NM_001188960|ta|TA72527_4530|ta|CI519340	chr09	18316004	18322383	-	Biological Process: cellulose biosynthetic process (GO:0030244), Cellular Component: membrane (GO:0016020), Molecular Function: cellulose synthase (UDP-forming) activity (GO:0016760)	Cellulose synthase (IPR005150)
GT_GT_Os_A_Specific_0096066	Os11t0654200-00	Os11t0654200-00; Os11t0654200-00; Next best Hit: Os06t0286601-00(alignment length 16bp with 100.00%identity)	ref|Os11t0654200-00|rapDB|Os11t0654200-00	chr11	26160550	26161030	+
GT_Os08g0518900|mRNA|AB027425|CDS+3'UTR	Os08t0518900-01	Chitinase (EC 3.2.1.14)	rapdb|Os08t0518900-01|gb|AK073267|ta|TA46071_4530|ta|AU082866	chr08	25762457	25763823	+	Biological Process: carbohydrate metabolic process (GO:0005975), Molecular Function: catalytic activity (GO:0003824), Molecular Function: hydrolase activity, hydrolyzing O-glycosyl compounds (GO:0004553), Molecular Function: cation binding (GO:0043169)	Glycoside hydrolase, family 18, catalytic domain (IPR001223), Glycoside hydrolase, subgroup, catalytic domain (IPR013781), Glycoside hydrolase, superfamily (IPR017853)
GT_Os03g0327100|mRNA|AK065989|CDS+3'UTR	Os03t0327100-01	Similar to CUC1.	rapdb|Os03t0327100-01|gb|AK065989|ta|TA45448_4530|tc|TC496307	chr03	11937445	11939473	-	Biological Process: regulation of transcription, DNA-dependent (GO:0006355), Molecular Function: DNA binding (GO:0003677)	No apical meristem (NAM) protein (IPR003441)
GT_Os06g0695700|mRNA|AK100512|CDS+3'UTR	Os06t0695700-01	Calmodulin-binding, plant family protein.	rapdb|Os06t0695700-01|gb|AK100512|ta|TA61828_4530|tc|TC488662	chr06	29068772	29071754	+		Calmodulin-binding protein, plant (IPR012417)
GT_Os05g0495300|mRNA|AK120354|CDS+3'UTR	Os05t0495300-01	Hypothetical protein.	rapdb|Os05t0495300-01|gb|AK120354|ta|TA35988_4530|ta|AI978304	chr05	24324906	24329940	-
GT_Os05g0343400|mRNA|AY676929|CDS	Os05t0343400-01	WRKY transcription factor 53 (Transcription factor WRKY12).	rapdb|Os05t0343400-01|rapdb|Os09t0286350-00|gb|AK121190|ta|TA44049_4530	chr05	16150266	16152633	+	Biological Process: regulation of transcription, DNA-dependent (GO:0006355), Molecular Function: sequence-specific DNA binding transcription factor activity (GO:0003700), Molecular Function: sequence-specific DNA binding (GO:0043565)	DNA-binding WRKY (IPR003657)
GT_Os10g0130500|mRNA|AK066967|UTR	Os10t0130500-01	Hypothetical conserved gene.	rapdb|Os10t0130500-01|gb|CI011892|ta|CI498589|ta|CI498078	chr10	1858233	1860626	+
GT_Os02g0173200|mRNA|AK068418|CDS+3'UTR	Os02t0173200-01	VQ domain containing protein.	rapdb|Os02t0173200-01|gb|AK068418|ta|TA64048_4530|tc|TC505682	chr02	4008991	4010136	+		VQ (IPR008889)
GT_Os03g0857900|mRNA|AK104022|CDS+3'UTR	Os03t0857900-03	Similar to Lysine decarboxylase-like protein.	rapdb|Os03t0857900-03|rapdb|Os03t0857900-04|rapdb|Os03t0857900-02|ta|TA42459_4530
GT_GT_Os_A_Specific_0106925	Os04t0683850-00	Similar to Glutathione peroxidase	ref|Os04t0683850-00|rapDB|Os04t0683850-00	chr04	34920628	34922213	+	Biological Process: response to oxidative stress (GO:0006979), Biological Process: oxidation-reduction process (GO:0055114), Molecular Function: glutathione peroxidase activity (GO:0004602)	Glutathione peroxidase (IPR000889), Thioredoxin-like fold (IPR012336)
GT_Os09g0486500|mRNA|AK061067|CDS+3'UTR	Os09t0486500-02	Multiple stress-responsive zinc-finger protein ISAP1 (Stress- associated protein 1) (OsISAP1)	rapdb|Os09t0486500-02|rapdb|Os09t0486500-04|ta|TA35020_4530|ta|TA35025_4530	chr09	18760705	18761574	+	Molecular Function: DNA binding (GO:0003677), Molecular Function: zinc ion binding (GO:0008270)	Zinc finger, AN1-type (IPR000058), Zinc finger, A20-type (IPR002653)
GT_Os10g0532300|mRNA|AK069934|CDS+3'UTR	Os10t0532300-01	Heavy metal transport/detoxification protein domain containing protein	rapdb|Os10t0532300-01|ta|TA62120_4530|tc|TC498933	chr10	20702195	20703525	-	Biological Process: metal ion transport (GO:0030001), Molecular Function: metal ion binding (GO:0046872)	Heavy metal-associated domain, HMA (IPR006121)
GT_GT_Os_A_Specific_0173260	Os03t0625201-00	Hypothetical gene	ref|Os03t0625201-00|rapDB|Os03t0625201-00	chr03	23781143	23782589	-
GT_Os01g0363500|mRNA|AK067388|CDS+3'UTR	Os01t0363500-04	Conserved hypothetical protein.	rapdb|Os01t0363500-04|rapdb|Os01t0363500-02|ta|TA39687_4530|ta|TA39690_4530	chr01	14798871	14801247	+
GT_GT_Os_A_Specific_0022747	Os05t0361600-00	Os05t0361600-00; Os05t0361600-00; Next best Hit: Os01t0964600-00(alignment length 29bp with 96.55%identity)	ref|Os05t0361600-00|rapDB|Os05t0361600-00
GT_Os10g0447200|COMBINER_EST|CB642644|7	CB642644	OSJNEb02O21.r OSJNEb Oryza sativa (japonica cultivar-group) cDNA clone OSJNEb02O21 3', mRNA sequence [CB642644]	gb|CB642644|ta|AU078150
GT_Os10g0118200|mRNA|AK069308|CDS+3'UTR	Os10t0118200-01	Similar to O-methyltransferase ZRP4 (EC 2.1.1.-) (OMT).	rapdb|Os10t0118200-01|ta|TA43426_4530|ta|AU101227|ta|CI394996	chr10	1162917	1164483	-
GT_Os01g0706600|COMBINER|CI208232|6	Os01t0706600-00	Conserved hypothetical protein.	rapdb|Os01t0706600-00|gb|CI241445|gb|CT843618|ta|TA69965_4530	chr01	29317540	29318156	+
GT_Os08g0455600|mRNA|AK121378|CDS+3'UTR	Os08t0455600-01	Similar to Serine/threonine protein phosphatase PP1-alpha catalytic subunit (EC 3.1.3.16) (PP-1A). Splice isoform 1.	rapdb|Os08t0455600-01|gb|AK121378|gb|AU165543|ta|TA65746_4530	chr08	22334606	22336123	+	Molecular Function: hydrolase activity (GO:0016787)	Metallophosphoesterase domain (IPR004843), Serine/threonine-specific protein phosphatase/bis(5-nucleosyl)-tetraphosphatase (IPR006186)
GT_GT_Os_A_Specific_0128752	Os06t0187400-00	Os06t0187400-00; Os06t0187400-00; Next best Hit: Os08t0300300-01(alignment length 15bp with 100.00%identity)	ref|Os06t0187400-00|rapDB|Os06t0187400-00	chr06	4417483	4417752	+
GT_GT_Os_A_Specific_0007991	Os10t0201901-00	Os10t0201901-00; Os10t0201901-00; Next best Hit: Os02t0678200-01(alignment length 15bp with 100.00%identity)	ref|Os10t0201901-00|rapDB|Os10t0201901-00	chr10	7224219	7225586	-
GT_GT_Os_A_Specific_0521151	Os03t0671850-00	Os03t0671850-00; Os03t0671850-00; Next best Hit: Os12t0501000-00(alignment length 29bp with 100.00%identity)	ref|Os03t0671850-00|rapDB|Os03t0671850-00
GT_Os01g0363500|mRNA|AK068183|CDS+3'UTR	Os01t0363500-02	Conserved hypothetical protein.	rapdb|Os01t0363500-02|ta|TA39687_4530|ta|TA39690_4530|tc|TC559854	chr01	14798851	14801292	+
GT_Os01g0246700|mRNA|AK105509|CDS+3'UTR	Os01t0246700-01	Similar to WRKY transcription factor 1.	rapdb|Os01t0246700-01|ta|TA52226_4530|tc|TC510392	chr01	8084184	8086980	+
GT_Os01g0878300|mRNA|AK069324|CDS+3'UTR	Os01t0878300-01	Protein kinase, core domain containing protein.	rapdb|Os01t0878300-01|gb|AK069324|ta|TA38427_4530	chr01	38112112	38117971	+	Biological Process: protein phosphorylation (GO:0006468), Molecular Function: protein kinase activity (GO:0004672), Molecular Function: protein serine/threonine kinase activity (GO:0004674), Molecular Function: protein binding (GO:0005515), Molecular Function: ATP binding (GO:0005524), Molecular Function: transferase activity, transferring phosphorus-containing groups (GO:0016772)	Protein kinase, catalytic domain (IPR000719), Leucine-rich repeat (IPR001611), Serine/threonine-protein kinase, active site (IPR008271), Protein kinase-like domain (IPR011009), Leucine-rich repeat-containing N-terminal, type 2 (IPR013210), Protein kinase, ATP binding site (IPR017441), Serine/threonine-protein kinase-like domain (IPR017442)
GT_GT_Os_A_Specific_0074877	Os10t0177101-00	Os10t0177101-00; Os10t0177101-00; Next best Hit: Os11t0541600-00(alignment length 21bp with 95.24%identity)	ref|Os10t0177101-00|rapDB|Os10t0177101-00	chr10	5321489	5321713	-
GT_Os07g0689600|mRNA|AK070656|CDS+3'UTR	Os07t0689600-01	Nicotianamine synthase 3 (EC 2.5.1.43) (S-adenosyl-L-methionine:S- adenosyl-L-methionine:S-adenosyl-methionine 3-amino-3- carboxypropyltransferase 3) (OsNAS3).	rapdb|Os07t0689600-01|gb|AK070656|ta|TA47290_4530|ta|CI540258	chr07	29323098	29324607	+	Biological Process: nicotianamine biosynthetic process (GO:0030418), Molecular Function: nicotianamine synthase activity (GO:0030410)	Nicotianamine synthase (IPR004298)
GT_Os01g0200700|mRNA|AK058313|CDS+3'UTR	Os01t0200700-01	Similar to Metallothionein-like protein type 3 (MT-3) (MWMT3).	rapdb|Os01t0200700-01|gb|CX109001|ta|TA33240_4530|ta|TA33259_4530	chr01	5478545	5479749	+
GT_Os08g0518800|mRNA|AK064180|CDS+3'UTR	Os08t0518800-01	Similar to Class III chitinase homologue (OsChib3H-h) (Fragment).	rapdb|Os08t0518800-01|gb|CT831756|ta|TA52580_4530|ta|AU181472	chr08	25758874	25759533	-	Biological Process: carbohydrate metabolic process (GO:0005975), Molecular Function: catalytic activity (GO:0003824), Molecular Function: cation binding (GO:0043169)	Glycoside hydrolase, subgroup, catalytic domain (IPR013781), Glycoside hydrolase, superfamily (IPR017853)
GT_Os10g0321600|COMBINER_EST|Os10g0321600|8	CA760092	BR060002B20H09.ab1 IRRI clones Oryza sativa (indica cultivar-group) cDNA clone BR060002B20H09.ab1 similar to hypothetical protein [Oryza sativa (japonica, mRNA sequence [CA760092]	gb|CA760092|tc|NP13034046
GT_Os09g0109600|mRNA|AK063582|CDS+3'UTR	Os09t0109600-01	Conserved hypothetical protein.	rapdb|Os09t0109600-01|gb|CT829836|ta|TA54414_4530|tc|TC510497	chr09	862654	863340	+
GT_Os04g0686800|COMBINER_EST|CI545716|1	Os04t0686800-01	Protein of unknown function DUF125, transmembrane family protein.	rapdb|Os04t0686800-01|gb|AK243145|ta|CI545716	chr04	35111460	35112512	+		Domain of unknown function DUF125, transmembrane (IPR008217)
GT_Os01g0826400|mRNA|AK107199|CDS+3'UTR	Os01t0826400-01	WRKY transcription factor 24 (WRKY24).	rapdb|Os01t0826400-01|gb|AK107199|ta|TA54102_4530|tc|TC516702	chr01	35347982	35350546	+	Biological Process: regulation of transcription, DNA-dependent (GO:0006355), Molecular Function: sequence-specific DNA binding transcription factor activity (GO:0003700), Molecular Function: sequence-specific DNA binding (GO:0043565)	DNA-binding WRKY (IPR003657)
GT_Os07g0558900|COMBINER_EST|AU070458|7	CX116043	EI102C15 A normalized whole-life-cycle cDNA library of rice Oryza sativa (indica cultivar-group) cDNA clone EI102C15 5', mRNA sequence [CX116043]	gb|CX116043|ta|TA63559_4530|tc|TC554256|tc|TC510524
GT_Os11g0512200|COMBINER_EST|Os11g0512200|8	EE592156	NEW_RNG25-B1-T7 Rice mixture of leaf, root, panicle Oryza sativa (japonica cultivar-group) cDNA, mRNA sequence [EE592156]	gb|EE592156|ta|TA69177_4530|tc|NP13036240
GT_Os06g0666400|mRNA|AK108002|CDS+3'UTR	Os06t0666400-01	VQ domain containing protein.	rapdb|Os06t0666400-01|ta|TA48739_4530|ta|CI410347|ta|CX112156	chr06	27594625	27595417	+		VQ (IPR008889)
GT_Os01g0375700|COMBINER|CI222854|6	Os01t0142950-01	Hypothetical gene.	rapdb|Os01t0142950-01|gb|CI222854|gb|AK110862|gb|AK288554	chr01	2338166	2342048	-
GT_osa-miR415|Os12|3'seq	GT_osa-miR415	Unknown
GT_GT_Os_A_Specific_0429010	Os12t0160650-00	Hypothetical conserved gene	ref|Os12t0160650-00|rapDB|Os12t0160650-00	chr12	3029761	3033501	+
GT_GT_Os_A_Specific_0020141	Os09t0112100-02	Hypothetical gene	ref|Os09t0112100-02|rapDB|Os09t0112100-02|gb|AK288269	chr09	998548	1003120	-
GT_Os06g0129900|mRNA|AK061981|CDS+3'UTR	Os06t0129900-02	Similar to cytochrome P450.	rapdb|Os06t0129900-02|rapdb|Os06t0129900-01|gb|AK066075|ta|TA41761_4530	chr06	1582090	1585675	-	Biological Process: oxidation-reduction process (GO:0055114), Molecular Function: iron ion binding (GO:0005506), Molecular Function: electron carrier activity (GO:0009055), Molecular Function: oxidoreductase activity, acting on paired donors, with incorporation or reduction of molecular oxygen (GO:0016705), Molecular Function: heme binding (GO:0020037)	Cytochrome P450 (IPR001128), Cytochrome P450, E-class, group I (IPR002401), Cytochrome P450, conserved site (IPR017972)
GT_GT_Os_A_Specific_0071094	Os02t0232201-00	Os02t0232201-00; Os02t0232201-00; Next best Hit: Os08t0189800-00(alignment length 18bp with 100.00%identity)	ref|Os02t0232201-00|rapDB|Os02t0232201-00	chr02	7478244	7478525	-
GT_Os01g0720700|COMBINER_EST|CI462042|0	Os01t0720700-00	Similar to satase isoform I.	rapdb|Os01t0720700-00|gb|AK071186|ta|TA35574_4530|ta|TA35578_4530	chr01	30043446	30043783	+
GT_Os04g0622600|mRNA|AB002266|CDS+3'UTR	AB002266	Oryza sativa mRNA for XA1, complete cds [AB002266]	gb|AB002266|tc|NP001191|tc|TC483849
GT_Os02g0767800|COMBINER|CI268480|6	Os02t0767800-00	Similar to DNA binding protein.	rapdb|Os02t0767800-00|gb|CI248642|ta|TA68271_4530|tc|TC504673	chr02	32330769	32332114	-	Biological Process: regulation of transcription, DNA-dependent (GO:0006355), Molecular Function: DNA binding (GO:0003677), Molecular Function: sequence-specific DNA binding transcription factor activity (GO:0003700)	Pathogenesis-related transcriptional factor/ERF, DNA-binding (IPR001471), DNA-binding, integrase-type (IPR016177)
GT_GT_Os_A_Specific_0068781	Os09t0370366-00	Os09t0370366-00; Os09t0370366-00; Next best Hit: Os10t0128600-01(alignment length 15bp with 100.00%identity)	ref|Os09t0370366-00|rapDB|Os09t0370366-00
GT_GT_Os_A_Specific_0406026	Os11t0109750-00	Hypothetical gene.	ref|Os11t0109750-00|rapDB|Os11t0109750-00
GT_Os07g0532800|COMBINER_EST|CI074983|1	NM_001066391	Oryza sativa Japonica Group Os07g0532800 (Os07g0532800) mRNA, complete cds [NM_001066391]	gb|NM_001066391|ta|TA65589_4530|tc|TC524484
GT_Os03g0324900|mRNA|AK068144|CDS+3'UTR	Os03t0324900-01	Zinc finger, RING/FYVE/PHD-type domain containing protein.	rapdb|Os03t0324900-01|gb|AK068144|ta|TA48645_4530|ta|CI179781	chr03	11816467	11818149	+	Molecular Function: protein binding (GO:0005515), Molecular Function: zinc ion binding (GO:0008270)	Zinc finger, RING-type (IPR001841), Zinc finger, RING/FYVE/PHD-type (IPR013083), Zinc finger, C3HC4 RING-type (IPR018957)
GT_Os12g0186500|COMBINER|CI422499|6	AK070414	Oryza sativa Japonica Group cDNA clone:J023053H09, full insert sequence [AK070414]	gb|AK070414|ta|TA33555_4530|ta|CX109331|ta|BI807015
GT_Os03g0288000|mRNA|AK103162|CDS+3'UTR	Os03t0288000-01	Similar to Metallothionein.	rapdb|Os03t0288000-01|gb|CO435766|ta|TA33237_4530|ta|TA33227_4530	chr03	9957175	9958291	+	Molecular Function: metal ion binding (GO:0046872)	Metallothionein, family 15, plant (IPR000347)
GT_Os05g0455400|mRNA|AK063498|CDS+3'UTR	Os05t0455400-01	Conserved hypothetical protein.	rapdb|Os05t0455400-01|ta|TA53116_4530|ta|CI154917|ta|CF326700	chr05	22371227	22373519	+
GT_Os07g0490000|COMBINER|CI018213|6	AK061973	Oryza sativa Japonica Group cDNA clone:001-042-H11, full insert sequence [AK061973]	gb|AK061973|ta|TA31849_4530|tc|TC491922
GT_GT_Os_A_Specific_0081375	Os06t0682750-00	Os06t0682750-00; Os06t0682750-00; Next best Hit: Os04t0568850-00(alignment length 14bp with 100.00%identity)	ref|Os06t0682750-00|rapDB|Os06t0682750-00	chr06	28448901	28449965	-
GT_GT_Os_A_Specific_0066863	Os03t0821350-01	Os03t0821350-01; Os03t0821350-01 Hypothetical protein.; Next best Hit: Os06t0576400-00(alignment length 16bp with 100.00%identity)	ref|Os03t0821350-01|rapDB|Os03t0821350-01|gb|AK069793	chr03	34487274	34488113	-
GT_GT_Os_A_Specific_0239263	Os10t0529550-00	Hypothetical gene.	ref|Os10t0529550-00|rapDB|Os10t0529550-00
GT_Os09g0499700|COMBINER_EST|Os09g0499700|8	NP13033265	GB	tc|NP13033265
GT_Os04g0225700|COMBINER_EST|Os04g0225700|8	Os04t0225700-00	Similar to BURP domain-containing protein 5	rapdb|Os04t0225700-00|gb|NM_001058815|tc|TC497585	chr04	8423730	8424629	+		BURP (IPR004873)
GT_Os01g0348900|mRNA|AK105034|CDS+3'UTR	Os01t0348900-02	SalT gene product (Salt-induced protein)	rapdb|Os01t0348900-02|rapdb|Os01t0348900-01|gb|CX109180|ta|TA35482_4530
GT_GT_Os_A_Specific_0109190	Os05t0542001-00	Conserved hypothetical protein	ref|Os05t0542001-00|rapDB|Os05t0542001-00	chr05	26907339	26907602	-
GT_Os04g0691900|mRNA|AK068257|CDS+3'UTR	Os04t0691900-01	Chaperonin Cpn60/TCP-1 family protein	rapdb|Os04t0691900-01|gb|AK068257|ta|TA65330_4530|tc|TC484159	chr04	35413301	35418842	+	Biological Process: cellular protein metabolic process (GO:0044267), Biological Process: phosphatidylinositol metabolic process (GO:0046488), Molecular Function: ATP binding (GO:0005524), Molecular Function: phosphatidylinositol phosphate kinase activity (GO:0016307)	Chaperonin Cpn60/TCP-1 (IPR002423), Phosphatidylinositol-4-phosphate 5-kinase, core (IPR002498), Phosphatidylinositol-4-phosphate 5-kinase (IPR023610)
GT_GT_Os_A_Specific_0019147	Os02t0490901-00	Os02t0490901-00; Os02t0490901-00; Next best Hit: Os08t0362300-00(alignment length 29bp with 96.55%identity)	ref|Os02t0490901-00|rapDB|Os02t0490901-00	chr02	17125066	17125655	-
GT_Os03g0133100|mRNA|AK119680|CDS+3'UTR	Os03t0133100-01	Hypothetical protein.	rapdb|Os03t0133100-01|ta|TA31713_4530|ta|CI490080|tc|TC508785	chr03	1870804	1871499	+
GT_Os04g0664800|COMBINER_EST|Os04g0664800|8	TC488994	Rep: Os04g0664800 protein - Oryza sativa subsp. japonica (Rice), complete [TC488994]	tc|TC488994
GT_Os02g0641300|COMBINER_EST|CI077567|0	TA59758_4530	Rep: ATMYB4-like - Oryza sativa subsp. japonica (Rice), complete [TC498242]	ta|TA59758_4530|ta|AU082597|tc|TC498242
GT_Os03g0168300|mRNA|AK069941|CDS+3'UTR	Os03t0168300-01	Conserved hypothetical protein.	rapdb|Os03t0168300-01|gb|CT832597|ta|TA52279_4530|ta|TA52278_4530	chr03	3683172	3685295	-		Protein of unknown function DUF1997 (IPR018971)
GT_GT_Os_A_Specific_0064411	Os03t0617500-01	Similar to Cyclin-D5-1.	ref|Os03t0617500-01|rapDB|Os03t0617500-01|gb|AK068729	chr03	23410223	23412753	-	Cellular Component: nucleus (GO:0005634)	Cyclin, C-terminal (IPR004367), Cyclin, N-terminal (IPR006671), Cyclin-like (IPR013763)
GT_GT_Os_A_Specific_0076213	Os10t0128900-00	Hypothetical conserved gene	ref|Os10t0128900-00|rapDB|Os10t0128900-00	chr10	1783118	1783977	+
GT_Os12g0181600|mRNA|AK105784|CDS+3'UTR	Os12t0181600-03	Amino acid transporter, transmembrane domain containing protein	rapdb|Os12t0181600-03|rapdb|Os12t0181600-01|gb|AK061470|ta|TA37301_4530
GT_Os11g0701000|mRNA|AB027424|CDS+3'UTR	Os11t0701000-01	Class III chitinase homologue (OsChib3H-c).	rapdb|Os11t0701000-01|gb|AK103295|ta|TA29747_4530|ta|CI106837	chr11	28727508	28728821	-	Biological Process: carbohydrate metabolic process (GO:0005975), Molecular Function: catalytic activity (GO:0003824), Molecular Function: hydrolase activity, hydrolyzing O-glycosyl compounds (GO:0004553), Molecular Function: cation binding (GO:0043169)	Glycoside hydrolase, family 18, catalytic domain (IPR001223), Glycoside hydrolase, subgroup, catalytic domain (IPR013781), Glycoside hydrolase, superfamily (IPR017853)
GT_GT_Os_A_Specific_0063552	Os05t0190166-00	Os05t0190166-00; Os05t0190166-00; Next best Hit: Os10t0337100-00(alignment length 14bp with 100.00%identity)	ref|Os05t0190166-00|rapDB|Os05t0190166-00
GT_GT_Os_A_Specific_0012696	Os02t0154950-00	Os02t0154950-00; Os02t0154950-00; Next best Hit: Os03t0165200-00(alignment length 16bp with 100.00%identity)	ref|Os02t0154950-00|rapDB|Os02t0154950-00
GT_Os02g0802500|mRNA|AK064361|CDS+3'UTR	Os02t0802500-02	Similar to Proton translocating pyrophosphatase.	rapdb|Os02t0802500-02|gb|AU068008|ta|TA33756_4530|ta|CR280420	chr02	34210424	34213253	-	Biological Process: proton transport (GO:0015992), Cellular Component: membrane (GO:0016020), Molecular Function: inorganic diphosphatase activity (GO:0004427), Molecular Function: hydrogen-translocating pyrophosphatase activity (GO:0009678)	Pyrophosphate-energised proton pump (IPR004131)
GT_GT_Os_A_Specific_0052817	Os06t0696733-00	Hypothetical gene	ref|Os06t0696733-00|rapDB|Os06t0696733-00
GT_Os05g0588900|COMBINER_EST|CI278697|6	Os05t0588900-01	Similar to mitochondrial chaperone BCS1.	rapdb|Os05t0588900-01|gb|NM_001063013|ta|TA52413_4530|ta|AU093658	chr05	29331773	29333125	-	Molecular Function: nucleotide binding (GO:0000166), Molecular Function: ATP binding (GO:0005524), Molecular Function: nucleoside-triphosphatase activity (GO:0017111)	ATPase, AAA+ type, core (IPR003593), ATPase, AAA-type, core (IPR003959), ATPase, AAA-type, conserved site (IPR003960)
GT_Os03g0348800|mRNA|AK120281|CDS+3'UTR	Os03t0348800-01	Lipase, class 3 family protein.	rapdb|Os03t0348800-01|gb|AK120281|ta|TA57517_4530|ta|CI319398	chr03	13087404	13093763	-
GT_GT_Os_A_Specific_0003090	Os08t0523000-00	Similar to MAB1	ref|Os08t0523000-00|rapDB|Os08t0523000-00	chr08	25997620	25998699	-	Molecular Function: protein binding (GO:0005515)	BTB/POZ-like (IPR000210), TRAF-like (IPR008974), BTB/POZ fold (IPR011333), BTB/POZ (IPR013069)
GT_Os07g0529000|mRNA|AK063353|CDS+3'UTR	Os07t0529000-02	Similar to Isocitrate lyase (Fragment)	rapdb|Os07t0529000-02|gb|AK063353|ta|TA38593_4530|ta|TA38592_4530
GT_Os01g0860500|mRNA|AB003195|CDS+3'UTR	Os01t0860500-01	Similar to Hevamine A precursor [Includes: Chitinase (EC 3.2.1.14); Lysozyme (EC 3.2.1.17)].	rapdb|Os01t0860500-01|rapdb|Os01t0860500-04|rapdb|Os01t0860500-03|rapdb|Os01t0860500-02
GT_GT_Os_A_Specific_0008157	Os05t0233900-00	Os05t0233900-00; Os05t0233900-00; Next best Hit: Os11t0537300-01(alignment length 15bp with 100.00%identity)	ref|Os05t0233900-00|rapDB|Os05t0233900-00
GT_GT_Os_A_Specific_0017186	Os01t0959750-00	Conserved hypothetical protein.	ref|Os01t0959750-00|rapDB|Os01t0959750-00	chr01	42301803	42302292	+
GT_Os11g0444700|mRNA|AK066452|CDS+3'UTR	Os11t0444700-01	Octicosapeptide/Phox/Bem1p domain containing protein.	rapdb|Os11t0444700-01|ta|TA37155_4530|ta|CI420933|ta|CR280766	chr11	14705242	14706300	+	Molecular Function: protein binding (GO:0005515)	Phox/Bem1p (IPR000270)
GT_GT_Os_A_Specific_0029889	Os11t0561200-00	Hypothetical conserved gene.	ref|Os11t0561200-00|rapDB|Os11t0561200-00
GT_Os02g0814000|mRNA|AK060071|CDS+3'UTR	Os02t0814000-01	Protein of unknown function DUF862, eukaryotic domain containing protein	rapdb|Os02t0814000-01|ta|TA37818_4530|ta|TA37816_4530|tc|TC503235	chr02	34879586	34880996	-		Domain of unknown function DUF862, eukaryotic (IPR008580)
GT_Os02g0302700|mRNA|AK060537|CDS+3'UTR	Os02t0302700-01	Similar to Nicotianamine aminotransferase A.	rapdb|Os02t0302700-01|gb|CT830305|ta|TA61393_4530|ta|CI320216	chr02	11749122	11753711	+	Biological Process: cellular amino acid metabolic process (GO:0006520), Biological Process: biosynthetic process (GO:0009058), Biological Process: 1-aminocyclopropane-1-carboxylate biosynthetic process (GO:0042218), Molecular Function: catalytic activity (GO:0003824), Molecular Function: transaminase activity (GO:0008483), Molecular Function: transferase activity, transferring nitrogenous groups …	1-aminocyclopropane-1-carboxylate synthase (IPR001176), Aminotransferases, class-I, pyridoxal-phosphate-binding site (IPR004838), Aminotransferase, class I/classII (IPR004839), Tyrosine/nicotianamine aminotransferase (IPR005958), Pyridoxal phosphate-dependent transferase, major region, subdomain 1 (IPR015421), Pyridoxal phosphate-dependent transferase, major region, subdomain 2 (IPR015422), Pyrid…
GT_GT_Os_A_Specific_0015148	Os11t0527150-01	Hypothetical gene	ref|Os11t0527150-01|rapDB|Os11t0527150-01|gb|AK288653	chr11	19128430	19130356	+
GT_GT_Os_A_Specific_0091945	Os03t0130550-00	Hypothetical gene.	ref|Os03t0130550-00|rapDB|Os03t0130550-00	chr03	1727228	1727770	+
GT_GT_Os_A_Specific_0113837	Os01t0709500-01	Hypothetical conserved gene	ref|Os01t0709500-01|rapDB|Os01t0709500-01|gb|AK066986	chr01	29488151	29492536	-
GT_Os03g0667500|mRNA|AK107681|CDS+3'UTR	Os03t0667500-01	Similar to Metal transport protein	rapdb|Os03t0667500-01|gb|BE040809|ta|TA43482_4530|ta|CI145418	chr03	26286254	26292018	-	Biological Process: metal ion transport (GO:0030001), Biological Process: transmembrane transport (GO:0055085), Biological Process: zinc ion transmembrane transport (GO:0071577), Cellular Component: membrane (GO:0016020), Cellular Component: integral to membrane (GO:0016021), Molecular Function: zinc ion transmembrane transporter activity (GO:0005385), Molecular Function: metal ion transmembrane …	Zinc/iron permease (IPR003689), Zinc/iron permease, fungal/plant (IPR004698)
GT_GT_Os_A_Specific_0051676	Os11t0576251-00	Os11t0576251-00; Os11t0576251-00; Next best Hit: Os06t0556600-01(alignment length 14bp with 100.00%identity)	ref|Os11t0576251-00|rapDB|Os11t0576251-00	chr11	21722438	21722707	+
GT_GT_Os_A_Specific_0159376	Os10t0109700-00	Hypothetical conserved gene.	ref|Os10t0109700-00|rapDB|Os10t0109700-00	chr10	680099	683038	-	Biological Process: oligopeptide transport (GO:0006857), Cellular Component: membrane (GO:0016020), Molecular Function: transporter activity (GO:0005215)	Oligopeptide transporter (IPR000109), Major facilitator superfamily domain, general substrate transporter (IPR016196)
GT_GT_Os_A_Specific_0120980	Os07t0540000-00	Similar to Wax synthase isoform 1	ref|Os07t0540000-00|rapDB|Os07t0540000-00	chr07	21293128	21294251	-		Membrane bound O-acyl transferase, MBOAT (IPR004299), Wax synthase (IPR017088)
GT_GT_Os_A_Specific_0229904	Os08t0336401-00	Os08t0336401-00; Os08t0336401-00; Next best Hit: Os02t0127800-01(alignment length 15bp with 100.00%identity)	ref|Os08t0336401-00|rapDB|Os08t0336401-00	chr08	15041626	15042156	+
GT_GT_Os_A_Specific_0029077	Os08t0295900-00	Os08t0295900-00; Os08t0295900-00; Next best Hit: Os09t0508500-01(alignment length 16bp with 100.00%identity)	ref|Os08t0295900-00|rapDB|Os08t0295900-00	chr08	11926922	11927380	-
GT_GT_Os_A_Specific_0008894	Os12t0281450-00	Hypothetical gene.	ref|Os12t0281450-00|rapDB|Os12t0281450-00	chr12	10612450	10614241	-
GT_Os08g0105700|mRNA|AK058639|CDS+3'UTR	Os08t0105700-01	Similar to Cytochrome P450 71C1 (EC 1.14.-.-)	rapdb|Os08t0105700-01|gb|AK058639|ta|TA67819_4530|tc|TC494918	chr08	296973	298367	-	Biological Process: oxidation-reduction process (GO:0055114), Molecular Function: iron ion binding (GO:0005506), Molecular Function: electron carrier activity (GO:0009055), Molecular Function: oxidoreductase activity, acting on paired donors, with incorporation or reduction of molecular oxygen (GO:0016705), Molecular Function: heme binding (GO:0020037)	Cytochrome P450 (IPR001128), Cytochrome P450, E-class, group I (IPR002401)
GT_GT_Os_A_Specific_0086311	Os12t0184400-00	Os12t0184400-00; Os12t0184400-00; Next best Hit: Os08t0460800-01(alignment length 16bp with 100.00%identity)	ref|Os12t0184400-00|rapDB|Os12t0184400-00	chr12	4252924	4255134	+
GT_Os11g0135000|mRNA|AK121911|CDS+3'UTR	Os11t0135000-01	Similar to Major facilitator superfamily antiporter.	rapdb|Os11t0135000-01|gb|AK121911|ta|TA41385_4530|ta|TA41380_4530	chr11	1626486	1631411	-	Biological Process: transmembrane transport (GO:0055085), Cellular Component: integral to membrane (GO:0016021)	Major facilitator superfamily (IPR011701), Major facilitator superfamily domain, general substrate transporter (IPR016196), Major facilitator superfamily domain (IPR020846)
GT_Os03g0762300|mRNA|AK058884|CDS+3'UTR	Os03t0762300-01	Similar to Peroxidase 51 precursor (EC 1.11.1.7) (Atperox P51) (ATP37).	rapdb|Os03t0762300-01|rapdb|Os03t0762300-02|ta|TA49108_4530|ta|TA49109_4530	chr03	31526726	31528230	+	Biological Process: response to oxidative stress (GO:0006979), Biological Process: oxidation-reduction process (GO:0055114), Molecular Function: peroxidase activity (GO:0004601), Molecular Function: heme binding (GO:0020037)	Plant peroxidase (IPR000823), Haem peroxidase, plant/fungal/bacterial (IPR002016), Haem peroxidase (IPR010255), Peroxidases heam-ligand binding site (IPR019793)
GT_GT_Os_A_Specific_0003026	Os06t0666266-00	Os06t0666266-00; Os06t0666266-00; Next best Hit: Os01t0653100-00(alignment length 14bp with 100.00%identity)	ref|Os06t0666266-00|rapDB|Os06t0666266-00	chr06	27583224	27583907	+
GT_Os01g0222800|COMBINER_EST|Os01g0222800|8	Os01t0222800-00	Hypothetical conserved gene.	rapdb|Os01t0222800-00|gb|NM_001048975|tc|TC486486	chr01	6713909	6714986	+
GT_GT_Os_A_Specific_0006208	Os07t0682600-01	Hypothetical gene.	ref|Os07t0682600-01|rapDB|Os07t0682600-01|gb|AK288798	chr07	28946872	28950517	+
GT_GT_Os_A_Specific_0114905	Os11t0679101-00	Hypothetical gene	ref|Os11t0679101-00|rapDB|Os11t0679101-00
GT_Os03g0445000|COMBINER_EST|Os03g0445000|8	NP13019821	GB	tc|NP13019821
GT_GT_Os_A_Specific_0078625	Os04t0454250-00	Hypothetical gene	ref|Os04t0454250-00|rapDB|Os04t0454250-00	chr04	22746747	22747784	-
GT_Os03g0830300|COMBINER_EST|Os03g0830300|8	Os03t0830300-00	Similar to PGPS/D12	rapdb|Os03t0830300-00|tc|TC520419	chr03	34873910	34874544	-		Uncharacterised protein family Cys-rich (IPR006461)
GT_Os02g0581400|mRNA|AK071897|CDS+3'UTR	Os02t0581400-02	Hypothetical conserved gene.	rapdb|Os02t0581400-02|ta|TA64723_4530|tc|NP8214568	chr02	22421879	22426149	+
GT_Os01g0256500|mRNA|AK069098|5'UTR+CDS	Os01t0256500-02	Similar to Ramy1.	rapdb|Os01t0256500-02|rapdb|Os01t0256500-01|ta|TA33083_4530|ta|TA33089_4530	chr01	8546065	8546869	-
GT_Os07g0249900|mRNA|AK110676|CDS+3'UTR	Os07t0249900-01	Peptidase M20 family protein	rapdb|Os07t0249900-01|ta|TA60975_4530|ta|CI442288|ta|CI445183	chr07	8334409	8335722	-	Biological Process: metabolic process (GO:0008152), Molecular Function: hydrolase activity (GO:0016787)	Peptidase M20 (IPR002933), Peptidase M20, dimerisation (IPR011650)
GT_Os04g0550200|mRNA|AK108473|CDS+3'UTR	Os04t0550200-01	Pathogenesis-related transcriptional factor and ERF domain containing protein.	rapdb|Os04t0550200-01|gb|AK108473|ta|TA55969_4530|tc|TC507317	chr04	27539878	27540865	+	Biological Process: regulation of transcription, DNA-dependent (GO:0006355), Molecular Function: DNA binding (GO:0003677), Molecular Function: sequence-specific DNA binding transcription factor activity (GO:0003700)	Pathogenesis-related transcriptional factor/ERF, DNA-binding (IPR001471), DNA-binding, integrase-type (IPR016177)
GT_Os08g0336200|mRNA|AK111135|5'UTR+CDS	TC555693	Rep: Os08g0336200 protein - Oryza sativa subsp. japonica (Rice), complete [TC555693]	tc|TC555693
GT_Os04g0541700|mRNA|AY224440|5'UTR+CDS	Os04t0541700-01	Homeodomain-related domain containing protein.	rapdb|Os04t0541700-01|gb|AK109177|ta|TA57842_4530|tc|TC537253	chr04	27124404	27125428	+	Biological Process: regulation of transcription, DNA-dependent (GO:0006355), Cellular Component: nucleus (GO:0005634), Molecular Function: transcription regulatory region sequence-specific DNA binding (GO:0000976), Molecular Function: DNA binding (GO:0003677), Molecular Function: sequence-specific DNA binding transcription factor activity (GO:0003700), Molecular Function: protein binding (GO:0005…	Helix-turn-helix motif, lambda-like repressor (IPR000047), Homeobox (IPR001356), Leucine zipper, homeobox-associated (IPR003106), Homeodomain-like (IPR009057), Homeodomain-related (IPR012287), Homeobox, conserved site (IPR017970)
GT_Os02g0467300|mRNA|AK064583|CDS+3'UTR	Os02t0467300-01	Conserved hypothetical protein.	rapdb|Os02t0467300-01|gb|AK064583|ta|TA54605_4530|tc|TC509164	chr02	15726766	15727534	-
GT_osa-miR530|Os04|3'seq	CK082174	Rep: Regulatory protein-like - Oryza sativa subsp. japonica (Rice), partial (9%) [TC512148]	ta|CK082174|ta|CK040731|ta|CX102661|tc|TC512148
GT_Os01g0825800|mRNA|AK102220|CDS+3'UTR	Os01t0825800-01	Amino acid transporter, transmembrane domain containing protein	rapdb|Os01t0825800-01|rapdb|Os01t0825800-02|gb|AK102220|ta|TA42503_4530	chr01	35321013	35327164	-		Amino acid transporter, transmembrane (IPR013057)
GT_Os02g0818000|mRNA|AK071580|CDS+3'UTR	AK071580	Oryza sativa Japonica Group cDNA clone:J023106O04, full insert sequence [AK071580]	gb|AK071580|ta|TA36705_4530|ta|CX102108|ta|CA762532
GT_osa-miR167b|Os03|3'seq	GT_osa-miR167b	Unknown
GT_Os10g0147900|mRNA|AK105620|CDS+3'UTR	Os10t0147900-02	Armadillo-like helical domain containing protein	rapdb|Os10t0147900-02|gb|AK105620|tc|TC487785	chr10	2885294	2889777	-	Molecular Function: binding (GO:0005488), Molecular Function: protein binding (GO:0005515)	Armadillo (IPR000225), Armadillo-like helical (IPR011989), Armadillo-type fold (IPR016024)
GT_Os01g0693400|COMBINER_EST|CI071504|0	Os01t0693400-01	Pathogenesis-related transcriptional factor and ERF, DNA-binding domain containing protein.	rapdb|Os01t0693400-01|gb|NM_001050481|ta|TA37591_4530|ta|TA37590_4530	chr01	28619585	28621117	-	Biological Process: regulation of transcription, DNA-dependent (GO:0006355), Molecular Function: DNA binding (GO:0003677), Molecular Function: sequence-specific DNA binding transcription factor activity (GO:0003700)	Pathogenesis-related transcriptional factor/ERF, DNA-binding (IPR001471), Transcriptional factor B3 (IPR003340), DNA-binding pseudobarrel domain (IPR015300), DNA-binding, integrase-type (IPR016177)
GT_Os08g0473900|mRNA|AK119561|CDS+3'UTR	Os08t0473900-03	Similar to Alpha amylase isozyme 3D.	rapdb|Os08t0473900-03|rapdb|Os08t0473900-01|rapdb|Os08t0473900-02|gb|AK073487	chr08	23341357	23343240	+	Biological Process: carbohydrate metabolic process (GO:0005975), Molecular Function: catalytic activity (GO:0003824), Molecular Function: cation binding (GO:0043169)	Glycoside hydrolase, family 13 (IPR006046), Glycosyl hydrolase, family 13, catalytic domain (IPR006047), Glycoside hydrolase, subgroup, catalytic domain (IPR013781), Alpha amylase (IPR015902), Glycoside hydrolase, superfamily (IPR017853)
GT_Os11g0701800|mRNA|AB027415|CDS+3'UTR	Os11t0701800-02	Chitinase (EC 3.2.1.14) III C10701-rice (EC 3.2.1.14) (Class III chitinase homologue (OsChib3H-a)H-)	rapdb|Os11t0701800-02|gb|AK063939|ta|TA33626_4530|ta|AU092193
GT_GT_Os_A_Specific_0053299	Os10t0136150-00	Hypothetical conserved gene	ref|Os10t0136150-00|rapDB|Os10t0136150-00	chr10	2239218	2242139	-
GT_Os05g0516700|mRNA|AK109131|CDS+3'UTR	Os05t0516700-01	Conserved hypothetical protein.	rapdb|Os05t0516700-01|gb|AK109131|ta|TA57551_4530|tc|TC512199	chr05	25624026	25624868	+
GT_Os02g0720500|mRNA|AK108932|CDS+3'UTR	Os02t0720500-01	Peptidase A1 domain containing protein	rapdb|Os02t0720500-01|gb|AK108932|ta|TA65506_4530|tc|TC512513	chr02	29890269	29891334	+	Biological Process: proteolysis (GO:0006508), Molecular Function: aspartic-type endopeptidase activity (GO:0004190)	Peptidase A1 (IPR001461), Peptidase aspartic, catalytic (IPR009007), Peptidase aspartic (IPR021109)
GT_GT_Os_A_Specific_0009038		SalT gene product (Salt-induced protein).		chr01	13903285	13904626	-		Mannose-binding lectin (IPR001229)
GT_Os06g0119800|COMBINER_EST|AU030208|6	TA68831_4530	Rep: Os07g0603500 protein - Oryza sativa subsp. japonica (Rice), partial (7%) [TC507217]	ta|TA68831_4530|ta|AU030208|tc|TC507217
GT_GT_Os_A_Specific_0003819	Os03t0126825-01	Hypothetical gene	ref|Os03t0126825-01|rapDB|Os03t0126825-01|gb|AK242859	chr03	1514817	1519042	+
GT_GT_Os_A_Specific_0248726	Os08t0458532-00	Os08t0458532-00; Os08t0458532-00; Next best Hit: Os08t0279900-00(alignment length 26bp with 100.00%identity)	ref|Os08t0458532-00|rapDB|Os08t0458532-00	chr08	22477005	22479169	-
GT_GT_Os_A_Specific_0063307	Os02t0715250-00	Hypothetical genes	ref|Os02t0715250-00|rapDB|Os02t0715250-00	chr02	29675632	29676023	-
GT_Os10g0456100|COMBINER_EST|CI254028|6	TA61290_4530	Unknown	ta|TA61290_4530|ta|CI578943
GT_Os05g0379400|COMBINER|CI208245|6	CI208245	Unknown	ta|CI208245
GT_osa-miR399d|Os06|Mature	GT_osa-miR399d	Unknown
GT_Os01g0974200|mRNA|AK104075|CDS+3'UTR	Os01t0974200-03	Similar to Metallothioneein.	rapdb|Os01t0974200-03|rapdb|Os01t0974200-02|ta|TA35362_4530|ta|TA35368_4530	chr01	43047347	43047861	+
GT_Os01g0771000|mRNA|AK069298|CDS+3'UTR	Os01t0771000-01	Protein of unknown function DUF567 family protein.	rapdb|Os01t0771000-01|ta|TA61550_4530|ta|CI341871|tc|TC505958	chr01	32534857	32535912	-		Tubby, C-terminal (IPR000007), Protein of unknown function DUF567 (IPR007612)
GT_GT_Os_A_Specific_0059062	Os03t0309701-00	Os03t0309701-00; Os03t0309701-00; Next best Hit: Os04t0594000-01(alignment length 14bp with 100.00%identity)	ref|Os03t0309701-00|rapDB|Os03t0309701-00	chr03	11045855	11046142	-
GT_GT_Os_A_Specific_0299833	Os08t0186200-00	Hypothetical conserved gene	ref|Os08t0186200-00|rapDB|Os08t0186200-00	chr08	5046733	5048608	-
GT_Os01g0124100|mRNA|AK062394|CDS+3'UTR	Os01t0124100-01	Proteinase inhibitor I12, Bowman-Birk family protein	rapdb|Os01t0124100-01|gb|CT829127|ta|TA36280_4530|ta|CI548550	chr01	1345118	1346047	-	Cellular Component: extracellular region (GO:0005576), Molecular Function: serine-type endopeptidase inhibitor activity (GO:0004867)	Proteinase inhibitor I12, Bowman-Birk (IPR000877)
GT_Os01g0784000|mRNA|AK062753|CDS+3'UTR	Os01t0784000-01	Hypothetical protein	rapdb|Os01t0784000-01|rapdb|Os11t0621200-00|gb|NM_001050994|gb|CI032694	chr01	33221020	33221565	-
GT_GT_Os_A_Specific_0017352	Os10t0395700-00	Os10t0395700-00; Os10t0395700-00; Next best Hit: Os10t0146000-00(alignment length 19bp with 100.00%identity)	ref|Os10t0395700-00|rapDB|Os10t0395700-00	chr10	13271908	13272947	-
GT_Os10g0391400|mRNA|AK107854|CDS+3'UTR	Os10t0391400-01	Tify domain containing protein.	rapdb|Os10t0391400-01|gb|AK107854|ta|TA58576_4530|ta|TA58577_4530	chr10	13031180	13032006	-	Molecular Function: protein binding (GO:0005515)	Tify (IPR010399), CO/COL/TOC1, conserved site (IPR018467)
GT_Os01g0256500|mRNA|AY072712|CDS+3'UTR	Os01t0256500-01	Similar to Ramy1.	rapdb|Os01t0256500-01|rapdb|Os01t0256500-02|ta|TA33075_4530|ta|TA33084_4530
GT_Os11g0704500|mRNA|U43529|CDS+3'UTR	TA33873_4530	Rep: Metallothionein-like protein 1A - Oryza sativa subsp. indica (Rice), partial (95%) [TC551184]	ta|TA33873_4530|ta|CV729285|tc|TC551184|tc|TC545986
GT_Os01g0246300|COMBINER_EST|Os01g0246300|8	NP13011745	GB	tc|NP13011745
GT_Os01g0665500|mRNA|AY341855|CDS+3'UTR	AY341855	Oryza sativa (japonica cultivar-group) WRKY14 mRNA, complete cds [AY341855]	gb|AY341855|ta|TA54602_4530|ta|CI218569|tc|TC488476
GT_GT_Os_A_Specific_0480008	Os09t0333000-00	Hypothetical conserved gene.	ref|Os09t0333000-00|rapDB|Os09t0333000-00	chr09	10008771	10014439	-	Cellular Component: membrane (GO:0016020), Molecular Function: nucleotide binding (GO:0000166), Molecular Function: ATP binding (GO:0005524), Molecular Function: ATPase activity (GO:0016887), Molecular Function: nucleoside-triphosphatase activity (GO:0017111)	ABC transporter-like (IPR003439), ATPase, AAA+ type, core (IPR003593), ABC-2 type transporter (IPR013525), Plant PDR ABC transporter associated (IPR013581)
GT_Os05g0408900|mRNA|AK059821|CDS+3'UTR	Os05t0408900-01	Similar to 1-deoxy-D-xylulose-5-phosphate synthase.	rapdb|Os05t0408900-01|rapdb|Os05t0408900-02|rapdb|Os05t0408900-04|ta|TA41268_4530	chr05	19961558	19963120	-	Biological Process: metabolic process (GO:0008152), Molecular Function: oxidoreductase activity, acting on the aldehyde or oxo group of donors, disulfide as acceptor (GO:0016624)	Dehydrogenase, E1 component (IPR001017), Transketolase, N-terminal (IPR005474)
GT_Os08g0544400|mRNA|AK107688|CDS+3'UTR	Os08t0544400-01	ABC-2 type transporter domain containing protein.	rapdb|Os08t0544400-01|gb|AK107688|ta|TA67333_4530|tc|TC491846	chr08	27274888	27277499	+	Cellular Component: membrane (GO:0016020), Molecular Function: ATP binding (GO:0005524), Molecular Function: ATPase activity (GO:0016887)	ABC transporter-like (IPR003439), ABC-2 type transporter (IPR013525)
GT_Os11g0241700|mRNA|AK068339|CDS+3'UTR	Os11t0241700-01	Protein of unknown function DUF538 family protein	rapdb|Os11t0241700-01|ta|TA64115_4530|tc|TC516520	chr11	7567981	7568787	-		Protein of unknown function DUF538 (IPR007493)
GT_Os10g0318300|COMBINER_EST|Os10g0318300|8	TC547329	Rep: predicted gene, EG328231 - Mus musculus, partial (12%) [TC547329]	tc|TC547329
GT_Os09g0415400|mRNA|AK119737|CDS+3'UTR	Os09t0415400-01	Conserved hypothetical protein.	rapdb|Os09t0415400-01|gb|NM_001069708	chr09	14849746	14850898	+
GT_Os12g0181300|COMBINER_EST|CI360568|6	NM_001072847	Oryza sativa Japonica Group Os12g0181300 (Os12g0181300) mRNA, complete cds [NM_001072847]	gb|NM_001072847|ta|CI360568|tc|TC547520
GT_Os10g0521400|mRNA|AK109013|CDS+3'UTR	Os10t0521400-01	Alpha/beta hydrolase fold-1 domain containing protein.	rapdb|Os10t0521400-01|gb|CT831344|ta|TA70287_4530|ta|BI801982	chr10	20175634	20179154	+
GT_Os07g0201300|COMBINER_EST|Os07g0201300|8	NP13028698	GB	tc|NP13028698|tc|NP1110767
GT_Os11g0111700|COMBINER_EST|AU031231|7	Os11t0111800-00	Hypothetical protein.	rapdb|Os11t0111800-00|ta|TA66224_4530|ta|TA66225_4530|tc|TC521354	chr11	552576	558648	+
GT_Os12g0181600|mRNA|AK061470|CDS+3'UTR	Os12t0181600-01	Amino acid transporter, transmembrane domain containing protein.	rapdb|Os12t0181600-01|gb|AK061470|ta|TA37301_4530|ta|CI092352	chr12	4144620	4146619	-		Amino acid transporter, transmembrane (IPR013057)
GT_Os05g0322900|mRNA|AK066255|CDS+3'UTR	AK066255	Oryza sativa Japonica Group cDNA clone:J013058O04, full insert sequence [AK066255]	gb|AK066255|ta|TA37883_4530|ta|TA37885_4530|ta|CR288842
GT_GT_Os_A_Specific_0051596	Os03t0619800-00	Hypothetical conserved gene	ref|Os03t0619800-00|rapDB|Os03t0619800-00	chr03	23500021	23503488	+	Biological Process: regulation of transcription, DNA-dependent (GO:0006355), Molecular Function: DNA binding (GO:0003677)	Transcriptional factor B3 (IPR003340), DNA-binding pseudobarrel domain (IPR015300)
GT_GT_Os_A_Specific_0021498	Os11t0253950-00	Os11t0253950-00; Os11t0253950-00; Next best Hit: Os08t0567000-01(alignment length 20bp with 95.00%identity)	ref|Os11t0253950-00|rapDB|Os11t0253950-00	chr11	8303131	8303556	+
GT_GT_Os_A_Specific_0034570	Os01t0758500-01	Similar to predicted protein.	ref|Os01t0758500-01|rapDB|Os01t0758500-01|gb|AK107089	chr01	31889711	31891221	-
GT_Os01g0694100|mRNA|AK072480|CDS+3'UTR	Os01t0694100-01	Similar to Bacterial blight resistance protein	rapdb|Os01t0694100-01|gb|AK072480|ta|TA60837_4530|tc|TC487035	chr01	28669652	28673566	+	Molecular Function: protein binding (GO:0005515)	Leucine-rich repeat (IPR001611), Leucine-rich repeat, typical subtype (IPR003591), Leucine-rich repeat-containing N-terminal, type 2 (IPR013210)
GT_AntiSense_LOC_Osp1g00430.1_227	LOC_Osp1g00430.1	CDS ORF133
GT_GT_Os_A_Specific_0204749	Os08t0293250-00	Os08t0293250-00; Os08t0293250-00; Next best Hit: Os08t0290000-01(alignment length 23bp with 95.65%identity)	ref|Os08t0293250-00|rapDB|Os08t0293250-00	chr08	11777372	11781079	-
GT_GT_Os_A_Specific_0039468	Os01t0124900-00	Os01t0124900-00; Os01t0124900-00; Next best Hit: Os02t0281000-02(alignment length 27bp with 96.30%identity)	ref|Os01t0124900-00|rapDB|Os01t0124900-00	chr01	1369191	1374138	+	Biological Process: ubiquitin-dependent protein catabolic process (GO:0006511), Biological Process: multicellular organismal development (GO:0007275), Biological Process: protein ubiquitination (GO:0016567), Cellular Component: nucleus (GO:0005634), Molecular Function: ubiquitin-protein ligase activity (GO:0004842), Molecular Function: protein binding (GO:0005515), Molecular Function: zinc ion bi…	Seven-in-absentia protein, sina (IPR004162), TRAF-like (IPR008974), Zinc finger, SIAH-type (IPR013010), Seven In Absentia Homolog-type (IPR013323), Seven-in-absentia protein, TRAF-like domain (IPR018121)
GT_Os06g0240800|COMBINER_EST|Os06g0240800|8	Os06t0240800-00	Similar to OSIGBa0132I10.2 protein.	rapdb|Os06t0240800-00|tc|TC496889	chr06	7306160	7307551	-	Molecular Function: methyltransferase activity (GO:0008168), Molecular Function: protein dimerization activity (GO:0046983)	Winged helix-turn-helix transcription repressor DNA-binding (IPR011991), Plant methyltransferase dimerisation (IPR012967)
GT_Os09g0439200|mRNA|AK108738|CDS+3'UTR	Os09t0439200-01	Tify domain containing protein.	rapdb|Os09t0439200-01|ta|TA51440_4530|ta|CI441214|ta|CI438296	chr09	16273522	16275268	-		Tify (IPR010399), CO/COL/TOC1, conserved site (IPR018467)
GT_GT_Os_A_Specific_0008193	Os03t0113600-00	Os03t0113600-00; Os03t0113600-00; Next best Hit: Os08t0485625-00(alignment length 21bp with 100.00%identity)	ref|Os03t0113600-00|rapDB|Os03t0113600-00	chr03	762584	763013	-
GT_Os02g0624300|mRNA|AK112056|CDS+3'UTR	Os02t0624300-01	Similar to Y19 protein.	rapdb|Os02t0624300-01|ta|TA59737_4530|ta|CI421293|tc|TC502553	chr02	24878777	24879932	-	Biological Process: regulation of transcription, DNA-dependent (GO:0006355), Molecular Function: DNA binding (GO:0003677), Molecular Function: protein binding (GO:0005515)	SANT domain, DNA binding (IPR001005), Homeodomain-like (IPR009057), Homeodomain-related (IPR012287), Myb, DNA-binding (IPR014778), Myb transcription factor (IPR015495), Transcription regulator HTH, Myb-type, DNA-binding (IPR017930)
GT_GT_Os_A_Specific_0077441	Os07t0438400-00	Os07t0438400-00; Os07t0438400-00; Next best Hit: Os01t0316500-01(alignment length 15bp with 100.00%identity)	ref|Os07t0438400-00|rapDB|Os07t0438400-00
GT_GT_Os_A_Specific_0042661	Os05t0415300-00	Os05t0415300-00; Os05t0415300-00; Next best Hit: Os06t0662900-00(alignment length 18bp with 100.00%identity)	ref|Os05t0415300-00|rapDB|Os05t0415300-00	chr05	20306758	20307114	-
GT_GT_Os_A_Specific_0214424	Os02t0592000-00	Similar to OSIGBa0106G07.8 protein.	ref|Os02t0592000-00|rapDB|Os02t0592000-00	chr02	22900707	22910523	-	Biological Process: oxidation-reduction process (GO:0055114), Molecular Function: oxidoreductase activity (GO:0016491), Molecular Function: oxidoreductase activity, acting on paired donors, with incorporation or reduction of molecular oxygen, 2-oxoglutarate as one donor, and incorporation of one atom each of oxygen into both donors (GO:0016706)	Oxoglutarate/iron-dependent oxygenase (IPR005123)
GT_Os01g0259900|COMBINER_EST|CI079126|6	TA77616_4530	Rep: Os07g0601900 protein - Oryza sativa subsp. japonica (Rice), partial (10%) [TC550601]	ta|TA77616_4530|tc|TC550601
GT_GT_Os_A_Specific_0051731	Os01t0774000-00	Os01t0774000-00; Os01t0774000-00; Next best Hit: Os01t0651800-01(alignment length 18bp with 100.00%identity)	ref|Os01t0774000-00|rapDB|Os01t0774000-00
GT_GT_Os_A_Specific_0084266	Os02t0516901-00	Hypothetical gene	ref|Os02t0516901-00|rapDB|Os02t0516901-00	chr02	18661023	18662179	+
GT_GT_Os_A_Specific_0041335	Os08t0491550-00	Os08t0491550-00; Os08t0491550-00; Next best Hit: Os09t0554300-01(alignment length 15bp with 100.00%identity)	ref|Os08t0491550-00|rapDB|Os08t0491550-00
GT_Os06g0695400|mRNA|AK073198|CDS+3'UTR	Os06t0695400-01	Haem peroxidase family protein	rapdb|Os06t0695400-01|gb|AK073198|ta|TA62476_4530|tc|TC526255	chr06	29035686	29038182	+	Biological Process: response to oxidative stress (GO:0006979), Biological Process: oxidation-reduction process (GO:0055114), Molecular Function: peroxidase activity (GO:0004601), Molecular Function: heme binding (GO:0020037)	Plant peroxidase (IPR000823), Haem peroxidase, plant/fungal/bacterial (IPR002016), Haem peroxidase (IPR010255), Peroxidases heam-ligand binding site (IPR019793), Peroxidase, active site (IPR019794)
GT_Os01g0124400|mRNA|AK064050|CDS+3'UTR	Os01t0124650-02	Hypothetical conserved gene.	rapdb|Os01t0124650-02|ta|TA36281_4530|ta|AU108356|tc|TC508549	chr01	1365586	1366432	-
GT_Os04g0587400|mRNA|AK071680|CDS+3'UTR	Os04t0587400-01	Protein of unknown function DUF250 domain containing protein	rapdb|Os04t0587400-01|gb|AK071680|ta|TA46966_4530|ta|CI316892	chr04	29660983	29662459	+		Domain of unknown function DUF250 (IPR004853)
GT_Os01g0214800|mRNA|AK104740|CDS+3'UTR	Os01t0214800-01	Lipase, GDSL domain containing protein.	rapdb|Os01t0214800-01|rapdb|Os01t0214800-03|ta|TA39297_4530|ta|TA39296_4530	chr01	6278520	6283559	+	Biological Process: lipid metabolic process (GO:0006629), Molecular Function: hydrolase activity, acting on ester bonds (GO:0016788)	Lipase, GDSL (IPR001087)
GT_GT_Os_A_Specific_0059705	Os01t0248850-00	Hypothetical gene.	ref|Os01t0248850-00|rapDB|Os01t0248850-00	chr01	8193566	8194125	-
GT_Os10g0548100|mRNA|AK107224|CDS+3'UTR	Os10t0548100-01	Conserved hypothetical protein	rapdb|Os10t0548100-01|gb|AK107224|ta|TA61403_4530|ta|TA61404_4530	chr10	21444347	21445487	-
GT_Os01g0124400|mRNA|AK099279|CDS+3'UTR	Os01t0124650-01	Hypothetical conserved gene.	rapdb|Os01t0124650-01|rapdb|Os01t0124650-02|ta|TA36281_4530|ta|CF279899
GT_GT_Os_A_Specific_0060933	Os09t0570951-00	Hypothetical gene.	ref|Os09t0570951-00|rapDB|Os09t0570951-00	chr09	22794326	22797492	+
GT_GT_Os_A_Specific_0131789	Os01t0365201-00	Os01t0365201-00; Os01t0365201-00; Next best Hit: Os05t0199700-01(alignment length 16bp with 100.00%identity)	ref|Os01t0365201-00|rapDB|Os01t0365201-00	chr01	14921378	14921650	+
GT_Os08g0497600|mRNA|AK121435|CDS+3'UTR	Os08t0497600-01	WD40 repeat-like domain containing protein.	rapdb|Os08t0497600-01|gb|AK121435|ta|TA32206_4530|tc|TC493324	chr08	24575639	24579356	+	Molecular Function: protein binding (GO:0005515)	WD40 repeat (IPR001680), WD40-repeat-containing domain (IPR017986)
GT_Os04g0401700|mRNA|AK119891|CDS+3'UTR	Os04t0401700-01	Potassium transporter 1 (OsHAK1). Splice isoform 2	rapdb|Os04t0401700-01|rapdb|Os04t0401700-02|gb|BQ907507|ta|TA37762_4530	chr04	19886674	19892355	+	Biological Process: potassium ion transmembrane transport (GO:0071805), Cellular Component: membrane (GO:0016020), Molecular Function: potassium ion transmembrane transporter activity (GO:0015079)	K+ potassium transporter (IPR003855)
GT_Os06g0356800|COMBINER_EST|Os06g0356800|8	TC546088	Rep: Os06g0356800 protein - Oryza sativa subsp. japonica (Rice), complete [TC546088]	tc|TC546088
GT_Os01g0974200|mRNA|AB002820|CDS+3'UTR	Os01t0974200-01	Metallothionein-like protein.	rapdb|Os01t0974200-01|rapdb|Os01t0974200-03|rapdb|Os01t0974200-02|gb|CX109109	chr01	43047164	43047855	+	Molecular Function: metal ion binding (GO:0046872)	Metallothionein, family 15, plant (IPR000347)
GT_Os06g0346900|mRNA|AK106828|UTR	Os06t0346900-01	Hypothetical gene.	rapdb|Os06t0346900-01|ta|TA57289_4530	chr06	13911670	13912456	-
GT_Os01g0214500|mRNA|AK062484|CDS+3'UTR	Os01t0214500-01	Conserved hypothetical protein.	rapdb|Os01t0214500-01|gb|CT829996|ta|TA63513_4530|ta|CI028085	chr01	6257846	6258501	+
GT_Os09g0542900|mRNA|AK073400|CDS+3'UTR	Os09t0542900-01	Conserved hypothetical protein.	rapdb|Os09t0542900-01|gb|CT831993|gb|AJ420737|ta|TA33854_4530	chr09	21386018	21387018	+
GT_Os07g0154900|mRNA|AK062969|CDS+3'UTR	Os07t0154900-01	Conserved hypothetical protein.	rapdb|Os07t0154900-01|gb|AK062969|tc|TC540979	chr07	2943339	2943867	+
GT_Os12g0187800|COMBINER_EST|Os12g0187800|8	Os12t0187800-00	Conserved hypothetical protein.	rapdb|Os12t0187800-00|gb|CT844463|ta|CF303089|tc|TC537348	chr12	4412608	4415933	-
GT_Os09g0555500|mRNA|AK108154|CDS+3'UTR	Os09t0555500-01	Similar to Phytoene synthase 1, chloroplast precursor (EC 2.5.1.-) (Fruit ripening specific protein pTOM5)	rapdb|Os09t0555500-01|gb|FJ214953|ta|TA54381_4530|ta|TA54382_4530	chr09	22042098	22045048	-	Biological Process: biosynthetic process (GO:0009058), Molecular Function: transferase activity (GO:0016740), Molecular Function: transferase activity, transferring alkyl or aryl (other than methyl) groups (GO:0016765)	Squalene/phytoene synthase (IPR002060), Terpenoid synthase (IPR008949), Squalene/phytoene synthase, conserved site (IPR019845)
GT_Os05g0454500|mRNA|AK121844|CDS+3'UTR	Os05t0454500-01	Conserved hypothetical protein	rapdb|Os05t0454500-01|gb|CT828281|ta|TA31369_4530|ta|TA31230_4530	chr05	22303574	22306360	-
GT_Os03g0857900|mRNA|AK059762|CDS+3'UTR	Os03t0857900-04	Similar to Lysine decarboxylase-like protein	rapdb|Os03t0857900-04|rapdb|Os03t0857900-02|ta|TA42459_4530|ta|TA42462_4530	chr03	36204024	36205110	+		Cytokinin riboside 5&apos;-monophosphate phosphoribohydrolase LOG (IPR005269)
GT_Os12g0181600|mRNA|AK061444|CDS+3'UTR	Os12t0181600-02	Amino acid transporter, transmembrane domain containing protein	rapdb|Os12t0181600-02|rapdb|Os12t0181600-03|rapdb|Os12t0181600-01|gb|AK061470
GT_GT_Os_A_Specific_0045278	Os02t0687800-00	Os02t0687800-00; Os02t0687800-00; Next best Hit: Os03t0185300-01(alignment length 48bp with 83.33%identity)	ref|Os02t0687800-00|rapDB|Os02t0687800-00	chr02	28210398	28210925	+
GT_Os01g0299100|COMBINER_EST|Os01g0299100|8	CA766355	AF53-Rpf_11_C08_T7_026.ab1 IRRI Drought Stress Panicle Library Oryza sativa (indica cultivar-group) cDNA clone C0003896 5' similar to unknown, mRNA sequence [CA766355]	gb|CA766355|tc|TC502939|tc|TC559547
GT_Os06g0706400|mRNA|AK064899|CDS+3'UTR	Os06t0706400-01	Similar to Peptide transporter PTR2-B (Histidine transporting protein)	rapdb|Os06t0706400-01|gb|AK064899|ta|TA42799_4530|ta|CI312055	chr06	29838314	29841264	+
GT_GT_Os_A_Specific_0278495	Os07t0472000-00	Os07t0472000-00; Os07t0472000-00; Next best Hit: Os03t0165200-00(alignment length 16bp with 100.00%identity)	ref|Os07t0472000-00|rapDB|Os07t0472000-00
GT_Os10g0580900|mRNA|AK062821|UTR	Os10t0580900-03	Non-protein coding transcript.	rapdb|Os10t0580900-03|gb|AK062821|ta|TA70285_4530|tc|TC551901	chr10	23194450	23194950	-
GT_GT_Os_A_Specific_0030702	Os11t0631500-00	Os11t0631500-00; Os11t0631500-00; Next best Hit: Os04t0524500-01(alignment length 16bp with 100.00%identity)	ref|Os11t0631500-00|rapDB|Os11t0631500-00
GT_Os03g0437200|mRNA|AK059839|CDS+3'UTR	Os03t0437200-01	Zinc finger, C2H2-type domain containing protein.	rapdb|Os03t0437200-01|ta|TA59209_4530|tc|TC500278	chr03	18435990	18437086	-	Cellular Component: intracellular (GO:0005622), Molecular Function: zinc ion binding (GO:0008270)	Zinc finger, C2H2 (IPR007087), Zinc finger, C2H2-like (IPR015880)
GT_Os03g0663400|mRNA|AK119160|CDS+3'UTR	Os03t0663400-03	Similar to Thaumatin-like protein.	rapdb|Os03t0663400-03|rapdb|Os03t0663400-02|rapdb|Os03t0663400-01|ta|TA41961_4530
GT_GT_Os_A_Specific_0070531	Os03t0165350-00	Hypothetical conserved gene	ref|Os03t0165350-00|rapDB|Os03t0165350-00	chr03	3513423	3515847	+
GT_GT_Os_A_Specific_0155568	Os05t0189632-00	Hypothetical gene	ref|Os05t0189632-00|rapDB|Os05t0189632-00
GT_Os03g0760200|mRNA|AK066760|CDS+3'UTR	Os03t0760200-01	Cytochrome P450 family protein	rapdb|Os03t0760200-01|gb|AK066760|ta|TA38259_4530|ta|TA38258_4530	chr03	31443454	31446045	+	Biological Process: oxidation-reduction process (GO:0055114), Molecular Function: iron ion binding (GO:0005506), Molecular Function: electron carrier activity (GO:0009055), Molecular Function: oxidoreductase activity, acting on paired donors, with incorporation or reduction of molecular oxygen (GO:0016705), Molecular Function: heme binding (GO:0020037)	Cytochrome P450 (IPR001128), Cytochrome P450, E-class, group I (IPR002401), Cytochrome P450, conserved site (IPR017972)
GT_GT_Os_A_Specific_0025928	Os12t0406466-00	Os12t0406466-00; Os12t0406466-00; Next best Hit: Os06t0559400-01(alignment length 15bp with 100.00%identity)	ref|Os12t0406466-00|rapDB|Os12t0406466-00	chr12	12297197	12298460	-
GT_Os05g0549900|COMBINER_EST|Os05g0549900|8	NM_001062773	Oryza sativa Japonica Group Os05g0549900 (Os05g0549900) mRNA, complete cds [NM_001062773]	gb|NM_001062773|tc|TC495816
GT_GT_Os_A_Specific_0111293	Os06t0105200-00	Os06t0105200-00; Os06t0105200-00; Next best Hit: Os07t0190000-01(alignment length 20bp with 95.00%identity)	ref|Os06t0105200-00|rapDB|Os06t0105200-00
GT_Os12g0583700|mRNA|AY219847|CDS+3'UTR	Os12t0583700-00	Zinc finger, C2H2-type domain containing protein.	rapdb|Os12t0583700-00|ta|TA58383_4530|ta|CI138245|ta|BM421116	chr12	24237212	24238416	-	Cellular Component: intracellular (GO:0005622), Molecular Function: nucleic acid binding (GO:0003676), Molecular Function: zinc ion binding (GO:0008270)	Zinc finger, C2H2 (IPR007087), Zinc finger, C2H2-type/integrase, DNA-binding (IPR013087), Zinc finger, C2H2-like (IPR015880)
GT_Os01g0651400|mRNA|AK059784|CDS+3'UTR	TA67701_4530	Unknown	ta|TA67701_4530
GT_GT_Os_A_Specific_0001684	Os07t0440000-00	Os07t0440000-00; Os07t0440000-00; Next best Hit: Os03t0316200-01(alignment length 19bp with 100.00%identity)	ref|Os07t0440000-00|rapDB|Os07t0440000-00	chr07	14820778	14822106	+
GT_Os12g0448900|mRNA|AF229813|CDS+3'UTR	Os12t0448900-01	Similar to Pathogen-inducible alpha-dioxygenase.	rapdb|Os12t0448900-01|gb|AK100592|ta|TA33022_4530|ta|TA32997_4530	chr12	15330237	15340502	-	Biological Process: response to oxidative stress (GO:0006979), Biological Process: oxidation-reduction process (GO:0055114), Molecular Function: peroxidase activity (GO:0004601), Molecular Function: heme binding (GO:0020037)	Haem peroxidase, animal (IPR002007), Haem peroxidase (IPR010255)
[truncated: 376 more rows]

## Sheet: Panicle down regulated_DEGs
ProbeName	GeneName	Description	accessions	Chromosome	Start	End	Strand	GO	InterPro
[truncated: 647 more rows]
