# Supplementary material for: Genome-wide transcriptome profile of rice hybrids with and without Oryza rufipogon introgression reveals candidate genes for yield
Source: Sci Rep. 2020 Mar 17;10:4873. doi: 10.1038/s41598-020-60922-6 (PMC7078188; doi:10.1038/s41598-020-60922-6)
Supplement: Supplementary file 8 — Supplementary Information 8. [file 41598_2020_60922_MOESM8_ESM.xls]

## Sheet: Table S2- MS Title and authors
Genome-wide transcriptome profile of rice hybrids with and without Oryza rufipogon introgression reveals candidate genes for yield
G. Haritha1, T. Shashi Rekha2, A. Surekha 1, S. K. Mangrauthia1, R. Rajeshwari2, N. Sarla1*
1ICAR-Indian Institute of Rice Research, Hyderabad 500 030, India
2CSIR-Centre for Cellular and Molecular Biology, Hyderabad 500 007, India
*Corresponding author
N. Sarla
ICAR-National Professor
Biotechnology
ICAR - Indian Institute of Rice Research (IIRR)
Rajendranagar, Hyderabad-500 030, India.
Tel.: +91 40 24591225
Fax: +91 40 24591217
E-mail: sarla_neelamraju@yahoo.com

## Sheet: Common Up in Flag l Vs panicle
Table S2. List of DEGs up- and down-regulated in common and exclusive in flag leaf and panicle of control hybrid Vs test hybrid
			IR79156A/ KMR3 Flag leaf (control hybrid)			IR79156A/ IL50-13 Flag leaf (control hybrid)				IR79156A/KMR3 Panicle (test hybrid)			IR79156A/ IL50-13 Panicle (test hybrid)					RAPDB annotations
ProbeName	GeneName	Description	156A/ KMR3 F1_Fold	156A/ KMR3 F2_Fold	156A/ KMR3 P_GeomeanFold	156A/ IL50-13 F3_Fold	156A/ IL50-13 F4_Fold	156A/ IL50-13 P_GeomeanFold	p-value	156A/ KMR3 P1_Fold	156A/ KMR3 P2_Fold	156A/ KMR3 P_GeomeanFold	156A/ IL50-13 P3_Fold	156A/ IL50-13 P4_Fold	156A/ IL50-13 P_GeomeanFold	p-value	accessions	Chromosome	Start	End	Strand	GO	InterPro
GT_GT_Os_A_Specific_0001330	Os05t0104550-00	Os05t0104550-00; Os05t0104550-00; Next best Hit: Os02t0150450-00(alignment length 17bp with 100.00%identity)	0.767088	-0.767088	-2.38419e-07	1.9152	1.91958	1.91739	0.129649	-0.230481	0.23048	-2.38419e-07	1.88374	1.91281	1.89827	0.0144798	ref|Os05t0104550-00|rapDB|Os05t0104550-00	chr05	247719	248165	-
GT_GT_Os_A_Specific_0001419	Os06t0525300-00	Os06t0525300-00; Os06t0525300-00; Next best Hit: Os01t0111500-01(alignment length 28bp with 92.86%identity)	0.338761	-0.338761	2.38419e-07	2.41794	0.974383	1.69616	0.167227	-0.282032	0.282032	2.38419e-07	1.28014	1.72936	1.50475	0.0528966	ref|Os06t0525300-00|rapDB|Os06t0525300-00	chr06	19453325	19453690	+
GT_GT_Os_A_Specific_0002129	Os08t0564050-00	Hypothetical gene	-0.00315809	0.00315809	2.38419e-07	1.83617	2.37119	2.10368	0.0157907	-1.31554	1.31555	2.38419e-07	1.26805	1.48382	1.37593	0.406671	ref|Os08t0564050-00|rapDB|Os08t0564050-00
GT_GT_Os_A_Specific_0002161	Os03t0154800-00	Os03t0154800-00; Os03t0154800-00; Next best Hit: Os08t0139600-00(alignment length 24bp with 95.83%identity)	0.240317	-0.240317	0	1.87924	1.64502	1.76213	0.0222508	0.211187	-0.211187	0	1.93222	2.02679	1.97951	0.0117426	ref|Os03t0154800-00|rapDB|Os03t0154800-00	chr03	2989611	2989877	+
GT_GT_Os_A_Specific_0002854	Os03t0115350-01	Hypothetical gene	0.418287	-0.418287	0	1.02002	1.9865	1.50326	0.142988	-0.823207	0.823207	0	0.985674	1.28425	1.13496	0.307751	ref|Os03t0115350-01|rapDB|Os03t0115350-01|gb|AK287618	chr03	870492	871841	-
GT_GT_Os_A_Specific_0004808	Os03t0753901-00	Os03t0753901-00; Os03t0753901-00; Next best Hit: Os01t0631900-00(alignment length 14bp with 100.00%identity)	0.704988	-0.704988	-2.38419e-07	1.15413	1.36194	1.25804	0.219538	-0.574634	0.574634	-2.38419e-07	0.898749	1.43403	1.16639	0.207131	ref|Os03t0753901-00|rapDB|Os03t0753901-00
GT_GT_Os_A_Specific_0004837	Os08t0401801-00	Os08t0401801-00; Os08t0401801-00; Next best Hit: Os11t0664800-00(alignment length 19bp with 94.74%identity)	-0.0377207	0.0377207	0	1.99907	1.79736	1.89822	0.00320243	-0.725444	0.725444	0	2.24458	3.70331	2.97394	0.101721	ref|Os08t0401801-00|rapDB|Os08t0401801-00
GT_GT_Os_A_Specific_0004992	Os10t0324301-00	Os10t0324301-00; Os10t0324301-00; Next best Hit: Os05t0398100-01(alignment length 15bp with 100.00%identity)	0.573619	-0.573619	0	2.4032	2.56486	2.48403	0.0503151	-0.308429	0.308429	0	1.83755	2.32268	2.08011	0.0337907	ref|Os10t0324301-00|rapDB|Os10t0324301-00	chr10	8958580	8959011	-
GT_GT_Os_A_Specific_0005040	Os03t0350900-00	Os03t0350900-00; Os03t0350900-00; Next best Hit: Os07t0229200-01(alignment length 16bp with 100.00%identity)	0.448067	-0.448066	0	2.43063	2.48812	2.45938	0.03175	-0.332118	0.332118	0	1.03252	1.46174	1.24713	0.0875333	ref|Os03t0350900-00|rapDB|Os03t0350900-00	chr03	13148466	13148897	+
GT_GT_Os_A_Specific_0005418	Os06t0105100-00	Similar to Legumain.	1.78428	-1.78428	0	2.73669	3.23873	2.98771	0.23915	-0.866029	0.866029	0	2.75949	2.8833	2.8214	0.0830702	ref|Os06t0105100-00|rapDB|Os06t0105100-00	chr06	359669	361668	+	Biological Process: proteolysis (GO:0006508), Molecular Function: cysteine-type endopeptidase activity (GO:0004197)	Peptidase C13, legumain (IPR001096)
GT_GT_Os_A_Specific_0006575	Os06t0142950-00	Os06t0142950-00; Os06t0142950-00; Next best Hit: Os03t0754900-02(alignment length 15bp with 100.00%identity)	0.998805	-0.998805	-2.38419e-07	1.46163	2.09788	1.77975	0.231633	-1.36784	1.36784	-2.38419e-07	0.971652	1.16703	1.06934	0.517145	ref|Os06t0142950-00|rapDB|Os06t0142950-00	chr06	2255577	2256092	+
GT_GT_Os_A_Specific_0006813	Os02t0492650-00	Os02t0492650-00; Os02t0492650-00; Next best Hit: Os08t0518100-02(alignment length 19bp with 94.74%identity)	-0.357075	0.357076	4.76837e-07	1.66745	1.60121	1.63433	0.0449264	0.749538	-0.749537	4.76837e-07	2.3108	2.65021	2.4805	0.0840618	ref|Os02t0492650-00|rapDB|Os02t0492650-00	chr02	17237776	17238129	-
GT_GT_Os_A_Specific_0006982	Os09t0564400-00	Hypothetical conserved gene	0.458294	-0.458294	0	1.28376	1.03449	1.15912	0.134766	-0.298901	0.298901	0	1.33822	1.70303	1.52062	0.0491504	ref|Os09t0564400-00|rapDB|Os09t0564400-00	chr09	22438076	22439478	-	Biological Process: proteolysis (GO:0006508), Molecular Function: cysteine-type endopeptidase activity (GO:0004197), Molecular Function: cysteine-type peptidase activity (GO:0008234)	Peptidase, cysteine peptidase active site (IPR000169), Peptidase C1A, papain C-terminal (IPR000668), Peptidase C1A, papain (IPR013128), Proteinase inhibitor I29, cathepsin propeptide (IPR013201)
GT_GT_Os_A_Specific_0007020	Os03t0421250-01	Hypothetical gene.	0.144783	-0.144783	0	1.87188	2.36749	2.11968	0.0178433	-0.0610476	0.0610476	0	1.71286	1.97468	1.84377	0.00608126	ref|Os03t0421250-01|rapDB|Os03t0421250-01|gb|AK241560	chr03	17548967	17550443	-
GT_GT_Os_A_Specific_0007877	Os11t0510100-00	Os11t0510100-00; Os11t0510100-00; Next best Hit: Os06t0300500-01(alignment length 15bp with 100.00%identity)	0.372979	-0.372979	-2.38419e-07	2.03242	2.28442	2.15842	0.0316948	0.224657	-0.224657	-2.38419e-07	2.32356	2.64193	2.48274	0.0120764	ref|Os11t0510100-00|rapDB|Os11t0510100-00	chr11	18227766	18228075	+
GT_GT_Os_A_Specific_0007986	Os09t0502533-00	Hypothetical conserved gene	0.224502	-0.224502	-2.38419e-07	3.0465	3.87779	3.46215	0.0181134	-1.10566	1.10566	-2.38419e-07	1.20578	1.58958	1.39768	0.339077	ref|Os09t0502533-00|rapDB|Os09t0502533-00
GT_GT_Os_A_Specific_0007991	Os10t0201901-00	Os10t0201901-00; Os10t0201901-00; Next best Hit: Os02t0678200-01(alignment length 15bp with 100.00%identity)	0.438628	-0.438628	-2.38419e-07	3.49557	3.84981	3.67269	0.0161875	-0.289475	0.289475	-2.38419e-07	2.65109	3.12334	2.88722	0.0163319	ref|Os10t0201901-00|rapDB|Os10t0201901-00	chr10	7224219	7225586	-
GT_GT_Os_A_Specific_0007998	Os01t0249700-00	Os01t0249700-00; Os01t0249700-00; Next best Hit: Os01t0620100-01(alignment length 15bp with 100.00%identity)	0.91891	-0.91891	-2.38419e-07	1.52958	1.78722	1.6584	0.215802	-0.449681	0.44968	-2.38419e-07	1.70067	2.2953	1.99798	0.0657054	ref|Os01t0249700-00|rapDB|Os01t0249700-00	chr01	8229331	8229903	+	Biological Process: metal ion transport (GO:0030001), Molecular Function: metal ion binding (GO:0046872)	Heavy metal-associated domain, HMA (IPR006121)
GT_GT_Os_A_Specific_0008157	Os05t0233900-00	Os05t0233900-00; Os05t0233900-00; Next best Hit: Os11t0537300-01(alignment length 15bp with 100.00%identity)	0.262311	-0.262311	0	2.05103	1.87487	1.96295	0.0192973	0.168984	-0.168984	0	2.6555	3.43935	3.04743	0.0190562	ref|Os05t0233900-00|rapDB|Os05t0233900-00
GT_GT_Os_A_Specific_0008644	Os05t0296550-00	Os05t0296550-00; Os05t0296550-00; Next best Hit: Os02t0539950-00(alignment length 16bp with 100.00%identity)	0.346971	-0.346971	0	1.12214	1.05768	1.08991	0.0888135	-0.11068	0.11068	0	1.93221	2.90702	2.41962	0.0401202	ref|Os05t0296550-00|rapDB|Os05t0296550-00
GT_GT_Os_A_Specific_0008715	Os09t0287150-00	Os09t0287150-00; Os09t0287150-00; Next best Hit: Os02t0644000-01(alignment length 14bp with 100.00%identity)	0.516819	-0.516819	0	3.95332	3.9666	3.95996	0.0166126	-1.88692	1.88692	0	1.63391	1.74738	1.69065	0.464986	ref|Os09t0287150-00|rapDB|Os09t0287150-00	chr09	6429851	6431327	+
GT_GT_Os_A_Specific_0009279	Os01t0829500-00	Os01t0829500-00; Os01t0829500-00; Next best Hit: Os08t0235200-00(alignment length 15bp with 100.00%identity)	0.433464	-0.433465	0	1.52687	1.56173	1.5443	0.0706514	-0.321897	0.321897	0	1.45463	1.97553	1.71508	0.0536408	ref|Os01t0829500-00|rapDB|Os01t0829500-00	chr01	35495952	35496172	-
GT_GT_Os_A_Specific_0009524	Os08t0125400-00	Os08t0125400-00; Os08t0125400-00; Next best Hit: Os11t0559600-01(alignment length 16bp with 100.00%identity)	0.99292	-0.99292	0	1.76584	4.02835	2.89709	0.194144	-0.180833	0.180833	0	2.63608	3.06377	2.84992	0.00951874	ref|Os08t0125400-00|rapDB|Os08t0125400-00
GT_GT_Os_A_Specific_0009530	Os03t0249600-00	Os03t0249600-00; Os03t0249600-00; Next best Hit: Os12t0539700-01(alignment length 15bp with 100.00%identity)	0.647902	-0.647902	-2.38419e-07	1.88367	3.72372	2.8037	0.130325	0.879428	-0.879429	-2.38419e-07	1.33046	1.01211	1.17128	0.32028	ref|Os03t0249600-00|rapDB|Os03t0249600-00	chr03	7896938	7897459	-
GT_GT_Os_A_Specific_0010799	Os12t0423655-00	Os12t0423655-00; Os12t0423655-00; Next best Hit: Os03t0781700-01(alignment length 15bp with 100.00%identity)	0.113764	-0.113764	2.38419e-07	1.14494	1.36439	1.25466	0.0155016	-0.75604	0.756041	2.38419e-07	0.979301	1.39128	1.18529	0.269531	ref|Os12t0423655-00|rapDB|Os12t0423655-00
GT_GT_Os_A_Specific_0011915	Os03t0371800-00	Similar to Myb-like DNA-binding domain containing protein	0.321769	-0.321769	0	1.46847	0.918868	1.19367	0.106047	-0.0283842	0.0283842	0	1.11246	1.6564	1.38443	0.0368688	ref|Os03t0371800-00|rapDB|Os03t0371800-00	chr03	14598168	14599574	-	Biological Process: regulation of transcription, DNA-dependent (GO:0006355), Molecular Function: DNA binding (GO:0003677), Molecular Function: protein binding (GO:0005515)	SANT domain, DNA binding (IPR001005), Homeodomain-like (IPR009057), Homeodomain-related (IPR012287), Myb, DNA-binding (IPR014778), Myb transcription factor (IPR015495), Transcription regulator HTH, Myb-type, DNA-binding (IPR017930)
GT_GT_Os_A_Specific_0012052	Os08t0497000-00	Os08t0497000-00; Os08t0497000-00; Next best Hit: Os06t0547400-01(alignment length 15bp with 100.00%identity)	0.719607	-0.719607	-2.38419e-07	1.98873	1.81402	1.90138	0.119786	-0.524896	0.524895	-2.38419e-07	2.63251	2.96061	2.79656	0.0365623	ref|Os08t0497000-00|rapDB|Os08t0497000-00	chr08	24542849	24543356	+
GT_GT_Os_A_Specific_0012210	Os02t0165400-00	Similar to NAC domain protein NAC1.	0.159585	-0.159584	0	2.33628	2.49377	2.41503	0.00538577	-0.697945	0.697945	0	3.51556	3.231	3.37328	0.0418117	ref|Os02t0165400-00|rapDB|Os02t0165400-00	chr02	3525691	3526170	-
GT_GT_Os_A_Specific_0012684	Os06t0312201-00	Os06t0312201-00; Os06t0312201-00; Next best Hit: Os03t0802700-01(alignment length 15bp with 100.00%identity)	0.0917559	-0.0917563	0	1.63803	1.66147	1.64975	0.0031291	-0.310743	0.310743	0	2.75811	3.0767	2.91741	0.0140257	ref|Os06t0312201-00|rapDB|Os06t0312201-00
GT_GT_Os_A_Specific_0013284	Os04t0294625-00	Os04t0294625-00; Os04t0294625-00; Next best Hit: Os01t0282400-00(alignment length 26bp with 92.31%identity)	0.369097	-0.369097	2.38419e-07	1.71694	2.08703	1.90198	0.0440351	-1.35425	1.35425	2.38419e-07	1.02822	1.39751	1.21287	0.468491	ref|Os04t0294625-00|rapDB|Os04t0294625-00	chr04	12918212	12918958	+
GT_GT_Os_A_Specific_0014495	Os02t0155650-00	Os02t0155650-00; Os02t0155650-00; Next best Hit: Os05t0426300-01(alignment length 14bp with 100.00%identity)	0.366795	-0.366795	-2.38419e-07	1.41039	2.42675	1.91857	0.0921893	0.167262	-0.167262	-2.38419e-07	2.29415	1.67188	1.98302	0.0302977	ref|Os02t0155650-00|rapDB|Os02t0155650-00	chr02	3052415	3052723	-
GT_GT_Os_A_Specific_0014747	Os03t0602851-00	Os03t0602851-00; Os03t0602851-00; Next best Hit: Os09t0423902-01(alignment length 18bp with 100.00%identity)	0.404073	-0.404073	0	2.23318	2.36408	2.29863	0.0302793	-0.019177	0.019177	0	1.88398	2.3148	2.09939	0.0104455	ref|Os03t0602851-00|rapDB|Os03t0602851-00	chr03	22566793	22567101	-
GT_GT_Os_A_Specific_0015148	Os11t0527150-01	Hypothetical gene	0.793169	-0.793169	0	1.30583	1.42077	1.3633	0.228606	-0.14271	0.14271	0	1.08762	1.25625	1.17194	0.0194238	ref|Os11t0527150-01|rapDB|Os11t0527150-01|gb|AK288653	chr11	19128430	19130356	+
GT_GT_Os_A_Specific_0015359	Os01t0500450-00	Os01t0500450-00; Os01t0500450-00; Next best Hit: Os08t0191000-01(alignment length 16bp with 100.00%identity)	-0.0781035	0.0781035	0	0.838323	1.17106	1.00469	0.0318732	-0.0790601	0.0790601	0	1.23029	1.49788	1.36408	0.012732	ref|Os01t0500450-00|rapDB|Os01t0500450-00	chr01	17262173	17262493	-
GT_GT_Os_A_Specific_0015991	Os03t0570775-01	Hypothetical gene	0.720271	-0.720271	0	1.25925	1.63443	1.44684	0.191357	0.257549	-0.257549	0	2.13266	1.57826	1.85546	0.0391597	ref|Os03t0570775-01|rapDB|Os03t0570775-01|gb|AK288887	chr03	20724891	20728885	+
GT_GT_Os_A_Specific_0016689	Os09t0548600-00	Hypothetical gene	0.066824	-0.0668244	0	1.10718	1.43827	1.27273	0.0191133	-0.22796	0.22796	0	2.07811	2.33743	2.20777	0.0138187	ref|Os09t0548600-00|rapDB|Os09t0548600-00	chr09	21696247	21698128	+		Domain of unknown function DUF250 (IPR004853)
GT_GT_Os_A_Specific_0016714	Os02t0517366-00	Similar to Molybdenum cofactor synthesis protein 2B	0.684054	-0.684054	0	1.20884	1.51186	1.36035	0.191687	-0.788342	0.788342	0	1.08869	1.13261	1.11065	0.294378	ref|Os02t0517366-00|rapDB|Os02t0517366-00	chr02	18714764	18715225	+	Biological Process: Mo-molybdopterin cofactor biosynthetic process (GO:0006777)	Molybdopterin biosynthesis MoaE (IPR003448)
GT_GT_Os_A_Specific_0016832	Os03t0569700-00	Os03t0569700-00; Os03t0569700-00; Next best Hit: Os06t0328400-01(alignment length 20bp with 95.00%identity)	-0.134931	0.134931	-4.76837e-07	2.99763	3.14005	3.06884	0.00246255	-0.160783	0.160782	-4.76837e-07	3.03715	3.64177	3.33946	0.0103501	ref|Os03t0569700-00|rapDB|Os03t0569700-00	chr03	20648949	20649649	-
GT_GT_Os_A_Specific_0017382	Os01t0294101-00	Os01t0294101-00; Os01t0294101-00; Next best Hit: Os04t0163800-01(alignment length 15bp with 100.00%identity)	0.515706	-0.515706	-2.38419e-07	1.68962	1.97466	1.83214	0.0757213	-0.6571	0.6571	-2.38419e-07	0.854412	1.27278	1.0636	0.262938	ref|Os01t0294101-00|rapDB|Os01t0294101-00
GT_GT_Os_A_Specific_0018482	Os04t0324550-01	Similar to OSIGBa0139J17.12 protein	1.08521	-1.08521	0	1.10012	1.45008	1.2751	0.365808	-0.920168	0.920168	0	0.802977	1.23131	1.01714	0.394272	ref|Os04t0324550-01|rapDB|Os04t0324550-01|gb|AK288309	chr04	15006079	15010473	-	Molecular Function: nucleic acid binding (GO:0003676), Molecular Function: zinc ion binding (GO:0008270)	Zinc finger, CCHC-type (IPR001878), Zinc finger, CCHC retroviral-type (IPR013084)
GT_GT_Os_A_Specific_0018852	Os11t0662600-00	Os11t0662600-00; Os11t0662600-00; Next best Hit: Os05t0338933-00(alignment length 29bp with 89.66%identity)	0.360654	-0.360654	2.38419e-07	1.85554	1.85405	1.8548	0.0357912	-0.162576	0.162577	2.38419e-07	1.45938	2.02015	1.73977	0.0329982	ref|Os11t0662600-00|rapDB|Os11t0662600-00
GT_GT_Os_A_Specific_0021403	Os12t0480600-00	Os12t0480600-00; Os12t0480600-00; Next best Hit: Os11t0616500-00(alignment length 16bp with 100.00%identity)	0.497269	-0.49727	0	2.31632	2.2982	2.30726	0.0434593	-1.62025	1.62025	0	1.34233	1.85376	1.59805	0.432695	ref|Os12t0480600-00|rapDB|Os12t0480600-00
GT_GT_Os_A_Specific_0022489	Os05t0540500-00	Os05t0540500-00; Os05t0540500-00; Next best Hit: Os12t0433500-01(alignment length 15bp with 100.00%identity)	0.00860691	-0.00860691	2.38419e-07	0.890142	1.42132	1.15573	0.0490103	-0.996108	0.996108	2.38419e-07	1.34401	1.59462	1.46932	0.280882	ref|Os05t0540500-00|rapDB|Os05t0540500-00	chr05	26845191	26845571	+
GT_GT_Os_A_Specific_0022579	Os07t0528200-00	Hypothetical conserved gene	0.364627	-0.364627	0	1.30714	1.02936	1.16825	0.0957904	-0.474325	0.474325	0	1.66157	2.24715	1.95436	0.0726001	ref|Os07t0528200-00|rapDB|Os07t0528200-00	chr07	20640488	20647709	+
GT_GT_Os_A_Specific_0022747	Os05t0361600-00	Os05t0361600-00; Os05t0361600-00; Next best Hit: Os01t0964600-00(alignment length 29bp with 96.55%identity)	0.346061	-0.346061	0	3.14026	3.49242	3.31634	0.0134324	-0.328108	0.328108	0	2.71753	2.5618	2.63967	0.0159314	ref|Os05t0361600-00|rapDB|Os05t0361600-00
GT_GT_Os_A_Specific_0024148	Os04t0608750-00	Hypothetical conserved gene	0.536557	-0.536557	2.38419e-07	3.74661	4.1021	3.92436	0.0201211	-1.48418	1.48418	2.38419e-07	2.45425	3.36625	2.91025	0.201727	ref|Os04t0608750-00|rapDB|Os04t0608750-00	chr04	30811848	30814403	+
GT_GT_Os_A_Specific_0025174	Os07t0648566-01	Hypothetical gene.	0.68625	-0.68625	2.38419e-07	1.41424	1.62764	1.52094	0.159933	-0.584556	0.584556	2.38419e-07	1.86161	2.20693	2.03427	0.0792507	ref|Os07t0648566-01|rapDB|Os07t0648566-01|gb|AK059417	chr07	27105159	27105857	+
GT_GT_Os_A_Specific_0025590	Os12t0178633-00	Hypothetical conserved gene	0.700924	-0.700924	2.38419e-07	1.48929	1.71686	1.60308	0.152551	-0.519746	0.519747	2.38419e-07	0.977062	1.4778	1.22743	0.167193	ref|Os12t0178633-00|rapDB|Os12t0178633-00	chr12	3983199	3986634	-	Molecular Function: protein binding (GO:0005515)	WD40 repeat (IPR001680), WD40 repeat-like-containing domain (IPR011046), WD40/YVTN repeat-like-containing domain (IPR015943), WD40-repeat-containing domain (IPR017986), WD40 repeat, conserved site (IPR019775), WD40 repeat, subgroup (IPR019781), WD40 repeat 2 (IPR019782), G-protein beta WD-40 repeat (IPR020472)
GT_GT_Os_A_Specific_0025593	Os01t0300800-00	Os01t0300800-00; Os01t0300800-00; Next best Hit: Os05t0534900-01(alignment length 14bp with 100.00%identity)	0.194317	-0.194317	-4.76837e-07	3.36213	3.33128	3.3467	0.00337532	-0.0891657	0.0891647	-4.76837e-07	3.17352	3.36086	3.26719	0.00156312	ref|Os01t0300800-00|rapDB|Os01t0300800-00
GT_GT_Os_A_Specific_0026628	Os08t0408432-00	Os08t0408432-00; Os08t0408432-00; Next best Hit: Os06t0692300-00(alignment length 15bp with 100.00%identity)	0.185928	-0.185928	2.38419e-07	1.63945	2.14225	1.89085	0.0262734	-1.89688	1.89688	2.38419e-07	1.99986	2.16313	2.0815	0.387326	ref|Os08t0408432-00|rapDB|Os08t0408432-00
GT_GT_Os_A_Specific_0026756	Os02t0817100-00	Os02t0817100-00; Os02t0817100-00; Next best Hit: Os02t0300700-01(alignment length 19bp with 100.00%identity)	0.755848	-0.755848	0	1.29467	3.77386	2.53426	0.223009	-0.0708346	0.0708346	0	0.853897	1.59166	1.22278	0.0828103	ref|Os02t0817100-00|rapDB|Os02t0817100-00	chr02	35052914	35054343	+
GT_GT_Os_A_Specific_0028275	Os02t0619166-00	Os02t0619166-00; Os02t0619166-00; Next best Hit: Os02t0692800-00(alignment length 15bp with 100.00%identity)	1.08028	-1.08028	0	3.5048	3.6467	3.57575	0.0807221	-1.16292	1.16292	0	1.34468	1.48242	1.41355	0.348835	ref|Os02t0619166-00|rapDB|Os02t0619166-00	chr02	24630717	24631478	-
GT_GT_Os_A_Specific_0028878	Os01t0284601-00	Os01t0284601-00; Os01t0284601-00; Next best Hit: Os02t0800500-03(alignment length 17bp with 100.00%identity)	0.590048	-0.590048	0	1.55202	1.87276	1.71239	0.107358	-0.307282	0.307282	0	1.60621	1.82994	1.71808	0.034371	ref|Os01t0284601-00|rapDB|Os01t0284601-00	chr01	10191898	10192161	+
GT_GT_Os_A_Specific_0029035	Os09t0127600-00	Os09t0127600-00; Os09t0127600-00; Next best Hit: Os08t0247700-00(alignment length 17bp with 100.00%identity)	0.176046	-0.176045	0	2.34899	2.85721	2.6031	0.0138115	-1.32146	1.32146	0	1.864	2.25462	2.05931	0.263099	ref|Os09t0127600-00|rapDB|Os09t0127600-00
GT_GT_Os_A_Specific_0029077	Os08t0295900-00	Os08t0295900-00; Os08t0295900-00; Next best Hit: Os09t0508500-01(alignment length 16bp with 100.00%identity)	0.778286	-0.778285	2.38419e-07	1.59418	1.80627	1.70023	0.162837	0.140469	-0.140469	2.38419e-07	1.54587	1.96462	1.75524	0.0200155	ref|Os08t0295900-00|rapDB|Os08t0295900-00	chr08	11926922	11927380	-
GT_GT_Os_A_Specific_0029201	Os03t0335402-00	Os03t0335402-00; Os03t0335402-00; Next best Hit: Os03t0596450-00(alignment length 17bp with 100.00%identity)	0.648556	-0.648556	2.38419e-07	2.57633	2.95187	2.7641	0.0548089	-0.707454	0.707454	2.38419e-07	1.00278	1.61295	1.30787	0.231683	ref|Os03t0335402-00|rapDB|Os03t0335402-00
GT_GT_Os_A_Specific_0032170	Os06t0274950-01	Hypothetical gene	0.156819	-0.156819	0	1.62143	1.54663	1.58403	0.0102003	-0.174626	0.174626	0	0.860619	1.20429	1.03245	0.0519579	ref|Os06t0274950-01|rapDB|Os06t0274950-01|gb|AK241018	chr06	9336359	9338634	-
GT_GT_Os_A_Specific_0032287	Os05t0357500-00	Os05t0357500-00; Os05t0357500-00; Next best Hit: Os12t0118900-01(alignment length 18bp with 100.00%identity)	0.526816	-0.526816	0	1.11511	1.36608	1.2406	0.149086	-0.336355	0.336355	0	1.01079	1.42425	1.21752	0.0910223	ref|Os05t0357500-00|rapDB|Os05t0357500-00	chr05	16954655	16960725	+	Cellular Component: membrane (GO:0016020)	Drug/metabolite transporter (IPR000620)
GT_GT_Os_A_Specific_0033507	Os07t0694350-00	Os07t0694350-00; Os07t0694350-00; Next best Hit: Os08t0183200-00(alignment length 19bp with 94.74%identity)	-0.306951	0.306951	0	1.46978	1.07177	1.27077	0.0738114	0.0311818	-0.0311818	0	0.938892	1.56509	1.25199	0.0577447	ref|Os07t0694350-00|rapDB|Os07t0694350-00	chr07	29563167	29563415	+
GT_GT_Os_A_Specific_0033824	Os08t0385201-00	Os08t0385201-00; Os08t0385201-00; Next best Hit: Os08t0280150-00(alignment length 27bp with 96.30%identity)	0.7948	-0.7948	0	1.80324	2.31925	2.06124	0.132465	0.791431	-0.791431	0	2.45724	2.84096	2.6491	0.0829159	ref|Os08t0385201-00|rapDB|Os08t0385201-00	chr08	18164713	18165108	+
GT_GT_Os_A_Specific_0034647	Os05t0380800-00	Os05t0380800-00; Os05t0380800-00; Next best Hit: Os01t0612000-01(alignment length 18bp with 94.44%identity)	0.245093	-0.245093	0	1.86048	1.91704	1.88876	0.0166383	-0.59963	0.59963	0	1.14293	1.67361	1.40827	0.164807	ref|Os05t0380800-00|rapDB|Os05t0380800-00	chr05	18396847	18401175	+
GT_GT_Os_A_Specific_0035305	Os03t0329600-00	Os03t0329600-00; Os03t0329600-00; Next best Hit: Os02t0125800-01(alignment length 16bp with 100.00%identity)	0.64752	-0.647521	2.38419e-07	1.78644	1.83562	1.81103	0.107726	-0.598934	0.598935	2.38419e-07	1.1388	1.76957	1.45419	0.164735	ref|Os03t0329600-00|rapDB|Os03t0329600-00	chr03	12110477	12110824	-
GT_GT_Os_A_Specific_0036705	Os06t0694700-00	Os06t0694700-00; Os06t0694700-00; Next best Hit: Os07t0586200-02(alignment length 15bp with 100.00%identity)	0.174462	-0.174461	2.38419e-07	1.60215	1.35408	1.47812	0.020335	0.181217	-0.181216	2.38419e-07	1.25624	1.67404	1.46514	0.033829	ref|Os06t0694700-00|rapDB|Os06t0694700-00	chr06	28998828	28999481	+
GT_GT_Os_A_Specific_0036790	Os05t0373800-00	Os05t0373800-00; Os05t0373800-00; Next best Hit: Os03t0618566-00(alignment length 17bp with 100.00%identity)	1.19641	-1.19641	0	1.22169	1.56166	1.39168	0.368549	-0.066925	0.066925	0	1.43427	1.70372	1.56899	0.0090674	ref|Os05t0373800-00|rapDB|Os05t0373800-00
GT_GT_Os_A_Specific_0037444	Os09t0330366-00	Os09t0330366-00; Os09t0330366-00; Next best Hit: Os10t0128700-00(alignment length 18bp with 100.00%identity)	0.56957	-0.56957	0	2.47341	3.57836	3.02588	0.0624005	-0.804596	0.804596	0	1.32996	1.77699	1.55347	0.203917	ref|Os09t0330366-00|rapDB|Os09t0330366-00
GT_GT_Os_A_Specific_0037854	Os06t0525400-00	Os06t0525400-00; Os06t0525400-00; Next best Hit: Os05t0557100-01(alignment length 19bp with 94.74%identity)	0.227694	-0.227695	2.38419e-07	1.63102	1.9785	1.80476	0.0242712	-0.397601	0.397602	2.38419e-07	1.71305	1.84842	1.78073	0.0476609	ref|Os06t0525400-00|rapDB|Os06t0525400-00	chr06	19441911	19442375	+
GT_GT_Os_A_Specific_0038539	Os01t0246300-00	Os01t0246300-00; Os01t0246300-00; Next best Hit: Os01t0245300-00(alignment length 28bp with 89.29%identity)	-0.0120831	0.0120831	-2.38419e-07	1.50737	1.59202	1.54969	0.000805776	0.0264978	-0.0264983	-2.38419e-07	2.09873	2.50874	2.30374	0.00795539	ref|Os01t0246300-00|rapDB|Os01t0246300-00	chr01	8058706	8059983	+
GT_GT_Os_A_Specific_0038852	Os03t0784050-00	Hypothetical gene.	0.42255	-0.42255	2.38419e-07	1.05253	1.52507	1.2888	0.116876	-0.282322	0.282322	2.38419e-07	1.38576	1.70954	1.54765	0.0414865	ref|Os03t0784050-00|rapDB|Os03t0784050-00	chr03	32532707	32533580	-
GT_GT_Os_A_Specific_0039414	Os09t0324100-00	Os09t0324100-00; Os09t0324100-00; Next best Hit: Os06t0253450-00(alignment length 22bp with 95.45%identity)	0.839036	-0.839036	0	2.0608	2.95504	2.50792	0.118668	-1.69422	1.69422	0	1.28532	2.1175	1.70141	0.43229	ref|Os09t0324100-00|rapDB|Os09t0324100-00	chr09	9497475	9498539	-
GT_GT_Os_A_Specific_0039546	Os10t0367900-00	Os10t0367900-00; Os10t0367900-00; Next best Hit: Os10t0486300-00(alignment length 21bp with 95.24%identity)	0.0521255	-0.052125	0	1.83164	2.33133	2.08149	0.0147043	-0.274796	0.274796	0	1.82921	2.85663	2.34292	0.0566303	ref|Os10t0367900-00|rapDB|Os10t0367900-00
GT_GT_Os_A_Specific_0039988	Os02t0548500-00	Os02t0548500-00; Os02t0548500-00; Next best Hit: Os08t0548900-01(alignment length 16bp with 100.00%identity)	0.457055	-0.457055	2.38419e-07	2.73795	3.28021	3.00908	0.0298028	-1.82268	1.82268	2.38419e-07	1.42415	1.818	1.62107	0.469846	ref|Os02t0548500-00|rapDB|Os02t0548500-00	chr02	20575963	20577225	-
GT_GT_Os_A_Specific_0040218	Os07t0466400-00	Os07t0466400-00; Os07t0466400-00; Next best Hit: Os01t0780600-01(alignment length 16bp with 100.00%identity)	0.881887	-0.881887	0	2.128	2.40373	2.26587	0.126418	-1.6291	1.6291	0	1.373	1.74889	1.56095	0.441632	ref|Os07t0466400-00|rapDB|Os07t0466400-00
GT_GT_Os_A_Specific_0042072	Os11t0571200-00	Os11t0571200-00; Os11t0571200-00; Next best Hit: Os05t0369500-01(alignment length 14bp with 100.00%identity)	0.337656	-0.337656	0	1.21377	1.56778	1.39077	0.0676096	-1.27086	1.27086	0	1.15749	1.45942	1.30846	0.414126	ref|Os11t0571200-00|rapDB|Os11t0571200-00
GT_GT_Os_A_Specific_0042417	Os01t0599550-00	Hypothetical gene	-0.0450387	0.0450387	0	2.09919	4.25262	3.17591	0.0984333	-1.68597	1.68597	0	1.58688	2.11447	1.85067	0.391476	ref|Os01t0599550-00|rapDB|Os01t0599550-00	chr01	23541689	23544345	-
GT_GT_Os_A_Specific_0043639	Os08t0427100-01	Hypothetical conserved gene	0.961964	-0.961964	2.38419e-07	1.61231	2.03721	1.82476	0.205181	-1.33221	1.33221	2.38419e-07	0.969455	1.43346	1.20146	0.468024	ref|Os08t0427100-01|rapDB|Os08t0427100-01|gb|AK067877	chr08	20537384	20538973	-
GT_GT_Os_A_Specific_0045007	Os04t0440200-00	Os04t0440200-00; Os04t0440200-00; Next best Hit: Os08t0414200-01(alignment length 15bp with 100.00%identity)	0.557244	-0.557244	-2.38419e-07	3.03022	3.43088	3.23055	0.0319953	-1.11728	1.11728	-2.38419e-07	1.79686	2.19232	1.99459	0.220839	ref|Os04t0440200-00|rapDB|Os04t0440200-00	chr04	21905864	21908871	-
GT_GT_Os_A_Specific_0045278	Os02t0687800-00	Os02t0687800-00; Os02t0687800-00; Next best Hit: Os03t0185300-01(alignment length 48bp with 83.33%identity)	0.531646	-0.531647	0	1.83624	1.236	1.53612	0.12826	-0.0623002	0.0623002	0	1.85455	2.56807	2.21131	0.0257898	ref|Os02t0687800-00|rapDB|Os02t0687800-00	chr02	28210398	28210925	+
GT_GT_Os_A_Specific_0045491	Os05t0303900-00	Os05t0303900-00; Os05t0303900-00; Next best Hit: Os11t0649600-01(alignment length 14bp with 100.00%identity)	0.446697	-0.446697	0	1.78304	2.24415	2.01359	0.0570427	-1.34148	1.34148	0	1.81256	1.52642	1.66949	0.341478	ref|Os05t0303900-00|rapDB|Os05t0303900-00	chr05	13685357	13686721	-
GT_GT_Os_A_Specific_0045561	Os02t0802750-00	Os02t0802750-00; Os02t0802750-00; Next best Hit: Os08t0501700-01(alignment length 19bp with 100.00%identity)	-0.0855455	0.0855455	0	1.45073	1.41839	1.43456	0.00366275	-0.439962	0.439962	0	2.34673	2.56074	2.45373	0.0324053	ref|Os02t0802750-00|rapDB|Os02t0802750-00	chr02	34229352	34229660	-
GT_GT_Os_A_Specific_0046626	Os11t0485150-00	Os11t0485150-00; Os11t0485150-00; Next best Hit: Os10t0117900-00(alignment length 23bp with 95.65%identity)	0.373168	-0.373168	4.76837e-07	2.01903	1.83297	1.926	0.0376365	0.673169	-0.673168	4.76837e-07	1.9312	2.41114	2.17117	0.0934125	ref|Os11t0485150-00|rapDB|Os11t0485150-00	chr11	17106883	17107122	-
GT_GT_Os_A_Specific_0049135	Os03t0796175-00	Hypothetical conserved gene	0.309211	-0.30921	-2.38419e-07	1.32854	1.79997	1.56426	0.0565886	-0.708024	0.708024	-2.38419e-07	1.74777	1.116	1.43189	0.206033	ref|Os03t0796175-00|rapDB|Os03t0796175-00
GT_GT_Os_A_Specific_0049401	Os02t0297800-00	Similar to lectin-like receptor kinase 7	-0.06568	0.0656805	0	3.8615	3.28946	3.57548	0.00666928	-1.39458	1.39458	0	1.3104	1.49394	1.40217	0.421391	ref|Os02t0297800-00|rapDB|Os02t0297800-00
GT_GT_Os_A_Specific_0049603	Os01t0957401-00	Os01t0957401-00; Os01t0957401-00; Next best Hit: Os01t0781700-00(alignment length 16bp with 100.00%identity)	0.118718	-0.118719	0	1.63074	0.911402	1.27107	0.0784818	0.49201	-0.49201	0	1.34478	1.9931	1.66894	0.105311	ref|Os01t0957401-00|rapDB|Os01t0957401-00	chr01	42199567	42200332	+
GT_GT_Os_A_Specific_0051690	Os07t0506301-00	Os07t0506301-00; Os07t0506301-00; Next best Hit: Os01t0166400-02(alignment length 15bp with 100.00%identity)	0.615977	-0.615977	2.38419e-07	2.22964	2.61023	2.41994	0.0642146	-1.38821	1.38821	2.38419e-07	0.934653	1.37345	1.15405	0.497875	ref|Os07t0506301-00|rapDB|Os07t0506301-00	chr07	19186692	19187475	-
GT_GT_Os_A_Specific_0051725	Os03t0448000-00	Os03t0448000-00; Os03t0448000-00; Next best Hit: Os02t0568700-00(alignment length 15bp with 100.00%identity)	0.189637	-0.189637	0	1.95242	1.91162	1.93202	0.00960566	-0.176498	0.176498	0	0.881349	1.14511	1.01323	0.0441751	ref|Os03t0448000-00|rapDB|Os03t0448000-00	chr03	19142370	19142687	-
GT_GT_Os_A_Specific_0051731	Os01t0774000-00	Os01t0774000-00; Os01t0774000-00; Next best Hit: Os01t0651800-01(alignment length 18bp with 100.00%identity)	1.26718	-1.26718	0	1.35574	2.65697	2.00635	0.294323	-0.465918	0.465918	0	2.92664	3.18808	3.05736	0.0241478	ref|Os01t0774000-00|rapDB|Os01t0774000-00
GT_GT_Os_A_Specific_0051890	Os04t0221450-01	Hypothetical gene.	0.238399	-0.238399	4.76837e-07	1.17496	1.20444	1.1897	0.0380237	0.153592	-0.153591	4.76837e-07	2.87878	3.07319	2.97598	0.00370982	ref|Os04t0221450-01|rapDB|Os04t0221450-01|gb|AK289097	chr04	8111666	8115861	+
GT_GT_Os_A_Specific_0053299	Os10t0136150-00	Hypothetical conserved gene.	0.814098	-0.814098	-2.38419e-07	2.11677	2.38361	2.25019	0.11223	-0.0928512	0.0928507	-2.38419e-07	1.77085	2.35569	2.06327	0.021404	ref|Os10t0136150-00|rapDB|Os10t0136150-00	chr10	2239218	2242139	-
GT_GT_Os_A_Specific_0054506	Os09t0108450-01	Hypothetical gene.	0.452095	-0.452094	2.38419e-07	0.976506	1.36646	1.17148	0.140376	-0.445521	0.445522	2.38419e-07	1.69811	1.93274	1.81543	0.0587804	ref|Os09t0108450-01|rapDB|Os09t0108450-01|gb|AK288314	chr09	800934	804351	-
GT_GT_Os_A_Specific_0056792	Os07t0538100-00	Os07t0538100-00; Os07t0538100-00; Next best Hit: Os08t0489300-03(alignment length 22bp with 95.45%identity)	0.466933	-0.466933	0	1.56801	1.20337	1.38569	0.109736	-0.567798	0.567798	0	2.07154	2.54373	2.30764	0.0642417	ref|Os07t0538100-00|rapDB|Os07t0538100-00	chr07	21153893	21154654	+
GT_GT_Os_A_Specific_0059221	Os09t0371400-00	Similar to predicted protein	0.350006	-0.350006	0	1.09579	1.14646	1.12112	0.0855844	-0.487155	0.487155	0	1.15244	1.40663	1.27954	0.126176	ref|Os09t0371400-00|rapDB|Os09t0371400-00	chr09	12369674	12371236	+		Major facilitator superfamily domain, general substrate transporter (IPR016196)
GT_GT_Os_A_Specific_0059232	Os03t0241900-02	Similar to Senescence-associated protein 12	0.213764	-0.213765	-2.38419e-07	0.926965	1.54435	1.23566	0.0812444	0.163996	-0.163996	-2.38419e-07	2.27421	2.17537	2.22479	0.00587488	ref|Os03t0241900-02|rapDB|Os03t0241900-02|gb|AK111568	chr03	7500164	7503768	-
GT_GT_Os_A_Specific_0059705	Os01t0248850-00	Hypothetical gene.	0.449201	-0.449201	2.38419e-07	0.983104	1.40908	1.19609	0.137901	-0.107377	0.107377	2.38419e-07	1.19081	1.58091	1.38586	0.0248537	ref|Os01t0248850-00|rapDB|Os01t0248850-00	chr01	8193566	8194125	-
GT_GT_Os_A_Specific_0059729	Os01t0347401-00	Hypothetical gene.	0.549082	-0.549082	2.38419e-07	2.06057	1.94083	2.0007	0.0684792	-1.3727	1.3727	2.38419e-07	1.22391	1.68846	1.45618	0.405366	ref|Os01t0347401-00|rapDB|Os01t0347401-00
GT_GT_Os_A_Specific_0060933	Os09t0570951-00	Hypothetical gene	0.466445	-0.466446	0	1.06931	1.95868	1.51399	0.143254	-0.372047	0.372047	0	2.81738	3.51946	3.16842	0.025087	ref|Os09t0570951-00|rapDB|Os09t0570951-00	chr09	22794326	22797492	+
GT_GT_Os_A_Specific_0061038	Os03t0305950-01	Similar to Xyloglucan 6-xylosyltransferase (EC 2.4.2.39) (AtXT1)	0.667109	-0.667109	-2.38419e-07	0.947201	1.07396	1.01058	0.270558	0.0280461	-0.0280466	-2.38419e-07	1.37612	1.41275	1.39444	0.000576575	ref|Os03t0305950-01|rapDB|Os03t0305950-01|gb|AK241375	chr03	10854229	10856874	+
GT_GT_Os_A_Specific_0061643	Os07t0582450-00	Hypothetical gene.	0.225734	-0.225734	-2.38419e-07	1.38773	1.71483	1.55128	0.0308059	0.0882959	-0.0882964	-2.38419e-07	1.94865	2.2806	2.11462	0.00781165	ref|Os07t0582450-00|rapDB|Os07t0582450-00	chr07	23582354	23583907	-
GT_GT_Os_A_Specific_0062198	Os06t0640201-01	Hypothetical gene.	0.368994	-0.368994	-2.38419e-07	1.58631	1.02875	1.30753	0.105644	-0.0807514	0.0807509	-2.38419e-07	1.90315	2.21696	2.06006	0.00725807	ref|Os06t0640201-01|rapDB|Os06t0640201-01|gb|AK241830	chr06	26039709	26040374	-
GT_GT_Os_A_Specific_0062240	Os01t0338401-01	Hypothetical gene.	0.000291824	-0.000291348	0	2.90064	3.0365	2.96857	0.000523271	-1.40546	1.40546	0	0.814502	1.29806	1.05628	0.536045	ref|Os01t0338401-01|rapDB|Os01t0338401-01|gb|AK288215	chr01	13311601	13317220	-
GT_GT_Os_A_Specific_0062684	Os05t0594400-00	Os05t0594400-00; Os05t0594400-00; Next best Hit: Os12t0621500-01(alignment length 16bp with 100.00%identity)	0.282528	-0.282528	0	2.3078	2.69728	2.50254	0.0182871	-1.14131	1.14131	0	1.75511	2.06054	1.90783	0.239396	ref|Os05t0594400-00|rapDB|Os05t0594400-00	chr05	29594563	29594790	+
GT_GT_Os_A_Specific_0063307	Os02t0715250-00	Hypothetical genes.	0.369643	-0.369643	-2.38419e-07	2.32549	2.70362	2.51455	0.0261962	-0.0833507	0.0833502	-2.38419e-07	1.10013	1.44356	1.27184	0.0217904	ref|Os02t0715250-00|rapDB|Os02t0715250-00	chr02	29675632	29676023	-
GT_GT_Os_A_Specific_0063578	Os06t0286228-01	Cupredoxin domain containing protein.	0.410331	-0.41033	0	0.895194	1.11505	1.00512	0.141636	0.408526	-0.408526	0	1.31133	1.78341	1.54737	0.0817358	ref|Os06t0286228-01|rapDB|Os06t0286228-01|gb|AK069113	chr06	10287645	10288678	+	Molecular Function: copper ion binding (GO:0005507), Molecular Function: electron carrier activity (GO:0009055)	Plastocyanin-like (IPR003245), Cupredoxin (IPR008972)
GT_GT_Os_A_Specific_0063912	Os04t0384466-00	Os04t0384466-00; Os04t0384466-00; Next best Hit: Os02t0179400-00(alignment length 15bp with 100.00%identity)	0.336656	-0.336656	0	2.30969	2.79391	2.5518	0.0254052	-0.401511	0.401511	0	1.16966	1.38607	1.27786	0.0915809	ref|Os04t0384466-00|rapDB|Os04t0384466-00
GT_GT_Os_A_Specific_0064411	Os03t0617500-01	Similar to Cyclin-D5-1.	0.439964	-0.439964	0	1.92871	2.13956	2.03414	0.0460755	-0.148426	0.148426	0	1.38738	1.68788	1.53763	0.0183485	ref|Os03t0617500-01|rapDB|Os03t0617500-01|gb|AK068729	chr03	23410223	23412753	-	Cellular Component: nucleus (GO:0005634)	Cyclin, C-terminal (IPR004367), Cyclin, N-terminal (IPR006671), Cyclin-like (IPR013763)
GT_GT_Os_A_Specific_0065269	Os03t0314600-00	Os03t0314600-00; Os03t0314600-00; Next best Hit: Os12t0549300-00(alignment length 16bp with 100.00%identity)	-0.022325	0.0223255	-2.38419e-07	2.71994	2.53724	2.62859	0.00127736	-1.33879	1.33879	-2.38419e-07	1.41185	1.74524	1.57855	0.36254	ref|Os03t0314600-00|rapDB|Os03t0314600-00
GT_GT_Os_A_Specific_0066288	Os01t0315901-00	Os01t0315901-00; Os01t0315901-00; Next best Hit: Os03t0168300-01(alignment length 18bp with 100.00%identity)	0.510053	-0.510053	2.38419e-07	1.4757	1.97334	1.72452	0.0933742	-0.08107	0.0810704	2.38419e-07	1.128	1.28107	1.20453	0.00845853	ref|Os01t0315901-00|rapDB|Os01t0315901-00	chr01	11919811	11920047	-
GT_GT_Os_A_Specific_0067295	Os06t0271250-00	Os06t0271250-00; Os06t0271250-00; Next best Hit: Os11t0247000-01(alignment length 17bp with 100.00%identity)	0.00623751	-0.00623751	0	1.23099	1.95564	1.59331	0.0480311	-1.28822	1.28822	0	0.964072	1.52505	1.24456	0.44482	ref|Os06t0271250-00|rapDB|Os06t0271250-00
GT_GT_Os_A_Specific_0067375	Os10t0520200-00	Os10t0520200-00; Os10t0520200-00; Next best Hit: Os10t0441900-01(alignment length 17bp with 100.00%identity)	0.412932	-0.412932	0	2.21774	2.56022	2.38898	0.0332768	-0.51478	0.51478	0	1.66522	2.05676	1.86099	0.0775339	ref|Os10t0520200-00|rapDB|Os10t0520200-00	chr10	20111053	20112303	-
GT_GT_Os_A_Specific_0068355	Os11t0311701-00	Os11t0311701-00; Os11t0311701-00; Next best Hit: Os12t0240850-00(alignment length 20bp with 95.00%identity)	0.277859	-0.277859	0	1.15034	1.535	1.34267	0.0578987	-0.488285	0.488285	0	1.15313	1.52526	1.3392	0.124452	ref|Os11t0311701-00|rapDB|Os11t0311701-00	chr11	12008773	12009084	+
GT_GT_Os_A_Specific_0068840	Os08t0562800-01	Similar to Transparent testa 12 protein.	0.509986	-0.509986	-2.38419e-07	1.98415	2.07421	2.02918	0.0581594	-0.00897598	0.00897551	-2.38419e-07	1.33699	1.53141	1.4342	0.00460142	ref|Os08t0562800-01|rapDB|Os08t0562800-01|gb|AK105950	chr08	28184232	28185866	-	Biological Process: drug transmembrane transport (GO:0006855), Biological Process: transmembrane transport (GO:0055085), Cellular Component: membrane (GO:0016020), Molecular Function: drug transmembrane transporter activity (GO:0015238), Molecular Function: antiporter activity (GO:0015297)	Multi antimicrobial extrusion protein (IPR002528)
GT_GT_Os_A_Specific_0069595	Os01t0366201-00	Os01t0366201-00; Os01t0366201-00; Next best Hit: Os05t0208500-02(alignment length 16bp with 100.00%identity)	0.777531	-0.777531	0	1.11476	1.18555	1.15015	0.277543	-1.14699	1.14699	0	1.02209	1.4428	1.23245	0.401372	ref|Os01t0366201-00|rapDB|Os01t0366201-00	chr01	14959467	14959769	+
GT_GT_Os_A_Specific_0069971	Os01t0609800-00	Os01t0609800-00; Os01t0609800-00; Next best Hit: Os09t0426800-01(alignment length 17bp with 100.00%identity)	0.16155	-0.16155	0	2.04319	1.69998	1.87158	0.01549	0.419137	-0.419137	0	1.7369	1.66917	1.70303	0.0559033	ref|Os01t0609800-00|rapDB|Os01t0609800-00
GT_GT_Os_A_Specific_0071094	Os02t0232201-00	Os02t0232201-00; Os02t0232201-00; Next best Hit: Os08t0189800-00(alignment length 18bp with 100.00%identity)	0.474167	-0.474167	4.76837e-07	1.48496	1.48824	1.4866	0.0884473	0.258051	-0.25805	4.76837e-07	2.54653	3.08604	2.81628	0.0171204	ref|Os02t0232201-00|rapDB|Os02t0232201-00	chr02	7478244	7478525	-
GT_GT_Os_A_Specific_0073042	Os10t0445051-00	Os10t0445051-00; Os10t0445051-00; Next best Hit: Os03t0249700-01(alignment length 20bp with 95.00%identity)	0.549219	-0.549219	2.38419e-07	1.36228	2.86119	2.11174	0.150952	-1.50707	1.50707	2.38419e-07	1.04159	1.61973	1.33066	0.47728	ref|Os10t0445051-00|rapDB|Os10t0445051-00
GT_GT_Os_A_Specific_0073136	Os08t0421000-01	Hypothetical conserved gene.	-0.312335	0.312335	0	2.1333	2.43728	2.28529	0.0223316	0.383101	-0.383101	0	2.15819	2.4392	2.2987	0.0300965	ref|Os08t0421000-01|rapDB|Os08t0421000-01|gb|AK288954	chr08	20151088	20157550	+
GT_GT_Os_A_Specific_0073402	Os09t0381200-00	Os09t0381200-00; Os09t0381200-00; Next best Hit: Os10t0562100-02(alignment length 15bp with 100.00%identity)	0.469898	-0.469898	2.38419e-07	3.82978	3.19887	3.51432	0.0249683	-1.96546	1.96546	2.38419e-07	1.56398	1.83478	1.69938	0.479283	ref|Os09t0381200-00|rapDB|Os09t0381200-00
GT_GT_Os_A_Specific_0074227	Os08t0166000-00	Os08t0166000-00; Os08t0166000-00; Next best Hit: Os01t0895300-01(alignment length 17bp with 100.00%identity)	0.729643	-0.729643	-2.38419e-07	0.983714	1.35605	1.16988	0.260501	0.0477109	-0.0477114	-2.38419e-07	1.69098	2.11379	1.90239	0.0127309	ref|Os08t0166000-00|rapDB|Os08t0166000-00	chr08	3844466	3847573	-
GT_GT_Os_A_Specific_0074877	Os10t0177101-00	Os10t0177101-00; Os10t0177101-00; Next best Hit: Os11t0541600-00(alignment length 21bp with 95.24%identity)	0.384999	-0.384999	-2.38419e-07	1.35447	3.57499	2.46473	0.170866	-0.258472	0.258472	-2.38419e-07	2.25316	2.62195	2.43755	0.0165467	ref|Os10t0177101-00|rapDB|Os10t0177101-00	chr10	5321489	5321713	-
GT_GT_Os_A_Specific_0074886	Os10t0468950-01	Conserved hypothetical protein.	0.498919	-0.498919	2.38419e-07	3.53687	4.19086	3.86387	0.0230154	-1.55143	1.55143	2.38419e-07	1.17016	1.33761	1.25389	0.504362	ref|Os10t0468950-01|rapDB|Os10t0468950-01|gb|AK287567	chr10	17330457	17335301	+
GT_GT_Os_A_Specific_0074948	Os09t0316300-00	Os09t0316300-00; Os09t0316300-00; Next best Hit: Os07t0199350-00(alignment length 16bp with 100.00%identity)	0.354128	-0.354128	-2.38419e-07	1.47762	1.00598	1.2418	0.100074	-0.182773	0.182772	-2.38419e-07	0.809794	1.33703	1.07341	0.0788836	ref|Os09t0316300-00|rapDB|Os09t0316300-00	chr09	8762980	8763306	+
GT_GT_Os_A_Specific_0074956	Os10t0150901-00	Os10t0150901-00; Os10t0150901-00; Next best Hit: Os06t0678650-01(alignment length 15bp with 100.00%identity)	1.13093	-1.13093	-2.38419e-07	1.72205	1.92224	1.82215	0.249723	-1.50914	1.50914	-2.38419e-07	1.37267	1.96781	1.67024	0.391	ref|Os10t0150901-00|rapDB|Os10t0150901-00	chr10	3047976	3048251	-
GT_GT_Os_A_Specific_0076017	Os11t0230200-00	Os11t0230200-00; Os11t0230200-00; Next best Hit: Os06t0711851-00(alignment length 14bp with 100.00%identity)	0.375361	-0.37536	2.38419e-07	3.3175	3.68765	3.50257	0.0139782	-1.45871	1.45871	2.38419e-07	1.83665	1.81212	1.82438	0.337544	ref|Os11t0230200-00|rapDB|Os11t0230200-00	chr11	6920728	6921120	+
GT_GT_Os_A_Specific_0076873	Os10t0153800-00	Hypothetical conserved gene.	0.903445	-0.903446	0	1.16514	1.97108	1.56811	0.253803	-1.62882	1.62882	0	1.16181	1.48972	1.32576	0.503063	ref|Os10t0153800-00|rapDB|Os10t0153800-00	chr10	3340553	3340999	-
GT_GT_Os_A_Specific_0077342	Os08t0175132-00	Os08t0175132-00; Os08t0175132-00; Next best Hit: Os02t0482200-00(alignment length 18bp with 100.00%identity)	0.696441	-0.696441	2.38419e-07	1.77466	2.05622	1.91544	0.114456	-1.55298	1.55298	2.38419e-07	1.00006	1.71416	1.35711	0.484111	ref|Os08t0175132-00|rapDB|Os08t0175132-00
GT_GT_Os_A_Specific_0078906	Os03t0404000-00	Os03t0404000-00; Os03t0404000-00; Next best Hit: Os01t0140100-01(alignment length 17bp with 100.00%identity)	0.622204	-0.622204	0	1.22787	1.63376	1.43082	0.160358	-0.205009	0.205009	0	0.973682	1.2349	1.10429	0.0451944	ref|Os03t0404000-00|rapDB|Os03t0404000-00	chr03	16504488	16504724	+
GT_GT_Os_A_Specific_0079199	Os03t0669750-00	Os03t0669750-00; Os03t0669750-00; Next best Hit: Os04t0481700-01(alignment length 17bp with 100.00%identity)	0.332551	-0.332551	0	1.88145	1.91152	1.89648	0.0294564	-0.110123	0.110123	0	1.40904	1.69384	1.55144	0.013197	ref|Os03t0669750-00|rapDB|Os03t0669750-00	chr03	26432544	26433108	+
GT_GT_Os_A_Specific_0079704	Os05t0184901-01	Phospholipase A2, active site domain containing protein.	1.60939	-1.60939	-2.38419e-07	0.983239	1.02638	1.00481	0.596162	0.327161	-0.327161	-2.38419e-07	1.58645	1.42017	1.50331	0.0469017	ref|Os05t0184901-01|rapDB|Os05t0184901-01|gb|AK287961	chr05	5187764	5189754	-
GT_GT_Os_A_Specific_0081311	Os12t0227100-00	Os12t0227100-00; Os12t0227100-00; Next best Hit: Os11t0538400-01(alignment length 18bp with 100.00%identity)	0.44259	-0.44259	0	2.51646	2.23367	2.37506	0.0362043	-1.73703	1.73703	0	0.914937	1.65289	1.28391	0.544794	ref|Os12t0227100-00|rapDB|Os12t0227100-00
GT_GT_Os_A_Specific_0085370	Os01t0549250-01	Conserved hypothetical protein.	0.773451	-0.773451	0	3.46775	3.11248	3.29011	0.0535489	0.0612674	-0.0612674	0	2.69576	2.89198	2.79387	0.00170959	ref|Os01t0549250-01|rapDB|Os01t0549250-01|gb|AK240961	chr01	20502300	20502721	+
GT_GT_Os_A_Specific_0086311	Os12t0184400-00	Os12t0184400-00; Os12t0184400-00; Next best Hit: Os08t0460800-01(alignment length 16bp with 100.00%identity)	0.475818	-0.475818	0	1.76354	1.02057	1.39206	0.147536	-0.108051	0.108051	0	1.8513	2.42952	2.14041	0.0201661	ref|Os12t0184400-00|rapDB|Os12t0184400-00	chr12	4252924	4255134	+
GT_GT_Os_A_Specific_0087027	Os11t0442380-01	Hypothetical gene	-0.187102	0.187102	2.38419e-07	2.58579	2.86177	2.72378	0.00720648	-1.5429	1.54291	2.38419e-07	1.13001	1.38275	1.25638	0.502265	ref|Os11t0442380-01|rapDB|Os11t0442380-01|gb|AK288970	chr11	14568688	14571605	+
GT_GT_Os_A_Specific_0087132	Os07t0533000-00	Os07t0533000-00; Os07t0533000-00; Next best Hit: Os07t0533300-00(alignment length 61bp with 83.61%identity)	0.737502	-0.737502	2.38419e-07	1.275	1.50911	1.39206	0.203307	-0.16387	0.16387	2.38419e-07	0.901269	1.16808	1.03468	0.0392679	ref|Os07t0533000-00|rapDB|Os07t0533000-00	chr07	20900389	20901744	-	Biological Process: proteolysis (GO:0006508), Molecular Function: aspartic-type endopeptidase activity (GO:0004190)	Peptidase A1 (IPR001461), Peptidase aspartic, catalytic (IPR009007), Peptidase aspartic (IPR021109)
GT_GT_Os_A_Specific_0090622	Os09t0260800-00	Os09t0260800-00; Os09t0260800-00; Next best Hit: Os02t0490901-00(alignment length 16bp with 100.00%identity)	0.179747	-0.179747	0	1.63182	2.69129	2.16155	0.0609198	0.9031	-0.9031	0	2.03012	4.11395	3.07203	0.155721	ref|Os09t0260800-00|rapDB|Os09t0260800-00	chr09	4486775	4487442	+
GT_GT_Os_A_Specific_0096066	Os11t0654200-00	Os11t0654200-00; Os11t0654200-00; Next best Hit: Os06t0286601-00(alignment length 16bp with 100.00%identity)	0.336159	-0.336159	0	2.33751	2.31919	2.32835	0.0202293	-0.0297928	0.0297928	0	1.88988	2.41981	2.15484	0.0149685	ref|Os11t0654200-00|rapDB|Os11t0654200-00	chr11	26160550	26161030	+
GT_GT_Os_A_Specific_0098342	Os09t0564500-00	Os09t0564500-00; Os09t0564500-00; Next best Hit: Os02t0116700-01(alignment length 18bp with 100.00%identity)	-0.00259829	0.00259781	0	1.48739	1.67329	1.58034	0.00344404	-0.0834832	0.0834832	0	2.01312	2.36176	2.18744	0.00771678	ref|Os09t0564500-00|rapDB|Os09t0564500-00	chr09	22445666	22448352	-
GT_GT_Os_A_Specific_0102735	Os01t0947767-00	Hypothetical gene	0.391971	-0.391971	2.38419e-07	2.70268	3.06986	2.88627	0.0217578	-2.12749	2.12749	2.38419e-07	1.23898	1.54369	1.39134	0.581156	ref|Os01t0947767-00|rapDB|Os01t0947767-00	chr01	41679818	41681392	+
GT_GT_Os_A_Specific_0103262	Os03t0425450-00	Hypothetical gene.	1.10716	-1.10716	0	1.35753	2.35627	1.8569	0.265905	-0.534375	0.534375	0	1.21382	1.51374	1.36378	0.133297	ref|Os03t0425450-00|rapDB|Os03t0425450-00	chr03	17774288	17776246	-
GT_GT_Os_A_Specific_0104058	Os04t0122300-00	Os04t0122300-00; Os04t0122300-00; Next best Hit: Os07t0100300-03(alignment length 14bp with 100.00%identity)	-0.45065	0.45065	0	2.99901	3.68586	3.34243	0.0275529	-1.6819	1.6819	0	1.41291	1.62105	1.51698	0.46301	ref|Os04t0122300-00|rapDB|Os04t0122300-00	chr04	1367405	1368102	-
GT_GT_Os_A_Specific_0105358	Os01t0516650-00	Os01t0516650-00; Os01t0516650-00; Next best Hit: Os04t0505200-02(alignment length 15bp with 100.00%identity)	0.378773	-0.378773	0	3.11105	3.60466	3.35786	0.0176482	-1.95309	1.95309	0	1.81923	2.34167	2.08045	0.401761	ref|Os01t0516650-00|rapDB|Os01t0516650-00	chr01	18296723	18297076	-
GT_GT_Os_A_Specific_0106779	Os11t0198401-00	Os11t0198401-00; Os11t0198401-00; Next best Hit: Os01t0153000-00(alignment length 17bp with 100.00%identity)	0.738356	-0.738356	2.38419e-07	2.3483	2.59742	2.47286	0.0807406	0.848713	-0.848713	2.38419e-07	2.86154	3.19808	3.02981	0.0727634	ref|Os11t0198401-00|rapDB|Os11t0198401-00
GT_GT_Os_A_Specific_0107324	Os06t0483400-00	Os06t0483400-00; Os06t0483400-00; Next best Hit: Os01t0319302-00(alignment length 17bp with 100.00%identity)	0.449977	-0.449977	0	1.08045	1.21678	1.14861	0.127624	-0.36922	0.36922	0	0.949161	1.15968	1.05442	0.110948	ref|Os06t0483400-00|rapDB|Os06t0483400-00	chr06	16426386	16426670	+
GT_GT_Os_A_Specific_0107862	Os10t0358402-00	Os10t0358402-00; Os10t0358402-00; Next best Hit: Os01t0499300-01(alignment length 15bp with 100.00%identity)	0.845976	-0.845975	-2.38419e-07	1.47574	1.51187	1.49381	0.219544	0.437143	-0.437143	-2.38419e-07	0.979315	1.57578	1.27755	0.137147	ref|Os10t0358402-00|rapDB|Os10t0358402-00
GT_GT_Os_A_Specific_0108532	Os03t0396101-00	Os03t0396101-00; Os03t0396101-00; Next best Hit: Os04t0453300-00(alignment length 16bp with 100.00%identity)	0.459947	-0.459947	0	1.11443	1.09884	1.10664	0.137928	-1.06484	1.06484	0	1.00247	1.73256	1.36752	0.348388	ref|Os03t0396101-00|rapDB|Os03t0396101-00
GT_GT_Os_A_Specific_0110558	Os02t0810900-01	Similar to NAC-domain containing protein 21/22 (ANAC021) (ANAC022). Splice isoform 2.	0.50682	-0.50682	0	1.1546	1.82922	1.49191	0.133881	-1.1999	1.1999	0	2.1148	1.78539	1.95009	0.248664	ref|Os02t0810900-01|rapDB|Os02t0810900-01|gb|AK070982	chr02	34673360	34676313	+	Biological Process: regulation of transcription, DNA-dependent (GO:0006355), Molecular Function: DNA binding (GO:0003677)	No apical meristem (NAM) protein (IPR003441)
GT_GT_Os_A_Specific_0110906	Os05t0321201-00	Similar to pectate lyase 12	0.769693	-0.769693	0	1.66458	2.30601	1.9853	0.140232	-1.28626	1.28626	0	1.48686	1.44075	1.4638	0.373131	ref|Os05t0321201-00|rapDB|Os05t0321201-00
GT_GT_Os_A_Specific_0112696	Os01t0234001-01	Hypothetical conserved gene	0.125021	-0.125021	2.38419e-07	1.83881	2.23351	2.03616	0.0129097	-1.25522	1.25522	2.38419e-07	1.03805	1.09697	1.06751	0.484749	ref|Os01t0234001-01|rapDB|Os01t0234001-01|gb|AK241763	chr01	7414867	7415353	-
GT_GT_Os_A_Specific_0113464	Os07t0115760-00	Os07t0115760-00; Os07t0115760-00; Next best Hit: Os11t0109400-01(alignment length 16bp with 100.00%identity)	0.433114	-0.433114	-2.38419e-07	1.87372	0.839442	1.35658	0.182003	0.0257883	-0.0257888	-2.38419e-07	1.18053	1.72456	1.45255	0.0336103	ref|Os07t0115760-00|rapDB|Os07t0115760-00	chr07	870133	871119	-
GT_GT_Os_A_Specific_0116002	Os06t0229500-00	Os06t0229500-00; Os06t0229500-00; Next best Hit: Os06t0232400-01(alignment length 21bp with 95.24%identity)	0.772196	-0.772196	0	1.91775	2.39062	2.15418	0.116491	-1.11468	1.11468	0	1.66627	1.36599	1.51613	0.310048	ref|Os06t0229500-00|rapDB|Os06t0229500-00	chr06	6738728	6739111	+
GT_GT_Os_A_Specific_0116760	Os11t0637133-00	Hypothetical gene	0.445513	-0.445513	0	0.942226	2.02467	1.48345	0.168571	-0.0628529	0.0628529	0	1.15181	1.39494	1.27338	0.0113534	ref|Os11t0637133-00|rapDB|Os11t0637133-00
GT_GT_Os_A_Specific_0119128	Os02t0225401-00	Os02t0225401-00; Os02t0225401-00; Next best Hit: Os05t0109400-00(alignment length 15bp with 100.00%identity)	0.645187	-0.645187	0	1.03461	1.97458	1.50459	0.200104	-0.476794	0.476794	0	1.16146	1.53031	1.34589	0.119055	ref|Os02t0225401-00|rapDB|Os02t0225401-00	chr02	7037558	7037818	-
GT_GT_Os_A_Specific_0119233	Os08t0104501-00	Os08t0104501-00; Os08t0104501-00; Next best Hit: Os07t0501600-00(alignment length 16bp with 100.00%identity)	0.259662	-0.259662	-2.38419e-07	1.35691	1.65656	1.50673	0.037381	-1.37916	1.37916	-2.38419e-07	0.939951	1.39314	1.16654	0.491735	ref|Os08t0104501-00|rapDB|Os08t0104501-00	chr08	235515	235775	-
GT_GT_Os_A_Specific_0120250	Os07t0217701-00	Os07t0217701-00; Os07t0217701-00; Next best Hit: Os04t0353102-00(alignment length 24bp with 91.67%identity)	0.35603	-0.35603	0	1.25529	1.71674	1.48602	0.0727282	0.572353	-0.572353	0	2.183	2.67662	2.42981	0.0599474	ref|Os07t0217701-00|rapDB|Os07t0217701-00
GT_GT_Os_A_Specific_0120980	Os07t0540000-00	Similar to Wax synthase isoform 1.	0.986994	-0.986994	-2.38419e-07	1.69774	1.52589	1.61181	0.245284	0.159446	-0.159446	-2.38419e-07	1.10205	1.1509	1.12648	0.019895	ref|Os07t0540000-00|rapDB|Os07t0540000-00	chr07	21293128	21294251	-		Membrane bound O-acyl transferase, MBOAT (IPR004299), Wax synthase (IPR017088)
GT_GT_Os_A_Specific_0122430	Os08t0349100-00	Os08t0349100-00; Os08t0349100-00; Next best Hit: Os07t0548300-01(alignment length 29bp with 93.10%identity)	0.146931	-0.146931	0	2.01374	2.5784	2.29607	0.0186781	-1.09837	1.09837	0	1.10326	1.59211	1.34769	0.35373	ref|Os08t0349100-00|rapDB|Os08t0349100-00	chr08	15871936	15872157	+
GT_GT_Os_A_Specific_0123973	Os06t0720301-00	Hypothetical conserved gene.	0.652546	-0.652546	0	1.76964	2.36804	2.06884	0.102265	-0.781643	0.781643	0	1.01604	1.60263	1.30934	0.257345	ref|Os06t0720301-00|rapDB|Os06t0720301-00	chr06	30592631	30594142	-
GT_GT_Os_A_Specific_0126503	Os05t0155200-01	Similar to Ethylene receptor	0.603014	-0.603014	2.38419e-07	2.03819	2.5034	2.2708	0.0723311	-0.403958	0.403959	2.38419e-07	1.32416	1.29386	1.30901	0.0835845	ref|Os05t0155200-01|rapDB|Os05t0155200-01|gb|AK111696	chr05	3233024	3237383	-	Biological Process: signal transduction (GO:0007165), Biological Process: peptidyl-histidine phosphorylation (GO:0018106), Cellular Component: membrane (GO:0016020), Molecular Function: two-component sensor activity (GO:0000155), Molecular Function: protein histidine kinase activity (GO:0004673), Molecular Function: signal transducer activity (GO:0004871), Molecular Function: protein binding (GO:…	GAF (IPR003018), ATPase-like, ATP-binding domain (IPR003594), Signal transduction histidine kinase, subgroup 1, dimerisation/phosphoacceptor domain (IPR003661), Signal transduction histidine kinase, core (IPR005467), Signal transduction histidine kinase, homodimeric (IPR009082)
GT_GT_Os_A_Specific_0134114	Os06t0692300-00	Hypothetical conserved gene	0.144979	-0.144979	0	2.51592	2.76821	2.64206	0.005249	-0.545148	0.545148	0	2.19818	2.44766	2.32292	0.0533625	ref|Os06t0692300-00|rapDB|Os06t0692300-00	chr06	28874838	28878068	-	Biological Process: protein phosphorylation (GO:0006468), Molecular Function: protein kinase activity (GO:0004672), Molecular Function: protein serine/threonine kinase activity (GO:0004674), Molecular Function: protein binding (GO:0005515), Molecular Function: ATP binding (GO:0005524), Molecular Function: transferase activity, transferring phosphorus-containing groups (GO:0016772)	Protein kinase, catalytic domain (IPR000719), Leucine-rich repeat (IPR001611), Serine/threonine-protein kinase, active site (IPR008271), Protein kinase-like domain (IPR011009), Leucine-rich repeat-containing N-terminal, type 2 (IPR013210), Protein kinase, ATP binding site (IPR017441), Serine/threonine-protein kinase-like domain (IPR017442)
GT_GT_Os_A_Specific_0137768	Os08t0260866-00	Os08t0260866-00; Os08t0260866-00; Next best Hit: Os01t0637050-00(alignment length 61bp with 83.61%identity)	0.385566	-0.385566	0	0.894789	1.30304	1.09891	0.12803	-0.367778	0.367778	0	1.11343	1.54615	1.32979	0.0893744	ref|Os08t0260866-00|rapDB|Os08t0260866-00
GT_GT_Os_A_Specific_0138996	Os08t0261801-00	Os08t0261801-00; Os08t0261801-00; Next best Hit: Os03t0739500-01(alignment length 19bp with 94.74%identity)	0.224682	-0.224682	-2.38419e-07	1.29788	1.70912	1.5035	0.038671	-0.220294	0.220294	-2.38419e-07	1.27348	1.92396	1.59872	0.0554038	ref|Os08t0261801-00|rapDB|Os08t0261801-00
GT_GT_Os_A_Specific_0150015	Os08t0164500-00	Os08t0164500-00; Os08t0164500-00; Next best Hit: Os01t0549200-01(alignment length 17bp with 100.00%identity)	-0.0406923	0.0406928	-2.38419e-07	1.26706	2.08302	1.67504	0.0550172	0.121615	-0.121616	-2.38419e-07	1.18537	1.33843	1.2619	0.0127193	ref|Os08t0164500-00|rapDB|Os08t0164500-00
GT_GT_Os_A_Specific_0150519	Os12t0115200-00	Os12t0115200-00; Os12t0115200-00; Next best Hit: Os05t0510400-01(alignment length 30bp with 100.00%identity)	0.213627	-0.213627	-2.38419e-07	1.85924	1.82227	1.84075	0.0132993	-0.838782	0.838781	-2.38419e-07	1.13876	1.48812	1.31344	0.264989	ref|Os12t0115200-00|rapDB|Os12t0115200-00	chr12	738617	738970	+
GT_GT_Os_A_Specific_0152478	Os01t0919300-00	Conserved hypothetical protein.	0.314656	-0.314656	-2.38419e-07	2.29419	1.92592	2.11005	0.0285792	-0.43887	0.43887	-2.38419e-07	1.83145	2.25489	2.04317	0.0524424	ref|Os01t0919300-00|rapDB|Os01t0919300-00
GT_GT_Os_A_Specific_0152757	Os04t0500501-00	Os04t0500501-00; Os04t0500501-00; Next best Hit: Os01t0184600-00(alignment length 16bp with 100.00%identity)	0.546861	-0.546861	2.38419e-07	1.86106	2.30437	2.08272	0.0717393	-0.283186	0.283187	2.38419e-07	1.68979	2.05535	1.87257	0.0309039	ref|Os04t0500501-00|rapDB|Os04t0500501-00	chr04	24977207	24977857	-
GT_GT_Os_A_Specific_0153389	Os04t0118250-00	Os04t0118250-00; Os04t0118250-00; Next best Hit: Os10t0351414-00(alignment length 16bp with 100.00%identity)	0.54222	-0.542219	0	2.01073	2.41741	2.21407	0.0621047	0.110359	-0.110359	0	2.24907	2.78445	2.51676	0.012979	ref|Os04t0118250-00|rapDB|Os04t0118250-00	chr04	1083409	1083678	-
GT_GT_Os_A_Specific_0153932	Os06t0536100-00	Hypothetical conserved gene	0.219025	-0.219025	2.38419e-07	2.74485	2.75389	2.74937	0.0062892	-1.77598	1.77598	2.38419e-07	1.81493	2.05249	1.93371	0.390806	ref|Os06t0536100-00|rapDB|Os06t0536100-00	chr06	20087878	20089203	-	Molecular Function: protein binding (GO:0005515), Molecular Function: zinc ion binding (GO:0008270)	Zinc finger, RING-type (IPR001841), Zinc finger, RING/FYVE/PHD-type (IPR013083), Zinc finger, RING-H2-type (IPR024766)
GT_GT_Os_A_Specific_0155156	Os11t0471000-00	Os11t0471000-00; Os11t0471000-00; Next best Hit: Os06t0716200-01(alignment length 15bp with 100.00%identity)	0.862258	-0.862258	-2.38419e-07	1.449	1.46556	1.45728	0.233093	-1.3364	1.3364	-2.38419e-07	1.87043	1.55684	1.71363	0.330819	ref|Os11t0471000-00|rapDB|Os11t0471000-00	chr11	16200408	16200728	+
GT_GT_Os_A_Specific_0158258	Os10t0106200-00	Os10t0106200-00; Os10t0106200-00; Next best Hit: Os07t0635150-01(alignment length 16bp with 100.00%identity)	0.3034	-0.3034	-2.38419e-07	2.60132	2.72506	2.66319	0.0132501	0.0901732	-0.0901737	-2.38419e-07	1.94185	2.377	2.15942	0.0116872	ref|Os10t0106200-00|rapDB|Os10t0106200-00	chr10	452076	452960	+
GT_GT_Os_A_Specific_0159376	Os10t0109700-00	Hypothetical conserved gene.	0.781236	-0.781237	-4.76837e-07	2.98401	3.19493	3.08947	0.0593696	0.380756	-0.380757	-4.76837e-07	2.8549	3.29517	3.07503	0.0198497	ref|Os10t0109700-00|rapDB|Os10t0109700-00	chr10	680099	683038	-	Biological Process: oligopeptide transport (GO:0006857), Cellular Component: membrane (GO:0016020), Molecular Function: transporter activity (GO:0005215)	Oligopeptide transporter (IPR000109), Major facilitator superfamily domain, general substrate transporter (IPR016196)
GT_GT_Os_A_Specific_0165380	Os03t0130600-00	Os03t0130600-00; Os03t0130600-00; Next best Hit: Os05t0196400-01(alignment length 20bp with 100.00%identity)	0.499711	-0.499711	-2.38419e-07	1.12699	1.18713	1.15706	0.147008	-0.290448	0.290447	-2.38419e-07	1.04591	1.62567	1.33579	0.0828177	ref|Os03t0130600-00|rapDB|Os03t0130600-00
GT_GT_Os_A_Specific_0165916	Os12t0186901-00	Hypothetical conserved gene.	-0.167335	0.167335	2.38419e-07	1.21332	1.80204	1.50768	0.0469154	-0.120783	0.120783	2.38419e-07	0.99691	1.63733	1.31712	0.0613652	ref|Os12t0186901-00|rapDB|Os12t0186901-00
GT_GT_Os_A_Specific_0168335	Os06t0566201-01	Hypothetical gene.	0.500143	-0.500143	2.38419e-07	1.62827	2.12921	1.87874	0.0783641	-0.169599	0.169599	2.38419e-07	2.44655	2.56573	2.50614	0.00510575	ref|Os06t0566201-01|rapDB|Os06t0566201-01|gb|AK241111	chr06	21824420	21826727	-
GT_GT_Os_A_Specific_0171902	Os06t0730701-00	Os06t0730701-00; Os06t0730701-00; Next best Hit: Os08t0299400-01(alignment length 19bp with 100.00%identity)	0.30163	-0.30163	0	2.72281	3.07593	2.89937	0.0142218	-1.48053	1.48053	0	1.4554	1.46223	1.45882	0.428338	ref|Os06t0730701-00|rapDB|Os06t0730701-00	chr06	31146223	31146612	+
GT_GT_Os_A_Specific_0172730	Os11t0263400-00	Os11t0263400-00; Os11t0263400-00; Next best Hit: Os01t0832100-01(alignment length 16bp with 100.00%identity)	0.533125	-0.533125	2.38419e-07	1.13394	1.41945	1.27669	0.146812	-1.05626	1.05626	2.38419e-07	1.00837	1.37351	1.19094	0.382225	ref|Os11t0263400-00|rapDB|Os11t0263400-00
GT_GT_Os_A_Specific_0184142	Os10t0326900-00	Similar to Protein kinase domain containing protein	0.30458	-0.30458	0	1.1895	0.896256	1.04288	0.090957	-0.079865	0.079865	0	1.25401	1.39944	1.32672	0.00656238	ref|Os10t0326900-00|rapDB|Os10t0326900-00	chr10	9088337	9090418	-	Biological Process: protein phosphorylation (GO:0006468), Molecular Function: protein kinase activity (GO:0004672), Molecular Function: protein serine/threonine kinase activity (GO:0004674), Molecular Function: protein tyrosine kinase activity (GO:0004713), Molecular Function: ATP binding (GO:0005524), Molecular Function: transferase activity, transferring phosphorus-containing groups (GO:0016772)	Protein kinase, catalytic domain (IPR000719), Serine/threonine-protein kinase, catalytic domain (IPR002290), Serine/threonine-protein kinase, active site (IPR008271), Protein kinase-like domain (IPR011009), Protein kinase, ATP binding site (IPR017441), Serine/threonine-protein kinase-like domain (IPR017442), Tyrosine-protein kinase, catalytic domain (IPR020635)
GT_GT_Os_A_Specific_0186965	Os06t0342600-00	Os06t0342600-00; Os06t0342600-00; Next best Hit: Os08t0478466-01(alignment length 15bp with 100.00%identity)	0.403409	-0.403409	0	2.17339	2.3912	2.28229	0.0319233	-0.0565805	0.0565805	0	1.97365	2.40939	2.19152	0.010386	ref|Os06t0342600-00|rapDB|Os06t0342600-00
GT_GT_Os_A_Specific_0197998	Os08t0291100-00	Os08t0291100-00; Os08t0291100-00; Next best Hit: Os03t0758900-01(alignment length 22bp with 95.45%identity)	-0.315321	0.315321	0	3.17934	3.56374	3.37154	0.0117849	-1.90838	1.90838	0	1.92749	1.99649	1.96199	0.412051	ref|Os08t0291100-00|rapDB|Os08t0291100-00	chr08	11643943	11644619	-
GT_GT_Os_A_Specific_0203925	Os06t0108950-00	Hypothetical gene	0.182724	-0.182724	4.76837e-07	1.00042	1.63996	1.32019	0.0697779	-0.146642	0.146643	4.76837e-07	3.71279	3.52819	3.62049	0.00228262	ref|Os06t0108950-00|rapDB|Os06t0108950-00
GT_GT_Os_A_Specific_0216189	Os01t0622066-00	Conserved hypothetical protein	0.399034	-0.399034	0	1.17165	1.33706	1.25435	0.0913198	-0.182248	0.182248	0	1.05159	1.58255	1.31707	0.0549003	ref|Os01t0622066-00|rapDB|Os01t0622066-00	chr01	24819659	24820517	-
GT_GT_Os_A_Specific_0229562	Os01t0540000-00	Hypothetical conserved gene.	0.120525	-0.120525	2.38419e-07	1.56834	1.91533	1.74183	0.0143923	0.0196056	-0.0196052	2.38419e-07	1.16664	1.31964	1.24314	0.00401163	ref|Os01t0540000-00|rapDB|Os01t0540000-00	chr01	19849324	19850690	+
GT_GT_Os_A_Specific_0229904	Os08t0336401-00	Os08t0336401-00; Os08t0336401-00; Next best Hit: Os02t0127800-01(alignment length 15bp with 100.00%identity)	0.84806	-0.848061	0	1.63294	1.7639	1.69842	0.183944	-0.180408	0.180408	0	1.33921	1.53974	1.43947	0.0199458	ref|Os08t0336401-00|rapDB|Os08t0336401-00	chr08	15041626	15042156	+
GT_GT_Os_A_Specific_0238919	Os12t0503101-00	Hypothetical conserved gene.	0.273507	-0.273507	0	1.07734	1.58839	1.33287	0.0706105	-0.281024	0.281024	0	0.892206	1.1572	1.0247	0.0809288	ref|Os12t0503101-00|rapDB|Os12t0503101-00	chr12	19194860	19199795	-
GT_GT_Os_A_Specific_0239263	Os10t0529550-00	Hypothetical gene.	0.359976	-0.359975	0	1.2204	1.44533	1.33286	0.0715727	-0.269278	0.269278	0	1.97522	2.04237	2.00879	0.0177639	ref|Os10t0529550-00|rapDB|Os10t0529550-00
GT_GT_Os_A_Specific_0244372	Os06t0521500-01	Haem peroxidase family protein	0.966615	-0.966615	0	0.94438	1.34689	1.14563	0.365703	-0.230151	0.230151	0	1.31888	1.31392	1.3164	0.0292363	ref|Os06t0521500-01|rapDB|Os06t0521500-01|gb|AK061144	chr06	19205630	19207119	-	Biological Process: response to oxidative stress (GO:0006979), Biological Process: oxidation-reduction process (GO:0055114), Molecular Function: peroxidase activity (GO:0004601), Molecular Function: heme binding (GO:0020037)	Plant peroxidase (IPR000823), Haem peroxidase, plant/fungal/bacterial (IPR002016), Haem peroxidase (IPR010255), Peroxidases heam-ligand binding site (IPR019793), Peroxidase, active site (IPR019794)
GT_GT_Os_A_Specific_0246389	Os06t0496950-00	Os06t0496950-00; Os06t0496950-00; Next best Hit: Os08t0465700-01(alignment length 16bp with 100.00%identity)	0.656961	-0.656961	-2.38419e-07	1.50379	1.79383	1.64881	0.133863	-1.04371	1.04371	-2.38419e-07	1.1925	1.6279	1.4102	0.316924	ref|Os06t0496950-00|rapDB|Os06t0496950-00	chr06	17404229	17404534	-
GT_GT_Os_A_Specific_0247544	Os06t0153150-00	Os06t0153150-00; Os06t0153150-00; Next best Hit: Os03t0756200-01(alignment length 15bp with 100.00%identity)	0.555936	-0.555936	0	1.27048	2.11233	1.6914	0.136109	0.0956502	-0.0956502	0	1.00141	1.74281	1.37211	0.0697978	ref|Os06t0153150-00|rapDB|Os06t0153150-00	chr06	2743449	2743799	-
GT_GT_Os_A_Specific_0248040	Os01t0944150-00	Os01t0944150-00; Os01t0944150-00; Next best Hit: Os08t0492500-01(alignment length 20bp with 95.00%identity)	0.249449	-0.249449	0	1.66861	2.41153	2.04007	0.0448907	-1.24087	1.24087	0	1.00399	1.51557	1.25978	0.424838	ref|Os01t0944150-00|rapDB|Os01t0944150-00
GT_GT_Os_A_Specific_0248726	Os08t0458532-00	Os08t0458532-00; Os08t0458532-00; Next best Hit: Os08t0279900-00(alignment length 26bp with 100.00%identity)	0.26196	-0.26196	-4.76837e-07	1.18738	1.47875	1.33306	0.0470221	-0.323133	0.323133	-4.76837e-07	3.96667	3.1225	3.54459	0.0217589	ref|Os08t0458532-00|rapDB|Os08t0458532-00	chr08	22477005	22479169	-
GT_GT_Os_A_Specific_0250610	Os07t0421150-00	Os07t0421150-00; Os07t0421150-00; Next best Hit: Os06t0232700-01(alignment length 15bp with 100.00%identity)	0.977576	-0.977576	0	1.08146	1.48821	1.28483	0.327011	-1.03773	1.03773	0	0.859508	1.42322	1.14136	0.399727	ref|Os07t0421150-00|rapDB|Os07t0421150-00	chr07	13524358	13524579	-
GT_GT_Os_A_Specific_0276660	Os10t0182100-00	Os10t0182100-00; Os10t0182100-00; Next best Hit: Os12t0138800-01(alignment length 17bp with 100.00%identity)	0.92392	-0.92392	0	2.17524	2.34664	2.26094	0.135116	-1.56274	1.56274	0	1.15229	1.46348	1.30789	0.492566	ref|Os10t0182100-00|rapDB|Os10t0182100-00	chr10	5644818	5645705	-
GT_GT_Os_A_Specific_0299235	Os01t0742400-01	Hypothetical conserved gene	0.243265	-0.243266	0	1.19406	1.57307	1.38357	0.0462554	-0.374308	0.374308	0	1.04102	1.01314	1.02708	0.111242	ref|Os01t0742400-01|rapDB|Os01t0742400-01|gb|AK119360	chr01	31006026	31008910	+	Biological Process: protein phosphorylation (GO:0006468), Molecular Function: protein kinase activity (GO:0004672), Molecular Function: protein serine/threonine kinase activity (GO:0004674), Molecular Function: protein binding (GO:0005515), Molecular Function: ATP binding (GO:0005524), Molecular Function: transferase activity, transferring phosphorus-containing groups (GO:0016772)	Protein kinase, catalytic domain (IPR000719), Leucine-rich repeat (IPR001611), Serine/threonine-protein kinase, active site (IPR008271), Protein kinase-like domain (IPR011009), Leucine-rich repeat-containing N-terminal, type 2 (IPR013210), Protein kinase, ATP binding site (IPR017441), Serine/threonine-protein kinase-like domain (IPR017442)
GT_GT_Os_A_Specific_0381136	Os06t0614550-01	Hypothetical conserved gene	0.30468	-0.30468	0	1.61381	1.27692	1.44537	0.0534114	0.305826	-0.305826	0	1.18016	1.15097	1.16556	0.0625937	ref|Os06t0614550-01|rapDB|Os06t0614550-01|gb|AK242709	chr06	24590387	24591328	+
GT_GT_Os_A_Specific_0406026	Os11t0109750-00	Hypothetical gene	0.299949	-0.299949	0	2.26499	2.17551	2.22025	0.0181508	0.183851	-0.183851	0	1.5607	1.82284	1.69177	0.0173502	ref|Os11t0109750-00|rapDB|Os11t0109750-00
GT_GT_Os_A_Specific_0464376	Os08t0514600-00	Hypothetical conserved gene.	0.393908	-0.393909	0	1.98221	1.42789	1.70505	0.0713592	0.0134196	-0.0134196	0	1.16718	1.9113	1.53924	0.0538238	ref|Os08t0514600-00|rapDB|Os08t0514600-00	chr08	25534766	25535846	-	Molecular Function: sulfotransferase activity (GO:0008146)	Sulfotransferase domain (IPR000863)
GT_GT_Os_A_Specific_0489798	Os05t0588800-02	Similar to Yarrowia lipolytica chromosome D of strain CLIB99 of Yarrowia lipolytica	0.749191	-0.749191	2.38419e-07	2.33174	2.50555	2.41864	0.0850224	0.658174	-0.658174	2.38419e-07	2.31284	2.62006	2.46645	0.0675666	ref|Os05t0588800-02|rapDB|Os05t0588800-02|gb|AK073047	chr05	29327064	29334853	+
GT_GT_Os_A_Specific_0570548	Os09t0105700-00	Os09t0105700-00; Os09t0105700-00; Next best Hit: Os02t0830000-01(alignment length 16bp with 100.00%identity)	0.378514	-0.378514	2.38419e-07	1.1049	1.38758	1.24624	0.0909925	-0.589988	0.589989	2.38419e-07	0.847446	1.33144	1.08945	0.229683	ref|Os09t0105700-00|rapDB|Os09t0105700-00	chr09	593624	593932	-
GT_GT_Os_A_Specific_0597351	Os05t0456300-01	Aldose reductase.	0.760945	-0.760946	2.38419e-07	2.33908	2.58071	2.4599	0.0856831	-0.0980325	0.0980329	2.38419e-07	2.31104	2.57138	2.44121	0.00442628	ref|Os05t0456300-01|rapDB|Os05t0456300-01|gb|AK106126	chr05	22410041	22413310	-	Biological Process: oxidation-reduction process (GO:0055114), Molecular Function: oxidoreductase activity (GO:0016491)	Aldo/keto reductase (IPR001395), Aldo/keto reductase, conserved site (IPR018170), Aldo/keto reductase subgroup (IPR020471), NADP-dependent oxidoreductase domain (IPR023210)
GT_Os01g0124400|mRNA|U76004|CDS+3'UTR	Os01t0124401-01	Similar to Bowman-Birk type bran trypsin inhibitor.	-0.953839	0.953839	0	0.823905	1.89863	1.36127	0.339703	0.843201	-0.843201	0	1.74589	1.56192	1.6539	0.190497	rapdb|Os01t0124401-01|gb|AK243607|ta|TA36279_4530|ta|CI527112	chr01	1353705	1354767	-	Cellular Component: extracellular region (GO:0005576), Molecular Function: serine-type endopeptidase inhibitor activity (GO:0004867)	Proteinase inhibitor I12, Bowman-Birk (IPR000877)
GT_Os01g0187600|mRNA|AK109624|CDS+3'UTR	Os01t0187600-01	Similar to Cytokinin dehydrogenase 1 precursor (EC 1.5.99.12) (Cytokinin oxidase 1) (CKO 1) (COX 1) (ZmCKX1).	0.606494	-0.606495	2.38419e-07	1.47908	3.00345	2.24126	0.148048	-1.62156	1.62156	2.38419e-07	1.66081	1.97774	1.81928	0.380312	rapdb|Os01t0187600-01|gb|AK109624|ta|TA71141_4530|ta|CF960100	chr01	4697238	4699036	-	Biological Process: cytokinin metabolic process (GO:0009690), Biological Process: oxidation-reduction process (GO:0055114), Molecular Function: catalytic activity (GO:0003824), Molecular Function: oxidoreductase activity, acting on CH-OH group of donors (GO:0016614), Molecular Function: cytokinin dehydrogenase activity (GO:0019139), Molecular Function: flavin adenine dinucleotide binding (GO:0050…	Cytokinin dehydrogenase 1, FAD/cytokinin binding domain (IPR015345), FAD-linked oxidase-like, C-terminal (IPR016164), FAD-binding, type 2 (IPR016166)
GT_Os01g0222800|COMBINER_EST|Os01g0222800|8	Os01t0222800-00	Hypothetical conserved gene.	-0.226695	0.226695	0	2.95684	2.96416	2.9605	0.00581388	0.339681	-0.339681	0	2.30419	2.41585	2.36002	0.0206201	rapdb|Os01t0222800-00|gb|NM_001048975|tc|TC486486	chr01	6713909	6714986	+
GT_Os01g0223400|mRNA|AK099696|CDS+3'UTR	TA40714_4530	Rep: Os01g0223400 protein - Oryza sativa subsp. japonica (Rice), complete [TC504595]	0.349582	-0.349583	2.38419e-07	1.63088	2.50615	2.06852	0.0661331	-1.17392	1.17392	2.38419e-07	0.928712	1.32235	1.12553	0.44417	ta|TA40714_4530|ta|TA40716_4530|ta|CI320478|tc|TC504595
GT_Os01g0229900|mRNA|AK107648|CDS+3'UTR	Os01t0229900-03	Hypothetical conserved gene.	0.067544	-0.067544	0	2.1993	3.28872	2.74401	0.0377602	0.315101	-0.315101	0	1.52608	1.61403	1.57006	0.0386949	rapdb|Os01t0229900-03|ta|TA78727_4530	chr01	7206865	7209085	+
GT_Os01g0240900|COMBINER_EST|Os01g0240900|8	Os01t0240900-00	Hypothetical conserved gene.	0.638105	-0.638105	0	1.19405	1.44297	1.31851	0.179736	-0.996225	0.996225	0	1.09297	1.52075	1.30686	0.328207	rapdb|Os01t0240900-00|gb|NM_001049084|tc|TC524132
GT_Os01g0255700|COMBINER_EST|Os01g0255700|8	Os01t0255700-00	Hypothetical conserved gene.	0.23425	-0.23425	-2.38419e-07	2.32594	2.30608	2.31601	0.0100935	-0.217197	0.217196	-2.38419e-07	2.3186	2.25228	2.28544	0.00911602	rapdb|Os01t0255700-00|gb|NM_001049158|tc|TC492537|tc|TC494780	chr01	8523748	8525716	-
GT_Os01g0259900|COMBINER_EST|CI079126|6	TA77616_4530	Rep: Os07g0601900 protein - Oryza sativa subsp. japonica (Rice), partial (10%) [TC550601]	0.47706	-0.47706	0	1.28508	1.25807	1.27157	0.116715	0.179912	-0.179912	0	1.13027	1.15067	1.14047	0.0240682	ta|TA77616_4530|tc|TC550601
GT_Os01g0327100|mRNA|AK059977|CDS+3'UTR	Os01t0327100-02	Similar to Peroxidase 8.	-0.621728	0.621729	0	3.10894	2.85762	2.98328	0.0423553	-0.851328	0.851328	0	2.16704	1.77416	1.9706	0.15277	rapdb|Os01t0327100-02|rapdb|Os01t0327100-01|gb|AK070715|ta|TA39337_4530	chr01	12568431	12569866	+	Biological Process: response to oxidative stress (GO:0006979), Biological Process: oxidation-reduction process (GO:0055114), Molecular Function: peroxidase activity (GO:0004601), Molecular Function: heme binding (GO:0020037)	Plant peroxidase (IPR000823), Haem peroxidase, plant/fungal/bacterial (IPR002016), Haem peroxidase (IPR010255), Peroxidases heam-ligand binding site (IPR019793)
GT_Os01g0364000|mRNA|AK064031|UTR	Os01t0364000-02	Hypothetical gene.	-0.303822	0.303822	-2.38419e-07	0.88748	1.40729	1.14738	0.103006	0.324401	-0.324401	-2.38419e-07	0.960585	1.14881	1.0547	0.089075	rapdb|Os01t0364000-02|ta|TA65717_4530	chr01	14823230	14825145	-
GT_Os01g0366100|mRNA|AK067903|CDS+3'UTR	Os01t0366100-01	Hypothetical protein.	0.850478	-0.850478	-2.38419e-07	1.68984	1.20094	1.44539	0.243997	-0.824781	0.824781	-2.38419e-07	1.18892	1.40489	1.29691	0.259312	rapdb|Os01t0366100-01|gb|AK067903|ta|TA58835_4530|ta|TA78782_4530	chr01	14955728	14959343	+
GT_Os01g0371200|mRNA|AJ002380|CDS	Os01t0371200-01	Similar to Glutathione-S-transferase 19E50.	-0.0600915	0.0600915	0	2.84285	1.64404	2.24344	0.0651375	-0.0495172	0.0495172	0	1.2605	1.36166	1.31108	0.00290213	rapdb|Os01t0371200-01|gb|CT845844|ta|TA61116_4530|tc|TC497708	chr01	15281170	15283073	-	Molecular Function: protein binding (GO:0005515)	Glutathione S-transferase, N-terminal (IPR004045), Glutathione S-transferase, C-terminal (IPR004046), Glutathione S-transferase, C-terminal-like (IPR010987), Thioredoxin-like fold (IPR012336), Glutathione S-transferase/chloride channel, C-terminal (IPR017933)
GT_Os01g0375700|COMBINER|CI222854|6	Os01t0142950-01	Hypothetical gene.	0.926162	-0.926162	-2.38419e-07	0.887231	1.87789	1.38256	0.318674	-0.242292	0.242291	-2.38419e-07	1.8216	1.90946	1.86553	0.0169804	rapdb|Os01t0142950-01|gb|CI222854|gb|AK110862|gb|AK288554	chr01	2338166	2342048	-
GT_Os01g0594500|mRNA|AK069454|CDS+3'UTR	Os01t0594500-01	Conserved hypothetical protein.	0.169032	-0.169032	2.38419e-07	3.50617	4.09935	3.80276	0.00796272	-1.25914	1.25914	2.38419e-07	1.50653	1.50855	1.50754	0.353858	rapdb|Os01t0594500-01|ta|TA38886_4530|tc|TC539610	chr01	23291659	23292661	-
GT_Os01g0630600|COMBINER_EST|Os01g0630600|8	NM_001185545	Oryza sativa Japonica Group Os01g0630700 (Os01g0630700) mRNA, complete cds [NM_001185545]	-0.774257	0.774258	0	3.03439	3.01696	3.02567	0.0596876	-1.27993	1.27993	0	0.938877	1.37235	1.15561	0.467285	gb|NM_001185545|tc|NP13012841
GT_Os01g0690800|mRNA|AK066430|CDS+3'UTR	Os01t0690800-01	Protein kinase, core domain containing protein.	1.40132	-1.40132	-4.76837e-07	3.07757	2.91953	2.99855	0.166142	-0.316268	0.316267	-4.76837e-07	2.53209	3.4647	2.9984	0.0335448	rapdb|Os01t0690800-01|gb|AK066430|ta|TA50033_4530|ta|TA50031_4530	chr01	28524105	28534387	+	Biological Process: protein phosphorylation (GO:0006468), Molecular Function: protein kinase activity (GO:0004672), Molecular Function: protein serine/threonine kinase activity (GO:0004674), Molecular Function: ATP binding (GO:0005524), Molecular Function: transferase activity, transferring phosphorus-containing groups (GO:0016772)	Protein kinase, catalytic domain (IPR000719), Serine-threonine/tyrosine-protein kinase (IPR001245), Serine/threonine-protein kinase, active site (IPR008271), Protein kinase-like domain (IPR011009), Concanavalin A-like lectin/glucanase, subgroup (IPR013320), Protein kinase, ATP binding site (IPR017441)
GT_Os01g0691200|mRNA|AK111438|CDS+3'UTR	Os01t0691200-01	Conserved hypothetical protein.	1.18918	-1.18918	0	2.28249	2.70715	2.49482	0.174904	-0.503	0.503	0	2.17396	3.07131	2.62263	0.0601539	rapdb|Os01t0691200-01|gb|AK111438|tc|TC510367	chr01	28538115	28539701	+
GT_Os01g0784000|mRNA|AK062753|CDS+3'UTR	Os01t0784000-01	Hypothetical protein	0.281645	-0.281645	0	1.28685	1.89661	1.59173	0.0617638	-0.0832186	0.0832186	0	1.16365	1.53805	1.35085	0.0222348	rapdb|Os01t0784000-01|rapdb|Os11t0621200-00|gb|NM_001050994|gb|CI032694	chr01	33221020	33221565	-
GT_Os01g0936900|COMBINER_EST|CI136596|6	AK073591	Oryza sativa Japonica Group cDNA clone:J033051M04, full insert sequence [AK073591]	0.534787	-0.534787	0	3.17582	3.3597	3.26776	0.0264841	-1.27516	1.27516	0	0.971327	1.21131	1.09132	0.483932	gb|AK073591|ta|TA50197_4530|ta|TA50196_4530|tc|TC515772
GT_Os02g0190700|COMBINER_EST|AU085840|6	AU085840	AU085840 Rice callus Oryza sativa (japonica cultivar-group) cDNA clone C2430, mRNA sequence [AU085840]	-0.041955	0.0419545	0	1.95444	2.24676	2.1006	0.00519974	0.0831471	-0.0831471	0	2.48986	2.41779	2.45382	0.00136103	gb|AU085840|ta|TA75254_4530|tc|TC556785
GT_Os02g0202700|COMBINER_EST|Os02g0202700|8	Os02t0202700-00	Serine acetyltransferase.	0.700812	-0.700812	0	1.35459	1.71388	1.53423	0.16803	-0.635741	0.635741	0	1.31863	1.40253	1.36058	0.16625	rapdb|Os02t0202700-00|tc|TC499216
GT_Os02g0206700|COMBINER_EST|CI507529|0	Os02t0206700-01	UDP-glucuronosyl/UDP-glucosyltransferase family protein.	-0.0760326	0.0760331	-2.38419e-07	2.66572	0.90953	1.78763	0.179718	-0.526493	0.526493	-2.38419e-07	2.28849	2.00303	2.14576	0.0589694	rapdb|Os02t0206700-01|gb|AK242442|ta|TA58078_4530|ta|TA58077_4530	chr02	5978219	5979957	-	Biological Process: metabolic process (GO:0008152), Molecular Function: transferase activity, transferring hexosyl groups (GO:0016758)	UDP-glucuronosyl/UDP-glucosyltransferase (IPR002213)
GT_Os02g0467200|mRNA|AK063704|CDS+3'UTR	Os02t0467200-01	Conserved hypothetical protein.	-0.121513	0.121513	0	1.62833	1.10251	1.36542	0.0421685	0.411995	-0.411995	0	1.20844	1.5155	1.36197	0.090318	rapdb|Os02t0467200-01|gb|CX115579|ta|TA54785_4530|ta|TA54784_4530	chr02	15725827	15726670	-
GT_Os02g0467400|mRNA|AK073879|CDS+3'UTR	Os02t0467400-02	Conserved hypothetical protein.	0.134548	-0.134548	2.38419e-07	1.33987	1.56284	1.45135	0.0141871	0.396371	-0.39637	2.38419e-07	1.00359	1.00405	1.00382	0.126906	rapdb|Os02t0467400-02|ta|TA51469_4530	chr02	15730030	15733520	-
GT_Os02g0535300|COMBINER|CI508321|6	Os02t0535300-00	Hypothetical conserved gene.	0.530108	-0.530107	0	3.15212	4.03425	3.59319	0.0349156	-2.36627	2.36627	0	1.40551	1.91132	1.65841	0.557979	rapdb|Os02t0535300-00|gb|CI727591|ta|TA73066_4530|tc|TC558361	chr02	19723841	19724741	+		Pollen Ole e 1 allergen/extensin (IPR006041)
GT_Os02g0552700|mRNA|AK068488|CDS+3'UTR	Os02t0552700-01	Zinc finger, CCHC-type domain containing protein.	-2.06904	2.06904	0	3.02328	2.51002	2.76665	0.315738	0.250679	-0.250679	0	1.12988	1.17962	1.15475	0.0444416	rapdb|Os02t0552700-01|gb|AK068488|ta|TA60300_4530|tc|TC498634	chr02	20846435	20847993	+
GT_Os02g0594600|COMBINER_EST|Os02g0594600|8	TA66358_4530	GB	0.538243	-0.538243	0	3.39995	3.16428	3.28211	0.0270446	0.122637	-0.122637	0	1.26116	1.15206	1.20661	0.012149	ta|TA66358_4530|tc|NP13016587
GT_Os02g0596200|mRNA|AK109907|CDS+3'UTR	Os02t0596200-01	Glycoside hydrolase, family 5 protein.	-0.237203	0.237203	0	1.86286	3.17326	2.51806	0.0687723	-0.679347	0.679347	0	1.27118	1.5674	1.41929	0.178004	rapdb|Os02t0596200-01|ta|AK109907|tc|TC492711	chr02	23142111	23144293	+	Biological Process: carbohydrate metabolic process (GO:0005975), Molecular Function: catalytic activity (GO:0003824), Molecular Function: hydrolase activity, hydrolyzing O-glycosyl compounds (GO:0004553), Molecular Function: cation binding (GO:0043169)	Glycoside hydrolase, family 5 (IPR001547), Glycoside hydrolase, subgroup, catalytic domain (IPR013781), Glycoside hydrolase, superfamily (IPR017853)
GT_Os02g0608800|COMBINER_EST|Os02g0608800|8	COMBINER_EST	Unknown	0.659458	-0.659459	2.38419e-07	0.970773	1.52951	1.25014	0.223007	-0.826491	0.826492	2.38419e-07	1.05854	1.27651	1.16752	0.296346
GT_Os02g0759100|COMBINER_EST|Os02g0759100|8	COMBINER_EST	Unknown	0.177344	-0.177344	2.38419e-07	3.46389	3.59228	3.52809	0.00284559	-1.41912	1.41912	2.38419e-07	0.957714	1.69238	1.32505	0.461443
GT_Os03g0100200|mRNA|AK107110|CDS+3'UTR	TA40490_4530	Rep: Pectinesterase inhibitor domain containing protein, expressed - Oryza sativa subsp. japonica (Rice), complete [TC515060]	0.437581	-0.43758	0	1.0995	0.933535	1.01652	0.149955	-1.22504	1.22504	0	1.20421	1.43124	1.31772	0.396253	ta|TA40490_4530|tc|TC515060
GT_Os03g0133100|mRNA|AK063608|CDS+3'UTR	Os03t0133100-01	Hypothetical protein.	0.796326	-0.796326	4.76837e-07	0.987115	1.80706	1.39709	0.259158	0.204331	-0.20433	4.76837e-07	2.6556	3.58837	3.12198	0.0255838	rapdb|Os03t0133100-01|ta|TA31713_4530|ta|CI490080|tc|TC508785	chr03	1870804	1871499	+
GT_Os03g0134500|COMBINER_EST|Os03g0134500|8	Os03t0134500-00	Cytochrome p450 (CYP78A9).	1.36042	-1.36042	2.38419e-07	1.27304	1.43665	1.35485	0.424925	-0.45252	0.452521	2.38419e-07	1.21706	1.40892	1.31299	0.104943	rapdb|Os03t0134500-00|gb|NM_001186324|tc|TC490567	chr03	1919768	1922021	-	Biological Process: oxidation-reduction process (GO:0055114), Molecular Function: iron ion binding (GO:0005506), Molecular Function: electron carrier activity (GO:0009055), Molecular Function: oxidoreductase activity, acting on paired donors, with incorporation or reduction of molecular oxygen (GO:0016705), Molecular Function: heme binding (GO:0020037)	Cytochrome P450 (IPR001128), Cytochrome P450, E-class, group I (IPR002401), Cytochrome P450, conserved site (IPR017972)
GT_Os03g0291500|COMBINER_EST|CI197925|6	NM_001056334	Oryza sativa Japonica Group Os03g0291500 (Os03g0291500) mRNA, partial cds [NM_001056334]	-0.373539	0.373539	0	1.6958	1.50722	1.60151	0.0532852	-0.275086	0.275086	0	2.35853	2.33268	2.34561	0.0135057	gb|NM_001056334|ta|TA31518_4530|tc|TC512668|tc|TC523878
GT_Os03g0299700|mRNA|AK100929|CDS+3'UTR	mRNA	Unknown	0.573758	-0.573758	0	1.86001	1.96674	1.91338	0.0799691	-0.0537987	0.0537987	0	1.7335	1.85858	1.79604	0.00210297
GT_Os03g0556500|mRNA|AK107364|CDS+3'UTR	Os03t0556500-01	Conserved hypothetical protein.	-0.51127	0.51127	0	2.92805	3.81164	3.36984	0.0379335	-1.92482	1.92482	0	1.31739	1.66903	1.49321	0.520594	rapdb|Os03t0556500-01|tc|NP937941	chr03	19726675	19728277	-
GT_Os03g0581400|COMBINER_EST|Os03g0581400|8	Os03t0581400-00	Esterase, SGNH hydrolase-type domain containing protein.	0.213866	-0.213866	2.38419e-07	2.85152	3.43382	3.14267	0.0129576	-1.84459	1.8446	2.38419e-07	1.51908	1.842	1.68054	0.459894	rapdb|Os03t0581400-00|gb|NM_001057090|tc|TC495898	chr03	21353518	21356813	+	Biological Process: lipid metabolic process (GO:0006629), Molecular Function: hydrolase activity, acting on ester bonds (GO:0016788)	Lipase, GDSL (IPR001087)
GT_Os03g0617700|COMBINER_EST|Os03g0617700|8	NM_001057201	Oryza sativa Japonica Group Os03g0617700 (Os03g0617700) mRNA, complete cds [NM_001057201]	1.16702	-1.16702	0	2.01872	2.81515	2.41693	0.189048	-0.40605	0.40605	0	1.38412	1.70394	1.54403	0.0714314	gb|NM_001057201|tc|TC532773
GT_Os03g0632800|COMBINER|CI526622|6	Os03t0632666-01	Non-protein coding transcript.	0.6047	-0.604699	0	1.23992	2.89956	2.06974	0.181375	-0.383512	0.383512	0	1.78404	1.45442	1.61923	0.0604895	rapdb|Os03t0632666-01|ta|TA69693_4530|tc|TC551518	chr03	24168649	24168968	-
GT_Os03g0726300|mRNA|AK072268|CDS+3'UTR	Os03t0726300-01	Protein of unknown function DUF221 domain containing protein.	0.242753	-0.242753	-2.38419e-07	1.49535	1.30641	1.40088	0.0328803	0.646419	-0.64642	-2.38419e-07	1.72704	2.17901	1.95302	0.104094	rapdb|Os03t0726300-01|gb|AK072268|ta|TA62075_4530|tc|TC486772	chr03	29543831	29550120	-	Cellular Component: membrane (GO:0016020)	Domain of unknown function DUF221 (IPR003864)
GT_Os04g0166300|mRNA|AK064066|UTR	Os04t0166300-01	Hypothetical gene.	0.37009	-0.37009	0	1.33762	3.94119	2.63941	0.190446	-0.792185	0.792185	0	1.84501	3.39712	2.62107	0.141884	rapdb|Os04t0166300-01|gb|C98025|ta|TA51457_4530|ta|CX105026	chr04	4506106	4508529	+
GT_Os04g0168400|COMBINER|CI409249|0	Os04t0168400-01	Conserved hypothetical protein	0.263536	-0.263536	-2.38419e-07	2.07638	0.938339	1.50736	0.138103	-0.338029	0.338028	-2.38419e-07	1.52015	1.75724	1.6387	0.0446108	rapdb|Os04t0168400-01|gb|AK241564|ta|TA64640_4530|tc|TC538155	chr04	4690898	4692354	+
GT_Os04g0326000|COMBINER_EST|Os04g0326000|8	Os04t0326000-00	Similar to H0107B07.3 protein	-1.00677	1.00677	0	1.1727	0.846075	1.00939	0.426648	-1.18455	1.18455	0	1.88391	2.09453	1.98922	0.236353	rapdb|Os04t0326000-00|rapdb|Os04t0319900-00|gb|NM_001059007|gb|NM_001057610	chr04	15098152	15107087	+
GT_Os04g0355700|COMBINER|CI330756|6	CI330756	Unknown	0.442471	-0.442472	0	0.968	1.45493	1.21147	0.138562	0.523957	-0.523957	0	2.33815	2.29861	2.31838	0.0475321	ta|CI330756
GT_Os04g0449300|mRNA|AK106286|CDS+3'UTR	Os04t0449300-01	Conserved hypothetical protein.	0.302693	-0.302693	0	1.44968	1.92221	1.68595	0.0481567	-1.12276	1.12276	0	1.38509	1.56816	1.47663	0.320211	rapdb|Os04t0449300-01	chr04	22385657	22387285	+
GT_Os04g0468600|mRNA|AK102569|CDS+3'UTR	Os04t0468600-04	Heavy metal transport/detoxification protein domain containing protein.	0.536079	-0.536079	0	0.833949	3.22527	2.02961	0.26151	0.11879	-0.11879	0	2.9476	2.74672	2.84716	0.00297187	rapdb|Os04t0468600-04|ta|TA40619_4530|ta|TA40620_4530|tc|TC503501
GT_Os04g0664800|COMBINER_EST|Os04g0664800|8	TC488994	Rep: Os04g0664800 protein - Oryza sativa subsp. japonica (Rice), complete [TC488994]	1.099	-1.099	2.38419e-07	2.44779	2.35699	2.40239	0.160599	0.386168	-0.386168	2.38419e-07	2.82669	2.80935	2.81802	0.0182747	tc|TC488994
GT_Os04g0667300|mRNA|AK107107|CDS+3'UTR	Os04t0667300-01	Similar to Fe2+ dioxygenase-like.	0.0629067	-0.0629067	0	2.29183	2.57655	2.43419	0.00406328	-1.2798	1.2798	0	0.98078	1.80856	1.39467	0.408713	rapdb|Os04t0667300-01|gb|CI105252	chr04	34065589	34069859	+
GT_Os05g0217800|mRNA|AK104497|CDS+3'UTR	CI014214	CI014214 Oryza sativa (japonica cultivar-group) etiolated shoot Oryza sativa (japonica cultivar-group) cDNA clone 006-M094R-F02 3', mRNA sequence [CI014214]	0.117871	-0.117872	0	0.915302	1.61699	1.26615	0.075854	-1.38465	1.38465	0	1.00047	1.47903	1.23975	0.470693	gb|CI014214|ta|TA36181_4530|ta|CR281542|ta|CI238932
GT_Os05g0379500|mRNA|AK121450|CDS+3'UTR	Os05t0379500-01	Similar to NBS-LRR protein (Fragment).	0.529001	-0.529	0	5.99535	5.6592	5.82727	0.00895129	0.424158	-0.424158	0	5.98098	5.96878	5.97488	0.00500285	rapdb|Os05t0379500-01|gb|AK121450|ta|TA63769_4530|tc|TC484312	chr05	18341384	18347080	+
GT_Os05g0408900|mRNA|AK059821|CDS+3'UTR	Os05t0408900-01	Similar to 1-deoxy-D-xylulose-5-phosphate synthase.	-0.127252	0.127252	0	2.13768	1.48081	1.80924	0.0358741	0.155707	-0.155707	0	1.34633	1.13106	1.2387	0.0225646	rapdb|Os05t0408900-01|rapdb|Os05t0408900-02|rapdb|Os05t0408900-04|ta|TA41268_4530	chr05	19961558	19963120	-	Biological Process: metabolic process (GO:0008152), Molecular Function: oxidoreductase activity, acting on the aldehyde or oxo group of donors, disulfide as acceptor (GO:0016624)	Dehydrogenase, E1 component (IPR001017), Transketolase, N-terminal (IPR005474)
GT_Os05g0458300|COMBINER_EST|Os05g0458300|8	NM_001062279	Oryza sativa Japonica Group Os05g0458300 (Os05g0458300) mRNA, complete cds [NM_001062279]	0.18609	-0.18609	2.38419e-07	1.12253	1.42065	1.27159	0.0334064	-1.15505	1.15505	2.38419e-07	0.819489	1.22739	1.02344	0.474912	gb|NM_001062279|tc|TC490619
GT_Os05g0472400|COMBINER_EST|Os05g0472400|8	TC508591	Rep: Os05g0472400 protein - Oryza sativa subsp. japonica (Rice), complete [TC508591]	0.448932	-0.448932	2.38419e-07	2.65469	3.14284	2.89877	0.0296971	-1.60844	1.60844	2.38419e-07	2.15148	1.94341	2.04744	0.331767	tc|TC508591
GT_Os05g0563100|mRNA|AK110699|CDS+3'UTR	Os05t0563100-01	Guanylate-binding protein family protein	0.477432	-0.477432	-2.38419e-07	1.21779	1.23488	1.22634	0.124029	0.455242	-0.455242	-2.38419e-07	1.42862	1.04609	1.23735	0.129121	rapdb|Os05t0563100-01|gb|AK110699|ta|TA76014_4530|tc|TC516628	chr05	28009513	28010606	-	Molecular Function: GTPase activity (GO:0003924), Molecular Function: GTP binding (GO:0005525)	Guanylate-binding protein, N-terminal (IPR015894)
GT_Os06g0119800|COMBINER_EST|AU030208|6	TA68831_4530	Rep: Os07g0603500 protein - Oryza sativa subsp. japonica (Rice), partial (7%) [TC507217]	0.450758	-0.450758	2.38419e-07	1.40149	1.58744	1.49446	0.0831813	-0.0161152	0.0161157	2.38419e-07	1.24183	1.67695	1.45939	0.0216235	ta|TA68831_4530|ta|AU030208|tc|TC507217
GT_Os06g0142400|COMBINER_EST|CI050172|0	Os06t0142400-01	Early nodulin.	0.00987625	-0.00987577	-2.38419e-07	1.32396	1.83514	1.57955	0.0252334	0.104163	-0.104164	-2.38419e-07	1.43403	1.52347	1.47875	0.00582506	rapdb|Os06t0142400-01|ta|TA36342_4530|ta|TA36341_4530|ta|AU063005	chr06	2212615	2213482	-		Early nodulin 93 ENOD93 protein (IPR005050)
GT_Os06g0205000|COMBINER_EST|Os06g0205000|8	NP13026592	GB	0.0396886	-0.0396891	0	1.32618	0.993052	1.15962	0.0211153	0.904833	-0.904833	0	0.848452	1.43103	1.13974	0.353312	tc|NP13026592
GT_Os06g0279600|COMBINER|CI078310|6	NM_001189167	Oryza sativa Japonica Group Os10g0345150 (Os10g0345150) mRNA, partial cds [NM_001189167]	0.668495	-0.668495	2.38419e-07	1.47566	1.8682	1.67193	0.138474	-1.81606	1.81606	2.38419e-07	1.90683	2.13819	2.02251	0.382088	gb|NM_001189167|ta|TA78396_4530|ta|TA64247_4530|ta|CB672575
GT_Os06g0346900|mRNA|AK106828|UTR	Os06t0346900-01	Hypothetical gene.	0.293291	-0.293291	0	1.60875	0.93849	1.27362	0.103612	-0.0435905	0.0435905	0	1.15348	1.59022	1.37185	0.0253501	rapdb|Os06t0346900-01|ta|TA57289_4530	chr06	13911670	13912456	-
GT_Os06g0483400|mRNA|AK064294|CDS+3'UTR	mRNA	Unknown	0.765657	-0.765657	-2.38419e-07	1.04987	1.06227	1.05607	0.301797	-0.315168	0.315168	-2.38419e-07	1.28696	1.65559	1.47127	0.0564207
GT_Os06g0521200|COMBINER_EST|Os06g0521200|8	Os06t0521200-00	Haem peroxidase family protein.	1.01964	-1.01964	0	3.61533	2.84261	3.22897	0.0976207	-0.609612	0.609612	0	1.98961	2.08798	2.03879	0.0794152	rapdb|Os06t0521200-00|gb|CT860038|tc|TC498001	chr06	19194458	19195583	+	Biological Process: response to oxidative stress (GO:0006979), Biological Process: oxidation-reduction process (GO:0055114), Molecular Function: peroxidase activity (GO:0004601), Molecular Function: heme binding (GO:0020037)	Plant peroxidase (IPR000823), Haem peroxidase, plant/fungal/bacterial (IPR002016), Haem peroxidase (IPR010255), Peroxidases heam-ligand binding site (IPR019793), Peroxidase, active site (IPR019794)
GT_Os06g0607600|COMBINER|CI330756|6	CI330756	Unknown	0.634843	-0.634843	2.38419e-07	1.24307	2.07462	1.65884	0.160395	-0.849876	0.849877	2.38419e-07	1.20882	1.38166	1.29524	0.268723	ta|CI330756
GT_Os07g0201300|COMBINER_EST|Os07g0201300|8	NP13028698	GB	0.612442	-0.612442	-2.38419e-07	1.42181	1.17413	1.29797	0.173379	0.0925231	-0.0925236	-2.38419e-07	1.05912	1.3888	1.22396	0.0230321	tc|NP13028698|tc|NP1110767
GT_Os07g0230800|COMBINER|CI330756|6	CI330756	Unknown	0.418909	-0.418909	0	1.33595	1.59451	1.46523	0.0790537	-1.72957	1.72957	0	1.74716	1.90223	1.82469	0.402441	ta|CI330756
GT_Os07g0277400|COMBINER_EST|Os07g0277400|8	NP1112662	GB	0.5636	-0.5636	0	1.1188	0.884917	1.00186	0.223892	-0.391842	0.391842	0	1.48666	1.71707	1.60187	0.0592872	tc|NP1112662|tc|TC559857
GT_Os07g0417600|COMBINER|CI533526|1	Os07t0417600-01	Thaumatin, pathogenesis-related family protein.	0.647044	-0.647044	-2.38419e-07	0.961158	1.53617	1.24866	0.219861	-1.75534	1.75534	-2.38419e-07	1.03101	2.39068	1.71084	0.459355	rapdb|Os07t0417600-01|gb|AK242887|ta|CI533526|tc|TC549353	chr07	13256623	13258670	-		Thaumatin, pathogenesis-related (IPR001938)
GT_Os07g0471900|COMBINER_EST|CI142873|6	TA68168_4530	Rep: Os07g0471900 protein - Oryza sativa subsp. japonica (Rice), complete [TC510314]	0.083972	-0.083972	0	0.868107	1.7381	1.3031	0.0987591	0.29461	-0.29461	0	0.918166	1.23923	1.0787	0.0846388	ta|TA68168_4530|ta|BE039671|tc|TC510314|tc|TC559130
GT_Os07g0638300|mRNA|D63917|CDS+3'UTR	Os07t0638300-01	Similar to 1-Cys peroxiredoxin.	0.106858	-0.106858	2.38419e-07	2.71784	2.80414	2.76099	0.00173756	-0.289052	0.289052	2.38419e-07	1.19902	1.42164	1.31033	0.0515924	rapdb|Os07t0638300-01|ta|TA37075_4530|ta|TA37076_4530|ta|TA37073_4530	chr07	26548836	26550044	+	Biological Process: oxidation-reduction process (GO:0055114), Molecular Function: antioxidant activity (GO:0016209), Molecular Function: oxidoreductase activity (GO:0016491), Molecular Function: peroxiredoxin activity (GO:0051920)	Alkyl hydroperoxide reductase subunit C/ Thiol specific antioxidant (IPR000866), Thioredoxin-like fold (IPR012336), Peroxiredoxin, C-terminal (IPR019479)
GT_Os07g0654300|mRNA|AK121908|CDS+3'UTR	Os07t0654300-01	Conserved hypothetical protein.	0.500061	-0.500061	2.38419e-07	2.0914	2.15389	2.12265	0.0514539	-0.485535	0.485536	2.38419e-07	1.59408	1.93257	1.76332	0.0755243	rapdb|Os07t0654300-01|gb|AK121908|gb|CI383120|ta|TA65814_4530	chr07	27486411	27487921	-
GT_Os07g0685900|mRNA|AK119348|CDS+3'UTR	Os07t0685900-01	Peptidase S8, subtilisin-related domain containing protein.	-1.27209	1.27209	2.38419e-07	1.19905	1.52015	1.3596	0.400102	-0.747154	0.747154	2.38419e-07	1.04178	1.60818	1.32498	0.239127	rapdb|Os07t0685900-01|gb|AK119348|tc|TC486440	chr07	29130273	29132873	+	Biological Process: proteolysis (GO:0006508), Biological Process: negative regulation of catalytic activity (GO:0043086), Molecular Function: serine-type endopeptidase activity (GO:0004252), Molecular Function: identical protein binding (GO:0042802)	Peptidase S8/S53, subtilisin/kexin/sedolisin (IPR000209), Protease-associated domain, PA (IPR003137), Proteinase inhibitor I9, subtilisin propeptide (IPR010259), Peptidase S8, subtilisin-related (IPR015500), Peptidase S8, subtilisin, Asp-active site (IPR023827), Peptidase S8, subtilisin, Ser-active site (IPR023828)
GT_Os08g0229000|COMBINER|CI330756|6	CI330756	Unknown	0.267872	-0.267872	0	1.09877	1.49812	1.29844	0.0602835	-0.249179	0.249179	0	1.75456	1.90238	1.82847	0.0196131	ta|CI330756
GT_Os08g0247000|COMBINER_EST|Os08g0247000|8	NM_001067895	Oryza sativa Japonica Group Os08g0247000 (Os08g0247000) mRNA, complete cds [NM_001067895]	-0.932433	0.932433	0	1.2661	1.27603	1.27106	0.306011	0.071702	-0.071702	0	2.19747	2.54265	2.37006	0.00616083	gb|NM_001067895|ta|CR289775
GT_Os08g0330400|COMBINER_EST|Os08g0330400|8	Os08t0330400-00	Pectinesterase inhibitor domain containing protein.	0.12206	-0.12206	-2.38419e-07	1.65104	2.0387	1.84487	0.0150685	0.735321	-0.735321	-2.38419e-07	1.69708	1.95435	1.82572	0.134306	rapdb|Os08t0330400-00|tc|TC510005
GT_Os08g0468100|mRNA|AK101662|CDS+3'UTR	Os08t0468100-03	Similar to Nitrate reductase.	0.0495377	-0.0495377	0	2.49723	2.46193	2.47958	0.000449518	-0.333859	0.333859	0	1.03775	1.60387	1.32081	0.0945088	rapdb|Os08t0468100-03|ta|TA41681_4530|ta|BM420802|tc|TC485462	chr08	23036533	23038585	+	Biological Process: oxidation-reduction process (GO:0055114), Molecular Function: oxidoreductase activity (GO:0016491), Molecular Function: heme binding (GO:0020037), Molecular Function: molybdenum ion binding (GO:0030151), Molecular Function: metal ion binding (GO:0046872)	Cytochrome b5 (IPR001199), Oxidoreductase FAD/NAD(P)-binding (IPR001433), Flavoprotein pyridine nucleotide cytochrome reductase (IPR001709), NADH:cytochrome b5 reductase (CBR) (IPR001834), Moybdenum cofactor oxidoreductase, dimerisation (IPR005066), Oxidoreductase, FAD-binding domain (IPR008333), Eukaryotic molybdopterin oxidoreductase (IPR008335), Immunoglobulin E-set (IPR014756), Ferredoxin red…
GT_Os08g0468100|mRNA|AK102363|CDS+3'UTR	Os08t0468100-02	Similar to Nitrate reductase.	0.13044	-0.13044	0	1.67882	1.67666	1.67774	0.00599086	-0.216672	0.216672	0	0.837532	1.67091	1.25422	0.116268	rapdb|Os08t0468100-02|rapdb|Os08t0468700-00|rapdb|Os08t0468100-01|rapdb|Os08t0468100-03	chr08	23033973	23038463	+	Biological Process: oxidation-reduction process (GO:0055114), Molecular Function: electron carrier activity (GO:0009055), Molecular Function: oxidoreductase activity (GO:0016491), Molecular Function: heme binding (GO:0020037), Molecular Function: molybdenum ion binding (GO:0030151), Molecular Function: metal ion binding (GO:0046872)	Oxidoreductase, molybdopterin-binding domain (IPR000572), Cytochrome b5 (IPR001199), Oxidoreductase FAD/NAD(P)-binding (IPR001433), Flavoprotein pyridine nucleotide cytochrome reductase (IPR001709), NADH:cytochrome b5 reductase (CBR) (IPR001834), Moybdenum cofactor oxidoreductase, dimerisation (IPR005066), Oxidoreductase, FAD-binding domain (IPR008333), Eukaryotic molybdopterin oxidoreductase (IP…
GT_Os08g0468100|mRNA|AK121810|CDS+3'UTR	Os08t0468100-01	Similar to Nitrate reductase.	0.00735998	-0.00735998	0	1.99635	1.85137	1.92386	0.00143136	-0.0330279	0.0330279	0	0.83702	1.5381	1.18756	0.0777845	rapdb|Os08t0468100-01|rapdb|Os08t0468100-03|gb|AK121810|ta|TA41681_4530	chr08	23033230	23038506	+	Biological Process: nitrate assimilation (GO:0042128), Biological Process: oxidation-reduction process (GO:0055114), Molecular Function: binding (GO:0005488), Molecular Function: iron ion binding (GO:0005506), Molecular Function: electron carrier activity (GO:0009055), Molecular Function: oxidoreductase activity (GO:0016491), Molecular Function: heme binding (GO:0020037), Molecular Function: moly…	Oxidoreductase, molybdopterin-binding domain (IPR000572), Cytochrome b5 (IPR001199), Oxidoreductase FAD/NAD(P)-binding (IPR001433), Flavoprotein pyridine nucleotide cytochrome reductase (IPR001709), NADH:cytochrome b5 reductase (CBR) (IPR001834), Moybdenum cofactor oxidoreductase, dimerisation (IPR005066), Oxidoreductase, FAD-binding domain (IPR008333), Eukaryotic molybdopterin oxidoreductase (IP…
GT_Os09g0129800|COMBINER_EST|CI330756|6	CI330756	Unknown	0.554791	-0.554792	0	1.16039	1.8162	1.48829	0.147197	-0.592198	0.592198	0	1.62198	1.74768	1.68483	0.105526	ta|CI330756
GT_Os09g0383500|COMBINER|CI330756|6	CI330756	Unknown	0.603156	-0.603156	-2.38419e-07	1.00996	1.42998	1.21997	0.196297	-0.727747	0.727747	-2.38419e-07	0.946356	1.15418	1.05027	0.289302	ta|CI330756
GT_Os09g0396900|mRNA|AK071589|CDS+3'UTR	Os09t0396900-01	Protein of unknown function DUF125, transmembrane family protein.	1.68496	-1.68496	0	3.89047	1.60599	2.74823	0.30949	0.340021	-0.340021	0	1.0187	2.68738	1.85304	0.175999	rapdb|Os09t0396900-01|gb|CT828611|ta|TA51480_4530|ta|AU085931	chr09	13831870	13833601	+		Domain of unknown function DUF125, transmembrane (IPR008217)
GT_Os10g0321600|COMBINER_EST|Os10g0321600|8	CA760092	BR060002B20H09.ab1 IRRI clones Oryza sativa (indica cultivar-group) cDNA clone BR060002B20H09.ab1 similar to hypothetical protein [Oryza sativa (japonica, mRNA sequence [CA760092]	0.301937	-0.301937	2.38419e-07	1.38886	1.2291	1.30898	0.0524888	-0.229576	0.229577	2.38419e-07	2.28205	2.75352	2.51778	0.0166551	gb|CA760092|tc|NP13034046
GT_Os10g0345100|mRNA|AK069792|CDS+3'UTR	Os10t0345100-01	Multi antimicrobial extrusion protein MatE family protein.	0.215463	-0.215463	2.38419e-07	1.1713	1.06066	1.11598	0.0375123	0.748074	-0.748074	2.38419e-07	2.9622	3.16541	3.0638	0.0556926	rapdb|Os10t0345100-01|gb|AK069792|ta|TA49687_4530|ta|CI349490	chr10	10301639	10304353	-	Biological Process: drug transmembrane transport (GO:0006855), Biological Process: transmembrane transport (GO:0055085), Cellular Component: membrane (GO:0016020), Molecular Function: drug transmembrane transporter activity (GO:0015238), Molecular Function: antiporter activity (GO:0015297)	Multi antimicrobial extrusion protein (IPR002528)
GT_Os10g0525600|COMBINER_EST|CI189986|6	CI189986	CI189986 Oryza sativa (japonica cultivar-group) root of seedlings Oryza sativa (japonica cultivar-group) cDNA clone 036-M010R-F06 3', mRNA sequence [CI189986]	-0.393949	0.39395	0	5.43674	2.70465	4.0707	0.103404	0.707972	-0.707972	0	3.29488	3.51981	3.40735	0.0415237	gb|CI189986|ta|TA36586_4530|ta|CI263863|tc|TC516084
GT_Os11g0215400|mRNA|AK105540|CDS+3'UTR	Os11t0215400-01	Peptidase aspartic, catalytic domain containing protein.	0.375641	-0.375641	0	0.972871	1.37714	1.17501	0.110397	-0.122487	0.122487	0	1.28434	1.78935	1.53684	0.0317669	rapdb|Os11t0215400-01|gb|AK105540|ta|TA62640_4530|tc|TC498176	chr11	6020972	6024097	-	Biological Process: proteolysis (GO:0006508), Molecular Function: aspartic-type endopeptidase activity (GO:0004190)	Peptidase A1 (IPR001461), Peptidase aspartic, catalytic (IPR009007), Peptidase aspartic (IPR021109)
GT_Os12g0160000|mRNA|AK064766|CDS+3'UTR	TC510705	Rep: Expressed protein - Oryza sativa subsp. japonica (Rice), complete [TC510705]	0.0432568	-0.0432572	0	1.70689	1.1199	1.41339	0.0413424	-0.782209	0.782209	0	1.13664	1.16542	1.15103	0.279054	tc|TC510705
GT_Os12g0169200|COMBINER_EST|Os12g0169200|8	TC493597	Rep: Os12g0228300 protein - Oryza sativa subsp. japonica (Rice), complete [TC493597]	-0.119396	0.119396	2.38419e-07	1.37076	1.71802	1.54439	0.018112	1.3413	-1.3413	2.38419e-07	3.98089	3.32223	3.65156	0.118222	tc|TC493597|tc|TC501191
GT_Os12g0181300|COMBINER_EST|CI360568|6	NM_001072847	Oryza sativa Japonica Group Os12g0181300 (Os12g0181300) mRNA, complete cds [NM_001072847]	-0.0476584	0.0476584	0	1.66949	1.83982	1.75465	0.00307922	-0.229251	0.229251	0	1.46877	1.52744	1.49811	0.0229834	gb|NM_001072847|ta|CI360568|tc|TC547520
GT_Os12g0211500|mRNA|AK103606|5'UTR+CDS	Os12t0211500-01	Leucine-rich repeat, N-terminal domain containing protein.	-0.22111	0.22111	0	1.12662	2.26708	1.69685	0.109066	0.533636	-0.533636	0	3.53696	2.03622	2.78659	0.0940366	rapdb|Os12t0211500-01|gb|AK103606|ta|TA58042_4530|tc|TC484985	chr12	5856248	5859276	-	Molecular Function: protein binding (GO:0005515)	Leucine-rich repeat (IPR001611), Leucine-rich repeat-containing N-terminal, type 2 (IPR013210)
GT_Os12g0537700|COMBINER|CI389397|6	Os10t0549900-01	Protein of unknown function DUF1544 domain containing protein.	0.00953102	-0.0095315	0	2.37049	1.96261	2.16655	0.00876372	-0.176287	0.176287	0	3.57739	2.99092	3.28415	0.01068	rapdb|Os10t0549900-01|rapdb|Os12t0537000-00|rapdb|Os12t0538000-00|rapdb|Os12t0538066-00	chr10	21554333	21557722	+	Molecular Function: DNA binding (GO:0003677)	Zinc finger, BED-type predicted (IPR003656)
GT_osa-miR164c|Os05|3'seq	CK056547	Unknown	1.28882	-1.28882	0	2.32745	2.5729	2.45017	0.198947	-0.674246	0.674246	0	3.08931	3.16503	3.12717	0.0436061	ta|CK056547
GT_osa-miR169b|Os06|3'seq	Os06t0662150-01	Non-protein coding transcript.	0.721894	-0.721894	2.38419e-07	1.09779	2.29231	1.69505	0.21215	-1.4217	1.4217	2.38419e-07	0.936924	1.33259	1.13476	0.512059	rapdb|Os06t0662150-01|gb|AK241891|ta|TA74040_4530|tc|TC544510	chr06	27295786	27296233	-
GT_osa-miR399h|Os05|5'seq	GT_osa-miR399h	Unknown	0.0238895	-0.0238895	2.38419e-07	1.39919	1.74148	1.57033	0.0118941	0.6653	-0.665299	2.38419e-07	1.67444	2.07224	1.87334	0.114314
GT_osa-miR408|Os01|Mature	GT_osa-miR408	Unknown	-0.0320129	0.0320129	0	1.2273	1.3539	1.2906	0.00300711	-0.583982	0.583982	0	0.955131	1.17664	1.06588	0.214798
GT_osa-miR415|Os12|3'seq	GT_osa-miR415	Unknown	1.55412	-1.55412	4.76837e-07	2.85601	5.48388	4.16995	0.176996	-0.138986	0.138987	4.76837e-07	4.12145	3.19635	3.6589	0.0169818
GT_osa-miR440|Os11|5'seq	GT_osa-miR440	Unknown	0.149162	-0.149161	-2.38419e-07	1.02744	1.4451	1.23627	0.0404916	0.0475564	-0.0475569	-2.38419e-07	1.51542	1.59117	1.5533	0.00152846
GT_osa-miR529|Os02|3'seq	GT_osa-miR529	Unknown	0.100615	-0.100615	2.38419e-07	2.04522	2.3701	2.20766	0.00740787	0.0164518	-0.0164514	2.38419e-07	1.62784	1.45922	1.54353	0.00308271
GT_POsControl0029|random	random	Unknown	0.139836	-0.139836	-4.76837e-07	2.30463	2.95664	2.63064	0.0177017	0.242797	-0.242798	-4.76837e-07	2.53256	2.90396	2.71826	0.0124104
GT_PTaControl0001|mRNA|D86327|3'UTR	mRNA	Unknown	0.53614	-0.536141	0	3.5781	4.41441	3.99625	0.0277487	-1.60928	1.60928	0	1.09643	1.9338	1.51512	0.458394

## Sheet: Common Down flag l vs Panicle
Table S2: List of DEGs down-regulated common in flag leaf of control hybrid Vs test hybrid
			IR79156A/ KMR3 Flag leaf (control hybrid)			IR79156A/ IL50-13 Flag leaf (control hybrid)				IR79156A/KMR3 Panicle (test hybrid)			IR79156A/ IL50-13 Panicle (test hybrid)						RAPDB annotations
ProbeName	GeneName	Description	156A/ KMR3 F1_Fold	156A/ KMR3 F2_Fold	156A/ KMR3 P_GeomeanFold	156A/ IL50-13 F3_Fold	156A/ IL50-13 F4_Fold	156A/ IL50-13 P_GeomeanFold	p-value	156A/ KMR3 P1_Fold	156A/ KMR3 P2_Fold	156A/ KMR3 P_GeomeanFold	156A/ IL50-13 P3_Fold	156A/ IL50-13 P4_Fold	156A/ IL50-13 P_GeomeanFold	p-value	accessions	Sequence	ID	Description	Accession	Chromosome	Start	End	Strand	GO	InterPro	156A/KMR3 P1_gProcessSignal	156A/KMR3 P2_gProcessSignal	156A/50-13 P3_gProcessSignal	156A/50-13 P4_gProcessSignal
GT_GT_Os_A_Specific_0000396	Os05t0202600-00	Os05t0202600-00; Os05t0202600-00; Next best Hit: Os03t0115700-01(alignment length 18bp with 100.00%identity)	0.168035	-0.168035	0	-1.63149	-2.162	-1.89674	0.0263287	0.196452	-0.196452	0	-1.68162	-1.51307	-1.59734	0.017442	ref|Os05t0202600-00|rapDB|Os05t0202600-00	AAACACAAGCTTGGAACCAACAAATTGCTTCCTGCTGCTGTCCAAGAACAAGGATCAAAC	Os05t0202600-00	Protein of unknown function DUF1677, plant domain containing protein.	EU954525	chr05	6380423	6380983	+		Protein of unknown function DUF1677, plant (IPR012876)	111.449	59.7062	28.2766	24.5957
GT_GT_Os_A_Specific_0001469	Os04t0491000-00	Os04t0491000-00; Os04t0491000-00; Next best Hit: Os12t0130600-00(alignment length 14bp with 100.00%identity)	0.144499	-0.144499	0	-1.86254	-1.07793	-1.47024	0.0722098	0.162967	-0.162967	0	-1.22553	-2.18004	-1.70278	0.0776375	ref|Os04t0491000-00|rapDB|Os04t0491000-00	AAACCTGAAATCTCTGTCGGTTTCCCTGTGTGACGGGCTATTAGAGTGTTCAGAATGTGA	Os04t0491000-00			chr04	24538462	24541617	-			38.7495	21.7455	13.8036	5.51253
GT_GT_Os_A_Specific_0001757	Os10t0443950-00	Os10t0443950-00; Os10t0443950-00; Next best Hit: Os02t0563150-00(alignment length 24bp with 95.83%identity)	0.230623	-0.230623	-2.38419e-07	-1.79539	-1.42588	-1.61064	0.0320517	0.0362191	-0.0362196	-2.38419e-07	-1.13507	-0.919758	-1.02742	0.0120031	ref|Os10t0443950-00|rapDB|Os10t0443950-00	AAACGGATCCATCTCTTTCTCGCCCTCTTCCTCTTCAACCCAAGGGCGGACACAGGATAA										49.7204	33.2619	20.5895	18.4993
GT_GT_Os_A_Specific_0004712	Os03t0568400-00	Os03t0568400-00; Os03t0568400-00; Next best Hit: Os06t0229300-01(alignment length 18bp with 100.00%identity)	0.415465	-0.415465	-2.38419e-07	-0.905992	-1.22787	-1.06693	0.138946	-0.356425	0.356424	-2.38419e-07	-0.95546	-1.84274	-1.3991	0.13318	ref|Os03t0568400-00|rapDB|Os03t0568400-00	AAAGCTAAAGTACCTGAAGATGGTGGTGAAGGAGACCTTCCGCTTGCATCCCCCCGCGAC	Os03t0568400-00	Similar to Cytochrome P450 family protein.	BT040683	chr03	20550499	20557987	+	Biological Process: oxidation-reduction process (GO:0055114), Molecular Function: iron ion binding (GO:0005506), Molecular Function: electron carrier activity (GO:0009055), Molecular Function: oxidoreductase activity, acting on paired donors, with incorporation or reduction of molecular oxygen (GO:0016705), Molecular Function: heme binding (GO:0020037)	Cytochrome P450 (IPR001128), Cytochrome P450, E-class, group I (IPR002401)	22.8739	26.3723	14.0837	5.89269
GT_GT_Os_A_Specific_0005420	Os07t0495250-01	Hypothetical gene.	0.0524225	-0.052422	-2.38419e-07	-0.863532	-1.47348	-1.16851	0.0635221	0.0310893	-0.0310898	-2.38419e-07	-1.10994	-0.970971	-1.04045	0.00531	ref|Os07t0495250-01|rapDB|Os07t0495250-01|gb|AK287724	AAAGGATTACAGTGCTGCAGTCATTTTACCTATTTGACGCCTGCCCAGGATCTGAAAGCT	Os07t0495250-01	Hypothetical gene.	AK287724	chr07	18536376	18541354	+			27.9824	18.8532	11.8333	10.084
GT_GT_Os_A_Specific_0005615	Os01t0550050-00	Os01t0550050-00; Os01t0550050-00; Next best Hit: Os07t0656500-00(alignment length 14bp with 100.00%identity)	0.551674	-0.551674	0	-1.07821	-1.94936	-1.51378	0.164112	0.143052	-0.143052	0	-2.86634	-2.4724	-2.66937	0.0082144	ref|Os01t0550050-00|rapDB|Os01t0550050-00	AAAGGCTGGAAAGCGAAGCGATTTGACTCCTGTTCCCATCGCCTTGATCACGCCTCCTGC	Os01t0550050-00			chr01	20576261	20577818	-			39.7263	22.9177	4.60113	4.67893
GT_GT_Os_A_Specific_0007958	Os11t0137450-00	Os11t0137450-00; Os11t0137450-00; Next best Hit: Os02t0297600-01(alignment length 14bp with 100.00%identity)	0.0407824	-0.0407824	2.38419e-07	-1.2702	-2.04616	-1.65818	0.0511427	0.129108	-0.129107	2.38419e-07	-1.14228	-2.42956	-1.78592	0.112721	ref|Os11t0137450-00|rapDB|Os11t0137450-00	AAATCCGAATCACCCAACTCGACCTGCCCTCTTTGGACTTCGGAGTTCGGACCGTTGGAC	Os11t0137450-00			chr11	1743971	1744273	-			32.8246	19.3058	12.6817	4.02126
GT_GT_Os_A_Specific_0008873	Os10t0546900-00	Os10t0546900-00; Os10t0546900-00; Next best Hit: Os01t0872700-02(alignment length 14bp with 100.00%identity)	0.573903	-0.573903	0	-1.22178	-1.41581	-1.3188	0.151681	0.504259	-0.504259	0	-1.45322	-2.19202	-1.82262	0.100247	ref|Os10t0546900-00|rapDB|Os10t0546900-00	AAATGCCACAAGCAAAACGAGGCTATCAACTGCGCAAATGCCACCTATACCCAAGATAAA	Os10t0546900-00	Similar to Zinc finger, C3HC4 type family protein, expressed.	AK368666	chr10	21386647	21387625	+	Molecular Function: protein binding (GO:0005515), Molecular Function: zinc ion binding (GO:0008270)	Zinc finger, RING-type (IPR001841), Zinc finger, RING/FYVE/PHD-type (IPR013083), Zinc finger, RING-H2-type (IPR024766)	50.7491	17.744	12.1863	5.65152
GT_GT_Os_A_Specific_0009287	Os10t0197000-00	Hypothetical conserved gene	0.191463	-0.191463	0	-1.20906	-0.968869	-1.08896	0.0404782	-0.000174999	0.000174999	0	-1.33591	-1.98668	-1.66129	0.0362874	ref|Os10t0197000-00|rapDB|Os10t0197000-00	AAATGGGGTTGGTTTATTTCGCTTGCTCGTTGCTTTCACACTCCCTCCGTTTTTAAATAT	Os10t0197000-00	Protein of unknown function DUF3615 domain containing protein.		chr10	6736206	6739956	-		Protein of unknown function DUF3615 (IPR022059)	138.817	97.6712	51.2924	25.2839
GT_GT_Os_A_Specific_0009472	Os05t0480900-00	Os05t0480900-00; Os05t0480900-00; Next best Hit: Os11t0686500-01(alignment length 16bp with 100.00%identity)	0.450912	-0.450912	0	-1.72538	-1.08533	-1.40535	0.126165	-0.568218	0.568218	0	-2.18906	-1.65595	-1.92251	0.092094	ref|Os05t0480900-00|rapDB|Os05t0480900-00	AAATGTCCTTGCCGGTGTTCAGGTCCTGCAAGTGCAAGCTGATGATGAAACTGTACTTTA	Os05t0480900-00			chr05	23640200	23641733	+			40.0605	61.9492	12.1478	13.6043
GT_GT_Os_A_Specific_0009825	Os08t0259550-00	Os08t0259550-00; Os08t0259550-00; Next best Hit: Os01t0159400-01(alignment length 16bp with 100.00%identity)	0.208727	-0.208727	0	-1.74817	-1.55375	-1.65096	0.0189013	0.105523	-0.105523	0	-1.67942	-1.68381	-1.68161	0.00391624	ref|Os08t0259550-00|rapDB|Os08t0259550-00	AAATTCAAGAGGATGTTGTGCGCTCATTGATTTCGTCCTGCTGTTGGTTGCTGAGAGATC	Os08t0259550-00			chr08	9715268	9715618	-			92.41	56.1573	25.0094	19.2964
GT_GT_Os_A_Specific_0010049	Os04t0476550-00	Os04t0476550-00; Os04t0476550-00; Next best Hit: Os04t0202800-00(alignment length 15bp with 100.00%identity)	0.266896	-0.266896	2.38419e-07	-0.879558	-2.97547	-1.92751	0.216626	-0.0366063	0.0366068	2.38419e-07	-1.77236	-1.57452	-1.67344	0.00394908	ref|Os04t0476550-00|rapDB|Os04t0476550-00	AAATTCTTGCAAATTCCTTACTTTCTGATCCGCTCCATGGTTCGTGCTTCAGTGACCCTT	Os04t0476550-00			chr04	23850036	23850446	+			30.1094	22.2823	8.43128	7.48414
GT_GT_Os_A_Specific_0010651	Os09t0450900-00	Os09t0450900-00; Os09t0450900-00; Next best Hit: Os01t0787000-02(alignment length 16bp with 100.00%identity)	0.558157	-0.558157	-2.38419e-07	-1.64128	-1.23434	-1.43781	0.136599	-0.0959578	0.0959573	-2.38419e-07	-1.07677	-1.45593	-1.26635	0.027017	ref|Os09t0450900-00|rapDB|Os09t0450900-00	AACAAAAACATCACCGGGAAAGCCACCAACATCGTCGTCGCCACCAGATCCGTCCACGAG										66.1509	53.1528	31.2597	18.6013
GT_GT_Os_A_Specific_0012602	Os02t0830400-00	Os02t0830400-00; Os02t0830400-00; Next best Hit: Os04t0116600-01(alignment length 17bp with 100.00%identity)	0.422297	-0.422298	-2.38419e-07	-1.21294	-0.943649	-1.07829	0.135467	0.892056	-0.892056	-2.38419e-07	-2.61009	-2.31043	-2.46026	0.112767	ref|Os02t0830400-00|rapDB|Os02t0830400-00	AACACCATTGTTGGGGTCAGCAACCGCAAGCGCACTGTCCTCCTCGACCTCGAGTGCGAC	Os02t0830400-00			chr02	35701435	35702064	-			163.558	33.4056	13.4626	12.824
GT_GT_Os_A_Specific_0012620	Os09t0417000-00	Os09t0417000-00; Os09t0417000-00; Next best Hit: Os06t0620600-01(alignment length 16bp with 100.00%identity)	0.516327	-0.516327	0	-1.48582	-1.44173	-1.46378	0.105322	0.0622325	-0.0622325	0	-0.847325	-1.76648	-1.3069	0.106236	ref|Os09t0417000-00|rapDB|Os09t0417000-00	AACACCCGTGGCTTTGTGGGTTGGGACGTATGTTGTGGGTTGCAGTATCTTCGTATTGCA	Os09t0417000-00			chr09	14945845	14946597	+			24.9341	16.0895	12.3792	5.06634
GT_GT_Os_A_Specific_0012894	Os04t0180600-00	Os04t0180600-00; Os04t0180600-00; Next best Hit: Os05t0579000-01(alignment length 16bp with 100.00%identity)	0.345446	-0.345446	2.38419e-07	-1.25135	-2.74214	-1.99674	0.135671	-0.0447912	0.0447917	2.38419e-07	-1.27653	-2.50125	-1.88889	0.0914056	ref|Os04t0180600-00|rapDB|Os04t0180600-00	AACACTAATGGCTGGCCTCGTGTTAAGGGCAAGCACCCTCATCGTCGCTGCCTTTCAGCT	Os04t0180600-00			chr04	5504359	5504831	+			31.7214	23.7431	12.597	4.17143
GT_GT_Os_A_Specific_0013903	Os04t0555300-01	Major facilitator superfamily protein.	0.0882392	-0.0882387	0	-0.886669	-1.27977	-1.08322	0.0373574	-0.253252	0.253252	0	-1.176	-1.03997	-1.10798	0.051707	ref|Os04t0555300-01|rapDB|Os04t0555300-01|gb|AK103226	AACATACACAACTTCTACTACTTTCTGGGTGTTCAGATGATGGCTGGCCTGTTTCAGTCA	Os04t0555300-01	Similar to glycerol 3-phosphate permease.	AK103226	chr04	27783578	27787138	-	Biological Process: transmembrane transport (GO:0055085), Cellular Component: integral to membrane (GO:0016021)	Major facilitator superfamily (IPR011701), Major facilitator superfamily domain, general substrate transporter (IPR016196), Major facilitator superfamily domain (IPR020846)	44.2558	44.2244	21.7722	18.5159
GT_GT_Os_A_Specific_0015006	Os11t0507701-00	Os11t0507701-00; Os11t0507701-00; Next best Hit: Os06t0256600-01(alignment length 20bp with 95.00%identity)	0.478969	-0.478969	-2.38419e-07	-1.42696	-1.02946	-1.22821	0.141411	0.0430517	-0.0430522	-2.38419e-07	-1.52279	-1.1222	-1.32249	0.0231667	ref|Os11t0507701-00|rapDB|Os11t0507701-00	AACATTTCTGGCTCCGCCGTGTTAGCATTTGATAATGGTGGTGGCAGAGGCTCCCCACCT	Os11t0507701-00			chr11	18114240	18114602	+			35.3008	23.3928	11.1205	11.3607
GT_GT_Os_A_Specific_0015578	Os03t0782066-00	Os03t0782066-00; Os03t0782066-00; Next best Hit: Os02t0736300-01(alignment length 17bp with 100.00%identity)	0.0465522	-0.0465517	2.38419e-07	-0.902935	-1.58092	-1.24193	0.0682323	-0.0329466	0.0329471	2.38419e-07	-1.3873	-1.14814	-1.26772	0.00943777	ref|Os03t0782066-00|rapDB|Os03t0782066-00	AACCAGGCTTCAGTCCCAGTAAAAGACCGGATGGCCAGGTCCTCTGTCGCCGTCGGAGGT	Os03t0782066-00			chr03	32418395	32418925	+			41.9854	30.9138	15.3144	13.9891
GT_GT_Os_A_Specific_0017433	Os09t0399502-01	Hypothetical conserved gene.	0.320895	-0.320895	2.38419e-07	-2.64364	-1.60822	-2.12593	0.0731893	0.44	-0.44	2.38419e-07	-1.84417	-1.60629	-1.72523	0.0632481	ref|Os09t0399502-01|rapDB|Os09t0399502-01|gb|AK288474	AACGACATTAATAATAATCCATGCCCTCCTAATTCCATTTGTCGAAATTCGCCGTCGAAA	Os09t0399502-01	Hypothetical conserved gene.	AK288474	chr09	13972159	13975791	+			34.0823	13.0269	6.52576	5.95571
GT_GT_Os_A_Specific_0017866	Os10t0363400-00	Os10t0363400-00; Os10t0363400-00; Next best Hit: Os07t0413700-01(alignment length 15bp with 100.00%identity)	0.194351	-0.194351	0	-1.2578	-0.912129	-1.08497	0.0529427	-0.867449	0.867449	0	-1.46308	-1.41824	-1.44066	0.238742	ref|Os10t0363400-00|rapDB|Os10t0363400-00	AACGATGGAAGTCAGATGTGGTTGATGGCACCAGAATCTCCGACTGCCCCCCTGCTTCAC	Os10t0363400-00			chr10	11288138	11288629	+			98.049	229.571	60.5126	48.3101
GT_GT_Os_A_Specific_0018358	Os07t0133400-00	Os07t0133400-00; Os07t0133400-00; Next best Hit: Os05t0581800-02(alignment length 16bp with 100.00%identity)	0.434926	-0.434926	0	-1.60794	-1.65266	-1.6303	0.0645278	0.224577	-0.224577	0	-1.73642	-1.37822	-1.55732	0.0323785	ref|Os07t0133400-00|rapDB|Os07t0133400-00	AACGGAGCAGGTGCGCATCGATGATGATAGTGGTGTGCTTCGGCAGGGGCAGCGGCATCA	Os07t0133400-00			chr07	1766558	1766875	-			66.244	34.1316	15.8683	15.7418
GT_GT_Os_A_Specific_0018658	Os02t0235802-00	Hypothetical conserved gene	0.163048	-0.163048	0	-2.00328	-1.20567	-1.60447	0.065142	-0.173959	0.173959	0	-1.45882	-1.40066	-1.42974	0.0148789	ref|Os02t0235802-00|rapDB|Os02t0235802-00	AACGGGTCACCTACCTGCTCGATCTTTGGGTTTGGTGGCTACACGTAATGAGGCATCCAT	Os02t0235802-00	Hypothetical protein.	BT055691	chr02	7690292	7691985	-			22.2924	19.9576	8.53254	6.87513
GT_GT_Os_A_Specific_0019233	Os03t0304550-00	Hypothetical conserved gene	0.145634	-0.145634	0	-2.00314	-0.900852	-1.45199	0.12572	0.173524	-0.173524	0	-1.47372	-1.26694	-1.37033	0.0210442	ref|Os03t0304550-00|rapDB|Os03t0304550-00	AACTAAGTTTATACCTCCATTGGGTGTCCGTGTTGGGATTCTTGGAGAGGCTGGCGAGAA	Os03t0304550-00	Hypothetical conserved gene.	BT085356	chr03	10773687	10774800	+			100.263	55.4481	29.8521	26.6634
GT_GT_Os_A_Specific_0021502	Os06t0217132-00	Os06t0217132-00; Os06t0217132-00; Next best Hit: Os01t0263600-01(alignment length 18bp with 100.00%identity)	0.140851	-0.140851	2.38419e-07	-2.09747	-1.54669	-1.82208	0.0276304	0.0636883	-0.0636878	2.38419e-07	-1.87854	-2.42612	-2.15233	0.0166327	ref|Os06t0217132-00|rapDB|Os06t0217132-00	AACTTCCTCAACTCCAAGCTGTCTGTTCTGATGCTGTCGCCACTACTGTTGGGCGCGACC	Os06t0217132-00			chr06	5947259	5947555	+			53.6368	34.5412	13.0166	6.89215
GT_GT_Os_A_Specific_0021833	Os10t0358900-00	Os10t0358900-00; Os10t0358900-00; Next best Hit: Os10t0198100-01(alignment length 14bp with 100.00%identity)	0.288081	-0.288081	0	-1.3722	-1.39216	-1.38218	0.0408466	-0.352029	0.352029	0	-2.02894	-1.20893	-1.61893	0.0956939	ref|Os10t0358900-00|rapDB|Os10t0358900-00	AACTTGGACAGTGATTTTCTGGATCTACTTTGTGCTCGTGCTTTCCGGACATCTGTATGC	Os10t0358900-00			chr10	11007256	11009850	-			82.9427	95.0471	24.1927	33.0539
GT_GT_Os_A_Specific_0023516	Os12t0503000-03	Similar to Ureide permease 4.	-0.0160985	0.0160985	0	-4.54245	-6.97031	-5.75638	0.0417167	-0.200099	0.200099	0	-1.58126	-1.27962	-1.43044	0.0293414	ref|Os12t0503000-03|rapDB|Os12t0503000-03|gb|AK061171	AAGAAGAAGAAGAAGCTGCATATGTACAGCTCCATTGATCTGACCACATCAGTGTGTAGT	Os12t0503000-03	Similar to Ureide permease 4.	AK061171	chr12	19180914	19185884	-		Ureide permease (IPR009834)	671.556	623.407	240.445	229.358
GT_GT_Os_A_Specific_0024872	Os04t0605950-00	Os04t0605950-00; Os04t0605950-00; Next best Hit: Os01t0910000-00(alignment length 16bp with 100.00%identity)	0.533818	-0.533818	0	-0.970354	-1.957	-1.46368	0.181653	-0.16938	0.16938	0	-1.91413	-1.7934	-1.85377	0.00927813	ref|Os04t0605950-00|rapDB|Os04t0605950-00	AAGAATCTCGGGGAACAGCTTCAGCCCTTTTGCGTGTCCGTCGGCGACAGGCTCGTCAGG	Os04t0605950-00			chr04	30605827	30606513	-			15.752	14.0129	4.38346	3.68852
GT_GT_Os_A_Specific_0026424	Os01t0931400-01	Similar to thiamin pyrophosphokinase 1.	0.233314	-0.233314	-2.38419e-07	-0.88596	-2.63153	-1.75875	0.190949	-0.00493002	0.00492954	-2.38419e-07	-0.932985	-2.09239	-1.51269	0.120825	ref|Os01t0931400-01|rapDB|Os01t0931400-01|gb|AK064797	AAGAGAGTAGGCTATTTATCGCTTTGACTGTTCTACATCTTGCCTCGCCGTGCACCGCAG	Os01t0931400-01	Similar to thiamin pyrophosphokinase 1.	AK064797	chr01	40868710	40871916	-	Biological Process: thiamine diphosphate biosynthetic process (GO:0009229), Molecular Function: thiamine diphosphokinase activity (GO:0004788), Molecular Function: ATP binding (GO:0005524)	Thiamin pyrophosphokinase, catalytic domain (IPR007371)	38.4472	27.2302	18.845	6.52942
GT_GT_Os_A_Specific_0027257	Os07t0585900-00	Hypothetical conserved gene	-0.642788	0.642788	0	-1.08056	-3.22565	-2.15311	0.227225	-0.0961795	0.0961795	0	-1.2583	-1.19615	-1.22722	0.0067149	ref|Os07t0585900-00|rapDB|Os07t0585900-00	AAGAGGGGTAGCTCCGGTGTCCATGAGTTGATCTCGCCGAGAAGTCATCCACATGGGAAG	Os07t0585900-00	Hypothetical conserved gene.	FP093392	chr07	23807453	23808545	+			62.5312	50.2598	26.0597	21.0557
GT_GT_Os_A_Specific_0028267	Os10t0482200-00	Os10t0482200-00; Os10t0482200-00; Next best Hit: Os07t0222200-01(alignment length 30bp with 93.33%identity)	0.0257506	-0.0257511	2.38419e-07	-2.54731	-1.53405	-2.04068	0.0565989	-0.106102	0.106102	2.38419e-07	-1.51028	-0.88939	-1.19983	0.0673048	ref|Os10t0482200-00|rapDB|Os10t0482200-00	AAGATCGCGTCGGTGTTGTCGAGGTACTGCATGTTCCTGGTGGCGCAGATCCCGGAGCTG	Os10t0482200-00			chr10	18203248	18205758	-			57.6334	46.9647	20.3086	24.1701
GT_GT_Os_A_Specific_0028303	Os10t0489400-00	Putative ripening-related protein 7.	0.231247	-0.231247	0	-1.44807	-1.37075	-1.40941	0.0265746	0.0521212	-0.0521212	0	-1.56158	-1.21894	-1.39026	0.016189	ref|Os10t0489400-00|rapDB|Os10t0489400-00	AAGATCGTCGCGGTTGTTGTCGCTGTCCTCCTTGCCATCCTTGAGATGCCGTCGTGTGCC										215.009	140.7	65.5222	64.3024
GT_GT_Os_A_Specific_0031674	Os12t0559801-00	Os12t0559801-00; Os12t0559801-00; Next best Hit: Os01t0825600-00(alignment length 16bp with 100.00%identity)	-0.214847	0.214847	0	-0.909991	-1.29733	-1.10366	0.0623348	0.254707	-0.254707	0	-1.25521	-1.8613	-1.55826	0.0588948	ref|Os12t0559801-00|rapDB|Os12t0559801-00	AAGCGCACCGCCACAGTGGCCGTCACCGTGGTTATGCCCTGTACCTGCATGGTCTGTTCT	Os12t0559801-00			chr12	22919884	22920195	-			62.0097	30.6428	20.3064	10.3247
GT_GT_Os_A_Specific_0031996	Os08t0136201-00	Os08t0136201-00; Os08t0136201-00; Next best Hit: Os01t0919800-01(alignment length 25bp with 96.00%identity)	0.111981	-0.111981	2.38419e-07	-0.905887	-1.25635	-1.08112	0.0350656	-0.103225	0.103226	2.38419e-07	-1.98581	-1.5124	-1.7491	0.0211087	ref|Os08t0136201-00|rapDB|Os08t0136201-00	AAGCTAACTGCCACACAAAAATAATGCTAACAGTTGTCCAGCTCTCTGTCTTCCAGGCCA										35.2446	28.6061	8.91422	9.57824
GT_GT_Os_A_Specific_0032418	Os10t0527200-00	Os10t0527200-00; Os10t0527200-00; Next best Hit: Os03t0657200-00(alignment length 20bp with 95.00%identity)	0.247664	-0.247664	0	-3.31269	-0.80344	-2.05806	0.248825	-0.0424962	0.0424962	0	-1.36222	-1.03571	-1.19896	0.019228	ref|Os10t0527200-00|rapDB|Os10t0527200-00	AAGCTCCTGTTGTCGTCGTCGAATGGGATGGTGAGCTTAGGGCGGATTTGGCTCGGACAT	Os10t0527200-00			chr10	20485711	20486082	-			42.8413	31.9644	16.0063	15.5337
GT_GT_Os_A_Specific_0035288	Os06t0175100-00	Os06t0175100-00; Os06t0175100-00; Next best Hit: Os02t0816100-01(alignment length 14bp with 100.00%identity)	0.0649204	-0.06492	-2.38419e-07	-0.842319	-2.1942	-1.51826	0.154868	-0.122678	0.122678	-2.38419e-07	-1.57891	-1.96336	-1.77114	0.0161759	ref|Os06t0175100-00|rapDB|Os06t0175100-00	AAGGCAAAGGCGGGTATTTCTCCAGCCTTAGTGCCCGTGCTGCAACCAAAAGACCTATAG										21.1991	17.6764	7.20529	4.27182
GT_GT_Os_A_Specific_0035807	Os02t0110300-00	Os02t0110300-00; Os02t0110300-00; Next best Hit: Os06t0626532-00(alignment length 19bp with 100.00%identity)	0.596878	-0.596878	0	-3.02225	-2.55344	-2.78784	0.0490484	-0.398611	0.398611	0	-2.7111	-2.51198	-2.61154	0.023868	ref|Os02t0110300-00|rapDB|Os02t0110300-00	AAGGCGATCGAGTTGGTGTTGAAGCGGTTGGATGAGGGAGGAGAAGCGAGCGAAGGTTGG	Os02t0110300-00	Conserved hypothetical protein.		chr02	558906	559965	+			25.6537	31.3586	4.81644	4.27918
GT_GT_Os_A_Specific_0035864	Os06t0263050-00	Os06t0263050-00; Os06t0263050-00; Next best Hit: Os05t0539100-00(alignment length 17bp with 100.00%identity)	0.228098	-0.228098	-2.38419e-07	-1.96274	-1.19922	-1.58098	0.0708216	-0.199788	0.199788	-2.38419e-07	-1.3293	-1.24987	-1.28959	0.0240533	ref|Os06t0263050-00|rapDB|Os06t0263050-00	AAGGCGCTAAGTGTGTGGATGGATCCGCGTCTCGCTACCTCGTGGAGGCTGCATCCGACA	Os06t0263050-00			chr06	8628043	8628338	-			21.5595	20.0052	9.19026	7.51503
GT_GT_Os_A_Specific_0036300	Os01t0714175-00	Os01t0714175-00; Os01t0714175-00; Next best Hit: Os07t0604600-01(alignment length 15bp with 100.00%identity)	0.0925989	-0.0925994	-2.38419e-07	-1.76533	-1.19884	-1.48208	0.0381304	-0.00733948	0.007339	-2.38419e-07	-1.70366	-1.30022	-1.50194	0.0175863	ref|Os01t0714175-00|rapDB|Os01t0714175-00	AAGGGAATGTATCAATCGCATGAACAAGAACAACCCATGTCATCTTCTGCCCCTTCCCAA	Os01t0714175-00			chr01	29683227	29684122	-			31.7424	22.5568	9.13488	9.35064
GT_GT_Os_A_Specific_0037283	Os10t0122300-00	Os10t0122300-00; Os10t0122300-00; Next best Hit: Os10t0122500-00(alignment length 56bp with 83.93%identity)	0.355504	-0.355504	2.38419e-07	-1.45412	-1.88745	-1.67079	0.0568475	-0.118179	0.118179	2.38419e-07	-1.72709	-0.864571	-1.29583	0.101304	ref|Os10t0122300-00|rapDB|Os10t0122300-00	AAGGTCATCTTCTCACCCTTGGACAGGCCTCTCGCCATCGTACCGATCGTAGTGTTGCAG	Os10t0122300-00	Transferase domain containing protein.		chr10	1431142	1432407	+	Molecular Function: transferase activity, transferring acyl groups other than amino-acyl groups (GO:0016747)	Transferase (IPR003480), Chloramphenicol acetyltransferase-like domain (IPR023213)	28.8856	23.9359	8.83193	12.4278
GT_GT_Os_A_Specific_0039235	Os02t0825650-01	Hypothetical conserved gene.	0.625563	-0.625563	0	-1.196	-0.862417	-1.02921	0.252855	0.755359	-0.755359	0	-1.21946	-0.819829	-1.01964	0.321842	ref|Os02t0825650-01|rapDB|Os02t0825650-01|gb|AK242370	AAGTCCGGTTTCGCATTCATCGTCTACCCCATGCCCTCCGTTGGGTATTTCGACGATCCT	Os02t0825650-01	Hypothetical conserved gene.	AK242370	chr02	35460664	35477612	-			74.1573	18.3063	17.5946	17.9628
GT_GT_Os_A_Specific_0039464	Os09t0462850-00	Hypothetical gene.	0.548911	-0.548911	2.38419e-07	-1.48344	-0.862106	-1.17277	0.204059	-0.878936	0.878936	2.38419e-07	-1.16485	-1.42764	-1.29624	0.282059	ref|Os09t0462850-00|rapDB|Os09t0462850-00	AAGTCTCCATCCATTGATTCATTAGCAGACCTTCAAATCTCTCAGCTCCACCTCCAGAAA	Os09t0462850-00	Hypothetical gene.	CT835885	chr09	17504057	17504523	+			16.1369	38.3893	12.344	7.96234
GT_GT_Os_A_Specific_0040443	Os12t0551001-00	Os12t0551001-00; Os12t0551001-00; Next best Hit: Os12t0550900-00(alignment length 26bp with 100.00%identity)	-0.0926371	0.0926371	0	-1.16484	-1.18865	-1.17674	0.00624079	0.208863	-0.208863	0	-1.12671	-2.68292	-1.90482	0.141806	ref|Os12t0551001-00|rapDB|Os12t0551001-00	AAGTTCAAGATTTGGTCCAACTGGTTGATGCTATTGCCCCTGTAGATGCTGCCTTTACCT	Os12t0551001-00			chr12	22305098	22305484	+			83.682	44.0658	30.9235	8.13797
GT_GT_Os_A_Specific_0045842	Os01t0843100-00	Os01t0843100-00; Os01t0843100-00; Next best Hit: Os08t0554900-02(alignment length 14bp with 100.00%identity)	0.248066	-0.248067	0	-1.93367	-1.83676	-1.88521	0.0175048	-0.100846	0.100846	0	-2.13727	-1.97676	-2.05701	0.00390264	ref|Os01t0843100-00|rapDB|Os01t0843100-00	AATCGTATTCGAGCTCGCATAATCTTGATCTCAGTCCCGTTCCTTTTCCTCGTATGCTCT	Os01t0843100-00			chr01	36216795	36218318	-			62.3373	50.4291	14.1719	12.2586
GT_GT_Os_A_Specific_0046306	Os08t0372850-00	Os08t0372850-00; Os08t0372850-00; Next best Hit: Os08t0170200-00(alignment length 15bp with 100.00%identity)	0.124614	-0.124614	2.38419e-07	-1.93099	-1.32654	-1.62877	0.0380026	-0.135498	0.135498	2.38419e-07	-2.33879	-2.55823	-2.44851	0.00503208	ref|Os08t0372850-00|rapDB|Os08t0372850-00	AATCTGATGTTTCTCCTGCCATCGCTCAGGTTATTGTGCCTATGAATGCACTAAGGCCAT										19.8879	16.8805	4.0275	2.67715
GT_GT_Os_A_Specific_0047034	Os04t0429075-00	Os04t0429075-00; Os04t0429075-00; Next best Hit: Os08t0121900-01(alignment length 16bp with 100.00%identity)	0.392846	-0.392846	2.38419e-07	-1.54309	-1.3888	-1.46595	0.0671571	-0.0867953	0.0867958	2.38419e-07	-1.24865	-1.18716	-1.21791	0.00566763	ref|Os04t0429075-00|rapDB|Os04t0429075-00	AATGAATGGTGCTTGCGTTGGCGGCGAAGGGACGATGGATGCGCTGGTGGCACAATCTAT	Os04t0429075-00			chr04	21255614	21256074	-			49.4626	39.242	20.6171	16.6507
GT_GT_Os_A_Specific_0047850	Os05t0303400-00	Os05t0303400-00; Os05t0303400-00; Next best Hit: Os03t0350500-00(alignment length 17bp with 100.00%identity)	0.0175259	-0.0175259	0	-1.49765	-2.05155	-1.7746	0.0235914	-0.117082	0.117082	0	-1.46952	-2.22089	-1.84521	0.0425943	ref|Os05t0303400-00|rapDB|Os05t0303400-00	AATGCAAATATAGCTGCTGTTGTGATTTCTCCTGCTGGTAGGGGTTTCTCCTTTGCCCAT	Os05t0303400-00			chr05	13656346	13657002	-			69.9436	57.8704	25.5462	11.7446
GT_GT_Os_A_Specific_0049284	Os04t0420000-00	Os04t0420000-00; Os04t0420000-00; Next best Hit: Os07t0473800-00(alignment length 17bp with 100.00%identity)	0.632757	-0.632757	0	-1.62623	-1.04414	-1.33519	0.195276	-0.0120258	0.0120258	0	-1.49096	-1.10698	-1.29897	0.0212355	ref|Os04t0420000-00|rapDB|Os04t0420000-00	AATGGCGTTGGAGGTGATGCCCACGAGGGAGAGGGTGGTGGGGTGGGTAGGCGACATCGG										69.447	49.6721	23.2356	23.466
GT_GT_Os_A_Specific_0050281	Os11t0549625-00	Os11t0549625-00; Os11t0549625-00; Next best Hit: Os12t0635500-01(alignment length 17bp with 100.00%identity)	0.0423584	-0.0423579	0	-1.9743	-1.14057	-1.55743	0.0653648	0.204341	-0.204341	0	-1.14668	-2.90988	-2.02828	0.154285	ref|Os11t0549625-00|rapDB|Os11t0549625-00	AATGTGGCATTGTTCCTCATCTTCGCCGATGTGATATTCGCGTTGCTGGTGGCGACGGGG	Os11t0549625-00			chr11	20354360	20356822	-			37.1806	19.7019	13.5932	3.09914
GT_GT_Os_A_Specific_0051047	Os08t0554501-00	Hypothetical conserved gene.	0.594202	-0.594202	-2.38419e-07	-1.44315	-0.88507	-1.16411	0.218178	-0.126622	0.126622	-2.38419e-07	-1.25301	-1.26753	-1.26027	0.00997656	ref|Os08t0554501-00|rapDB|Os08t0554501-00	AATTATATTAAATGAGATACTTGCTTGGATTCCCGGGCTGATTCCTCTTCTTCTTGGGCG	Os08t0554501-00	Hypothetical protein.	BT086922	chr08	27738064	27738378	+			91.9716	77.1092	39.2901	30.1026
GT_GT_Os_A_Specific_0053734	Os04t0207300-00	Os04t0207300-00; Os04t0207300-00; Next best Hit: Os05t0493500-00(alignment length 17bp with 100.00%identity)	0.184677	-0.184677	0	-0.902758	-1.72614	-1.31445	0.100403	0.194002	-0.194002	0	-1.0071	-2.20125	-1.60418	0.125064	ref|Os04t0207300-00|rapDB|Os04t0207300-00	AATTTGTCCAGCTCAACCAGCTCGCCGTGGAGTTTGCAATCGTGGACCTCAACTCGTGGC	Os04t0207300-00			chr04	7206519	7207079	+			38.2079	20.5386	15.4985	5.24215
GT_GT_Os_A_Specific_0054921	Os07t0627200-00	Os07t0627200-00; Os07t0627200-00; Next best Hit: Os11t0586400-00(alignment length 15bp with 100.00%identity)	0.259671	-0.259671	0	-1.20197	-1.04539	-1.12368	0.0536143	0.034832	-0.034832	0	-1.59255	-1.37057	-1.48156	0.00610845	ref|Os07t0627200-00|rapDB|Os07t0627200-00	ACAAATGACTTCACTACCCCCGTCTTTTCGGTTCTTCCTCCGCATTCTTCTTGCGACGGT	Os07t0627200-00			chr07	25989495	25991097	+			72.4688	48.5734	21.8759	19.7461
GT_GT_Os_A_Specific_0056283	Os10t0364400-00	Os10t0364400-00; Os10t0364400-00; Next best Hit: Os07t0472500-01(alignment length 17bp with 100.00%identity)	0.426314	-0.426314	0	-1.23645	-1.12645	-1.18145	0.110802	-0.0408149	0.0408149	0	-2.06197	-1.63957	-1.85077	0.013241	ref|Os10t0364400-00|rapDB|Os10t0364400-00	ACAAGAATGTCATGGCAAATGTGCACTCCTCCTCGGTTGCTTCAGAGAATTGATCTGTCA	Os10t0364400-00			chr10	11372185	11372673	+			60.5322	45.0586	13.9079	14.4249
GT_GT_Os_A_Specific_0056759	Os09t0375200-00	Os09t0375200-00; Os09t0375200-00; Next best Hit: Os04t0477050-00(alignment length 18bp with 100.00%identity)	0.274658	-0.274658	-2.38419e-07	-2.28366	-1.05421	-1.66894	0.131421	-0.0971036	0.0971031	-2.38419e-07	-1.06768	-1.54122	-1.30445	0.0363981	ref|Os09t0375200-00|rapDB|Os09t0375200-00	ACAAGCTATGGCGTGCCCAACGCGGCTCCTTGCTCGGTTTCTTTGCCAAAAATCGCTGAG										40.544	32.6293	19.2956	10.7548
GT_GT_Os_A_Specific_0059401	Os07t0162200-00	Os07t0162200-00; Os07t0162200-00; Next best Hit: Os02t0735800-01(alignment length 16bp with 100.00%identity)	0.511664	-0.511665	2.38419e-07	-0.967628	-1.44171	-1.20467	0.166155	-0.0515599	0.0515604	2.38419e-07	-1.84025	-0.913747	-1.377	0.0980229	ref|Os07t0162200-00|rapDB|Os07t0162200-00	ACACCTGGACGCGGAGGCAGACAGGGAGAGCCGCTCGGTGGTTGCGTCGCCGCCTCCGTC	Os07t0162200-00	Protein of unknown function DUF593 domain containing protein.	tplb0058k18	chr07	3321133	3322023	-		Protein of unknown function DUF593 (IPR007656)	33.692	25.4558	9.09458	13.3777
GT_GT_Os_A_Specific_0062391	Os07t0453200-00	Similar to OSIGBa0102B11.4 protein.	-0.0458121	0.0458121	0	-2.22114	-1.00722	-1.61418	0.11763	0.15461	-0.15461	0	-1.93746	-1.60833	-1.7729	0.015837	ref|Os07t0453200-00|rapDB|Os07t0453200-00	ACAGTTTGAGGTATTTGTAATCCCCTATGCTCGTGTCATGCCCTATGCTTCTGTACTTCA										33.8565	19.221	7.40577	7.20017
GT_GT_Os_A_Specific_0062992	Os02t0304500-00	Similar to predicted protein.	0.310368	-0.310368	2.38419e-07	-1.29706	-1.08933	-1.19319	0.0676873	-0.264606	0.264607	2.38419e-07	-1.02061	-2.53975	-1.78018	0.157341	ref|Os02t0304500-00|rapDB|Os02t0304500-00	ACATCAAGGGCTCCAACCTCCTCATCGACCGCCATGGCGTCCTCAAGATCGGCGACTTCG	Os02t0304500-00	Similar to transposon protein.	AK365916	chr02	11866004	11869802	-	Biological Process: protein phosphorylation (GO:0006468), Molecular Function: protein kinase activity (GO:0004672), Molecular Function: protein serine/threonine kinase activity (GO:0004674), Molecular Function: protein tyrosine kinase activity (GO:0004713), Molecular Function: ATP binding (GO:0005524), Molecular Function: transferase activity, transferring phosphorus-containing groups (GO:0016772)	Protein kinase, catalytic domain (IPR000719), Serine/threonine-protein kinase, catalytic domain (IPR002290), Serine/threonine-protein kinase, active site (IPR008271), Protein kinase-like domain (IPR011009), Protein kinase, ATP binding site (IPR017441), Serine/threonine-protein kinase-like domain (IPR017442), Tyrosine-protein kinase, catalytic domain (IPR020635)	19.455	19.7496	10.7438	2.90098
GT_GT_Os_A_Specific_0063340	Os06t0100701-00	Os06t0100701-00; Os06t0100701-00; Next best Hit: Os11t0159500-01(alignment length 16bp with 100.00%identity)	0.424517	-0.424517	0	-1.85896	-1.80434	-1.83165	0.0499332	-0.0687263	0.0687263	0	-2.15635	-2.1579	-2.15713	0.00101365	ref|Os06t0100701-00|rapDB|Os06t0100701-00	ACATCCCTATGCCTTCTTCCTTCGTGGCCTGCTCCGTATCACTTGACGAGGACCTAGCTA										126.501	97.8787	27.7562	21.4579
GT_GT_Os_A_Specific_0064791	Os11t0254701-00	Os11t0254701-00; Os11t0254701-00; Next best Hit: Os07t0258000-01(alignment length 15bp with 100.00%identity)	0.0704823	-0.0704823	-2.38419e-07	-3.41273	-2.27127	-2.842	0.0385894	-0.226657	0.226657	-2.38419e-07	-1.80549	-2.09487	-1.95018	0.0184871	ref|Os11t0254701-00|rapDB|Os11t0254701-00	ACATGTCTTCGTCGTTGCATTGTCATCGTCGTTCTTCATCAAGTCTTCGTCAAGCAGCAA										41.2133	39.6932	12.8667	8.14795
GT_GT_Os_A_Specific_0064976	Os11t0474544-00	Os11t0474544-00; Os11t0474544-00; Next best Hit: Os03t0307700-00(alignment length 16bp with 100.00%identity)	0.465315	-0.465315	-2.38419e-07	-1.241	-1.33798	-1.28949	0.110278	-0.142064	0.142063	-2.38419e-07	-0.929892	-1.1483	-1.0391	0.0284732	ref|Os11t0474544-00|rapDB|Os11t0474544-00	ACATTACTGATATCTTCGCCCTCCGCTTGGGGAGAGGGGACCTGATCTGCATAGAGAGAG										26.732	22.8971	14.4403	9.60553
GT_GT_Os_A_Specific_0065425	Os09t0482620-00	Similar to Sodium/hydrogen exchanger 6	0.0867338	-0.0867338	0	-1.34865	-2.7252	-2.03692	0.099055	0.131805	-0.131805	0	-2.24802	-1.71615	-1.98209	0.0216962	ref|Os09t0482620-00|rapDB|Os09t0482620-00	ACATTGTCTATAAGTTGCCTCTGGTTGAGTGCATGATGTTTGGTGCTCTGGTGTCAGCAA	Os09t0482620-00	Similar to Sodium/hydrogen exchanger 6.	BT069314	chr09	18543577	18549110	-	Biological Process: cation transport (GO:0006812), Biological Process: sodium ion transport (GO:0006814), Biological Process: regulation of pH (GO:0006885), Biological Process: transmembrane transport (GO:0055085), Cellular Component: integral to membrane (GO:0016021), Molecular Function: solute:hydrogen antiporter activity (GO:0015299), Molecular Function: sodium:hydrogen antiporter activity (GO…	Na+/H+ exchanger (IPR004709), Cation/H+ exchanger (IPR006153), Cation/H+ exchanger, CPA1 family (IPR018422)	150.537	88.2075	26.9742	30.1822
GT_GT_Os_A_Specific_0069203	Os10t0496000-01	Zinc finger, Dof-type family protein.	-0.643117	0.643117	0	-1.80611	-1.14356	-1.47484	0.178338	0.630583	-0.630583	0	-1.95242	-0.837986	-1.3952	0.239176	ref|Os10t0496000-01|rapDB|Os10t0496000-01|gb|AK109091	ACCCGCCGCTGCCGAGGCCGCCGCCGAGGCAGTGCCCGCGGTGCGGCTCGGCGAACACCA										76.0047	22.3054	11.83	19.8224
GT_GT_Os_A_Specific_0078526	Os11t0620200-00	Os11t0620200-00; Os11t0620200-00; Next best Hit: Os01t0738600-01(alignment length 17bp with 100.00%identity)	0.214392	-0.214392	0	-1.51656	-2.06063	-1.78859	0.0355145	-0.0533633	0.0533633	0	-1.3742	-2.25874	-1.81647	0.0552103	ref|Os11t0620200-00|rapDB|Os11t0620200-00	ACGGCAGATACATCTGAAGCCCCAAGACCAGGTGCCTCTTTGTTGTCTGTGGTCTCCCTG	Os11t0620200-00			chr11	24178763	24179128	+			110.404	83.6238	41.217	17.2781
GT_GT_Os_A_Specific_0081134	Os03t0739000-00	Os03t0739000-00; Os03t0739000-00; Next best Hit: Os05t0418600-00(alignment length 21bp with 100.00%identity)	0.393707	-0.393707	2.38419e-07	-1.91982	-2.16553	-2.04268	0.0384318	0.260625	-0.260624	2.38419e-07	-2.09584	-1.04355	-1.5697	0.11606	ref|Os03t0739000-00|rapDB|Os03t0739000-00	ACGTGGTCGGAAATCTCTCGGTTTTTCTTCTTCTCTCCTCAGCAGACGGCTTGACGCCCT	Os03t0739000-00			chr03	30332186	30332587	+			41.1131	20.1505	7.48717	12.0166
GT_GT_Os_A_Specific_0088966	Os11t0185500-00	Os11t0185500-00; Os11t0185500-00; Next best Hit: Os12t0464300-01(alignment length 17bp with 100.00%identity)	0.53477	-0.53477	0	-1.30757	-1.27502	-1.29129	0.137204	-0.0471487	0.0471487	0	-0.846846	-1.71715	-1.282	0.0994769	ref|Os11t0185500-00|rapDB|Os11t0185500-00	ACTTGGGTTACAACCCTGGCTCTGCTTGCTGGACCAGTAAGGACATCAAGCTCTACTGCT										18.0131	13.5267	9.65073	4.0857
GT_GT_Os_A_Specific_0090619	Os01t0592800-00	Os01t0592800-00; Os01t0592800-00; Next best Hit: Os08t0493800-01(alignment length 16bp with 100.00%identity)	0.41403	-0.41403	0	-2.46463	-1.9428	-2.20372	0.0459444	-0.170593	0.170593	0	-2.24635	-1.82615	-2.03625	0.01721	ref|Os01t0592800-00|rapDB|Os01t0592800-00	AGAAAGCCAAGCTGCGAAAATCCATACAGCTCTTCCTCTCAAGAAACCTCAAGAAGATCC	Os01t0592800-00			chr01	23173640	23174380	+			21.3583	19.0323	4.72504	4.89318
GT_GT_Os_A_Specific_0092889	Os10t0534801-01	Hypothetical gene	0.476485	-0.476485	0	-1.22259	-1.1765	-1.19955	0.128392	-0.536874	0.536874	0	-2.10639	-1.86299	-1.98469	0.0690597	ref|Os10t0534801-01|rapDB|Os10t0534801-01|gb|AK119966	AGAAGATGAGGTTCTGGATGTGGCTCTCCGACGGCGACCCGATGTAGTACGGCTGCCGGT	Os10t0534801-01	Hypothetical gene.	AK119966	chr10	20797164	20799404	+			45.7611	67.7555	14.379	13.1732
GT_GT_Os_A_Specific_0099531	Os02t0661900-01	Similar to OSIGBa0143N19.13 protein.	0.340733	-0.340733	0	-1.45094	-1.91582	-1.68338	0.0551191	0.146035	-0.146035	0	-1.73982	-1.53456	-1.63719	0.011678	ref|Os02t0661900-01|rapDB|Os02t0661900-01|gb|AK068742	AGAGGGTCTTGCGGAATCACAAGTTCGTCTTGCTTCCTCTGCTGCTGTACATTGCCCAAC	Os02t0661900-01	Similar to OSIGBa0143N19.13 protein.	AK068742	chr02	26799675	26802249	+	Molecular Function: structural molecule activity (GO:0005198)	Major sperm protein (IPR000535), PapD-like (IPR008962)	233.742	134.287	58.9852	52.6289
GT_GT_Os_A_Specific_0103479	Os10t0117533-00	Hypothetical conserved gene.	0.323316	-0.323315	2.38419e-07	-1.51448	-1.37055	-1.44252	0.04889	-0.0590706	0.0590711	2.38419e-07	-2.0803	-2.14361	-2.11196	0.00100546	ref|Os10t0117533-00|rapDB|Os10t0117533-00	AGATGTTGCTTCCACCGGACTTCGCCTCGTCGGAGTTGGCACTGCCAGACGCAGAGATGG	Os10t0117533-00			chr10	1116685	1117182	-			26.3799	20.1399	6.06076	4.48913
GT_GT_Os_A_Specific_0104052	Os02t0250400-01	Similar to Esterase.	0.0126202	-0.0126202	0	-1.32926	-1.66337	-1.49632	0.0123045	-0.105156	0.105156	0	-2.2668	-2.21384	-2.24032	0.00233469	ref|Os02t0250400-01|rapDB|Os02t0250400-01|gb|AK070671	AGATTGGATTTCGATGTCTGCCTGCTTTGTGTTGCTGATGGTTTGGTTTTTTGGTTTGGA	Os02t0250400-01	Similar to Esterase.	AK070671	chr02	8501519	8504975	+			245.977	200.181	51.2719	41.1638
GT_GT_Os_A_Specific_0105356	Os05t0431800-00	Os05t0431800-00; Os05t0431800-00; Next best Hit: Os04t0365100-01(alignment length 15bp with 100.00%identity)	0.132634	-0.132634	0	-2.32471	-2.92479	-2.62475	0.015264	-0.220393	0.220393	0	-1.25874	-1.94662	-1.60268	0.0592494	ref|Os05t0431800-00|rapDB|Os05t0431800-00	AGCAATAGAGGATGATGCTACAGGACTAGAGGTCGGCCTTGGTGCTATCGTAGCCACCCG	Os05t0431800-00			chr05	21186679	21187293	+			28.5506	27.2598	12.9642	6.22828
GT_GT_Os_A_Specific_0112637	Os04t0487700-00	Os04t0487700-00; Os04t0487700-00; Next best Hit: Os02t0657000-01(alignment length 17bp with 100.00%identity)	0.142025	-0.142025	0	-1.63064	-2.15892	-1.89478	0.0241478	-0.776345	0.776345	0	-5.46031	-3.56931	-4.51481	0.0662166	ref|Os04t0487700-00|rapDB|Os04t0487700-00	AGCTCCGCCGACACCTCGAGTTTGGAGGAGCCACTTCTGCGGCCATCTGCGTCGCCATGA	Os04t0487700-00			chr04	24363537	24364130	-			88.6105	182.856	3.21496	9.22823
GT_GT_Os_A_Specific_0114697	Os01t0183666-00	Os01t0183666-00; Os01t0183666-00; Next best Hit: Os03t0293600-01(alignment length 17bp with 100.00%identity)	0.192614	-0.192614	0	-2.98702	-1.79075	-2.38889	0.06275	0.0606089	-0.0606089	0	-2.80238	-2.80553	-2.80396	0.000467216	ref|Os01t0183666-00|rapDB|Os01t0183666-00	AGCTTGACGGAGAGGGAGAGGAGCTTATCGGTGTCCAGCCAAAGGAGGAAGACCGCCGGT	Os01t0183666-00			chr01	4427232	4427552	+			26.7668	17.3111	3.43127	2.64973
GT_GT_Os_A_Specific_0128542	Os02t0534100-00	Os02t0534100-00; Os02t0534100-00; Next best Hit: Os08t0463301-00(alignment length 16bp with 100.00%identity)	0.200463	-0.200463	-2.38419e-07	-1.52841	-1.65679	-1.5926	0.0170234	0.533172	-0.533173	-2.38419e-07	-1.20364	-1.74223	-1.47293	0.132535	ref|Os02t0534100-00|rapDB|Os02t0534100-00	AGTCAGGTACGGACGCGGAAGGCTAGTGTCTCCTTGTCGGTGTCCTCGTCGAAGTATATC										120.19	40.3725	33.6312	17.9186
GT_GT_Os_A_Specific_0130973	Os09t0367350-00	Os09t0367350-00; Os09t0367350-00; Next best Hit: Os09t0451000-01(alignment length 18bp with 100.00%identity)	0.239778	-0.239778	0	-2.31883	-1.50752	-1.91317	0.055649	0.00268507	-0.00268507	0	-2.12913	-2.64931	-2.38922	0.0116448	ref|Os09t0367350-00|rapDB|Os09t0367350-00	AGTGGATTCTTCCACCAGCTGGAGGTGATCATCATCATCCTTTGCTTCTTCCCTACTTTT	Os09t0367350-00			chr09	12093474	12093910	-			21.866	15.324	4.65301	2.51096
GT_GT_Os_A_Specific_0142713	Os01t0235200-01	Hypothetical conserved gene	0.00393939	-0.00393939	0	-1.73912	-1.3147	-1.52691	0.0187795	0.116409	-0.116409	0	-1.14902	-0.969873	-1.05945	0.0186842	ref|Os01t0235200-01|rapDB|Os01t0235200-01|gb|AK103537	ATATTCGAGTTCAACAGTAAGGTTGTGTGTGTGTGCGCCTCCGGTGACGGTGATGCCGCC	Os01t0235200-01	Conserved hypothetical protein.	AK103537	chr01	7460616	7465533	-			229.947	137.645	89.2073	78.1669
GT_GT_Os_A_Specific_0148022	Os02t0166501-00	Hypothetical conserved gene	0.0242529	-0.0242529	-2.38419e-07	-0.826142	-2.23835	-1.53225	0.162359	0.04598	-0.0459805	-2.38419e-07	-1.55039	-2.30071	-1.92555	0.0364376	ref|Os02t0166501-00|rapDB|Os02t0166501-00	ATCATGGGTTTCTACCACGCCATGTGGCTGCTGGGATGCGCCATCTTCTTCGCATTCCTG	Os02t0166501-00	Hypothetical conserved gene.	CT835482	chr02	3572264	3573102	+			18.0354	11.9031	5.56258	2.55917
GT_GT_Os_A_Specific_0152551	Os11t0609300-00	Os11t0609300-00; Os11t0609300-00; Next best Hit: Os01t0226700-01(alignment length 16bp with 100.00%identity)	0.424228	-0.424228	2.38419e-07	-1.08276	-2.03181	-1.55728	0.13423	-0.130235	0.130235	2.38419e-07	-1.3142	-1.34486	-1.32953	0.0095886	ref|Os11t0609300-00|rapDB|Os11t0609300-00	ATCGCCTCCTCATGGGCCACCCGCCATGCGCGGCCGCATCCATTGGTGTCGGCGGCGGAA	Os11t0609300-00			chr11	23532636	23533067	-			51.1347	43.0867	20.99	15.9029
GT_GT_Os_A_Specific_0153077	Os07t0526500-00	Os07t0526500-00; Os07t0526500-00; Next best Hit: Os01t0828900-00(alignment length 17bp with 100.00%identity)	0.512285	-0.512285	0	-1.74777	-2.46501	-2.10639	0.0779669	0.0775857	-0.0775857	0	-2.27838	-2.58477	-2.43157	0.0049504	ref|Os07t0526500-00|rapDB|Os07t0526500-00	ATCGGCGTTGGCGGTGCAGCTGCTATGAGAATACGACGTCGAGGTTGATCTCAATGCTGG										24.2231	15.3016	4.41285	2.76172
GT_GT_Os_A_Specific_0162615	Os07t0603250-00	Hypothetical genes	0.388195	-0.388195	0	-1.19513	-0.970216	-1.08267	0.115666	0.144656	-0.144656	0	-1.16685	-1.54974	-1.3583	0.0298184	ref|Os07t0603250-00|rapDB|Os07t0603250-00	ATGATGCCGCTCGCTATGCAGCCTCTCCCCACTGCTCCACTTCACCACCACCATGGTCAG										133.25	76.6999	50.069	29.7168
GT_GT_Os_A_Specific_0169820	Os12t0205900-00	Os12t0205900-00; Os12t0205900-00; Next best Hit: Os01t0939200-01(alignment length 16bp with 100.00%identity)	0.701203	-0.701203	-2.38419e-07	-1.49357	-0.837904	-1.16574	0.271024	-0.0410752	0.0410748	-2.38419e-07	-1.66089	-1.26889	-1.46489	0.0181809	ref|Os12t0205900-00|rapDB|Os12t0205900-00	ATGGCTCCACGCAACCAGTTTTGCTGCTGCCTTTTGCAATCATTCTATACCTTGCCAAAT										37.1801	27.6858	11.2824	11.4578
GT_GT_Os_A_Specific_0170848	Os11t0270201-00	Os11t0270201-00; Os11t0270201-00; Next best Hit: Os11t0538700-00(alignment length 16bp with 100.00%identity)	0.212975	-0.212975	2.38419e-07	-2.34539	-1.29615	-1.82077	0.0846087	0.275602	-0.275601	2.38419e-07	-1.33798	-1.47054	-1.40426	0.0384134	ref|Os11t0270201-00|rapDB|Os11t0270201-00	ATGGGTTTTTGCCAGTTATCAACCAAGAACGGCGTCTTCTTCCTGACTCTTGGCGGCCAT	Os11t0270201-00	Conserved hypothetical protein.	FP095600	chr11	9417345	9418117	-			27.5755	13.2377	8.40407	5.93306
GT_GT_Os_A_Specific_0172981	Os11t0236932-01	Hypothetical conserved gene	-1.01786	1.01786	-2.38419e-07	-4.43293	-1.88147	-3.1572	0.192713	-0.267683	0.267683	-2.38419e-07	-2.24873	-0.82033	-1.53453	0.18189	ref|Os11t0236932-01|rapDB|Os11t0236932-01|gb|AK289236	ATGTCCATCGTTCATCTTCGTCTTCCTGCAGCAAGCGGCGTCAAGCTGCTGCTGCTCGCC	Os11t0236932-01	Hypothetical conserved gene.	AK289236	chr11	7327021	7327544	-			27.348	27.8808	6.46066	13.4574
GT_GT_Os_A_Specific_0173020	Os07t0560901-00	Os07t0560901-00; Os07t0560901-00; Next best Hit: Os03t0415700-00(alignment length 18bp with 100.00%identity)	0.562368	-0.562368	0	-1.45671	-1.60895	-1.53283	0.114085	0.162297	-0.162297	0	-1.74448	-1.0389	-1.39169	0.0698072	ref|Os07t0560901-00|rapDB|Os07t0560901-00	ATGTCCCGCTAGCCGTCGTGGTGGAGGAGGAGAACCAGAACCCCTCCCAATGATTATTCT										53.6001	30.1073	13.3313	16.8255
GT_GT_Os_A_Specific_0173296	Os06t0609301-00	Os06t0609301-00; Os06t0609301-00; Next best Hit: Os10t0580400-01(alignment length 23bp with 95.65%identity)	0.542799	-0.542799	0	-1.59468	-0.994327	-1.2945	0.172163	-0.00755882	0.00755882	0	-1.56561	-1.4885	-1.52705	0.000661382	ref|Os06t0609301-00|rapDB|Os06t0609301-00	ATGTCGGCTCGATCCATGTCCACGCGCCTCGAACTCCTCGTCGTCTTCGTCTTCATCGTT	Os06t0609301-00			chr06	24258627	24258860	+			104.698	74.4231	33.1607	27.0727
GT_GT_Os_A_Specific_0187749	Os11t0694700-00	Os11t0694700-00; Os11t0694700-00; Next best Hit: Os08t0414550-00(alignment length 15bp with 100.00%identity)	0.11437	-0.11437	0	-1.20133	-1.0498	-1.12557	0.0145331	0.00316262	-0.00316262	0	-2.30741	-2.68237	-2.49489	0.00560103	ref|Os11t0694700-00|rapDB|Os11t0694700-00	ATTTTCGTTGCGGCGTTGTTGATCGCTTCGTCCAGTACTGTGCCTTGTGCTTCCTCTCCA										151.26	105.934	28.4365	16.9705
GT_GT_Os_A_Specific_0203442	Os01t0830900-00	Hypothetical conserved gene.	0.614486	-0.614486	-2.38419e-07	-0.972021	-1.71583	-1.34393	0.202239	-0.228679	0.228679	-2.38419e-07	-1.54641	-0.839837	-1.19312	0.105151	ref|Os01t0830900-00|rapDB|Os01t0830900-00	CACCCGGAGTGCGTGGACGCGTGGCTCCGCTCGCGGCCGAGCTGCCCTCTGTGCAGGAGC	Os01t0830900-00	Hypothetical conserved gene.	AK336099	chr01	35547688	35548473	-	Molecular Function: protein binding (GO:0005515), Molecular Function: zinc ion binding (GO:0008270)	Zinc finger, RING-type (IPR001841), Zinc finger, RING/FYVE/PHD-type (IPR013083), Zinc finger, RING-H2-type (IPR024766)	79.1692	76.4633	29.6201	37.4092
GT_GT_Os_A_Specific_0234066	Os11t0630400-00	Os11t0630400-00; Os11t0630400-00; Next best Hit: Os11t0630500-00(alignment length 24bp with 95.83%identity)	0.197671	-0.19767	0	-1.2435	-1.34494	-1.29422	0.0239731	-0.377393	0.377393	0	-1.26382	-1.95152	-1.60767	0.0877751	ref|Os11t0630400-00|rapDB|Os11t0630400-00	CCATGGCGACGGCTGGGGCTTTCAGAGCATCATCAGCAGGGAAGAATTGGAGCGATCGGA										19.726	23.4137	9.95183	4.78167
GT_GT_Os_A_Specific_0239769	Os01t0193700-00	Os01t0193700-00; Os01t0193700-00; Next best Hit: Os12t0466800-01(alignment length 17bp with 100.00%identity)	0.91628	-0.91628	2.38419e-07	-1.38983	-1.35899	-1.37441	0.272445	0.405795	-0.405795	2.38419e-07	-1.75442	-1.34993	-1.55218	0.0757571	ref|Os01t0193700-00|rapDB|Os01t0193700-00	CCCTTTGCTTCTTCCCCGTGACGGTTGGTTGGTCTGCAATGGCGTTGTCGTAGCGATTCT	Os01t0193700-00	Hypothetical protein.	tplb0022j08	chr01	5022112	5025748	+			81.6024	32.7045	17.0262	17.4411
GT_GT_Os_A_Specific_0251254	Os10t0529933-00	Hypothetical gene	0.689225	-0.689225	0	-1.32006	-1.26018	-1.29012	0.202392	0.16759	-0.16759	0	-1.50837	-0.989718	-1.24904	0.0560227	ref|Os10t0529933-00|rapDB|Os10t0529933-00	CCTCGTCCGTCTTTCCCCTGTACGCTGATCGATCATGCAAACCTTGTCGTCGATGTAGGC										44.9106	25.0419	13.1081	14.5333
GT_GT_Os_A_Specific_0253509	Os01t0539400-01	Conserved hypothetical protein	0.300642	-0.300642	0	-9.21805	-8.07476	-8.6464	0.0055337	0.0772815	-0.0772815	0	-7.84477	-7.82813	-7.83645	9.83681e-05	ref|Os01t0539400-01|rapDB|Os01t0539400-01|gb|AK059524	CCTGTGTGCACGCGTGCAAGTCATCTCTGAAATCACGCTTGCAGCAGCCATATCGATGCA	Os01t0539400-01	Hypothetical protein.	AK059524	chr01	19824231	19826595	+			774.601	489.517	2.97857	2.3319
GT_GT_Os_A_Specific_0268637	Os01t0234433-00	Hypothetical gene.	0.429212	-0.429212	0	-1.88117	-0.891857	-1.38651	0.16846	0.0532165	-0.0532165	0	-1.6116	-1.49753	-1.55456	0.0025085	ref|Os01t0234433-00|rapDB|Os01t0234433-00	CGCGGATCTTCCGGTGAGTCCCCGTGCCGTCCTTGGCGACGACCATGTCGGCCTCGATCT	Os01t0234433-00	Hypothetical protein.	EU943103	chr01	7430381	7431332	-			75.2632	49.1769	22.1375	18.5422
GT_GT_Os_A_Specific_0274096	Os10t0432001-00	Hypothetical gene	0.50149	-0.50149	0	-1.35392	-0.816682	-1.0853	0.196663	-0.221489	0.221489	0	-1.18833	-1.10958	-1.14895	0.036264	ref|Os10t0432001-00|rapDB|Os10t0432001-00	CGGCCTCGCCTTGGGGTTCCGGTTCAGGCAGTGGTACGCCAGCATCGCCGCCTTGTGCAC	Os10t0432001-00	Hypothetical gene.	EU943065	chr10	15402797	15403280	+			140.316	134.177	66.9524	54.7224
GT_GT_Os_A_Specific_0274351	Os04t0652700-01	Similar to Nuclease I	-0.238892	0.238892	0	-1.31037	-1.02864	-1.1695	0.0518949	-0.788758	0.788758	0	-2.44026	-1.25859	-1.84943	0.20138	ref|Os04t0652700-01|rapDB|Os04t0652700-01|gb|AK106059	CGGCGACTGCCAGTTCAACTACGCCCGGGATTGCCACAACACAAACGGTGAGAAGGACAT	Os04t0652700-01	Similar to Nuclease PA3.	AK106059	chr04	33253920	33256572	+	Biological Process: DNA catabolic process (GO:0006308), Molecular Function: nucleic acid binding (GO:0003676), Molecular Function: endonuclease activity (GO:0004519), Molecular Function: hydrolase activity, acting on ester bonds (GO:0016788)	S1/P1 nuclease (IPR003154), Phospholipase C/P1 nuclease, core (IPR008947)	284.741	597.789	84.5287	148.393
GT_GT_Os_A_Specific_0292811	Os12t0473700-00	Os12t0473700-00; Os12t0473700-00; Next best Hit: Os03t0156000-00(alignment length 16bp with 100.00%identity)	0.261882	-0.261882	0	-1.19833	-1.43119	-1.31476	0.0443784	-0.138128	0.138128	0	-1.85437	-1.81498	-1.83468	0.00573374	ref|Os12t0473700-00|rapDB|Os12t0473700-00	CTCCAACCTCCTCTGTGTCCCGGTTGGTGCGCAAGCTCGGCAAGGCTGGGCGTGCTGCGG	Os12t0473700-00			chr12	17063128	17063568	-			55.7966	47.5322	15.837	12.5957
GT_GT_Os_A_Specific_0339481	Os12t0550800-02	Hypothetical protein	0.227026	-0.227026	0	-1.43497	-1.74202	-1.5885	0.0285002	0.248376	-0.248376	0	-1.63627	-1.48176	-1.55901	0.0267262	ref|Os12t0550800-02|rapDB|Os12t0550800-02|gb|AK102550	GAGAAGAACATGCATGCATGCGTAGGAGATGTACATATGCGGGTGCTGTTGCTGCCGTAG	Os12t0550800-02	Conserved hypothetical protein.	AK102550	chr12	22292956	22294707	-			98.2794	48.9941	24.8218	21.3815
GT_GT_Os_A_Specific_0397664	Os11t0186700-00	Os11t0186700-00; Os11t0186700-00; Next best Hit: Os03t0126300-03(alignment length 17bp with 100.00%identity)	0.318964	-0.318964	-2.38419e-07	-1.10862	-0.917185	-1.0129	0.0932235	-0.066823	0.0668225	-2.38419e-07	-1.37639	-1.38895	-1.38267	0.002348	ref|Os11t0186700-00|rapDB|Os11t0186700-00	GCTGGGTTGTGCTGCAGCGTGCTGTGCGCATTGGTGATCTTCCTCTCCATTGCGATTATG	Os11t0186700-00			chr11	4409602	4410662	+			49.5428	38.2323	18.6409	14.3014
GT_GT_Os_A_Specific_0523127	Os01t0141450-00	Hypothetical gene.	0.395894	-0.395894	0	-1.25696	-1.54348	-1.40022	0.0797434	0.144395	-0.144395	0	-0.811539	-1.25419	-1.03286	0.0596631	ref|Os01t0141450-00|rapDB|Os01t0141450-00	TCGGCTTCGCGGCGACGATGGCCGACCTGAGCATGCCCCTCGGCTTGGCCTGCTCGGAGT	Os01t0141450-00	Hypothetical gene.	BT016886	chr01	2226816	2229461	+			58.7583	33.834	28.2494	16.0861
GT_GT_Os_A_Specific_0562957	Os09t0340100-00	Os09t0340100-00; Os09t0340100-00; Next best Hit: Os09t0566700-01(alignment length 25bp with 100.00%identity)	0.462512	-0.462511	2.38419e-07	-1.38658	-1.31965	-1.35312	0.100119	0.864941	-0.86494	2.38419e-07	-2.55727	-2.20421	-2.38074	0.114379	ref|Os09t0340100-00|rapDB|Os09t0340100-00	TGGACGGGATGTTTGTCGCCGTTCTTCTCTTGCTCCGCCGTAGGCTGGGATCCCTACCGT										153.721	32.599	13.3736	13.2198
GT_GT_Os_A_Specific_0597346	Os07t0148301-00	Os07t0148301-00; Os07t0148301-00; Next best Hit: Os04t0164701-01(alignment length 19bp with 100.00%identity)	0.367149	-0.367148	0	-2.12012	-1.74543	-1.93278	0.0425952	-0.618506	0.618506	0	-3.32283	-2.24939	-2.78611	0.0765982	ref|Os07t0148301-00|rapDB|Os07t0148301-00	TTCCGGCTCGACGACGGCGACGAGAGAGTGTGTGCGCGCCGAGATCGTCGGCTCTTCCCA										55.0999	91.3579	7.88448	12.8411
GT_Os01g0106400|mRNA|AK102701|CDS+3'UTR	Os01t0106400-01	Similar to Isoflavone reductase homolog IRL (EC 1.3.1.-).	1.15379	-1.15379	0	-2.9227	-2.15884	-2.54077	0.17172	-0.383013	0.383013	0	-0.910296	-1.7949	-1.3526	0.146958	rapdb|Os01t0106400-01|gb|AK102701|ta|TA41815_4530|ta|AU095414	TGCTCAGTTCAGCTCTTCTTCAGGGCTTGATTTGCATGTTAATGAATTTATTTGCTTAAA	Os01t0106400-01	Similar to Isoflavone reductase homolog IRL (EC 1.3.1.-).	AK102701, AK109339	chr01	327128	328450	-	Molecular Function: nucleotide binding (GO:0000166)	NmrA-like (IPR008030), NAD(P)-binding domain (IPR016040)	5410.43	6472.12	3501.13	1467.61
GT_Os01g0106400|mRNA|AK109339|CDS+3'UTR	Os01t0106400-01	Similar to Isoflavone reductase homolog IRL (EC 1.3.1.-).	1.21303	-1.21303	0	-2.89218	-2.00394	-2.44806	0.198557	-0.318283	0.318283	0	-0.926423	-1.76122	-1.34382	0.124673	rapdb|Os01t0106400-01|gb|AK102701|ta|TA41815_4530|ta|AU095414	TGCTCAGTTCAGCTCTTCTTCAGGGCTTGATTTGCATGTTAATGAATTTATTTGCTTAAA	Os01t0106400-01	Similar to Isoflavone reductase homolog IRL (EC 1.3.1.-).	AK102701, AK109339	chr01	327128	328450	-	Molecular Function: nucleotide binding (GO:0000166)	NmrA-like (IPR008030), NAD(P)-binding domain (IPR016040)	5727.52	6263.4	3504.31	1520.54
GT_Os01g0106400|mRNA|AY071920|CDS+3'UTR	Os01t0106400-01	Similar to Isoflavone reductase homolog IRL (EC 1.3.1.-).	1.2858	-1.2858	0	-2.73172	-2.05475	-2.39323	0.213673	-0.323692	0.323692	0	-0.933978	-1.69259	-1.31329	0.118981	rapdb|Os01t0106400-01|gb|AK102701|ta|TA41815_4530|ta|CR287685	TGGATCACTGTGCTCAGTTCAGCTCTTCTTCAGGGCTTGATTTGCATGTTAATGAATTTA	Os01t0106400-01	Similar to Isoflavone reductase homolog IRL (EC 1.3.1.-).	AK102701, AK109339	chr01	327128	328450	-	Molecular Function: nucleotide binding (GO:0000166)	NmrA-like (IPR008030), NAD(P)-binding domain (IPR016040)	7504.35	8268.25	4584.62	2097.16
GT_Os01g0136000|COMBINER_EST|CI053053|0	NM_001048488	Oryza sativa Japonica Group Os01g0136000 (Os01g0136000) mRNA, complete cds [NM_001048488]	0.00575495	-0.00575542	0	-3.58262	-2.39479	-2.98871	0.0372976	-0.714207	0.714207	0	-2.36046	-1.34897	-1.85472	0.16819	gb|NM_001048488|ta|TA36147_4530|ta|CI173585|tc|TC526505	TCCCATGGCGTCTGAATGAATGAGTAAATAAAGTGTCCGGCCGATTTGCACAAGTGTCAT										94.0112	177.989	28.01	43.7015
GT_Os01g0188900|mRNA|AK066235|CDS+3'UTR	Os01t0188900-01	Similar to Ankyrin-like protein-like protein.	-0.116765	0.116765	0	-2.85916	-2.34173	-2.60045	0.0117055	0.183337	-0.183337	0	-2.2253	-2.37938	-2.30234	0.00737822	rapdb|Os01t0188900-01|gb|AK066235|ta|TA39508_4530|ta|TA39506_4530	ATACTACTCACAACCCCTGAACATTGTATCAGTTCCAGGCAATTATCAGAACATCAGGCT	Os01t0188900-01	Similar to Ankyrin-like protein-like protein.	AK066235	chr01	4761327	4767478	-	Molecular Function: protein binding (GO:0005515)	Ankyrin repeat (IPR002110), Ankyrin repeat-containing domain (IPR020683)	4143.55	2260.53	727.789	506.195
GT_Os01g0205300|COMBINER_EST|Os01g0205300|8	Os01t0205300-00	Hypothetical conserved gene.	-0.243291	0.243291	-2.38419e-07	-0.903011	-1.2841	-1.09355	0.0714083	-0.512771	0.512771	-2.38419e-07	-1.10663	-0.926478	-1.01655	0.190114	rapdb|Os01t0205300-00|ta|CF296689|tc|TC533440	TTGGCGAGGGCGAGAAGGATGAAAGGTTACTCGAGGCTGAAGAAGAGTGAGCTGATTGAT	Os01t0205300-00	Similar to rho termination factor, N-terminal domain containing protein.	EU971948	chr01	5768175	5769203	+	Biological Process: transcription termination, DNA-dependent (GO:0006353)	Rho termination factor, N-terminal (IPR011112)	69.3492	99.3067	42.8527	37.5752
GT_Os01g0209800|mRNA|AK061588|CDS+3'UTR	Os01t0209800-01	Similar to Cationic amino acid transporter (Fragment).	-0.0556593	0.0556593	0	-1.89951	-1.50183	-1.70067	0.0144228	-0.679796	0.679796	0	-1.59498	-1.37907	-1.48703	0.163323	rapdb|Os01t0209800-01|rapdb|Os01t0209800-02|gb|AK099094|ta|TA53010_4530	GTGCAACTGCAAATATCATTATCTATTGAACAGTATCTCACCAAAGTGGGAAATGGATTC	Os01t0209800-01	Similar to Cationic amino acid transporter (Fragment).	AK061588	chr01	5983713	5985875	-	Biological Process: amino acid transmembrane transport (GO:0003333), Biological Process: transport (GO:0006810), Biological Process: transmembrane transport (GO:0055085), Cellular Component: membrane (GO:0016020), Molecular Function: amino acid transmembrane transporter activity (GO:0015171)	Amino acid/polyamine transporter I (IPR002293), Amino acid permease domain (IPR004841), Cationic amino acid transporter (IPR015606)	95.9784	173.249	47.4657	42.6647
GT_Os01g0209800|mRNA|AK099094|CDS+3'UTR	Os01t0209800-02	Similar to Cationic amino acid transporter (Fragment).	-0.0518074	0.0518074	0	-2.01134	-1.55604	-1.78369	0.0167046	-0.783633	0.783633	0	-1.34022	-1.57443	-1.45732	0.207248	rapdb|Os01t0209800-02|gb|AK099094|ta|TA53010_4530|ta|CI342001	GAAATGGATTCTCTTTGGAGGGATAGGGATATCCCCTCCGTCTGTCGTGTCATGTAAATA	Os01t0209800-02	Similar to Cationic amino acid transporter (Fragment).	AK099094	chr01	5983626	5985833	-	Biological Process: amino acid transmembrane transport (GO:0003333), Biological Process: transport (GO:0006810), Biological Process: transmembrane transport (GO:0055085), Cellular Component: membrane (GO:0016020), Molecular Function: amino acid transmembrane transporter activity (GO:0015171)	Amino acid/polyamine transporter I (IPR002293), Amino acid permease domain (IPR004841), Cationic amino acid transporter (IPR015606)	244.485	509.64	155.027	101.999
GT_Os01g0215000|mRNA|AK100754|CDS+3'UTR	Os01t0215000-01	Lipase, GDSL domain containing protein.	-0.298389	0.298389	0	-4.07905	-2.90028	-3.48967	0.0340186	-0.00339937	0.00339937	0	-5.09737	-5.0662	-5.08179	9.85446e-06	rapdb|Os01t0215000-01|gb|AK100754|ta|TA65887_4530|ta|CI392530	GAGGGGTTTTAAGGACCATTTCTGTCAGAACAACATATATGAATCCTAGATAAATTATGT	Os01t0215000-01	Lipase, GDSL domain containing protein.	AK100754	chr01	6288365	6292301	+	Biological Process: lipid metabolic process (GO:0006629), Molecular Function: hydrolase activity, acting on ester bonds (GO:0016788)	Lipase, GDSL (IPR001087)	113.596	80.284	3.10191	2.45305
GT_Os01g0268300|mRNA|AK102391|CDS+3'UTR	Os01t0268300-01	Similar to DNA gyrase B subunit.	0.267633	-0.267633	0	-2.3874	-1.98926	-2.18833	0.0224534	0.222522	-0.222522	0	-2.84252	-2.99847	-2.9205	0.00645514	rapdb|Os01t0268300-01|gb|AK102391|ta|TA46852_4530|tc|TC524035	CCCTGCTAGTAGTAAGTATTACTAGTAAGTATTCAGGAGTAGTTGTTAATGTTTCTTTCG	Os01t0268300-01	Similar to DNA gyrase B subunit.	AK102391	chr01	9225213	9237025	+	Biological Process: DNA topological change (GO:0006265), Cellular Component: chromosome (GO:0005694), Molecular Function: DNA binding (GO:0003677), Molecular Function: DNA topoisomerase (ATP-hydrolyzing) activity (GO:0003918), Molecular Function: ATP binding (GO:0005524)	DNA topoisomerase, type IIA, subunit B (IPR000565), DNA topoisomerase, type IIA, subunit B/N-terminal (IPR001241), DNA topoisomerase, type IIA, subunit B, C-terminal (IPR002288), ATPase-like, ATP-binding domain (IPR003594), DNA gyrase, subunit B (IPR011557), DNA topoisomerase, type IIA, subunit B, domain 2 (IPR013506), DNA topoisomerase, type IIA, subunit B/N-terminal, alpha-beta (IPR013759), DNA…	634.423	327.813	70.699	49.1092
GT_Os01g0271500|mRNA|AK101384|CDS+3'UTR	Os01t0271500-01	Similar to RUB-activating enzyme (Ubiquitin activating enzyme E1-like protein).	0.0794384	-0.0794384	0	-2.18176	-2.33653	-2.25915	0.00240115	-0.374075	0.374075	0	-1.98683	-1.87967	-1.93325	0.0361495	rapdb|Os01t0271500-01|ta|TA42761_4530|tc|TC492634	GCTGACGTCAGCATGATGTCAGCGTCACGCATATGTGTAAAACCACTTTAAACTATTTTT	Os01t0271500-01	Similar to RUB-activating enzyme (Ubiquitin activating enzyme E1-like protein).	AK101384, AK062561	chr01	9386202	9390616	+	Biological Process: protein modification process (GO:0006464), Biological Process: protein neddylation (GO:0045116), Molecular Function: nucleotide binding (GO:0000166), Molecular Function: catalytic activity (GO:0003824), Molecular Function: ATP binding (GO:0005524), Molecular Function: small protein activating enzyme activity (GO:0008641), Molecular Function: acid-amino acid ligase activity (GO…	Ubiquitin-activating enzyme repeat (IPR000127), UBA/THIF-type NAD/FAD binding fold (IPR000594), Molybdenum cofactor biosynthesis, MoeB (IPR009036), E2 binding (IPR014929), NAD(P)-binding domain (IPR016040), Ubiquitin-activating enzyme, E1, active site (IPR018074), Ubiquitin-activating enzyme (IPR019572), Ubiquitin activating enzyme, alpha domain (IPR023318)	152.754	180.479	46.581	38.8295
GT_Os01g0337500|mRNA|AY333187|CDS+3'UTR	Os01t0337500-00	Similar to H+-pyrophosphatase (Fragment).	-0.00241923	0.00241923	0	-1.10204	-1.26938	-1.18571	0.00494672	-0.382215	0.382215	0	-1.2374	-1.91832	-1.57786	0.0910858	rapdb|Os01t0337500-00|gb|AY333187|ta|TA61641_4530|tc|TC485866	TTCAGGCTAGCACCTGAGAGTTCCATGCCAAACACAAAAATACAAAACAACAAACAAGGA	Os01t0337500-00	Similar to H+-pyrophosphatase (Fragment).	AY333187	chr01	13237248	13246058	+	Biological Process: proton transport (GO:0015992), Cellular Component: membrane (GO:0016020), Molecular Function: inorganic diphosphatase activity (GO:0004427), Molecular Function: hydrogen-translocating pyrophosphatase activity (GO:0009678)	Pyrophosphate-energised proton pump (IPR004131)	38.0895	45.5134	19.6368	9.4796
GT_Os01g0351800|mRNA|AK073503|CDS+3'UTR	Os01t0351800-01	2OG-Fe(II) oxygenase domain containing protein.	-0.191039	0.191039	0	-1.05938	-1.15348	-1.10643	0.0301959	0.100441	-0.100441	0	-3.95812	-1.4603	-2.70921	0.163105	rapdb|Os01t0351800-01|gb|AK073503|ta|TA56063_4530|ta|CR288889	GGAAGATTCAGGCACACAAAAATTTCAGACAAATGTTCGTAAGATATCTGTAGGGATCAG	Os01t0351800-01	2OG-Fe(II) oxygenase domain containing protein.	AK073503	chr01	14077661	14080700	+	Biological Process: oxidation-reduction process (GO:0055114), Molecular Function: oxidoreductase activity (GO:0016491), Molecular Function: oxidoreductase activity, acting on paired donors, with incorporation or reduction of molecular oxygen, 2-oxoglutarate as one donor, and incorporation of one atom each of oxygen into both donors (GO:0016706)	Oxoglutarate/iron-dependent oxygenase (IPR005123)	269.774	165.1	15.0993	66.0039
GT_Os01g0382700|mRNA|AK071607|CDS+3'UTR	Os01t0382700-01	Conserved hypothetical protein.	-0.0936356	0.0936356	0	-8.87757	-5.66011	-7.26884	0.045798	0.159362	-0.159362	0	-4.45052	-4.45845	-4.45449	0.00127824	rapdb|Os01t0382700-01|rapdb|Os01t0382700-02|gb|AK071607|ta|TA53121_4530	GTCTGTTAGCAGGAAATACATGTCAAAATCATGGTTTTTATTCAGTTTCATATATTAAAC	Os01t0382700-01	Similar to stress regulated protein.	AK071607	chr01	15975326	15980513	+			90.5496	51.0692	3.45842	2.66185
GT_Os01g0511700|mRNA|AK071691|CDS+3'UTR	Os01t0511700-01	Hypothetical protein.	0.127503	-0.127503	0	-1.66989	-1.85827	-1.76408	0.00797811	0.16405	-0.16405	0	-2.63597	-3.15319	-2.89458	0.0110096	rapdb|Os01t0511700-01|gb|AK071691|ta|TA67613_4530	AATTTGATGTTGCACTTTGTATAACTATATGCAGTTTCAGTTTCATCTTCTGTTTCTACC	Os01t0511700-01	Conserved hypothetical protein.	AK071691	chr01	18022167	18023518	+			106.756	59.8193	14.2957	7.73039
GT_Os01g0516600|mRNA|AK063717|CDS+3'UTR	Os01t0516600-02	Similar to Stable protein 1.	-0.248746	0.248746	0	-3.12217	-4.06285	-3.59251	0.0212386	0.153003	-0.153003	0	-0.90221	-1.31401	-1.10811	0.0496345	rapdb|Os01t0516600-02|ta|BX928192|tc|TC561098	TTAGTTACCCAAATTTGAACTTTCATGCTGAATAAATTTGCCCTATATATTACCTTTCGA	Os01t0516600-02	Similar to Stable protein 1.	AK063717	chr01	18284632	18287130	+		Dimeric alpha-beta barrel (IPR011008), Stress responsive alpha-beta barrel (IPR013097)	1056.84	601.329	474.313	275.928
GT_Os01g0531000|mRNA|AK071815|CDS+3'UTR	Os01t0531000-01	Conserved hypothetical protein.	0.0796127	-0.0796127	0	-1.90884	-2.19048	-2.04966	0.00617122	0.12895	-0.12895	0	-1.69323	-2.03648	-1.86485	0.012993	rapdb|Os01t0531000-01|gb|AK071815|ta|TA67020_4530|tc|TC497804	TTATTCTTGGTGTATTTGTTGAGAATAGCATACAAAATTTTGATCATATTTTGAGTTACT	Os01t0531000-01	RNAse P, Rpr2/Rpp21 subunit domain containing protein.	AK071815	chr01	19110942	19114994	-		RNAse P, Rpr2/Rpp21 subunit (IPR007175)	158.916	93.4865	41.9121	25.5686
GT_Os01g0534900|mRNA|AK103608|CDS+3'UTR	Os01t0534900-01	Similar to Hv711N16.16 (Fragment)	-0.131037	0.131037	0	-3.34	-2.0247	-2.68235	0.0571895	-0.338029	0.338029	0	-3.02237	-3.0644	-3.04338	0.0121589	rapdb|Os01t0534900-01|gb|AK103608|gb|CI168431|ta|TA39679_4530	TCGGTTTTGTTTACAGCAAGGAGGAATGGCAAAATATATATATATATACCAATGGGCTCC	Os01t0534900-01	Similar to Hv711N16.16 (Fragment).	AK103608	chr01	19394542	19405480	-	Cellular Component: membrane (GO:0016020)	Domain of unknown function DUF221 (IPR003864)	3189.97	3585.24	462.834	347.909
GT_Os01g0538000|mRNA|AK060300|CDS+3'UTR	Os01t0538000-03	Similar to cDNA, clone: J065161O13, full insert sequence.	0.00393772	-0.00393772	0	-7.03649	-5.60026	-6.31837	0.0126727	0.10531	-0.10531	0	-6.29471	-7.48829	-6.89151	0.00764417	rapdb|Os01t0538000-03|rapdb|Os01t0538000-01|rapdb|Os01t0538000-04|gb|AK072919	ATGATGTACGAACTAAAATGAACAAGTACTTTTGCTTATAATTTTAAACTTGTATGTTTG	Os01t0538000-03	Similar to cDNA, clone: J065161O13, full insert sequence.	AK072919	chr01	19681851	19686308	+			609.381	370.428	6.72968	2.27711
GT_Os01g0538000|mRNA|AK061028|CDS+3'UTR	Os01t0538000-03	Similar to cDNA, clone: J065161O13, full insert sequence.	-0.0248222	0.0248222	0	-6.84119	-5.67654	-6.25887	0.00856094	0.158477	-0.158477	0	-7.19112	-7.14016	-7.16564	0.000501399	rapdb|Os01t0538000-03|rapdb|Os01t0538000-01|rapdb|Os01t0538000-04|gb|AK072919	ATGATGTACGAACTAAAATGAACAAGTACTTTTGCTTATAATTTTAAACTTGTATGTTTG	Os01t0538000-03	Similar to cDNA, clone: J065161O13, full insert sequence.	AK072919	chr01	19681851	19686308	+			601.226	339.503	3.4379	2.75631
GT_Os01g0538000|mRNA|AK064005|CDS+3'UTR	Os01t0538000-02	Similar to cDNA, clone: J065161O13, full insert sequence.	-0.0180774	0.0180774	0	-8.67453	-8.83637	-8.75545	8.96685e-05	0.0921287	-0.0921287	0	-8.77207	-8.31188	-8.54198	0.000840873	rapdb|Os01t0538000-02|ta|TA42151_4530|ta|CB682379|ta|CI384421	CTGCTGTGTTATATTGAGACATGTCGACATCTTTGCTGCTTTGTGACATTTGAAATAAGA	Os01t0538000-02	Similar to cDNA, clone: J065161O13, full insert sequence.	AK064005	chr01	19681825	19685893	+			2355.4	1458.2	4.71389	5.01886
GT_Os01g0538000|mRNA|AK072919|CDS+3'UTR	Os01t0538000-03	Similar to cDNA, clone: J065161O13, full insert sequence.	0.0443423	-0.0443423	0	-6.71544	-5.54255	-6.129	0.00908244	0.0638862	-0.0638862	0	-7.24623	-7.21642	-7.23132	8.22892e-05	rapdb|Os01t0538000-03|rapdb|Os01t0538000-01|rapdb|Os01t0538000-04|gb|AK072919	ATGATGTACGAACTAAAATGAACAAGTACTTTTGCTTATAATTTTAAACTTGTATGTTTG	Os01t0538000-03	Similar to cDNA, clone: J065161O13, full insert sequence.	AK072919	chr01	19681851	19686308	+			577.113	371.549	3.39158	2.6796
GT_Os01g0539900|COMBINER_EST|CI482234|6	Os01t0539900-01	Conserved hypothetical protein	-0.0831938	0.0831938	0	-8.15006	-7.00825	-7.57915	0.00574455	0.195371	-0.195371	0	-3.90929	-4.34497	-4.12713	0.00498926	rapdb|Os01t0539900-01|gb|AK242029|ta|TA62282_4530|ta|CI453605	GGTGCTGAAGAGGAAAAGGATATTATAACAAGTATCTTGCTTTCTGTTTAATGATGCATC	Os01t0539900-01	Conserved hypothetical protein.	AK242029	chr01	19845620	19848402	-			1783.52	956.91	96.6842	55.3219
GT_Os01g0540800|mRNA|AK070057|CDS+3'UTR	Os01t0540800-01	Conserved hypothetical protein.	-0.122841	0.122841	0	-3.01758	-2.75269	-2.88513	0.00389731	0.354936	-0.354936	0	-4.47744	-4.55601	-4.51673	0.00619285	rapdb|Os01t0540800-01|gb|AK070057|ta|TA48847_4530|tc|TC514307	CCATTTTACCATGAGGATCCCATGTGTTTCTTTTCCTTGATTTGTACCATTATTTCCAGA	Os01t0540800-01	Conserved hypothetical protein.	AK070057	chr01	19874748	19881638	+			3616.15	1555.15	118.375	86.7565
GT_Os01g0541000|mRNA|AK059464|CDS+3'UTR	Os01t0541000-01	Transcriptional factor B3 family protein.	-0.264969	0.264969	0	-8.72395	-7.54471	-8.13433	0.00625602	0.439277	-0.439277	0	-9.96624	-9.13255	-9.5494	0.0039974	rapdb|Os01t0541000-01|gb|AK059464|ta|TA48848_4530|ta|TA48849_4530	TGCTGTAATCAGTTATTTTGGTCGTAGCTATATGCAATGGACAGCCTATGTGTATCTGTT	Os01t0541000-01	Transcriptional factor B3 family protein.	AK059464	chr01	19882057	19885523	+	Biological Process: regulation of transcription, DNA-dependent (GO:0006355), Molecular Function: DNA binding (GO:0003677)	Transcriptional factor B3 (IPR003340), DNA-binding pseudobarrel domain (IPR015300)	5104.61	1953.03	3.5099	4.84121
GT_Os01g0543100|mRNA|AK105363|CDS+3'UTR	Os01t0543100-01	Similar to Peroxidase 72 precursor (EC 1.11.1.7) (Atperox P72) (PRXR8) (ATP6a). [Os01t0543100-01]	-0.200173	0.200174	0	-1.00217	-2.68036	-1.84127	0.166374	-0.155389	0.155389	0	-1.47526	-1.17096	-1.32311	0.0259684	rapdb|Os01t0543100-01|gb|AK105363|ta|TA52603_4530|tc|TC497068	TAGCCTCTTAGAGGAAATTTGATACGCTTGGTGTATCATGCATGCTGTTATTAGTTGGTT	Os01t0543100-01	Similar to Peroxidase 72 precursor (EC 1.11.1.7) (Atperox P72) (PRXR8) (ATP6a).	AK105363	chr01	20061961	20066455	+	Biological Process: response to oxidative stress (GO:0006979), Biological Process: oxidation-reduction process (GO:0055114), Molecular Function: peroxidase activity (GO:0004601), Molecular Function: heme binding (GO:0020037)	Plant peroxidase (IPR000823), Haem peroxidase, plant/fungal/bacterial (IPR002016), Haem peroxidase (IPR010255), Peroxidases heam-ligand binding site (IPR019793), Peroxidase, active site (IPR019794)	16423.1	14329.4	6135.33	5863.21
GT_Os01g0544700|mRNA|AK065963|UTR	Os01t0544700-02	Hypothetical conserved gene.	-0.201203	0.201203	0	-7.11014	-5.98528	-6.54771	0.0082201	0.167968	-0.167968	0	-5.70645	-8.26576	-6.98611	0.0324765	rapdb|Os01t0544700-02|gb|AK065963|ta|TA46171_4530|ta|TA46172_4530	ACTAGGTTTCAAGTTAGTCCATAGGTGTAATGAAATAAGGTTTTGCCATCCTATACAACA	Os01t0544700-02	Hypothetical conserved gene.	AK065963	chr01	20197318	20199912	+			1150.24	641.031	18.2859	2.40094
GT_Os01g0597400|COMBINER_EST|Os01g0597400|8	Os01t0597400-00	Amino acid transporter, transmembrane domain containing protein.	0.56208	-0.56208	2.38419e-07	-1.32284	-0.987392	-1.15512	0.18775	-0.0792088	0.0792093	2.38419e-07	-1.91294	-1.68533	-1.79913	0.00588698	rapdb|Os01t0597400-00|gb|NM_001050014|tc|TC492936	ATCGTTGGGATACTGGTCATCGGAGTGTGTGTCGCCGTCATTGGCACCTACACCTCCCTT	Os01t0597400-00	Amino acid transporter, transmembrane domain containing protein.		chr01	23439509	23441397	+		Amino acid transporter, transmembrane (IPR013057)	30.3245	23.8067	7.93398	7.18952
GT_Os01g0761400|mRNA|AK105550|CDS+3'UTR	Os01t0761400-01	TGF-beta receptor, type I/II extracellular region family protein.	1.0072	-1.0072	0	-0.801871	-1.49121	-1.14654	0.394124	-0.489082	0.489082	0	-3.23749	-1.6616	-2.44955	0.118412	rapdb|Os01t0761400-01|gb|AK105550|ta|TA50007_4530|ta|AK109619	GTGACAATGTGGAACCTTTCCTATGGTTATGCTAATATGAAGCCTATGGTTTGGTTGCCC	Os01t0761400-01	TGF-beta receptor, type I/II extracellular region family protein.	AK105550	chr01	32032727	32035011	-	Biological Process: oligopeptide transport (GO:0006857), Cellular Component: membrane (GO:0016020), Molecular Function: transporter activity (GO:0005215)	Oligopeptide transporter (IPR000109), Major facilitator superfamily domain, general substrate transporter (IPR016196)	238.836	330.96	33.1476	76.4779
GT_Os01g0893700|COMBINER_EST|Os01g0893700|8	NM_001051600	Oryza sativa Japonica Group Os01g0893700 (Os01g0893700) mRNA, complete cds [NM_001051600]	0.0543184	-0.0543189	2.38419e-07	-1.24299	-1.93772	-1.59035	0.04556	0.233102	-0.233102	2.38419e-07	-1.06069	-1.45124	-1.25597	0.053922	gb|NM_001051600|tc|TC499112	AGCCTGGTCGTTCAGATGTTGGTGTATTTTGTGCTTCTCTCAGGCACGGTTTTCCTTTAA										29.38	14.9599	11.176	6.59801
GT_Os02g0202800|mRNA|AK109243|CDS+3'UTR	Os02t0202800-02	Hypothetical conserved gene.	0.239151	-0.239151	-2.38419e-07	-1.81979	-2.36883	-2.09431	0.0289165	-0.416902	0.416901	-2.38419e-07	-1.97183	-2.34818	-2.16	0.0420351	rapdb|Os02t0202800-02|ta|TA51264_4530	TAGAATGATTTTGCTTGCAGCAATTATGTACTTTCTCCGTTTCATATTGTAAGACTTTCT	Os02t0202800-02	Hypothetical conserved gene.	AK109243	chr02	5753212	5753676	-			14.216	17.8236	4.51236	2.69032
GT_Os02g0256500|mRNA|AK109155|CDS+3'UTR	Os02t0256500-01	Conserved hypothetical protein.	0.368288	-0.368288	0	-1.70312	-1.44427	-1.57369	0.0563797	0.0528085	-0.0528085	0	-1.5203	-1.69317	-1.60673	0.00395048	rapdb|Os02t0256500-01|gb|AK109155|ta|TA63064_4530|tc|TC516005	CAAAGATCCTGTGTGTTTGCTTCTGTGTTTGTGTTTCTTCCTCGCTGCCTCGTTCAGAAA	Os02t0256500-01	Conserved hypothetical protein.	AK109155	chr02	8850623	8851897	+			289.514	189.275	90.7448	62.2985
GT_Os02g0571800|mRNA|AY347881|5'UTR+CDS	Os02t0571800-00	Terpene synthase-like domain containing protein.	0.473413	-0.473414	0	-1.30558	-0.849672	-1.07763	0.176748	0.470349	-0.470349	0	-1.2906	-1.24573	-1.26816	0.114644	rapdb|Os02t0571800-00|gb|DQ823353|ta|TA65295_4530|tc|TC486475	TTACTTGGATTTTGTTACAAGCAAGTTTGGTGGCCCAGTCCCGGTGATGTATCCGCAAAA	Os02t0571800-00	Terpene synthase-like domain containing protein.	DQ823353	chr02	21886504	21897686	-	Biological Process: metabolic process (GO:0008152), Molecular Function: magnesium ion binding (GO:0000287), Molecular Function: lyase activity (GO:0016829)	Terpene synthase-like (IPR001906), Terpene synthase, metal-binding domain (IPR005630), Terpenoid cylases/protein prenyltransferase alpha-alpha toroid (IPR008930), Terpenoid synthase (IPR008949)	44.2537	16.2177	12.1775	9.72204
GT_Os02g0596300|mRNA|AK109775|CDS+3'UTR	Os02t0596300-01	Cytochrome P450 family protein.	-0.0500999	0.0500999	0	-1.37627	-2.6524	-2.01434	0.0878555	-0.604893	0.604893	0	-2.51341	-1.74324	-2.12833	0.0972382	rapdb|Os02t0596300-01|gb|AK109775|ta|TA70917_4530|ta|CI364109	TTCTGCTTACTACTCCGTATATTTTTCTTGCCTGTGTGACTGTGTATGTGTGTTCATCTC	Os02t0596300-01	Cytochrome P450 domain containing protein.	AK109775	chr02	23152884	23154628	-	Biological Process: oxidation-reduction process (GO:0055114), Molecular Function: iron ion binding (GO:0005506), Molecular Function: electron carrier activity (GO:0009055), Molecular Function: oxidoreductase activity, acting on paired donors, with incorporation or reduction of molecular oxygen (GO:0016705), Molecular Function: heme binding (GO:0020037)	Cytochrome P450 (IPR001128), Cytochrome P450, E-class, group I (IPR002401), Cytochrome P450, conserved site (IPR017972)	195.684	318.387	48.6114	64.1619
GT_Os02g0618700|mRNA|AK070657|CDS+3'UTR	Os02t0618700-01	Transmembrane receptor, eukaryota domain containing protein.	0.150275	-0.150276	2.38419e-07	-1.98926	-2.38161	-2.18544	0.0125455	0.253244	-0.253243	2.38419e-07	-1.94071	-2.28662	-2.11367	0.0204087	rapdb|Os02t0618700-01|gb|AK070657|ta|TA70494_4530|ta|CI349880	GTGTGTCTCTCCCTTTTGTACAAGAAGGCATGCTCAACGGATCGGGAAATTAGCAACAAA	Os02t0618700-01	Transmembrane receptor, eukaryota domain containing protein.	AK070657	chr02	24595175	24596966	+	Cellular Component: integral to membrane (GO:0016021)	Transmembrane receptor, eukaryota (IPR009637)	51.3806	25.4419	10.4727	6.37707
GT_Os02g0649800|mRNA|AK066861|CDS+3'UTR	Os02t0649800-01	Similar to Cytochrome B5 homolog (Fragment).	-0.748641	0.748641	0	-2.04148	-1.54378	-1.79263	0.151003	-0.341315	0.341315	0	-2.03908	-1.67924	-1.85916	0.0404724	rapdb|Os02t0649800-01|gb|AK066861|ta|TA55343_4530|ta|BI795671	TAGGTCGAAGTGTCAGACTGTCAATTAAGTGTACCAGTGCTAAGTGCTAGTTAATTATTA	Os02t0649800-01	Similar to Cytochrome B5 homolog (Fragment).	AK066861	chr02	26163137	26164221	-	Molecular Function: heme binding (GO:0020037)	Cytochrome b5 (IPR001199), Cytochrome b5, heme-binding site (IPR018506)	1699.93	1919.3	488.719	485.372
GT_Os02g0668500|mRNA|AK060958|CDS+3'UTR	Os02t0668500-01	Cellular retinaldehyde-binding/triple function, C-terminal domain containing protein.	-0.0202847	0.0202847	0	-1.44822	-2.23865	-1.84343	0.0431261	-0.288363	0.288363	0	-0.925989	-1.10873	-1.01736	0.0781789	rapdb|Os02t0668500-01|rapdb|Os02t0668500-02|gb|AK060958|ta|TA40221_4530	TGCACTCGCTCCGGTGCATCTCGTAATCGTGGTGGCCGCTCGACTGTAGCATCCGTAGCT	Os02t0668500-01	Cellular retinaldehyde-binding/triple function, C-terminal domain containing protein.	AK071867	chr02	27137236	27138285	-			2822.48	2961.15	1691.96	1153.65
GT_Os02g0668500|mRNA|AK071867|CDS+3'UTR	Os02t0668500-01	Cellular retinaldehyde-binding/triple function, C-terminal domain containing protein.	-0.207407	0.207407	0	-1.75053	-2.68967	-2.2201	0.049525	-0.237207	0.237207	0	-1.22294	-1.59644	-1.40969	0.0429328	rapdb|Os02t0668500-01|rapdb|Os02t0668500-02|gb|AK060958|ta|TA40221_4530	GTTCCATCTGTACAAAATAGTAGTATTTGTGGAAGTAAAAGAGATAATAAAGAGAAACAG	Os02t0668500-01	Cellular retinaldehyde-binding/triple function, C-terminal domain containing protein.	AK071867	chr02	27137236	27138285	-			240.216	234.765	113.129	67.5817
GT_Os02g0718600|mRNA|AK107893|CDS+3'UTR	Os02t0718600-01	Conserved hypothetical protein.	-0.733332	0.733332	0	-2.36835	-3.64293	-3.00564	0.0905227	-0.626937	0.626937	0	-1.74907	-1.24579	-1.49743	0.156968	rapdb|Os02t0718600-01|ta|TA36669_4530|ta|CI446345|tc|TC515880	CTCTTGTTGCTGTGGATTCTATGAATAAAGATGGATGATGTGTCTTCGTCTCATTCGTCA	Os02t0718600-01	Conserved hypothetical protein.	AK107893	chr02	29813212	29813753	+			6751.52	11325.9	2892.75	3173.26
GT_Os02g0745300|COMBINER_EST|CI390205|0	NM_001054644	Oryza sativa Japonica Group Os02g0745300 (Os02g0745300) mRNA, complete cds [NM_001054644]	0.103439	-0.103438	0	-1.0325	-1.83686	-1.43468	0.0745344	0.0690031	-0.0690031	0	-1.68842	-2.77588	-2.23215	0.0553346	gb|NM_001054644|ta|TA64231_4530|tc|TC495195	GAACTAATTACCTCCTTATGCAGTGCAAGAGTGGTTGTCGTCCGTCTCATGTGTAATCGT										49.061	31.3625	13.5333	4.92879
GT_Os03g0233200|COMBINER_EST|Os03g0233200|8	Os03t0233200-00	Similar to ATLP-3 (Arabidopsis thaumatin-like protein 3).	0.227195	-0.227195	0	-2.18896	-1.95304	-2.071	0.0149375	-0.811621	0.811621	0	-3.23504	-2.73416	-2.9846	0.072315	rapdb|Os03t0233200-00|gb|NM_001056008|tc|TC501774	CCACCAGCACGTTCACGTGCGGCACCGGCGCGCAGTACGTCATCACCTTCTGCCCCGCGC	Os03t0233200-00	Similar to Thaumatin-like protein; 23251-22305.		chr03	7066551	7067714	-		Thaumatin, pathogenesis-related (IPR001938)	75.7253	164.098	13.1651	14.4177
GT_Os03g0341600|mRNA|AK067497|CDS+3'UTR	Os03t0341600-01	Conserved hypothetical protein.	-1.12833	1.12833	-2.38419e-07	-2.62171	-1.94395	-2.28283	0.192252	-0.0472288	0.0472283	-2.38419e-07	-1.73763	-1.27122	-1.50442	0.0241136	rapdb|Os03t0341600-01|gb|CT829575|ta|TA67127_4530|ta|AA753665	TTAAGCACAAATTAACGGATTTGCTAGTCCCCAAATTAATCGATACGTGGCAGTATAATT	Os03t0341600-01	Pollen Ole e 1 allergen/extensin domain containing protein.	AK067497	chr03	12739354	12740552	-		Pollen Ole e 1 allergen/extensin (IPR006041)	93.5759	70.2776	27.0401	28.9138
GT_Os03g0361100|COMBINER_EST|Os03g0361100|8	Os03t0361100-00	Terpenoid synthase domain containing protein.	0.341512	-0.341512	0	-1.29365	-1.22971	-1.26168	0.0666101	0.131878	-0.131878	0	-1.58457	-0.948558	-1.26656	0.0665866	rapdb|Os03t0361100-00|gb|NM_001056692|tc|TC489114	GCGACATCAAGGGCCTCGTCGTCAGCCTCTTCCTTGATCCGGTCGCCGTTATACGTATTT	Os03t0361100-00	Similar to Terpene synthase family, metal binding domain containing protein, expressed.	FP095722	chr03	14035702	14037330	+	Biological Process: metabolic process (GO:0008152), Molecular Function: magnesium ion binding (GO:0000287), Molecular Function: lyase activity (GO:0016829)	Terpene synthase-like (IPR001906), Terpene synthase, metal-binding domain (IPR005630), Terpenoid cylases/protein prenyltransferase alpha-alpha toroid (IPR008930), Terpenoid synthase (IPR008949)	82.9808	48.618	23.5494	28.3225
GT_Os03g0364400|mRNA|AK066529|CDS+3'UTR	Os03t0364400-01	Similar to Phytosulfokine receptor-like protein.	0.406255	-0.406255	0	-0.937007	-1.51218	-1.2246	0.133025	-0.910435	0.910435	0	-2.31771	-0.886077	-1.6019	0.300785	rapdb|Os03t0364400-01|rapdb|Os03t0364400-02|gb|AK066529|ta|TA33122_4530	ACTTTCATCCACCGATTGCTGATTGCAAGTTCGTGCATCAGTAATCGGTCATTTCGATAT	Os03t0364400-01	Similar to Phytosulfokine receptor-like protein.	AK066529	chr03	14206981	14209160	+	Biological Process: protein phosphorylation (GO:0006468), Molecular Function: protein kinase activity (GO:0004672), Molecular Function: protein serine/threonine kinase activity (GO:0004674), Molecular Function: ATP binding (GO:0005524), Molecular Function: transferase activity, transferring phosphorus-containing groups (GO:0016772)	Protein kinase, catalytic domain (IPR000719), Serine-threonine/tyrosine-protein kinase (IPR001245), Serine/threonine-protein kinase, active site (IPR008271), Protein kinase-like domain (IPR011009), Protein kinase, ATP binding site (IPR017441)	59.8598	148.761	21.0478	43.9406
GT_Os03g0364400|mRNA|AK071963|CDS+3'UTR	Os03t0364400-01	Similar to Phytosulfokine receptor-like protein.	0.382266	-0.382266	2.38419e-07	-0.933975	-1.6147	-1.27434	0.130481	-0.910224	0.910224	2.38419e-07	-2.26428	-1.07361	-1.66894	0.264664	rapdb|Os03t0364400-01|rapdb|Os03t0364400-02|gb|AK066529|ta|TA33122_4530	ACTTTCATCCACCGATTGCTGATTGCAAGTTCGTGCATCAGTAATCGGTCATTTCGATAT	Os03t0364400-01	Similar to Phytosulfokine receptor-like protein.	AK066529	chr03	14206981	14209160	+	Biological Process: protein phosphorylation (GO:0006468), Molecular Function: protein kinase activity (GO:0004672), Molecular Function: protein serine/threonine kinase activity (GO:0004674), Molecular Function: ATP binding (GO:0005524), Molecular Function: transferase activity, transferring phosphorus-containing groups (GO:0016772)	Protein kinase, catalytic domain (IPR000719), Serine-threonine/tyrosine-protein kinase (IPR001245), Serine/threonine-protein kinase, active site (IPR008271), Protein kinase-like domain (IPR011009), Protein kinase, ATP binding site (IPR017441)	54.4756	135.341	19.8744	35.1089
GT_Os05g0169300|mRNA|AK071481|CDS+3'UTR	Os05t0169300-02	Similar to Tryptophan aminotransferase.	0.0485182	-0.0485187	0	-1.40147	-2.0001	-1.70078	0.0303456	-0.171498	0.171498	0	-1.71943	-1.60364	-1.66153	0.0116606	rapdb|Os05t0169300-02|ta|TA58320_4530|tc|TC493014	TCGATGTTGTGTTGTGAGACTTTAATTTGTGAGTTTGTGGCTGGTTGGATATCAATATGG	Os05t0169300-02	Similar to Tryptophan aminotransferase.	AK071481	chr05	4153655	4155880	+	Molecular Function: catalytic activity (GO:0003824), Molecular Function: carbon-sulfur lyase activity (GO:0016846), Molecular Function: pyridoxal phosphate binding (GO:0030170)	Allinase, C-terminal (IPR006948), Pyridoxal phosphate-dependent transferase, major region, subdomain 1 (IPR015421), Pyridoxal phosphate-dependent transferase, major region, subdomain 2 (IPR015422), Pyridoxal phosphate-dependent transferase, major domain (IPR015424)	38.5826	34.424	12.3062	10.3198
GT_Os05g0349000|mRNA|AK070681|CDS+3'UTR	Os05t0349000-01	Conserved hypothetical protein.	0.416698	-0.416698	0	-3.00151	-3.14597	-3.07374	0.0184096	0.240674	-0.240674	0	-2.42522	-2.48099	-2.4531	0.00961438	rapdb|Os05t0349000-01|rapdb|Os05t0349000-02|gb|AK070681|gb|AK120753	GAAATAGGTCTGAAGTCTTTAATCTGAACTGCTGTTGCTATCTTCGGTAAGAGGGTAATA	Os05t0349000-01	Protein of unknown function DUF3355 domain containing protein.	AK070681	chr05	16469156	16472834	-		Protein of unknown function DUF3355 (IPR021790)	500.253	252.062	73.5161	54.7375
GT_Os05g0380300|mRNA|AK120094|CDS+3'UTR	Os05t0380300-01	Similar to NBS-LRR protein (Fragment).	-0.132401	0.132402	0	-0.824616	-2.19193	-1.50827	0.16268	0.0551891	-0.0551891	0	-0.942281	-1.20173	-1.072	0.0168579	rapdb|Os05t0380300-01|gb|AK120094|ta|TA71711_4530|tc|TC484308	TTGTAAATGTTGTAGCCGTTTGTTGTTGTGTGTAATGCCAGTTGGCTTTATCAGGGTCAG	Os05t0380300-01	Similar to NBS-LRR protein (Fragment).	AK120094	chr05	18377097	18382814	+	Biological Process: defense response (GO:0006952), Molecular Function: ADP binding (GO:0043531)	Disease resistance protein (IPR000767), NB-ARC (IPR002182)	733.216	477.774	342.506	221.442
GT_Os06g0321900|COMBINER_EST|CI275291|6	CI275291	CI275291 Oryza sativa (japonica cultivar-group) mixed callus (Normalized Library) Oryza sativa (japonica cultivar-group) cDNA clone 077-M139R-D03 3', mRNA sequence [CI275291]	0.204926	-0.204926	0	-1.10592	-1.27473	-1.19032	0.0329628	-0.0242043	0.0242043	0	-2.04998	-1.45488	-1.75243	0.0278153	gb|CI275291|gb|AU085919	CCAAGCGGCAATAATCTTTTACTTCATGATGTTCTTTATGCTCCCTCTGTTAAGAGGAAC										21.6294	15.7338	4.95371	5.79118
GT_Os06g0651000|mRNA|AK065812|CDS+3'UTR	Os06t0651000-01	Similar to NADPH HC toxin reductase (Fragment).	0.20242	-0.20242	0	-1.26099	-2.00628	-1.63364	0.0612594	-0.54057	0.54057	0	-1.63174	-1.43149	-1.53161	0.108308	rapdb|Os06t0651000-01|gb|AK065812|ta|TA54203_4530|ta|TA54205_4530	CATGTGTTCTGAATACCTCTCTCATGTATCACATGACGCATTTCTGCGTCAGAGAACGAT	Os06t0651000-01	Similar to Helminthosporium carbonum susceptibility1.	AK065812	chr06	26650225	26652370	-	Biological Process: cellular metabolic process (GO:0044237), Molecular Function: nucleotide binding (GO:0000166), Molecular Function: catalytic activity (GO:0003824), Molecular Function: coenzyme binding (GO:0050662)	NAD-dependent epimerase/dehydratase (IPR001509), NAD(P)-binding domain (IPR016040)	772.865	1150.21	338.326	300.821
GT_Os06g0688700|COMBINER|CI149610|6	Os02t0738300-01	Conserved hypothetical protein.	-0.157794	0.157794	0	-2.25516	-2.97792	-2.61654	0.0219666	-0.222582	0.222582	0	-1.62191	-0.871332	-1.24662	0.103784	rapdb|Os02t0738300-01|gb|AK108113|ta|TA64770_4530	CTGACATGTAGGTCCATGTGGGCCCCCTATTTTAAAATTATTCTTTTGTGTGCTGCTGAA	Os02t0738300-01	Conserved hypothetical protein.	AK108113	chr02	30813485	30814718	+			17.4415	16.7036	6.16665	8.02953
GT_Os07g0111100|COMBINER_EST|Os07g0111100|8	Os07t0111301-00	Similar to H0515C11.12 protein.	0.460361	-0.460361	-2.38419e-07	-1.64823	-1.95131	-1.79977	0.0654753	0.52673	-0.526731	-2.38419e-07	-1.64894	-1.37847	-1.5137	0.10847	rapdb|Os07t0111301-00|tc|NP13028291	GGAGCGTGCCAGCGCATCTCCGTCGTTGCCGTCGGCGGTAGCTCGTCGGAGTGGCTCCGT	Os07t0111301-00			chr07	618999	619412	+			80.7593	27.3708	16.6708	15.5622
GT_Os07g0114000|mRNA|AK102668|CDS+3'UTR	Os07t0114000-01	Similar to Protein phosphatase 2C-like.	0.0123031	-0.0123031	0	-1.9137	-3.0415	-2.4776	0.0481168	-0.902294	0.902294	0	-2.22895	-1.76646	-1.99771	0.165159	rapdb|Os07t0114000-01|gb|AK102668|ta|TA61189_4530|tc|TC495453	AGGATCTGTTTGTCATAGTTTAACTCTATCTTTTTTGAAGTTGGAGTTCAGACTAACAGT	Os07t0114000-01	Similar to Protein phosphatase 2C-like.	AK102668	chr07	780384	781950	-	Biological Process: protein dephosphorylation (GO:0006470), Cellular Component: protein serine/threonine phosphatase complex (GO:0008287), Molecular Function: catalytic activity (GO:0003824), Molecular Function: protein serine/threonine phosphatase activity (GO:0004722)	Protein phosphatase 2C, manganese/magnesium aspartate binding site (IPR000222), Protein phosphatase 2C-like (IPR001932), Protein phosphatase 2C (IPR015655)	46.612	114.538	17.3316	18.4824
GT_Os07g0199000|COMBINER_EST|CI528587|1	Os07t0199000-01	Similar to OSIGBa0126B18.3 protein.	0.229542	-0.229542	0	-2.06393	-2.0168	-2.04036	0.0125495	0.010725	-0.010725	0	-1.77941	-1.7433	-1.76136	0.000142096	rapdb|Os07t0199000-01|gb|NM_001188164|ta|TA58754_4530|tc|TC493655	ATTAGGTGGTTTTAATCTGCTGCTACTGCTACTGCTACTGGTACCTAGCTGAGGCTTTCA	Os07t0199000-01	Similar to OSIGBa0126B18.3 protein.	AK242778	chr07	5348937	5353611	-			119.884	83.0846	32.3281	25.6533
GT_Os07g0489000|COMBINER|CI487589|x	Os07t0489000-01	Plant lipid transfer protein/Par allergen family protein	-1.05084	1.05084	0	-2.57721	-4.17616	-3.37669	0.124895	-0.709821	0.709821	0	-2.69897	-0.937074	-1.81802	0.249305	rapdb|Os07t0489000-01|gb|AK242242|ta|TA71378_4530|ta|CI457553	ACAGCTGTAATGTGTACTCTATTGTAATCTTGTTGTGGAATAAACTACATGATGTTCAGC	Os07t0489000-01	Plant lipid transfer protein/Par allergen family protein.	AK242242	chr07	18102558	18103713	-	Biological Process: lipid transport (GO:0006869), Molecular Function: lipid binding (GO:0008289)	Plant lipid transfer protein/Par allergen (IPR000528), Plant lipid transfer protein/seed storage/trypsin-alpha amylase inhibitor (IPR003612), Plant lipid transfer protein/hydrophobic protein, helical domain (IPR013770), Bifunctional inhibitor/plant lipid transfer protein/seed storage (IPR016140)	21.6767	40.7911	5.09218	13.3654
GT_Os07g0529400|COMBINER|CI425598|6	NM_001187945	Oryza sativa Japonica Group Os06g0586600 (Os06g0586600) mRNA, complete cds [NM_001187945]	0.437718	-0.437718	0	-1.85667	-2.64509	-2.25088	0.0621704	0.117896	-0.117896	0	-2.50905	-1.84341	-2.17623	0.0253276	gb|NM_001187945|ta|TA66862_4530|ta|CI426183	AGTGTAAACTGCAGGGTATTGCATGACCCATGTTGAATCTCTGCCTTGCTTCTTCAATGA										33.6274	20.0878	5.07702	6.23273
GT_Os07g0569800|mRNA|AK108637|CDS+3'UTR	Os07t0569800-01	Concanavalin A-like lectin/glucanase domain containing protein.	-0.420617	0.420617	0	-3.3675	-1.99574	-2.68162	0.079442	-0.31416	0.31416	0	-1.11711	-1.00725	-1.06218	0.0795449	rapdb|Os07t0569800-01|gb|AK108637|gb|BI801037|ta|TA71643_4530	TGTATTGTTCTTCCTTGGGCCGCCGTGTCATTTGTGATATGTACCTCAATTCATATCTCC	Os07t0569800-01	Similar to protein kinase.	AK108637	chr07	22935622	22937578	+	Biological Process: protein phosphorylation (GO:0006468), Molecular Function: protein kinase activity (GO:0004672), Molecular Function: protein serine/threonine kinase activity (GO:0004674), Molecular Function: protein tyrosine kinase activity (GO:0004713), Molecular Function: binding (GO:0005488), Molecular Function: ATP binding (GO:0005524), Molecular Function: transferase activity, transferrin…	Protein kinase, catalytic domain (IPR000719), Legume lectin, beta chain (IPR001220), Serine/threonine-protein kinase, catalytic domain (IPR002290), Serine/threonine-protein kinase, active site (IPR008271), Concanavalin A-like lectin/glucanase (IPR008985), Protein kinase-like domain (IPR011009), Concanavalin A-like lectin/glucanase, subgroup (IPR013320), Protein kinase, ATP binding site (IPR017441…	94.9197	103.209	50.7397	42.3753
GT_Os07g0616800|mRNA|AK100306|CDS+3'UTR	Os07t0616800-01	Sucrose synthase 3 (EC 2.4.1.13) (Sucrose-UDP glucosyltransferase 3).	0.681359	-0.68136	0	-0.806573	-1.60803	-1.2073	0.266244	-0.439652	0.439652	0	-2.44197	-1.43701	-1.93949	0.10089	rapdb|Os07t0616800-01|gb|AK289078|ta|TA36370_4530|ta|CI536955	AGGGCCAGTTCTTGTGGGGTTTTCAATGGAAGAAATTGATGTAATGCTCTGGCCTTTTCA	Os07t0616800-01	Sucrose synthase 3 (EC 2.4.1.13) (Sucrose-UDP glucosyltransferase 3).	AK100306	chr07	25429639	25435132	+	Biological Process: sucrose metabolic process (GO:0005985), Biological Process: biosynthetic process (GO:0009058), Molecular Function: sucrose synthase activity (GO:0016157)	Sucrose synthase (IPR000368), Glycosyl transferase, family 1 (IPR001296), Sucrose synthase, plant/cyanobacteria (IPR012820)	792.869	1025.93	184.565	286.658
GT_Os08g0181800|COMBINER|CI148322|6	CI119396	CI119396 Oryza sativa (japonica cultivar-group) supermix Oryza sativa (japonica cultivar-group) cDNA clone 024-M023R-B06 3', mRNA sequence [CI119396]	-0.204782	0.204782	-2.38419e-07	-2.2543	-2.09336	-2.17383	0.0100899	0.450862	-0.450862	-2.38419e-07	-2.79247	-2.77668	-2.78457	0.0252358	gb|CI119396|ta|TA36610_4530|tc|TC554142|tc|TC508709	TTTGGAAGCGGCAAATGTGAACTATGGCATAATAATGCATGTATTGTCTTGCTGTGTTGC										32.1751	12.1141	3.16874	2.47931
GT_Os08g0259100|mRNA|AK064275|CDS+3'UTR	Os08t0259100-01	Conserved hypothetical protein.	-0.0507579	0.0507579	0	-1.15188	-1.0208	-1.08634	0.00577247	-0.147843	0.147843	0	-0.888473	-1.17676	-1.03262	0.0377355	rapdb|Os08t0259100-01|gb|AK064275|ta|TA66272_4530|ta|AJ550208	GACTTGCAATCCTATATTTTGATGAACCCACAACTATGGTTGTGTTTAGGCTTAAGTCTG	Os08t0259100-01	Conserved hypothetical protein.	AK064275	chr08	9692697	9697289	+			130.931	113.05	73.0793	46.3131
GT_Os08g0331800|COMBINER|CI563307|0	Os08t0331800-01	Conserved hypothetical protein.	-1.51028	1.51028	0	-2.45801	-2.75	-2.60401	0.228264	-0.640662	0.640662	0	-0.866479	-1.49479	-1.18063	0.23983	rapdb|Os08t0331800-01|gb|CX108756|gb|CT846731|ta|TA70607_4530	ATCCGGTCAGCTAGCTTTTGTGGTTGAGTATTCAGTGTCTGGTGTCCAATGCCAAGTTAT	Os08t0331800-01	Conserved hypothetical protein.	AK243688	chr08	14663398	14664089	-			23.8794	40.828	19.0436	9.53464
GT_Os08g0331800|COMBINER|CI563307|x	Os08t0331800-01	Conserved hypothetical protein.	-1.44694	1.44694	0	-2.41955	-2.90425	-2.6619	0.211283	-0.30873	0.30873	0	-1.22135	-1.75777	-1.48956	0.0678027	rapdb|Os08t0331800-01|gb|CX108756|gb|CT846731|ta|TA70607_4530	ATCCGGTCAGCTAGCTTTTGTGGTTGAGTATTCAGTGTCTGGTGTCCAATGCCAAGTTAT	Os08t0331800-01	Conserved hypothetical protein.	AK243688	chr08	14663398	14664089	-			32.231	34.7829	15.9681	8.52056
GT_Os08g0369300|COMBINER_EST|Os08g0369300|8	NM_001068190	Oryza sativa Japonica Group Os08g0369300 (Os08g0369300) mRNA, complete cds [NM_001068190]	0.00621891	-0.00621891	2.38419e-07	-1.88163	-1.22513	-1.55338	0.041884	0.0966907	-0.0966902	2.38419e-07	-1.90051	-0.941264	-1.42088	0.100937	gb|NM_001068190|tc|NP13031288	AGCAAAGGAAGCAGCAATCACTCTTTTAATCTCAACGATGACGCCTTCCTTCCTTGATGA										21.7541	13.3828	5.08195	7.64689
GT_Os09g0420200|mRNA|AK068903|CDS+3'UTR	Os09t0420200-01	RNA-directed DNA polymerase (reverse transcriptase), related domain containing protein	0.579821	-0.579821	0	-1.28272	-0.906687	-1.09471	0.214344	-0.224774	0.224774	0	-1.03102	-1.2211	-1.12606	0.0438987	rapdb|Os09t0420200-01|gb|AK068903|ta|TA78918_4530|tc|TC510022	TGTGGTGCGAGGAACTGCCAGCTCTCGGTGGCGGTGTGTTTGTTTTCCCTGTTACGATCT	Os09t0420200-01	Conserved hypothetical protein.	AK068903	chr09	15129641	15133118	+			54.264	52.1264	28.9409	19.6329
GT_Os09g0494500|COMBINER|CI276276|6	TA64899_4530	Rep: Os03g0125900 protein - Oryza sativa subsp. japonica (Rice), partial (10%) [TC514166]	0.119697	-0.119697	0	-3.36843	-3.9493	-3.65886	0.00729066	-0.233108	0.233108	0	-1.2022	-0.807866	-1.00503	0.0812012	ta|TA64899_4530|ta|CI164624|tc|TC514166	ACTGGTGATTACGCGGAGTTTTGTTCTGCTTGTACATGGTCAGTGTGGTACTGGTACGGT										544.713	529.335	259.505	263.965
GT_Os09g0538000|mRNA|AK058621|UTR	Os09t0538000-02	RNase S-like protein	-1.23106	1.23106	0	-4.00243	-4.03655	-4.01949	0.0823914	-0.502471	0.502471	0	-2.28925	-1.30944	-1.79934	0.124364	rapdb|Os09t0538000-02|rapdb|Os09t0538000-03|rapdb|Os09t0538000-01|rapdb|Os09t0538000-05	CTGAGCTCGATCGATCGATCGATCAAGAAGACAAATTAACCCTTGTTGTGATATGCGATT										381.315	538.294	103.066	157.312
GT_Os09g0538000|mRNA|AK059757|CDS+3'UTR	Os09t0538000-05	Non-protein coding transcript.	-0.836251	0.836251	0	-3.88186	-4.80308	-4.34247	0.045092	-0.634114	0.634114	0	-2.79433	-1.89366	-2.344	0.0947139	rapdb|Os09t0538000-05|rapdb|Os09t0538000-04|ta|TA32367_4530|tc|TC535490	TTACTTTGTCATCGGACATTTCATGATTTCCGATGCACACCTTGGCTATGTTCTTCCCCC	Os09t0538000-05	Non-protein coding transcript.	AK058621	chr09	21165227	21165547	-			135.004	228.738	28.1683	40.699
GT_Os09g0538000|mRNA|AK060036|CDS+3'UTR	Os09t0538000-01	Ribonuclease T2 family protein.	-0.783833	0.783833	0	-4.55387	-4.68739	-4.62063	0.0277833	-0.36933	0.36933	0	-2.55713	-1.25856	-1.90784	0.125157	rapdb|Os09t0538000-01|rapdb|Os09t0538000-05|rapdb|Os09t0538000-04|ta|TA32282_4530	GAATAACTCGTGTAGTGGGATTACTTTGTCATCGGACATTTCATGATTTCCGATGCACAC	Os09t0538000-01	Ribonuclease T2 family protein.	AK060036	chr09	21165241	21167647	-	Molecular Function: RNA binding (GO:0003723), Molecular Function: ribonuclease T2 activity (GO:0033897)	Ribonuclease T2 (IPR001568)	988.786	1160.59	202.401	385.316
GT_Os09g0538000|mRNA|AK061442|CDS+3'UTR	Os09t0538000-01	Ribonuclease T2 family protein.	-0.815928	0.815928	0	-4.39661	-4.58238	-4.4895	0.0318673	-0.266829	0.266829	0	-2.66068	-1.33012	-1.9954	0.108451	rapdb|Os09t0538000-01|rapdb|Os09t0538000-05|rapdb|Os09t0538000-04|ta|TA32282_4530	GAATAACTCGTGTAGTGGGATTACTTTGTCATCGGACATTTCATGATTTCCGATGCACAC	Os09t0538000-01	Ribonuclease T2 family protein.	AK060036	chr09	21165241	21167647	-	Molecular Function: RNA binding (GO:0003723), Molecular Function: ribonuclease T2 activity (GO:0033897)	Ribonuclease T2 (IPR001568)	1088.4	1108.29	193.14	375.929
GT_Os09g0538000|mRNA|AK104237|CDS+3'UTR	Os09t0538000-05	Non-protein coding transcript.	-0.734756	0.734756	0	-4.64693	-4.81327	-4.7301	0.0235776	-0.474853	0.474853	0	-2.64378	-1.44425	-2.04401	0.116164	rapdb|Os09t0538000-05|rapdb|Os09t0538000-04|ta|TA32367_4530|tc|TC535490	TTACTTTGTCATCGGACATTTCATGATTTCCGATGCACACCTTGGCTATGTTCTTCCCCC	Os09t0538000-05	Non-protein coding transcript.	AK058621	chr09	21165227	21165547	-			145.963	198.313	30.2716	53.8053
GT_Os09g0538000|mRNA|AK104261|CDS+3'UTR	Os09t0538000-03	RNase S-like protein.	-0.80418	0.80418	0	-4.5713	-4.70857	-4.63993	0.0289501	-0.305777	0.305777	0	-2.59208	-1.24125	-1.91667	0.122693	rapdb|Os09t0538000-03|rapdb|Os09t0538000-01|rapdb|Os09t0538000-05|rapdb|Os09t0538000-04	ATGTTTTCATGAATAACTCGTGTAGTGGGATTACTTTGTCATCGGACATTTCATGATTTC										1140.58	1225.86	218.065	430.447
GT_Os09g0538000|mRNA|AK104263|CDS+3'UTR	Os09t0538000-03	RNase S-like protein.	-0.970506	0.970506	0	-4.39464	-4.42798	-4.41131	0.0451616	-0.300471	0.300471	0	-2.55158	-1.25451	-1.90304	0.116851	rapdb|Os09t0538000-03|rapdb|Os09t0538000-01|rapdb|Os09t0538000-05|rapdb|Os09t0538000-04	GAATATGTGCGGCCTTGTTAATGTTTTCATGAATAACTCGTGTAGTGGGATTACTTTGTC										1363.75	1454.97	267.172	508.089
GT_Os09g0538000|mRNA|AK104390|CDS+3'UTR	Os09t0538000-02	RNase S-like protein	-0.966842	0.966842	0	-4.35195	-4.78708	-4.56951	0.0439572	-0.408142	0.408142	0	-2.36025	-1.29876	-1.8295	0.111895	rapdb|Os09t0538000-02|rapdb|Os09t0538000-03|rapdb|Os09t0538000-01|rapdb|Os09t0538000-05	GTCTCTGTGATGCATTCAGAGAATAAGTCCGAATATGTGCGGCCTTGTTAATGTTTTCAT										1969.66	2439.7	474.737	766.812
GT_Os09g0538000|mRNA|AK104456|CDS+3'UTR	Os09t0538000-02	RNase S-like protein.	-0.996287	0.996287	0	-4.6304	-4.69339	-4.6619	0.0428032	-0.302131	0.302131	0	-2.25427	-1.22928	-1.74178	0.0995488	rapdb|Os09t0538000-02|rapdb|Os09t0538000-03|rapdb|Os09t0538000-01|rapdb|Os09t0538000-05	AATCCGTCTCTGTGATGCATTCAGAGAATAAGTCCGAATATGTGCGGCCTTGTTAATGTT										2117.03	2263.85	510.245	803.576
GT_Os09g0538000|mRNA|AK104648|CDS+3'UTR	Os09t0538000-03	RNase S-like protein.	-0.957545	0.957545	0	-4.43235	-4.62241	-4.52738	0.0423259	-0.391629	0.391629	0	-2.69496	-1.37525	-2.0351	0.117606	rapdb|Os09t0538000-03|rapdb|Os09t0538000-01|rapdb|Os09t0538000-05|rapdb|Os09t0538000-04	GAATATGTGCGGCCTTGTTAATGTTTTCATGAATAACTCGTGTAGTGGGATTACTTTGTC										1366.25	1653.98	258.144	498.688
GT_Os09g0538000|mRNA|AK109411|CDS+3'UTR	Os09t0538000-03	RNase S-like protein.	-0.909253	0.909253	0	-4.38497	-5.0902	-4.73759	0.0398581	-0.333667	0.333667	0	-2.50394	-1.24693	-1.87544	0.11884	rapdb|Os09t0538000-03|rapdb|Os09t0538000-01|rapdb|Os09t0538000-05|rapdb|Os09t0538000-04	GAATATGTGCGGCCTTGTTAATGTTTTCATGAATAACTCGTGTAGTGGGATTACTTTGTC										1429.94	1597.44	296.282	548.02
GT_Os09g0538000|mRNA|AK119171|CDS+3'UTR	Os09t0538000-03	RNase S-like protein.	-0.94735	0.94735	0	-4.40176	-4.94832	-4.67504	0.0417165	-0.331088	0.331088	0	-2.36131	-1.34095	-1.85113	0.0931157	rapdb|Os09t0538000-03|rapdb|Os09t0538000-01|rapdb|Os09t0538000-05|rapdb|Os09t0538000-04	TGCATTCAGAGAATAAGTCCGAATATGTGCGGCCTTGTTAATGTTTTCATGAATAACTCG										1779.38	1980.72	406.272	637.777
GT_Os09g0541100|COMBINER_EST|Os09g0541100|8	Os09t0541100-00	Cupredoxin domain containing protein	-0.0486643	0.0486643	0	-1.53999	-1.79459	-1.66729	0.00661507	-0.578487	0.578487	0	-1.49573	-1.06816	-1.28194	0.173211	rapdb|Os09t0541100-00|gb|NM_001070348|tc|TC506515	CGGGTGGCGTTGATGGTGCAGGTTTCTTGCCTCGCTCTGATCATCATCGGCATGTGGAAT	Os09t0541100-00	Cupredoxin domain containing protein.	EU973863	chr09	21313150	21313821	-	Molecular Function: copper ion binding (GO:0005507), Molecular Function: electron carrier activity (GO:0009055)	Plastocyanin-like (IPR003245), Cupredoxin (IPR008972)	418.099	655.815	206.475	214.917
GT_Os10g0124500|mRNA|AK101708|CDS+3'UTR	Os10t0124500-01	Cyclin-like F-box domain containing protein.	0.250429	-0.250429	2.38419e-07	-1.66846	-2.19568	-1.93207	0.0336393	0.155917	-0.155917	2.38419e-07	-1.2334	-1.86344	-1.54842	0.0478602	rapdb|Os10t0124500-01|gb|AK101708|ta|TA47895_4530|tc|TC492427	TAGCCGTCGCTGTTTGAGGTTACTCCAGCATTTGTAGCTCTCTGACAACATTGTTCTGTT	Os10t0124500-01	Cyclin-like F-box domain containing protein.	AK101708	chr10	1556778	1559803	+	Molecular Function: protein binding (GO:0005515)	F-box domain, cyclin-like (IPR001810), F-box domain, Skp2-like (IPR022364)	59.5358	33.7385	21.1961	10.5996
GT_Os10g0490900|COMBINER_EST|Os10g0490900|8	Os10t0490900-00	Similar to NtPRp27.	-0.00298691	0.00298691	0	-2.38198	-3.24254	-2.81226	0.0226197	0.0223055	-0.0223055	0	-0.903964	-1.53649	-1.22023	0.0613619	rapdb|Os10t0490900-00|gb|CT835760|ta|BE040965|tc|TC551747	ATACAGCGACGACTTCTTCGTCCAGATCTCCGGCAAGACCATCGACCAGCTCTGGCAAGA	Os10t0490900-00	Similar to Secretory protein.	CT835760	chr10	18637489	18638521	-		Uncharacterised protein family, basic secretory protein (IPR007541)	22.1824	15.1286	10.8863	5.43455
GT_Os10g0515900|mRNA|AK106424|CDS+3'UTR	Os10t0515900-01	Cytochrome P450 family protein.	-0.42483	0.42483	2.38419e-07	-2.14833	-1.30998	-1.72915	0.101342	0.297394	-0.297394	2.38419e-07	-1.46489	-1.16167	-1.31328	0.0589525	rapdb|Os10t0515900-01|gb|AK106424|ta|TA55609_4530|ta|CI419388	AAACCCCTTTGTTTTGGTTATCGAATAAAATCAGACAAGCTGCTGCTGTAGCTTGATCGC	Os10t0515900-01	Cytochrome P450 family protein.	AK106424	chr10	19881378	19883248	+	Biological Process: oxidation-reduction process (GO:0055114), Molecular Function: iron ion binding (GO:0005506), Molecular Function: electron carrier activity (GO:0009055), Molecular Function: oxidoreductase activity, acting on paired donors, with incorporation or reduction of molecular oxygen (GO:0016705), Molecular Function: heme binding (GO:0020037)	Cytochrome P450 (IPR001128), Cytochrome P450, E-class, group I (IPR002401), Cytochrome P450, conserved site (IPR017972)	28.3939	13.225	7.80602	7.45422
GT_Os11g0119200|mRNA|AK103124|CDS+3'UTR	Os11t0119200-01	Zinc finger, RING/FYVE/PHD-type domain containing protein.	0.335484	-0.335484	-2.38419e-07	-1.2734	-1.13014	-1.20177	0.0727069	0.611451	-0.611452	-2.38419e-07	-1.68799	-2.14428	-1.91614	0.0990663	rapdb|Os11t0119200-01|gb|AK103124|ta|TA38880_4530|tc|TC534132	ATTCGTTTGTTGGTCTGTCTGCACTGTGGTAAGTCAATGAAATTAGTGGCAATAAAATGA	Os11t0119200-01	Zinc finger, RING/FYVE/PHD-type domain containing protein.	AK103124	chr11	856524	860980	+	Molecular Function: protein binding (GO:0005515), Molecular Function: zinc ion binding (GO:0008270)	Zinc finger, RING-type (IPR001841), Zinc finger, RING/FYVE/PHD-type (IPR013083), Zinc finger, C3HC4 RING-type (IPR018957)	54.9764	16.5678	10.4155	5.87513
GT_Os11g0142300|COMBINER_EST|Os11g0142300|8	NM_001072250	Oryza sativa Japonica Group Os11g0142300 (Os11g0142300) mRNA, complete cds [NM_001072250]	1.48078	-1.48078	0	-0.846362	-1.36197	-1.10416	0.539031	-0.129944	0.129944	0	-0.956595	-2.08355	-1.52007	0.119358	gb|NM_001072250|tc|TC547013	CAACAACGGTTGTCGTTTGTACACGATGGGATCATGGGATGGTTATGGGGCACCGAACTT										12.8499	10.8231	6.75708	2.39444
GT_Os11g0204000|mRNA|AK071941|CDS+3'UTR	mRNA	Unknown	0.310489	-0.310489	-2.38419e-07	-2.65319	-1.1628	-1.908	0.141889	0.13165	-0.131651	-2.38419e-07	-1.65756	-2.32953	-1.99355	0.0312386		AAGCTAGCAGCATCAAAACCATCATCCATTCATCCTTGTCGTCCTCGTTACGGTTCACCA										24.3792	14.2882	6.57838	3.19543
GT_Os11g0204600|mRNA|AK099643|CDS+3'UTR	Os11t0204600-01	Similar to Glucose-1-phosphate adenylyltransferase large subunit 2, chloroplast precursor (EC 2.7.7.27) (ADP-glucose synthase) (ADP-glucose pyrophosphorylase) (AGPASE S) (Alpha-D-glucose-1-phosphate adenyl transferase).	0.204772	-0.204772	0	-1.42437	-2.20366	-1.81401	0.0541432	-0.80039	0.80039	0	-1.71576	-3.31794	-2.51685	0.156316	rapdb|Os11t0204600-01|gb|NM_001073983|ta|TA57317_4530|ta|TA57318_4530	TACCACGCCATCTCCTTCATTCGCTCACATTTAGCTGCCTATGTTTGTTTGTAACAAAGA	Os11t0204600-01	Similar to Glucose-1-phosphate adenylyltransferase.	AK099643	chr11	5276417	5279896	+			20.4134	43.5527	10.0941	2.57309
GT_Os11g0488100|COMBINER_EST|CI197875|6	TA65582_4530	Rep: MYND finger family protein, expressed - Oryza sativa subsp. japonica (Rice), partial (48%) [TC544252]	0.355394	-0.355394	0	-1.65984	-1.18995	-1.4249	0.0789536	-0.806516	0.806516	0	-2.21884	-1.53216	-1.8755	0.16576	ta|TA65582_4530|tc|TC544252	CGGCGTGTGTAGGGGTTCTTCTGGTGTAAAGGAGAAGAAAAAGGTTTGTGTGTTGCATTT										248.106	533.86	86.9344	108.292
GT_Os11g0624500|mRNA|AK070535|CDS+3'UTR	mRNA	Unknown	0.22573	-0.22573	2.38419e-07	-0.877056	-1.26576	-1.07141	0.0693498	-0.0383334	0.0383339	2.38419e-07	-1.56571	-1.50637	-1.53604	0.000994492		CGCCGGCGCCGGCGCCGTGGGGCTCCAAGTCCGGGAACGTGAACAGGTCGCCGTCCGGGA										24.0837	17.8657	7.79186	6.28347
GT_Os12g0177900|COMBINER_EST|Os12g0177900|8	Os12t0177900-00	Hypothetical protein.	0.549122	-0.549122	0	-1.94065	-1.11539	-1.52802	0.156092	-0.113609	0.113609	0	-1.50001	-2.02617	-1.76309	0.0254142	rapdb|Os12t0177900-00|tc|NP13037273	CTACGTCCACGAGGCAAATCCAATCTCTCCCTTCTTCCTCTTCTTTCTTCCTATAAAATA	Os12t0177900-00	Similar to Aldehyde dehydrogenase.		chr12	3947161	3947412	+	Biological Process: metabolic process (GO:0008152), Biological Process: oxidation-reduction process (GO:0055114), Molecular Function: oxidoreductase activity (GO:0016491)	Aldehyde dehydrogenase, N-terminal (IPR016162)	101.469	83.5509	36.1984	19.4534
GT_Os12g0459300|mRNA|AK105224|CDS+3'UTR	Os12t0459300-02	Hypothetical gene.	0.0641441	-0.0641441	2.38419e-07	-1.10391	-1.20157	-1.15274	0.00485541	-0.235256	0.235256	2.38419e-07	-1.18237	-1.17655	-1.17945	0.0375633	rapdb|Os12t0459300-02|ta|CK054928|tc|TC522927	TTTTTTTTGTCTTCTTTGGTGTGTCTCTGTTATGTGGGTCTATGCATCCTCTCTATTGTT	Os12t0459300-02	Hypothetical gene.	AK105224	chr12	16092318	16092865	+			37.5616	36.6101	18.1694	14.1184
GT_Os12g0503000|mRNA|AK061171|CDS+3'UTR	Os12t0503000-03	Similar to Ureide permease 4.	0.0167983	-0.0167983	0	-6.32969	-5.15109	-5.74039	0.0103834	-0.136386	0.136386	0	-2.11931	-1.49971	-1.80951	0.0332564	rapdb|Os12t0503000-03|rapdb|Os12t0503000-01|ta|TA39180_4530|ta|TA39183_4530	GAAGCTTCTGTGAAGGGAACCAAAATAATTTTCAAATGTATAAATTTTGATCAATGTTAT	Os12t0503000-03	Similar to Ureide permease 4.	AK061171	chr12	19180914	19185884	-		Ureide permease (IPR009834)	129.853	110.353	30.6365	36.4292
GT_Os12g0503000|mRNA|AK061376|CDS+3'UTR	Os12t0503000-05	Similar to Allantoin permease	-0.0556865	0.0556865	0	-4.82042	-8.62145	-6.72093	0.0715479	-0.154351	0.154351	0	-1.73297	-1.68514	-1.70905	0.00824906	rapdb|Os12t0503000-05|rapdb|Os12t0503000-02|rapdb|Os12t0503000-03|rapdb|Os12t0503000-01	GTTGTAATATATGTCTCAGCTTCTTTGTGTGAAGCTTCTGTGAAGGGAACCAAAATAATT	Os12t0503000-05	Similar to Allantoin permease.	AK073310	chr12	19180943	19185732	-		Ureide permease (IPR009834)	1866.5	1626.2	582.804	466.242
GT_Os12g0503000|mRNA|AK064238|CDS+3'UTR	Os12t0503000-04	Similar to Ureide permease 4	-0.370741	0.370741	2.38419e-07	-4.83406	-4.96987	-4.90196	0.00586006	0.240202	-0.240201	2.38419e-07	-1.33069	-0.851601	-1.09115	0.0845746	rapdb|Os12t0503000-04|ta|TA39181_4530	CACAACAGAAACACCAACTCAACAACATTAATTTGTTTCTTCTCCATGACACAAAAGACC	Os12t0503000-04	Similar to Ureide permease 4.	AK064238	chr12	19182540	19185807	-		Ureide permease (IPR009834)	104.393	52.6347	32.7709	35.3511
GT_Os12g0503000|mRNA|AK069916|CDS+3'UTR	Os12t0503000-01	Similar to Allantoin permease.	-0.0286746	0.0286746	0	-4.9726	-6.61133	-5.79196	0.0194543	-0.613983	0.613983	0	-2.31377	-1.31927	-1.81652	0.148235	rapdb|Os12t0503000-01|ta|TA39183_4530|tc|TC493828	GAGGGAGTAGCTATTAAGGCTAGCTCTAGTAAAACCAGATTAATAACCTTTTTGTAATCC	Os12t0503000-01	Similar to Allantoin permease.	AK069916, AK061376, AK109368	chr12	19180665	19185915	-		Ureide permease (IPR009834)	132.259	217.92	37.9702	58.548
GT_Os12g0503000|mRNA|AK073310|CDS+3'UTR	Os12t0503000-05	Similar to Allantoin permease.	0.0531135	-0.0531135	0	-4.91602	-6.45925	-5.68764	0.0179948	-0.160045	0.160045	0	-1.69435	-1.60881	-1.65158	0.00991183	rapdb|Os12t0503000-05|rapdb|Os12t0503000-02|rapdb|Os12t0503000-03|rapdb|Os12t0503000-01	GTTGTAATATATGTCTCAGCTTCTTTGTGTGAAGCTTCTGTGAAGGGAACCAAAATAATT	Os12t0503000-05	Similar to Allantoin permease.	AK073310	chr12	19180943	19185732	-		Ureide permease (IPR009834)	1896.88	1665.77	610.761	501.553
GT_Os12g0503000|mRNA|AK109368|CDS+3'UTR	Os12t0503000-05	Similar to Allantoin permease	-0.0293756	0.0293756	0	-4.88059	-6.93454	-5.90757	0.0289389	-0.155388	0.155388	0	-1.81253	-1.61443	-1.71348	0.0113686	rapdb|Os12t0503000-05|rapdb|Os12t0503000-02|rapdb|Os12t0503000-03|rapdb|Os12t0503000-01	GTTGTAATATATGTCTCAGCTTCTTTGTGTGAAGCTTCTGTGAAGGGAACCAAAATAATT	Os12t0503000-05	Similar to Allantoin permease.	AK073310	chr12	19180943	19185732	-		Ureide permease (IPR009834)	1901.02	1658.66	562.137	499.079
GT_Os12g0507300|COMBINER_EST|Os12g0507300|8	NP13037847	GB	-0.0414648	0.0414653	0	-1.00444	-2.03745	-1.52095	0.0991134	0.169466	-0.169466	0	-0.998138	-2.42979	-1.71396	0.145144	tc|NP13037847	TGATCTCATCTCACTGCAAGTAAATCACATTATGCCTTGTGCCTACCAGTATCATATCCC										21.9826	12.2256	9.12643	2.61833
GT_Os12g0516000|COMBINER_EST|Os12g0516000|8	Os12t0516000-00	Hypothetical protein.	-0.249703	0.249703	0	-2.4347	-3.08205	-2.75837	0.0212659	-1.18075	1.18075	0	-2.01242	-1.81534	-1.91388	0.247617	rapdb|Os12t0516000-00|gb|CX101635|ta|TA59705_4530|ta|TA59704_4530	GGCACTTCCTTCCTCAGTGGTAACTCCGTAAATGCACCACCAGCTCCAGAGGTTCCAAGT	Os12t0516000-00	Conserved hypothetical protein.	CU406057	chr12	20045549	20046254	+			18.7341	67.7228	9.81701	8.70964
GT_Os12g0555200|mRNA|AK070762|CDS+3'UTR	Os12t0555200-01	Similar to Probenazole-inducible protein PBZ1.	-1.3891	1.3891	2.38419e-07	-4.02444	-3.57555	-3.8	0.114119	-0.844999	0.845	2.38419e-07	-4.71636	-4.73953	-4.72794	0.0304946	rapdb|Os12t0555200-01|ta|TA42901_4530|tc|TC501491	TGGATCAGTGTAAAAGTAGATTAGAAATATAATAATATTTGTGAGTTTATTTGATTACGG	Os12t0555200-01	Similar to Probenazole-inducible protein PBZ1.	AK070762, AK099157	chr12	22591681	22593505	+	Biological Process: defense response (GO:0006952), Biological Process: response to biotic stimulus (GO:0009607)	Bet v I allergen (IPR000916), START-like domain (IPR023393)	55.0495	124.943	3.50802	2.67166
GT_Os12g0595300|mRNA|AK106840|CDS+3'UTR	Os12t0595300-01	Cyclin-like F-box domain containing protein.	0.341649	-0.341649	0	-2.28369	-1.2313	-1.7575	0.107307	-0.475853	0.475853	0	-3.56836	-2.32499	-2.94667	0.063899	rapdb|Os12t0595300-01|gb|AK106840|ta|TA69326_4530|tc|TC489356	GCAGTGAATGATGATGCCCTCTCTCAGTCTGAACAATATGTTAGTATTGAGCAAAGTCAA	Os12t0595300-01	Conserved hypothetical protein.	AK106840	chr12	24994125	24996461	-			225.508	306.812	24.6564	45.1768
GT_osa-miR168b|Os02|3'seq	GT_osa-miR168b	Unknown	0.495544	-0.495544	2.38419e-07	-1.02722	-1.81279	-1.42001	0.153814	-0.428424	0.428425	2.38419e-07	-1.45274	-1.14558	-1.29916	0.10394		TGGCAGGAACTCCATGTCCACCACTGCCACTCCTGTGTTGTGGCATTCCTCCTTGCCGTT										32.8023	41.7887	15.0404	14.4018
GT_osa-miR169k|Os09|3'seq	GT_osa-miR169k	Unknown	-0.225226	0.225226	-2.38419e-07	-1.32159	-2.47486	-1.89823	0.0919281	0.382949	-0.38295	-2.38419e-07	-2.22324	-2.29388	-2.25856	0.0277905		ATCGGTTGATCGCTTCGCTTGCTCTGCATGAGATCTTACAGGCAGTCTCCTTGGCTAGTC										37.5288	15.5247	5.74815	4.23601
GT_osa-miR439h|Os06|5'seq	Os01t0540800-01	Conserved hypothetical protein.	0.359388	-0.359388	2.38419e-07	-1.60135	-1.42354	-1.51244	0.0550206	-0.0710716	0.0710721	2.38419e-07	-1.61783	-2.24253	-1.93018	0.0264545	rapdb|Os01t0540800-01|gb|AK070057|ta|TA48847_4530|tc|TC552415	ACCACCTACCCTGTCGAACTCACGCAGTTCGACATGTACCTGTCGAACTGTGGTTGTTCG	Os01t0540800-01	Conserved hypothetical protein.	AK070057	chr01	19874748	19881638	+			23.3489	18.1249	7.45332	3.74103

## Sheet: Specific_Up_Flagleaf
Table S2. List of DEGs up-regulated exclusive in flag leaf of control hybrid Vs test hybrid
			IR79156A/ KMR3 Flag leaf			IR79156A/ IL50-13 Flagleaf					RAPDB annotations
ProbeName	GeneName	Description	156A/ KMR3 F1_Fold	156A/ KMR3 F2_Fold	156A/ KMR3 P_GeomeanFold	156A/ IL50-13 F3_Fold	156A/ IL50-13 F4_Fold	156A/ IL50-13 P_GeomeanFold	p-value	accessions	Chromosome	Start	End	Strand	GO	InterPro
GT_AntiSense_LOC_Osm1g00390.1_770	LOC_Osm1g00390.1	CDS Ribosomal protein S13	0.463916	-0.463916	0	1.05447	1.75028	1.40238	0.136761
GT_GT_Os_A_Specific_0000482	Os07t0172300-00	Os07t0172300-00; Os07t0172300-00; Next best Hit: Os06t0518300-01(alignment length 15bp with 100.00%identity)	1.17174	-1.17174	0	0.950719	1.12818	1.03945	0.469707	ref|Os07t0172300-00|rapDB|Os07t0172300-00
GT_GT_Os_A_Specific_0000584	Os01t0561900-00	Os01t0561900-00; Os01t0561900-00; Next best Hit: Os05t0508700-01(alignment length 16bp with 100.00%identity)	0.974132	-0.974133	-4.76837e-07	3.27477	4.38294	3.82885	0.0760291	ref|Os01t0561900-00|rapDB|Os01t0561900-00	chr01	21354470	21361363	+
GT_GT_Os_A_Specific_0000617	Os11t0702800-00	Os11t0702800-00; Os11t0702800-00; Next best Hit: Os03t0332900-01(alignment length 17bp with 100.00%identity)	1.19413	-1.19413	2.38419e-07	1.16576	0.931338	1.04855	0.474332	ref|Os11t0702800-00|rapDB|Os11t0702800-00	chr11	28779820	28780931	+
GT_GT_Os_A_Specific_0000663	Os10t0541500-00	Os10t0541500-00; Os10t0541500-00; Next best Hit: Os06t0608300-02(alignment length 14bp with 100.00%identity)	-0.286468	0.286468	0	2.71445	2.97481	2.84463	0.0120156	ref|Os10t0541500-00|rapDB|Os10t0541500-00	chr10	21133757	21134824	-
GT_GT_Os_A_Specific_0000824	Os03t0222300-00	Os03t0222300-00; Os03t0222300-00; Next best Hit: Os12t0590500-00(alignment length 16bp with 100.00%identity)	1.11073	-1.11073	-4.76837e-07	1.74132	3.21155	2.47643	0.204083	ref|Os03t0222300-00|rapDB|Os03t0222300-00	chr03	6400086	6400424	+
GT_GT_Os_A_Specific_0001142	Os09t0487150-00	Os09t0487150-00; Os09t0487150-00 Hypothetical gene.; Next best Hit: Os10t0138100-02(alignment length 15bp with 100.00%identity)	0.484224	-0.484224	-2.38419e-07	2.12509	2.20999	2.16754	0.046789	ref|Os09t0487150-00|rapDB|Os09t0487150-00	chr09	18782991	18783715	+
GT_GT_Os_A_Specific_0001257	Os09t0571632-00	Os09t0571632-00; Os09t0571632-00; Next best Hit: Os06t0116700-00(alignment length 20bp with 95.00%identity)	0.415157	-0.415157	4.76837e-07	1.16958	1.44266	1.30612	0.0960936	ref|Os09t0571632-00|rapDB|Os09t0571632-00	chr09	22815307	22815633	+
GT_GT_Os_A_Specific_0001490	Os06t0622550-01	Os06t0622550-01; Os06t0622550-01 Hypothetical gene.; Next best Hit: Os06t0315000-00(alignment length 15bp with 100.00%identity)	0.919236	-0.919236	0	1.4486	1.25932	1.35396	0.280492	ref|Os06t0622550-01|rapDB|Os06t0622550-01|gb|AK288608	chr06	25038113	25039008	-
GT_GT_Os_A_Specific_0001824	Os05t0570700-00	Os05t0570700-00; Os05t0570700-00; Next best Hit: Os05t0569600-00(alignment length 26bp with 92.31%identity)	0.497544	-0.497544	0	2.42527	3.93992	3.1826	0.0723736	ref|Os05t0570700-00|rapDB|Os05t0570700-00	chr05	28416255	28416877	+
GT_GT_Os_A_Specific_0001832	Os06t0596850-00	Os06t0596850-00; Os06t0596850-00; Next best Hit: Os08t0134800-00(alignment length 14bp with 100.00%identity)	1.27954	-1.27954	0	1.18364	1.9277	1.55567	0.363379	ref|Os06t0596850-00|rapDB|Os06t0596850-00	chr06	23491256	23491621	-
GT_GT_Os_A_Specific_0002173	Os01t0328000-00	Os01t0328000-00; Os01t0328000-00; Next best Hit: Os02t0626100-03(alignment length 16bp with 100.00%identity)	1.7842	-1.7842	-2.38419e-07	1.41637	1.83447	1.62542	0.461062	ref|Os01t0328000-00|rapDB|Os01t0328000-00	chr01	12621246	12621704	+
GT_GT_Os_A_Specific_0002964	Os03t0384200-00	Os03t0384200-00; Os03t0384200-00; Next best Hit: Os11t0578100-00(alignment length 18bp with 100.00%identity)	1.5279	-1.5279	2.38419e-07	1.14914	3.31047	2.2298	0.355685	ref|Os03t0384200-00|rapDB|Os03t0384200-00
GT_GT_Os_A_Specific_0003221	Os02t0145100-00	Os02t0145100-00; Os02t0145100-00; Next best Hit: Os11t0166800-01(alignment length 16bp with 100.00%identity)	0.721051	-0.721051	0	1.50578	2.53872	2.02225	0.150196	ref|Os02t0145100-00|rapDB|Os02t0145100-00
GT_GT_Os_A_Specific_0003423	Os11t0588100-00	Os11t0588100-00; Os11t0588100-00 Similar to Integral membrane protein DUF6 containing protein, expressed.; Next best Hit: Os02t0599200-01(alignment length 22bp with 95.45%identity)	0.683068	-0.683068	0	3.58662	6.32226	4.95444	0.0834775	ref|Os11t0588100-00|rapDB|Os11t0588100-00	chr11	22301763	22303659	+	Cellular Component: membrane (GO:0016020)	Drug/metabolite transporter (IPR000620)
GT_GT_Os_A_Specific_0003685	Os06t0472800-00	Os06t0472800-00; Os06t0472800-00; Next best Hit: Os12t0597300-01(alignment length 16bp with 100.00%identity)	1.27626	-1.27626	0	0.895916	1.30023	1.09807	0.484942	ref|Os06t0472800-00|rapDB|Os06t0472800-00
GT_GT_Os_A_Specific_0003973	Os12t0230700-00	Os12t0230700-00; Os12t0230700-00; Next best Hit: Os08t0468100-02(alignment length 19bp with 94.74%identity)	0.805804	-0.805804	0	1.66953	3.30942	2.48948	0.162735	ref|Os12t0230700-00|rapDB|Os12t0230700-00	chr12	7138230	7138556	+
GT_GT_Os_A_Specific_0004086	Os07t0499851-00	Os07t0499851-00; Os07t0499851-00; Next best Hit: Os03t0813500-00(alignment length 17bp with 100.00%identity)	1.70908	-1.70908	0	2.13889	4.33028	3.23459	0.252117	ref|Os07t0499851-00|rapDB|Os07t0499851-00	chr07	18808884	18809120	-
GT_GT_Os_A_Specific_0004372	Os08t0280400-00	Os08t0280400-00; Os08t0280400-00; Next best Hit: Os04t0459401-00(alignment length 16bp with 100.00%identity)	0.504413	-0.504412	-2.38419e-07	3.22272	3.9531	3.58791	0.0288281	ref|Os08t0280400-00|rapDB|Os08t0280400-00	chr08	10949937	10950173	+
GT_GT_Os_A_Specific_0004443	Os06t0203700-00	Os06t0203700-00; Os06t0203700-00 Hypothetical conserved gene.; Next best Hit: Os02t0778700-01(alignment length 16bp with 100.00%identity)	0.653919	-0.653918	0	2.30527	3.14119	2.72323	0.0724954	ref|Os06t0203700-00|rapDB|Os06t0203700-00	chr06	5237769	5240174	+
GT_GT_Os_A_Specific_0004687	Os01t0584032-00	Os01t0584032-00; Os01t0584032-00 Hypothetical conserved gene.; Next best Hit: Os03t0103100-01(alignment length 18bp with 100.00%identity)	0.736402	-0.736402	0	2.00121	2.79239	2.3968	0.103159	ref|Os01t0584032-00|rapDB|Os01t0584032-00	chr01	22676086	22678573	-
GT_GT_Os_A_Specific_0004972	Os03t0170200-01	Os03t0170200-01; Os03t0170200-01 Hypothetical conserved gene.; Next best Hit: Os12t0566000-03(alignment length 14bp with 100.00%identity)	-0.743137	0.743137	0	0.808579	1.19531	1.00194	0.321892	ref|Os03t0170200-01|rapDB|Os03t0170200-01|gb|AK067518	chr03	3760652	3762362	-
GT_GT_Os_A_Specific_0005166	Os08t0420250-00	Os08t0420250-00; Os08t0420250-00; Next best Hit: Os10t0196900-00(alignment length 16bp with 100.00%identity)	-0.311851	0.311852	0	1.94592	1.93401	1.93997	0.0248892	ref|Os08t0420250-00|rapDB|Os08t0420250-00
GT_GT_Os_A_Specific_0005287	Os01t0824633-00	Os01t0824633-00; Os01t0824633-00; Next best Hit: Os11t0660400-02(alignment length 15bp with 100.00%identity)	0.53981	-0.53981	0	2.35949	3.12184	2.74066	0.0535141	ref|Os01t0824633-00|rapDB|Os01t0824633-00
GT_GT_Os_A_Specific_0005300	Os02t0306500-00	Os02t0306500-00; Os02t0306500-00; Next best Hit: Os04t0342400-00(alignment length 24bp with 95.83%identity)	0.218142	-0.218142	0	1.05934	1.5638	1.31157	0.0589843	ref|Os02t0306500-00|rapDB|Os02t0306500-00	chr02	12004898	12005221	+
GT_GT_Os_A_Specific_0005392	Os01t0800250-00	Os01t0800250-00; Os01t0800250-00 Hypothetical gene.; Next best Hit: Os05t0180500-01(alignment length 16bp with 100.00%identity)	0.671245	-0.671245	0	1.00332	1.25052	1.12692	0.240514	ref|Os01t0800250-00|rapDB|Os01t0800250-00	chr01	33884974	33887391	-
GT_GT_Os_A_Specific_0005508	Os03t0333100-01	Os03t0333100-01; Os03t0333100-01 Protein of unknown function DUF663 domain containing protein.; Next best Hit: Os03t0593200-01(alignment length 17bp with 100.00%identity)	-0.249964	0.249964	0	0.898742	1.32082	1.10978	0.0769925	ref|Os03t0333100-01|rapDB|Os03t0333100-01|gb|AK101050	chr03	12297078	12307633	+	Biological Process: ribosome biogenesis (GO:0042254), Cellular Component: nucleus (GO:0005634), Molecular Function: GTPase activity (GO:0003924), Molecular Function: GTP binding (GO:0005525)	Protein synthesis factor, GTP-binding (IPR000795), Ribosome biogenesis protein BMS1/TSR1, C-terminal (IPR007034), AARP2CN (IPR012948)
GT_GT_Os_A_Specific_0005624	Os01t0721450-00	Os01t0721450-00; Os01t0721450-00 Similar to Ribulose bisphosphate carboxylase large chain (Fragment).; Next best Hit: Os07t0227700-01(alignment length 15bp with 100.00%identity)	-0.490939	0.490939	0	2.2988	2.46334	2.38107	0.0410343	ref|Os01t0721450-00|rapDB|Os01t0721450-00
GT_GT_Os_A_Specific_0005689	Os07t0632901-00	Os07t0632901-00; Os07t0632901-00; Next best Hit: Os03t0377900-00(alignment length 17bp with 100.00%identity)	1.03265	-1.03265	0	1.31112	2.34633	1.82873	0.254222	ref|Os07t0632901-00|rapDB|Os07t0632901-00	chr07	26254343	26255024	+
GT_GT_Os_A_Specific_0006477	Os02t0512500-00	Os02t0512500-00; Os02t0512500-00; Next best Hit: Os06t0587000-00(alignment length 23bp with 95.65%identity)	0.174772	-0.174772	-4.76837e-07	1.00909	1.91499	1.46204	0.0948432	ref|Os02t0512500-00|rapDB|Os02t0512500-00	chr02	18418924	18419798	+
GT_GT_Os_A_Specific_0007144	Os09t0249750-00	Os09t0249750-00; Os09t0249750-00 Hypothetical gene.; Next best Hit: Os05t0583900-00(alignment length 16bp with 100.00%identity)	0.24293	-0.24293	2.38419e-07	1.04006	1.17226	1.10616	0.0480958	ref|Os09t0249750-00|rapDB|Os09t0249750-00	chr09	3793011	3796214	-
GT_GT_Os_A_Specific_0007190	Os07t0265401-00	Os07t0265401-00; Os07t0265401-00; Next best Hit: Os03t0650400-01(alignment length 15bp with 100.00%identity)	0.644932	-0.644931	0	1.46251	2.22751	1.84501	0.133	ref|Os07t0265401-00|rapDB|Os07t0265401-00
GT_GT_Os_A_Specific_0007589	Os04t0286366-00	Os04t0286366-00; Os04t0286366-00 Hypothetical conserved gene.; Next best Hit: Os12t0433500-01(alignment length 16bp with 100.00%identity)	0.505839	-0.505838	0	3.0226	3.39274	3.20767	0.0270579	ref|Os04t0286366-00|rapDB|Os04t0286366-00	chr04	12379130	12379726	+	Molecular Function: heat shock protein binding (GO:0031072)	Heat shock protein DnaJ, N-terminal (IPR001623)
GT_GT_Os_A_Specific_0007714	Os03t0699150-00	Os03t0699150-00; Os03t0699150-00 Similar to cell division cycle protein cdt2.; Next best Hit: Os06t0283200-01(alignment length 14bp with 100.00%identity)	0.934593	-0.934593	2.38419e-07	1.86512	2.4949	2.18001	0.157643	ref|Os03t0699150-00|rapDB|Os03t0699150-00
GT_GT_Os_A_Specific_0007938	Os05t0249800-00	Os05t0249800-00; Os05t0249800-00 Hypothetical conserved gene.; Next best Hit: Os05t0248600-00(alignment length 22bp with 95.45%identity)	0.791299	-0.791299	2.38419e-07	2.03159	2.41262	2.22211	0.112056	ref|Os05t0249800-00|rapDB|Os05t0249800-00	chr05	9103140	9104753	-		Domain of unknown function DUF1618 (IPR011676)
GT_GT_Os_A_Specific_0008003	Os11t0470966-01	Os11t0470966-01; Os11t0470966-01 Hypothetical conserved gene.; Next best Hit: Os09t0516300-01(alignment length 15bp with 100.00%identity)	-0.472613	0.472613	2.38419e-07	2.27463	2.30932	2.29198	0.0400374	ref|Os11t0470966-01|rapDB|Os11t0470966-01|gb|AK242012	chr11	16195482	16198355	+
GT_GT_Os_A_Specific_0008036	Os12t0192900-00	Os12t0192900-00; Os12t0192900-00; Next best Hit: Os08t0429800-00(alignment length 20bp with 95.00%identity)	-0.235824	0.235824	2.38419e-07	0.950482	1.49589	1.22319	0.0769773	ref|Os12t0192900-00|rapDB|Os12t0192900-00	chr12	4742393	4743073	+
GT_GT_Os_A_Specific_0008197	Os01t0582100-00	Os01t0582100-00; Os01t0582100-00; Next best Hit: Os07t0565200-01(alignment length 15bp with 100.00%identity)	0.493621	-0.493622	4.76837e-07	2.72106	2.36826	2.54466	0.0399119	ref|Os01t0582100-00|rapDB|Os01t0582100-00	chr01	22574606	22576837	-
GT_GT_Os_A_Specific_0009461	Os06t0692401-00	Os06t0692401-00; Os06t0692401-00; Next best Hit: Os11t0148700-01(alignment length 15bp with 100.00%identity)	1.84047	-1.84047	0	1.4172	1.87858	1.64789	0.468051	ref|Os06t0692401-00|rapDB|Os06t0692401-00
GT_GT_Os_A_Specific_0009490	Os09t0385600-00	Os09t0385600-00; Os09t0385600-00; Next best Hit: Os09t0384300-00(alignment length 24bp with 95.83%identity)	-0.454478	0.454478	0	2.11088	1.95521	2.03304	0.0477818	ref|Os09t0385600-00|rapDB|Os09t0385600-00	chr09	13150889	13152016	-
GT_GT_Os_A_Specific_0009532	Os09t0348766-01	Os09t0348766-01; Os09t0348766-01 Hypothetical gene.; Next best Hit: Os12t0638400-01(alignment length 17bp with 100.00%identity)	0.484507	-0.484507	0	2.96423	3.16775	3.06599	0.0250964	ref|Os09t0348766-01|rapDB|Os09t0348766-01|gb|AK288672	chr09	10964864	10969484	-
GT_GT_Os_A_Specific_0009557	Os03t0823800-01	Os03t0823800-01; Os03t0823800-01 Similar to Permease 1.; Next best Hit: Os01t0873800-01(alignment length 17bp with 100.00%identity)	1.14857	-1.14857	0	3.64197	3.55764	3.59981	0.0886009	ref|Os03t0823800-01|rapDB|Os03t0823800-01|gb|AK071234	chr03	34597467	34601207	-	Biological Process: transport (GO:0006810), Biological Process: transmembrane transport (GO:0055085), Cellular Component: membrane (GO:0016020), Molecular Function: transporter activity (GO:0005215)	Xanthine/uracil/vitamin C permease (IPR006043)
GT_GT_Os_A_Specific_0009697	Os06t0635733-00	Os06t0635733-00; Os06t0635733-00; Next best Hit: Os06t0635800-00(alignment length 19bp with 100.00%identity)	0.550983	-0.550983	0	1.24937	1.52123	1.3853	0.134724	ref|Os06t0635733-00|rapDB|Os06t0635733-00	chr06	25787987	25788256	+
GT_GT_Os_A_Specific_0010101	Os02t0254833-00	Os02t0254833-00; Os02t0254833-00; Next best Hit: Os01t0235350-00(alignment length 20bp with 95.00%identity)	0.5946	-0.5946	4.76837e-07	2.38297	2.00885	2.19591	0.071984	ref|Os02t0254833-00|rapDB|Os02t0254833-00
GT_GT_Os_A_Specific_0010366	Os08t0296900-01	Os08t0296900-01; Os08t0296900-01 Tetratricopeptide-like helical domain containing protein.; Next best Hit: Os09t0125828-00(alignment length 56bp with 82.14%identity)	0.205162	-0.205162	0	1.1268	1.12108	1.12394	0.031748	ref|Os08t0296900-01|rapDB|Os08t0296900-01|gb|AK073632|gb|AK067499	chr08	11984667	11989799	-	Molecular Function: binding (GO:0005488), Molecular Function: protein binding (GO:0005515)	Phox/Bem1p (IPR000270), Tetratricopeptide-like helical (IPR011990), Tetratricopeptide repeat-containing (IPR013026)
GT_GT_Os_A_Specific_0010535	Os02t0514325-00	Os02t0514325-00; Os02t0514325-00 Similar to Glycerophosphodiester phosphodiesterase.; Next best Hit: Os03t0346800-00(alignment length 14bp with 100.00%identity)	-0.155416	0.155416	0	1.05331	1.43782	1.24556	0.0372092	ref|Os02t0514325-00|rapDB|Os02t0514325-00
GT_GT_Os_A_Specific_0010572	Os08t0427600-00	Os08t0427600-00; Os08t0427600-00 Similar to receptor kinase.; Next best Hit: Os01t0522950-00(alignment length 20bp with 95.00%identity)	-0.104738	0.104739	0	1.66891	1.35589	1.5124	0.0151536	ref|Os08t0427600-00|rapDB|Os08t0427600-00	chr08	20567577	20569373	-	Biological Process: protein phosphorylation (GO:0006468), Molecular Function: protein kinase activity (GO:0004672), Molecular Function: protein binding (GO:0005515), Molecular Function: ATP binding (GO:0005524), Molecular Function: transferase activity, transferring phosphorus-containing groups (GO:0016772)	Protein kinase, catalytic domain (IPR000719), Serine-threonine/tyrosine-protein kinase (IPR001245), Leucine-rich repeat (IPR001611), Protein kinase-like domain (IPR011009), Leucine-rich repeat-containing N-terminal, type 2 (IPR013210)
GT_GT_Os_A_Specific_0011078	Os12t0507800-00	Os12t0507800-00; Os12t0507800-00; Next best Hit: Os07t0201700-00(alignment length 17bp with 100.00%identity)	1.21192	-1.21192	0	1.75566	1.96959	1.86263	0.265438	ref|Os12t0507800-00|rapDB|Os12t0507800-00	chr12	19500749	19501090	-
GT_GT_Os_A_Specific_0011343	Os11t0664400-00	Os11t0664400-00; Os11t0664400-00 Hypothetical conserved gene.; Next best Hit: Os11t0661800-01(alignment length 22bp with 95.45%identity)	0.723521	-0.723521	0	2.92161	3.88756	3.40459	0.0595174	ref|Os11t0664400-00|rapDB|Os11t0664400-00	chr11	26774246	26775075	-
GT_GT_Os_A_Specific_0011348	Os02t0603700-00	Os02t0603700-00; Os02t0603700-00 Hypothetical conserved gene.; Next best Hit: Os05t0210201-00(alignment length 16bp with 100.00%identity)	2.18018	-2.18018	-2.38419e-07	1.5571	3.17706	2.36708	0.415875	ref|Os02t0603700-00|rapDB|Os02t0603700-00	chr02	23651854	23653184	+
GT_GT_Os_A_Specific_0011431	Os02t0671400-01	Os02t0671400-01; Os02t0671400-01 Hypothetical gene.; Next best Hit: Os03t0837000-01(alignment length 17bp with 100.00%identity)	-1.15919	1.15919	0	1.67752	2.46382	2.07067	0.232783	ref|Os02t0671400-01|rapDB|Os02t0671400-01|gb|AK103866	chr02	27273361	27279579	-
GT_GT_Os_A_Specific_0011433	Os01t0898200-00	Os01t0898200-00; Os01t0898200-00; Next best Hit: Os03t0305450-00(alignment length 16bp with 100.00%identity)	0.0948625	-0.0948625	-2.38419e-07	1.74889	1.83979	1.79434	0.0034189	ref|Os01t0898200-00|rapDB|Os01t0898200-00
GT_GT_Os_A_Specific_0011561	Os10t0568600-00	Os10t0568600-00; Os10t0568600-00; Next best Hit: Os07t0493200-01(alignment length 14bp with 100.00%identity)	0.816691	-0.816691	4.76837e-07	1.21419	2.14066	1.67743	0.215925	ref|Os10t0568600-00|rapDB|Os10t0568600-00	chr10	22544857	22550187	-	Biological Process: defense response (GO:0006952), Molecular Function: ADP binding (GO:0043531)	Disease resistance protein (IPR000767), NB-ARC (IPR002182)
GT_GT_Os_A_Specific_0011572	Os10t0213401-00	Os10t0213401-00; Os10t0213401-00; Next best Hit: Os05t0572700-01(alignment length 19bp with 100.00%identity)	-0.184514	0.184514	0	0.899654	1.50901	1.20433	0.0774481	ref|Os10t0213401-00|rapDB|Os10t0213401-00
GT_GT_Os_A_Specific_0011618	Os09t0125400-00	Os09t0125400-00; Os09t0125400-00 Hypothetical conserved gene.; Next best Hit: Os07t0296000-01(alignment length 24bp with 95.83%identity)	-0.465168	0.465168	0	2.22558	5.11383	3.66971	0.136731	ref|Os09t0125400-00|rapDB|Os09t0125400-00	chr09	1932253	1932886	-
GT_GT_Os_A_Specific_0011659	Os11t0632015-00	Os11t0632015-00; Os11t0632015-00; Next best Hit: Os06t0314000-01(alignment length 14bp with 100.00%identity)	0.413388	-0.413387	0	1.31841	1.18911	1.25376	0.0956599	ref|Os11t0632015-00|rapDB|Os11t0632015-00	chr11	24837318	24837812	-
GT_GT_Os_A_Specific_0011872	Os10t0390701-00	Os10t0390701-00; Os10t0390701-00 Hypothetical conserved gene.; Next best Hit: Os03t0363100-00(alignment length 17bp with 100.00%identity)	-0.542308	0.542308	0	1.64883	1.69113	1.66998	0.0913714	ref|Os10t0390701-00|rapDB|Os10t0390701-00	chr10	12983013	12983507	+
GT_GT_Os_A_Specific_0012317	Os01t0607100-00	Os01t0607100-00; Os01t0607100-00; Next best Hit: Os01t0645000-01(alignment length 16bp with 100.00%identity)	0.331021	-0.331021	0	1.31487	2.00232	1.65859	0.0737406	ref|Os01t0607100-00|rapDB|Os01t0607100-00	chr01	23919214	23921302	+		Bifunctional inhibitor/plant lipid transfer protein/seed storage (IPR016140)
GT_GT_Os_A_Specific_0012427	Os05t0536225-00	Os05t0536225-00; Os05t0536225-00 Hypothetical gene.; Next best Hit: Os11t0704700-01(alignment length 16bp with 100.00%identity)	0.410661	-0.410661	0	1.48378	1.20414	1.34396	0.0903009	ref|Os05t0536225-00|rapDB|Os05t0536225-00	chr05	26628468	26631172	-
GT_GT_Os_A_Specific_0012660	Os04t0553650-00	Os04t0553650-00; Os04t0553650-00 Similar to Pectinesterase.; Next best Hit: Os01t0813400-01(alignment length 16bp with 100.00%identity)	1.03769	-1.03769	0	1.45676	0.911776	1.18427	0.384712	ref|Os04t0553650-00|rapDB|Os04t0553650-00	chr04	27708143	27708454	-	Biological Process: cell wall modification (GO:0042545), Cellular Component: cell wall (GO:0005618), Molecular Function: pectinesterase activity (GO:0030599)	Pectinesterase, catalytic (IPR000070), Pectin lyase fold/virulence factor (IPR011050), Pectin lyase fold (IPR012334)
GT_GT_Os_A_Specific_0012754	Os07t0613833-00	Os07t0613833-00; Os07t0613833-00 Hypothetical gene.; Next best Hit: Os07t0131850-01(alignment length 15bp with 100.00%identity)	0.410683	-0.410683	0	0.858013	1.46124	1.15962	0.150633	ref|Os07t0613833-00|rapDB|Os07t0613833-00	chr07	25273731	25274197	+
GT_GT_Os_A_Specific_0013383	Os08t0159300-00	Os08t0159300-00; Os08t0159300-00; Next best Hit: Os08t0438901-00(alignment length 16bp with 100.00%identity)	0.735369	-0.735369	0	1.09804	1.50663	1.30233	0.230059	ref|Os08t0159300-00|rapDB|Os08t0159300-00	chr08	3450333	3450563	+
GT_GT_Os_A_Specific_0013833	Os03t0649800-00	Os03t0649800-00; Os03t0649800-00; Next best Hit: Os11t0222800-00(alignment length 16bp with 100.00%identity)	0.745563	-0.745563	0	1.9648	2.66691	2.31586	0.106732	ref|Os03t0649800-00|rapDB|Os03t0649800-00	chr03	25187199	25187462	+
GT_GT_Os_A_Specific_0014239	Os03t0241600-01	Os03t0241600-01; Os03t0241600-01 Serine/threonine protein kinase-related domain containing protein.; Next best Hit: Os01t0936100-01(alignment length 19bp with 100.00%identity)	0.24565	-0.24565	0	1.95733	1.65904	1.80819	0.0243416	ref|Os03t0241600-01|rapDB|Os03t0241600-01|gb|AK120688	chr03	7483344	7487296	-	Biological Process: protein phosphorylation (GO:0006468), Biological Process: response to stress (GO:0006950), Molecular Function: protein kinase activity (GO:0004672), Molecular Function: protein serine/threonine kinase activity (GO:0004674), Molecular Function: ATP binding (GO:0005524), Molecular Function: transferase activity, transferring phosphorus-containing groups (GO:0016772)	Protein kinase, catalytic domain (IPR000719), UspA (IPR006016), Serine/threonine-protein kinase, active site (IPR008271), Protein kinase-like domain (IPR011009), Rossmann-like alpha/beta/alpha sandwich fold (IPR014729), Protein kinase, ATP binding site (IPR017441), Serine/threonine-protein kinase-like domain (IPR017442)
GT_GT_Os_A_Specific_0014273	Os01t0499800-00	Os01t0499800-00; Os01t0499800-00; Next best Hit: Os10t0112500-00(alignment length 20bp with 100.00%identity)	0.433329	-0.433329	0	1.18722	1.67022	1.42872	0.10238	ref|Os01t0499800-00|rapDB|Os01t0499800-00	chr01	17230508	17231151	+
GT_GT_Os_A_Specific_0014325	Os02t0313450-01	Os02t0313450-01; Os02t0313450-01 Conserved hypothetical protein.; Next best Hit: Os02t0693500-01(alignment length 15bp with 100.00%identity)	0.342951	-0.342951	0	1.01363	1.18444	1.09903	0.0897145	ref|Os02t0313450-01|rapDB|Os02t0313450-01|gb|AK241389	chr02	12378127	12382321	-
GT_GT_Os_A_Specific_0014590	Os10t0326100-00	Os10t0326100-00; Os10t0326100-00; Next best Hit: Os07t0248500-00(alignment length 30bp with 93.33%identity)	0.260746	-0.260746	0	1.77423	2.01546	1.89484	0.0222242	ref|Os10t0326100-00|rapDB|Os10t0326100-00	chr10	9041999	9042871	+	Cellular Component: integral to membrane (GO:0016021), Molecular Function: protein serine/threonine kinase activity (GO:0004674)	Wall-associated kinase (IPR013695)
GT_GT_Os_A_Specific_0015224	Os07t0637200-01	Os07t0637200-01; Os07t0637200-01 Protein of unknown function DUF537 family protein.; Next best Hit: Os05t0519200-01(alignment length 15bp with 100.00%identity)	-0.452783	0.452783	2.38419e-07	2.89069	2.75321	2.82195	0.0253408	ref|Os07t0637200-01|rapDB|Os07t0637200-01|gb|AK072575	chr07	26474251	26478328	-	Cellular Component: peroxisome (GO:0005777)	Domain of unknown function DUF88 (IPR021139), Limkain-b1 (IPR024768)
GT_GT_Os_A_Specific_0015309	Os01t0644100-00	Os01t0644100-00; Os01t0644100-00; Next best Hit: Os01t0322500-00(alignment length 20bp with 95.00%identity)	0.332458	-0.332457	0	1.682	1.82338	1.75269	0.0356102	ref|Os01t0644100-00|rapDB|Os01t0644100-00	chr01	25928590	25929738	-
GT_GT_Os_A_Specific_0015337	Os09t0338801-00	Os09t0338801-00; Os09t0338801-00 Similar to SAUR56 - auxin-responsive SAUR family member.; Next best Hit: Os06t0488200-02(alignment length 15bp with 100.00%identity)	1.66679	-1.66679	-2.38419e-07	1.17745	1.7547	1.46608	0.477478	ref|Os09t0338801-00|rapDB|Os09t0338801-00
GT_GT_Os_A_Specific_0015995	Os09t0555150-01	Os09t0555150-01; Os09t0555150-01 Sulfotransferase family protein.; Next best Hit: Os03t0598500-00(alignment length 16bp with 100.00%identity)	0.349631	-0.349631	0	0.944534	2.00155	1.47304	0.145683	ref|Os09t0555150-01|rapDB|Os09t0555150-01|gb|AK287898	chr09	22013784	22015249	+	Molecular Function: sulfotransferase activity (GO:0008146)	Sulfotransferase domain (IPR000863)
GT_GT_Os_A_Specific_0016178	Os08t0294800-00	Os08t0294800-00; Os08t0294800-00; Next best Hit: Os03t0108400-01(alignment length 18bp with 100.00%identity)	1.51923	-1.51923	2.38419e-07	1.00043	2.28186	1.64114	0.424444	ref|Os08t0294800-00|rapDB|Os08t0294800-00	chr08	11859500	11860541	-
GT_GT_Os_A_Specific_0017474	Os02t0681400-00	Os02t0681400-00; Os02t0681400-00; Next best Hit: Os08t0121100-00(alignment length 21bp with 95.24%identity)	0.483111	-0.483111	0	1.59745	2.24495	1.9212	0.0806953	ref|Os02t0681400-00|rapDB|Os02t0681400-00	chr02	27809065	27809292	+
GT_GT_Os_A_Specific_0017487	Os03t0593800-00	Os03t0593800-00; Os03t0593800-00; Next best Hit: Os08t0539900-00(alignment length 16bp with 100.00%identity)	0.152176	-0.152176	0	0.942586	1.41705	1.17982	0.0526048	ref|Os03t0593800-00|rapDB|Os03t0593800-00	chr03	22056764	22057180	+
GT_GT_Os_A_Specific_0017658	Os10t0474000-00	Os10t0474000-00; Os10t0474000-00; Next best Hit: Os02t0514325-00(alignment length 18bp with 100.00%identity)	0.295065	-0.295065	-2.38419e-07	1.42569	1.19311	1.3094	0.053963	ref|Os10t0474000-00|rapDB|Os10t0474000-00	chr10	17616226	17617209	-	Biological Process: proteolysis (GO:0006508), Molecular Function: cysteine-type peptidase activity (GO:0008234)	Peptidase C48, SUMO/Sentrin/Ubl1 (IPR003653)
GT_GT_Os_A_Specific_0017880	Os06t0570250-00	Os06t0570250-00; Os06t0570250-00; Next best Hit: Os03t0661000-00(alignment length 16bp with 100.00%identity)	0.230106	-0.230106	0	1.04052	2.22894	1.63473	0.124247	ref|Os06t0570250-00|rapDB|Os06t0570250-00	chr06	22072812	22073162	+
GT_GT_Os_A_Specific_0017952	Os04t0434101-00	Os04t0434101-00; Os04t0434101-00; Next best Hit: Os07t0480300-00(alignment length 24bp with 95.83%identity)	1.27995	-1.27995	0	1.36353	1.66241	1.51297	0.361241	ref|Os04t0434101-00|rapDB|Os04t0434101-00	chr04	21567802	21568104	+
GT_GT_Os_A_Specific_0018548	Os03t0377000-00	Os03t0377000-00; Os03t0377000-00; Next best Hit: Os11t0132100-00(alignment length 16bp with 100.00%identity)	1.08241	-1.08241	-2.38419e-07	0.91812	1.34453	1.13132	0.412965	ref|Os03t0377000-00|rapDB|Os03t0377000-00
GT_GT_Os_A_Specific_0018636	Os06t0313200-00	Os06t0313200-00; Os06t0313200-00; Next best Hit: Os06t0487300-01(alignment length 17bp with 100.00%identity)	-0.0888009	0.0888004	0	1.66031	2.38418	2.02225	0.0323231	ref|Os06t0313200-00|rapDB|Os06t0313200-00	chr06	11972567	11973121	-
GT_GT_Os_A_Specific_0018817	Os03t0171100-00	Os03t0171100-00; Os03t0171100-00; Next best Hit: Os03t0810600-02(alignment length 14bp with 100.00%identity)	0.317688	-0.317689	-4.76837e-07	1.41476	1.70778	1.56127	0.0467198	ref|Os03t0171100-00|rapDB|Os03t0171100-00
GT_GT_Os_A_Specific_0018820	Os01t0260300-00	Os01t0260300-00; Os01t0260300-00; Next best Hit: Os03t0279950-01(alignment length 16bp with 100.00%identity)	0.882825	-0.882825	0	1.49973	1.45989	1.47981	0.235767	ref|Os01t0260300-00|rapDB|Os01t0260300-00
GT_GT_Os_A_Specific_0019471	Os02t0302450-00	Os02t0302450-00; Os02t0302450-00 Similar to cDNA, clone: J100059G16, full insert sequence.; Next best Hit: Os04t0385100-00(alignment length 16bp with 100.00%identity)	0.456582	-0.456582	0	1.0216	1.32417	1.17288	0.134954	ref|Os02t0302450-00|rapDB|Os02t0302450-00	chr02	11731075	11731398	+
GT_GT_Os_A_Specific_0019766	Os02t0528750-00	Os02t0528750-00; Os02t0528750-00; Next best Hit: Os04t0648800-02(alignment length 16bp with 100.00%identity)	-0.389192	0.389192	0	1.02652	0.990682	1.0086	0.12241	ref|Os02t0528750-00|rapDB|Os02t0528750-00	chr02	19389555	19389794	+
GT_GT_Os_A_Specific_0020411	Os06t0209550-00	Os06t0209550-00; Os06t0209550-00; Next best Hit: Os07t0294300-01(alignment length 23bp with 91.30%identity)	1.00632	-1.00632	0	2.30055	3.3548	2.82767	0.130535	ref|Os06t0209550-00|rapDB|Os06t0209550-00
GT_GT_Os_A_Specific_0020744	Os09t0410450-00	Os09t0410450-00; Os09t0410450-00; Next best Hit: Os06t0165900-00(alignment length 15bp with 100.00%identity)	0.0281377	-0.0281377	-4.76837e-07	1.32546	2.35351	1.83948	0.0701762	ref|Os09t0410450-00|rapDB|Os09t0410450-00	chr09	14562013	14562291	+
GT_GT_Os_A_Specific_0021291	Os09t0563500-00	Os09t0563500-00; Os09t0563500-00; Next best Hit: Os01t0904900-00(alignment length 28bp with 92.86%identity)	1.36122	-1.36122	0	1.03221	1.25362	1.14292	0.490733	ref|Os09t0563500-00|rapDB|Os09t0563500-00	chr09	22391310	22392728	+
GT_GT_Os_A_Specific_0021683	Os09t0544500-00	Os09t0544500-00; Os09t0544500-00; Next best Hit: Os05t0395000-01(alignment length 17bp with 100.00%identity)	1.02573	-1.02573	2.38419e-07	1.81602	2.02643	1.92122	0.203454	ref|Os09t0544500-00|rapDB|Os09t0544500-00	chr09	21515853	21517645	-
GT_GT_Os_A_Specific_0021851	Os06t0213550-00	Os06t0213550-00; Os06t0213550-00; Next best Hit: Os04t0591401-00(alignment length 16bp with 100.00%identity)	0.522427	-0.522427	0	2.08908	2.45799	2.27354	0.0545684	ref|Os06t0213550-00|rapDB|Os06t0213550-00
GT_GT_Os_A_Specific_0021898	Os07t0244800-00	Os07t0244800-00; Os07t0244800-00 Similar to pectinesterase inhibitor domain containing protein.; Next best Hit: Os05t0152400-01(alignment length 16bp with 100.00%identity)	1.56137	-1.56137	-2.38419e-07	1.01323	1.72601	1.36962	0.482539	ref|Os07t0244800-00|rapDB|Os07t0244800-00	chr07	8063799	8064413	+	Molecular Function: enzyme inhibitor activity (GO:0004857), Molecular Function: pectinesterase activity (GO:0030599)	Pectinesterase inhibitor (IPR006501)
GT_GT_Os_A_Specific_0023262	Os02t0304701-00	Os02t0304701-00; Os02t0304701-00 Hypothetical conserved gene.; Next best Hit: Os11t0616700-00(alignment length 30bp with 96.67%identity)	1.42838	-1.42838	0	2.15849	3.02337	2.59093	0.224684	ref|Os02t0304701-00|rapDB|Os02t0304701-00	chr02	11875191	11875747	+
GT_GT_Os_A_Specific_0023322	Os03t0119401-00	Os03t0119401-00; Os03t0119401-00 Hypothetical gene.; Next best Hit: Os08t0528601-00(alignment length 17bp with 100.00%identity)	0.109618	-0.109618	0	1.17728	0.851012	1.01414	0.0355667	ref|Os03t0119401-00|rapDB|Os03t0119401-00
GT_GT_Os_A_Specific_0023656	Os11t0199900-00	Os11t0199900-00; Os11t0199900-00 Similar to F-box domain containing protein.; Next best Hit: Os06t0558300-00(alignment length 16bp with 100.00%identity)	0.386325	-0.386325	0	1.18576	0.830545	1.00815	0.141167	ref|Os11t0199900-00|rapDB|Os11t0199900-00	chr11	5026325	5027273	+	Molecular Function: protein binding (GO:0005515)	F-box domain, cyclin-like (IPR001810), F-box domain, Skp2-like (IPR022364)
GT_GT_Os_A_Specific_0024454	Os03t0563900-00	Os03t0563900-00; Os03t0563900-00; Next best Hit: Os11t0604700-00(alignment length 14bp with 100.00%identity)	0.3081	-0.3081	-2.38419e-07	0.965215	1.39389	1.17955	0.0880744	ref|Os03t0563900-00|rapDB|Os03t0563900-00
GT_GT_Os_A_Specific_0025299	Os09t0315250-00	Os09t0315250-00; Os09t0315250-00 Hypothetical conserved gene.; Next best Hit: Os06t0193200-01(alignment length 19bp with 94.74%identity)	-0.639183	0.639183	0	1.65304	1.56908	1.61106	0.128347	ref|Os09t0315250-00|rapDB|Os09t0315250-00	chr09	8670569	8670865	+
GT_GT_Os_A_Specific_0025395	Os12t0148050-00	Os12t0148050-00; Os12t0148050-00; Next best Hit: Os05t0151000-00(alignment length 17bp with 100.00%identity)	0.582773	-0.582772	0	2.28938	2.68322	2.4863	0.0561106	ref|Os12t0148050-00|rapDB|Os12t0148050-00
GT_GT_Os_A_Specific_0025926	Os01t0583800-00	Os01t0583800-00; Os01t0583800-00; Next best Hit: Os06t0309000-01(alignment length 17bp with 100.00%identity)	1.12222	-1.12222	4.76837e-07	2.3081	2.6079	2.458	0.162096	ref|Os01t0583800-00|rapDB|Os01t0583800-00	chr01	22651086	22653565	-
GT_GT_Os_A_Specific_0026251	Os12t0416600-00	Os12t0416600-00; Os12t0416600-00; Next best Hit: Os02t0220000-00(alignment length 15bp with 100.00%identity)	-0.0747933	0.0747933	0	1.60902	2.49609	2.05255	0.0448191	ref|Os12t0416600-00|rapDB|Os12t0416600-00	chr12	12853754	12854092	-
GT_GT_Os_A_Specific_0026289	Os02t0688201-00	Os02t0688201-00; Os02t0688201-00; Next best Hit: Os06t0154800-01(alignment length 17bp with 100.00%identity)	0.49217	-0.49217	0	1.25437	2.12512	1.68975	0.123767	ref|Os02t0688201-00|rapDB|Os02t0688201-00	chr02	28222258	28222584	-
GT_GT_Os_A_Specific_0026447	Os04t0511400-01	Os04t0511400-01; Os04t0511400-01 Sugar/inositol transporter domain containing protein.; Next best Hit: Os06t0235100-00(alignment length 15bp with 100.00%identity)	0.091763	-0.091763	0	1.17331	1.51205	1.34268	0.0199685	ref|Os04t0511400-01|rapDB|Os04t0511400-01|gb|AK072430	chr04	25567729	25571329	-	Biological Process: transport (GO:0006810), Biological Process: transmembrane transport (GO:0055085), Cellular Component: membrane (GO:0016020), Cellular Component: integral to membrane (GO:0016021), Molecular Function: transporter activity (GO:0005215), Molecular Function: transmembrane transporter activity (GO:0022857), Molecular Function: substrate-specific transmembrane transporter activity (…	Sugar/inositol transporter (IPR003663), General substrate transporter (IPR005828), Sugar transporter, conserved site (IPR005829), Major facilitator superfamily domain, general substrate transporter (IPR016196), Major facilitator superfamily domain (IPR020846)
GT_GT_Os_A_Specific_0027866	Os07t0532050-00	Os07t0532050-00; Os07t0532050-00; Next best Hit: Os01t0777300-00(alignment length 18bp with 100.00%identity)	0.943504	-0.943504	0	1.08575	1.58793	1.33684	0.304411	ref|Os07t0532050-00|rapDB|Os07t0532050-00	chr07	20822346	20823522	-
GT_GT_Os_A_Specific_0028166	Os06t0224650-01	Os06t0224650-01; Os06t0224650-01 Mitochodrial transcription termination factor-related family protein.; Next best Hit: Os06t0225200-01(alignment length 27bp with 96.30%identity)	0.631846	-0.631846	-2.38419e-07	2.13922	2.27605	2.20764	0.0738169	ref|Os06t0224650-01|rapDB|Os06t0224650-01|gb|AK241150	chr06	6463494	6465270	-		Mitochodrial transcription termination factor-related (IPR003690)
GT_GT_Os_A_Specific_0028420	Os07t0210850-00	Os07t0210850-00; Os07t0210850-00; Next best Hit: Os02t0684200-00(alignment length 16bp with 100.00%identity)	0.38515	-0.38515	0	1.23412	1.42425	1.32919	0.0787059	ref|Os07t0210850-00|rapDB|Os07t0210850-00
GT_GT_Os_A_Specific_0028957	Os06t0206600-00	Os06t0206600-00; Os06t0206600-00 Hypothetical conserved gene.; Next best Hit: Os06t0548100-00(alignment length 16bp with 100.00%identity)	0.959751	-0.959751	0	2.16377	1.6922	1.92798	0.190363	ref|Os06t0206600-00|rapDB|Os06t0206600-00
GT_GT_Os_A_Specific_0029977	Os03t0265633-00	Os03t0265633-00; Os03t0265633-00; Next best Hit: Os08t0231900-00(alignment length 17bp with 100.00%identity)	0.503936	-0.503936	0	1.13698	1.06555	1.10126	0.161083	ref|Os03t0265633-00|rapDB|Os03t0265633-00	chr03	8772313	8772675	+
GT_GT_Os_A_Specific_0030244	Os12t0160800-00	Os12t0160800-00; Os12t0160800-00; Next best Hit: Os06t0504900-00(alignment length 15bp with 100.00%identity)	1.38333	-1.38333	0	1.78806	2.25191	2.01999	0.286501	ref|Os12t0160800-00|rapDB|Os12t0160800-00
GT_GT_Os_A_Specific_0030469	Os12t0439901-00	Os12t0439901-00; Os12t0439901-00; Next best Hit: Os05t0373500-00(alignment length 16bp with 100.00%identity)	0.545193	-0.545193	-2.38419e-07	1.10494	2.6247	1.86482	0.184326	ref|Os12t0439901-00|rapDB|Os12t0439901-00
GT_GT_Os_A_Specific_0031444	Os02t0814200-01	Os02t0814200-01; Os02t0814200-01 Similar to CER1-like gene protein (Fragment).; Next best Hit: Os08t0359000-01(alignment length 16bp with 100.00%identity)	0.257411	-0.257412	0	1.33099	1.43812	1.38455	0.0342215	ref|Os02t0814200-01|rapDB|Os02t0814200-01|gb|AK068166	chr02	34889675	34893873	-	Biological Process: fatty acid biosynthetic process (GO:0006633), Biological Process: oxidation-reduction process (GO:0055114), Molecular Function: iron ion binding (GO:0005506), Molecular Function: oxidoreductase activity (GO:0016491)	Fatty acid hydroxylase (IPR006694), Uncharacterised domain Wax2, C-terminal (IPR021940)
GT_GT_Os_A_Specific_0031538	Os01t0775800-00	Os01t0775800-00; Os01t0775800-00; Next best Hit: Os06t0656500-01(alignment length 16bp with 100.00%identity)	0.218906	-0.218906	0	1.64776	1.78369	1.71573	0.0173838	ref|Os01t0775800-00|rapDB|Os01t0775800-00
GT_GT_Os_A_Specific_0031747	Os12t0110866-00	Os12t0110866-00; Os12t0110866-00; Next best Hit: Os01t0524100-00(alignment length 20bp with 95.00%identity)	0.500567	-0.500567	0	0.805489	1.56118	1.18333	0.199819	ref|Os12t0110866-00|rapDB|Os12t0110866-00	chr12	580414	581013	+
GT_GT_Os_A_Specific_0031752	Os10t0558100-00	Os10t0558100-00; Os10t0558100-00 Similar to Matrixin family protein, expressed.; Next best Hit: Os01t0154500-01(alignment length 19bp with 100.00%identity)	0.888096	-0.888095	4.76837e-07	0.999955	1.95658	1.47827	0.280414	ref|Os10t0558100-00|rapDB|Os10t0558100-00	chr10	21962401	21963276	-	Biological Process: proteolysis (GO:0006508), Cellular Component: extracellular matrix (GO:0031012), Molecular Function: metalloendopeptidase activity (GO:0004222), Molecular Function: metallopeptidase activity (GO:0008237), Molecular Function: zinc ion binding (GO:0008270)	Peptidase M10, metallopeptidase (IPR001818), Peptidase, metallopeptidase (IPR006026), Peptidase M10A, matrix metallopeptidase (IPR021190), Metallopeptidase, catalytic domain (IPR024079)
GT_GT_Os_A_Specific_0032042	Os04t0359300-00	Os04t0359300-00; Os04t0359300-00 Sulfotransferase family protein.; Next best Hit: Os07t0575700-01(alignment length 16bp with 100.00%identity)	1.07491	-1.07491	-2.38419e-07	1.97597	2.14637	2.06117	0.196094	ref|Os04t0359300-00|rapDB|Os04t0359300-00	chr04	17185415	17186524	-	Molecular Function: sulfotransferase activity (GO:0008146)	Sulfotransferase domain (IPR000863)
GT_GT_Os_A_Specific_0032083	Os07t0551900-00	Os07t0551900-00; Os07t0551900-00; Next best Hit: Os07t0262800-01(alignment length 15bp with 100.00%identity)	-0.371099	0.3711	-4.76837e-07	1.25544	3.7453	2.50037	0.19414	ref|Os07t0551900-00|rapDB|Os07t0551900-00
GT_GT_Os_A_Specific_0032424	Os10t0370900-00	Os10t0370900-00; Os10t0370900-00; Next best Hit: Os11t0151100-00(alignment length 20bp with 95.00%identity)	0.924541	-0.924541	0	0.872733	1.47061	1.17167	0.35118	ref|Os10t0370900-00|rapDB|Os10t0370900-00	chr10	11717792	11718067	-
GT_GT_Os_A_Specific_0033033	Os06t0200000-00	Os06t0200000-00; Os06t0200000-00; Next best Hit: Os06t0647200-00(alignment length 15bp with 100.00%identity)	1.76177	-1.76177	-4.76837e-07	1.77205	2.20651	1.98928	0.378934	ref|Os06t0200000-00|rapDB|Os06t0200000-00	chr06	5068259	5068576	+
GT_GT_Os_A_Specific_0033777	Os06t0709701-00	Os06t0709701-00; Os06t0709701-00; Next best Hit: Os10t0561000-00(alignment length 17bp with 100.00%identity)	0.715267	-0.715266	0	2.14087	4.73171	3.43629	0.145918	ref|Os06t0709701-00|rapDB|Os06t0709701-00	chr06	30028602	30028862	-
GT_GT_Os_A_Specific_0034848	Os05t0314150-00	Os05t0314150-00; Os05t0314150-00; Next best Hit: Os06t0144900-01(alignment length 15bp with 100.00%identity)	0.298308	-0.298308	2.38419e-07	1.40791	1.90252	1.65521	0.0506742	ref|Os05t0314150-00|rapDB|Os05t0314150-00	chr05	14454556	14454906	-
GT_GT_Os_A_Specific_0035039	Os08t0280100-01	Os08t0280100-01; Os08t0280100-01 Similar to Phytase.	0.117126	-0.117125	0	0.988452	2.44241	1.71543	0.14518	ref|Os08t0280100-01|rapDB|Os08t0280100-01|gb|AK119420	chr08	10899946	10909610	+	Molecular Function: acid phosphatase activity (GO:0003993), Molecular Function: hydrolase activity (GO:0016787), Molecular Function: metal ion binding (GO:0046872)	Metallophosphoesterase domain (IPR004843), Purple acid phosphatase-like, N-terminal (IPR008963), Purple acid phosphatase, N-terminal (IPR015914)
GT_GT_Os_A_Specific_0035300	Os07t0667601-00	Os07t0667601-00; Os07t0667601-00; Next best Hit: Os08t0193000-00(alignment length 17bp with 100.00%identity)	0.135592	-0.135592	0	1.05617	1.18565	1.12091	0.0174986	ref|Os07t0667601-00|rapDB|Os07t0667601-00	chr07	28194300	28194761	-
GT_GT_Os_A_Specific_0035540	Os06t0236000-00	Os06t0236000-00; Os06t0236000-00; Next best Hit: Os07t0122900-01(alignment length 17bp with 100.00%identity)	0.506009	-0.506009	0	1.09871	1.66418	1.38144	0.14001	ref|Os06t0236000-00|rapDB|Os06t0236000-00
GT_GT_Os_A_Specific_0035992	Os02t0307900-00	Os02t0307900-00; Os02t0307900-00; Next best Hit: Os02t0575900-01(alignment length 18bp with 100.00%identity)	1.34173	-1.34173	0	0.83187	1.52743	1.17965	0.48437	ref|Os02t0307900-00|rapDB|Os02t0307900-00	chr02	12089714	12091112	-		Transposase (putative), gypsy type (IPR007321)
GT_GT_Os_A_Specific_0036206	Os07t0183300-00	Os07t0183300-00; Os07t0183300-00; Next best Hit: Os06t0134466-01(alignment length 21bp with 95.24%identity)	1.8595	-1.8595	0	0.855656	3.46523	2.16044	0.441952	ref|Os07t0183300-00|rapDB|Os07t0183300-00
GT_GT_Os_A_Specific_0036596	Os05t0150700-00	Os05t0150700-00; Os05t0150700-00; Next best Hit: Os08t0238200-02(alignment length 21bp with 95.24%identity)	1.24103	-1.24103	0	1.42688	1.48065	1.45376	0.362186	ref|Os05t0150700-00|rapDB|Os05t0150700-00	chr05	2913837	2914220	+
GT_GT_Os_A_Specific_0036798	Os09t0340902-00	Os09t0340902-00; Os09t0340902-00; Next best Hit: Os10t0455550-00(alignment length 16bp with 100.00%identity)	0.221253	-0.221253	2.38419e-07	1.3141	1.89222	1.60316	0.047885	ref|Os09t0340902-00|rapDB|Os09t0340902-00	chr09	10471818	10472204	-
GT_GT_Os_A_Specific_0039071	Os01t0839801-00	Os01t0839801-00; Os01t0839801-00 Hypothetical gene.; Next best Hit: Os07t0648300-01(alignment length 16bp with 100.00%identity)	0.236001	-0.236001	2.38419e-07	0.907465	1.41093	1.1592	0.0783376	ref|Os01t0839801-00|rapDB|Os01t0839801-00	chr01	36017370	36023296	+
GT_GT_Os_A_Specific_0039433	Os07t0546350-00	Os07t0546350-00; Os07t0546350-00; Next best Hit: Os11t0240900-01(alignment length 19bp with 100.00%identity)	1.29019	-1.29019	0	1.41308	1.39373	1.4034	0.390337	ref|Os07t0546350-00|rapDB|Os07t0546350-00	chr07	21648796	21649137	+
GT_GT_Os_A_Specific_0040560	Os09t0443100-00	Os09t0443100-00; Os09t0443100-00; Next best Hit: Os08t0436000-02(alignment length 14bp with 100.00%identity)	0.243593	-0.243593	0	3.68914	3.87947	3.7843	0.00474186	ref|Os09t0443100-00|rapDB|Os09t0443100-00	chr09	16488306	16490213	+
GT_GT_Os_A_Specific_0040782	Os09t0545550-00	Os09t0545550-00; Os09t0545550-00 Hypothetical gene.; Next best Hit: Os03t0432000-00(alignment length 15bp with 100.00%identity)	0.459228	-0.459228	0	1.56914	2.46957	2.01935	0.0882102	ref|Os09t0545550-00|rapDB|Os09t0545550-00	chr09	21574701	21575639	+
GT_GT_Os_A_Specific_0044008	Os05t0101532-00	Os05t0101532-00; Os05t0101532-00; Next best Hit: Os12t0420400-01(alignment length 15bp with 100.00%identity)	0.507282	-0.507282	0	1.54975	2.52489	2.03732	0.101446	ref|Os05t0101532-00|rapDB|Os05t0101532-00	chr05	100786	101344	-
GT_GT_Os_A_Specific_0044219	Os03t0592900-00	Os03t0592900-00; Os03t0592900-00 Hypothetical conserved gene.; Next best Hit: Os01t0103600-01(alignment length 17bp with 100.00%identity)	0.352931	-0.352931	0	1.03058	1.67239	1.35149	0.10527	ref|Os03t0592900-00|rapDB|Os03t0592900-00	chr03	22008351	22009220	+
GT_GT_Os_A_Specific_0044710	Os08t0537900-01	Os08t0537900-01; Os08t0537900-01 Similar to predicted protein.; Next best Hit: Os08t0547500-01(alignment length 17bp with 100.00%identity)	-0.151142	0.151142	0	2.42609	3.69337	3.05973	0.0424604	ref|Os08t0537900-01|rapDB|Os08t0537900-01|gb|AK119425	chr08	26887813	26894090	+		GDP-fucose protein O-fucosyltransferase (IPR019378), O-fucosyltransferase, plant (IPR024709)
GT_GT_Os_A_Specific_0045548	Os04t0477050-00	Os04t0477050-00; Os04t0477050-00; Next best Hit: Os01t0698600-00(alignment length 20bp with 95.00%identity)	1.34486	-1.34486	-2.38419e-07	0.993561	1.39716	1.19536	0.472114	ref|Os04t0477050-00|rapDB|Os04t0477050-00	chr04	23881016	23881351	+
GT_GT_Os_A_Specific_0045652	Os07t0625200-00	Os07t0625200-00; Os07t0625200-00 Hypothetical conserved gene.; Next best Hit: Os08t0426100-00(alignment length 18bp with 100.00%identity)	0.646533	-0.646533	0	0.816635	1.41333	1.11498	0.257868	ref|Os07t0625200-00|rapDB|Os07t0625200-00	chr07	25897915	25898580	+
GT_GT_Os_A_Specific_0046235	Os05t0207400-01	Os05t0207400-01; Os05t0207400-01 Zinc finger, RING/FYVE/PHD-type domain containing protein.; Next best Hit: Os02t0830801-01(alignment length 15bp with 100.00%identity)	0.370469	-0.370469	0	1.31535	1.60727	1.46131	0.0668852	ref|Os05t0207400-01|rapDB|Os05t0207400-01|gb|AK104023
GT_GT_Os_A_Specific_0047941	Os03t0137600-01	Os03t0137600-01; Os03t0137600-01 Conserved hypothetical protein.; Next best Hit: Os03t0133650-00(alignment length 15bp with 100.00%identity)	0.947668	-0.947668	0	1.31924	1.49175	1.4055	0.277707	ref|Os03t0137600-01|rapDB|Os03t0137600-01|gb|AK061189	chr03	2073420	2074942	+
GT_GT_Os_A_Specific_0048941	Os05t0358900-00	Os05t0358900-00; Os05t0358900-00 Hypothetical conserved gene.; Next best Hit: Os04t0512900-01(alignment length 16bp with 100.00%identity)	1.39744	-1.39744	0	1.60328	2.32842	1.96585	0.306403	ref|Os05t0358900-00|rapDB|Os05t0358900-00	chr05	17074219	17075001	-
GT_GT_Os_A_Specific_0051638	Os02t0773000-00	Os02t0773000-00; Os02t0773000-00; Next best Hit: Os02t0232400-02(alignment length 19bp with 94.74%identity)	0.967405	-0.967405	4.76837e-07	2.19159	2.69203	2.44181	0.134491	ref|Os02t0773000-00|rapDB|Os02t0773000-00	chr02	32638540	32638881	+
GT_GT_Os_A_Specific_0052049	Os11t0549635-00	Os11t0549635-00; Os11t0549635-00 Similar to ABC1 family protein.; Next best Hit: Os04t0193950-00(alignment length 15bp with 100.00%identity)	-0.190018	0.190018	0	0.925873	2.53163	1.72875	0.17113	ref|Os11t0549635-00|rapDB|Os11t0549635-00	chr11	20359909	20368828	+	Molecular Function: transferase activity, transferring phosphorus-containing groups (GO:0016772)	ABC-1 (IPR004147), Twin-arginine translocation pathway, signal sequence (IPR006311), Protein kinase-like domain (IPR011009)
GT_GT_Os_A_Specific_0054866	Os02t0831500-01	Os02t0831500-01; Os02t0831500-01 Similar to Sucrose synthase.; Next best Hit: Os01t0723000-01(alignment length 16bp with 100.00%identity)	0.0887117	-0.0887113	0	1.68835	2.08638	1.88737	0.0130676	ref|Os02t0831500-01|rapDB|Os02t0831500-01|gb|AK065549	chr02	35754946	35761216	+	Biological Process: sucrose metabolic process (GO:0005985), Biological Process: biosynthetic process (GO:0009058), Molecular Function: sucrose synthase activity (GO:0016157)	Sucrose synthase (IPR000368), Glycosyl transferase, family 1 (IPR001296), Sucrose synthase, plant/cyanobacteria (IPR012820)
GT_GT_Os_A_Specific_0055647	Os08t0195000-00	Os08t0195000-00; Os08t0195000-00; Next best Hit: Os01t0197200-01(alignment length 15bp with 100.00%identity)	0.439837	-0.439837	0	0.957191	1.34682	1.152	0.138935	ref|Os08t0195000-00|rapDB|Os08t0195000-00	chr08	5551365	5553193	+		F-box domain, Skp2-like (IPR022364)
GT_GT_Os_A_Specific_0059235	Os07t0277066-00	Os07t0277066-00; Os07t0277066-00; Next best Hit: Os01t0727840-00(alignment length 16bp with 100.00%identity)	-0.806334	0.806334	0	2.19572	4.31362	3.25467	0.134347	ref|Os07t0277066-00|rapDB|Os07t0277066-00	chr07	10354960	10355361	-
GT_GT_Os_A_Specific_0059576	Os08t0362850-00	Os08t0362850-00; Os08t0362850-00; Next best Hit: Os01t0787000-01(alignment length 15bp with 100.00%identity)	0.410135	-0.410135	0	1.10008	1.26207	1.18107	0.10578	ref|Os08t0362850-00|rapDB|Os08t0362850-00	chr08	16785586	16786902	-
GT_GT_Os_A_Specific_0060694	Os04t0180700-00	Os04t0180700-00; Os04t0180700-00; Next best Hit: Os12t0572000-00(alignment length 19bp with 100.00%identity)	0.253183	-0.253183	2.38419e-07	0.988218	1.0686	1.02841	0.0568859	ref|Os04t0180700-00|rapDB|Os04t0180700-00
GT_GT_Os_A_Specific_0061206	Os07t0585150-00	Os07t0585150-00; Os07t0585150-00; Next best Hit: Os11t0519500-00(alignment length 21bp with 95.24%identity)	1.07725	-1.07725	0	1.1273	1.60983	1.36856	0.34081	ref|Os07t0585150-00|rapDB|Os07t0585150-00	chr07	23753959	23754312	-
GT_GT_Os_A_Specific_0061234	Os01t0238375-01	Os01t0238375-01; Os01t0238375-01 Conserved hypothetical protein.; Next best Hit: Os04t0136700-01(alignment length 17bp with 100.00%identity)	0.421355	-0.421355	2.38419e-07	1.69045	1.62441	1.65743	0.0593008	ref|Os01t0238375-01|rapDB|Os01t0238375-01|gb|AK062747	chr01	7660812	7661458	+
GT_GT_Os_A_Specific_0061418	Os05t0206400-00	Os05t0206400-00; Os05t0206400-00; Next best Hit: Os05t0512932-00(alignment length 18bp with 100.00%identity)	0.537255	-0.537255	2.38419e-07	2.05337	2.12583	2.0896	0.0604472	ref|Os05t0206400-00|rapDB|Os05t0206400-00	chr05	6603196	6603426	+
GT_GT_Os_A_Specific_0061516	Os06t0696566-01	Os06t0696566-01; Os06t0696566-01 Hypothetical conserved gene.; Next best Hit: Os08t0237000-01(alignment length 15bp with 100.00%identity)	0.41474	-0.41474	0	1.637	1.99125	1.81413	0.0566024	ref|Os06t0696566-01|rapDB|Os06t0696566-01|gb|AK287999	chr06	29138986	29139490	+	Biological Process: cellular glucan metabolic process (GO:0006073), Cellular Component: cell wall (GO:0005618), Cellular Component: apoplast (GO:0048046), Molecular Function: xyloglucan:xyloglucosyl transferase activity (GO:0016762)	Concanavalin A-like lectin/glucanase (IPR008985), Xyloglucan endo-transglycosylase, C-terminal (IPR010713), Concanavalin A-like lectin/glucanase, subgroup (IPR013320)
GT_GT_Os_A_Specific_0061641	Os05t0128500-00	Os05t0128500-00; Os05t0128500-00; Next best Hit: Os09t0320200-00(alignment length 19bp with 94.74%identity)	0.534646	-0.534645	2.38419e-07	1.02023	1.92439	1.47231	0.170202	ref|Os05t0128500-00|rapDB|Os05t0128500-00	chr05	1681954	1682295	+
GT_GT_Os_A_Specific_0061729	Os03t0651601-00	Os03t0651601-00; Os03t0651601-00; Next best Hit: Os02t0543500-00(alignment length 17bp with 100.00%identity)	0.506174	-0.506173	0	1.21521	1.84999	1.5326	0.124265	ref|Os03t0651601-00|rapDB|Os03t0651601-00	chr03	25310710	25311081	+
GT_GT_Os_A_Specific_0062130	Os05t0518000-00	Os05t0518000-00; Os05t0518000-00 Similar to ZCN12 protein.; Next best Hit: Os09t0399702-00(alignment length 15bp with 100.00%identity)	0.326059	-0.32606	4.76837e-07	0.86852	1.77527	1.32189	0.141542	ref|Os05t0518000-00|rapDB|Os05t0518000-00	chr05	25667364	25669371	-		Phosphatidylethanolamine-binding, conserved site (IPR001858), Phosphatidylethanolamine-binding protein PEBP (IPR008914)
GT_GT_Os_A_Specific_0063409	Os01t0679550-00	Os01t0679550-00; Os01t0679550-00 Similar to Aspartic proteinase nepenthesin-2.; Next best Hit: Os05t0557100-01(alignment length 30bp with 100.00%identity)	-0.0546651	0.0546656	0	3.10933	2.65655	2.88294	0.00646272	ref|Os01t0679550-00|rapDB|Os01t0679550-00	chr01	27960362	27961312	+	Biological Process: proteolysis (GO:0006508), Molecular Function: aspartic-type endopeptidase activity (GO:0004190)	Peptidase A1 (IPR001461), Peptidase aspartic, active site (IPR001969), Peptidase aspartic, catalytic (IPR009007), Peptidase aspartic (IPR021109)
GT_GT_Os_A_Specific_0063998	Os10t0525700-00	Os10t0525700-00; Os10t0525700-00; Next best Hit: Os06t0296900-00(alignment length 19bp with 100.00%identity)	-0.177992	0.177993	2.38419e-07	1.06146	1.08071	1.07108	0.0265965	ref|Os10t0525700-00|rapDB|Os10t0525700-00	chr10	20445277	20445759	-
GT_GT_Os_A_Specific_0064238	Os09t0384950-00	Os09t0384950-00; Os09t0384950-00; Next best Hit: Os01t0265000-00(alignment length 16bp with 100.00%identity)	0.757587	-0.757588	-2.38419e-07	1.05856	1.46447	1.26152	0.249002	ref|Os09t0384950-00|rapDB|Os09t0384950-00	chr09	13119538	13119891	+
GT_GT_Os_A_Specific_0064548	Os11t0539350-00	Os11t0539350-00; Os11t0539350-00 Hypothetical gene.; Next best Hit: Os02t0198400-00(alignment length 16bp with 100.00%identity)	0.283641	-0.283642	0	2.8378	3.37635	3.10707	0.0154778	ref|Os11t0539350-00|rapDB|Os11t0539350-00
GT_GT_Os_A_Specific_0064898	Os01t0289400-00	Os01t0289400-00; Os01t0289400-00; Next best Hit: Os03t0197150-00(alignment length 19bp with 100.00%identity)	0.242394	-0.242394	0	1.83381	1.65539	1.7446	0.0212235	ref|Os01t0289400-00|rapDB|Os01t0289400-00	chr01	10438077	10438610	-
GT_GT_Os_A_Specific_0065250	Os12t0551600-00	Os12t0551600-00; Os12t0551600-00 Similar to Patatin-like phospholipase family protein.; Next best Hit: Os12t0551050-00(alignment length 29bp with 93.10%identity)	-0.0869594	0.0869594	0	1.88664	2.49767	2.19216	0.0203582	ref|Os12t0551600-00|rapDB|Os12t0551600-00	chr12	22372090	22373616	+
GT_GT_Os_A_Specific_0065707	Os08t0192100-00	Os08t0192100-00; Os08t0192100-00 Hypothetical conserved gene.; Next best Hit: Os01t0562400-01(alignment length 17bp with 100.00%identity)	1.06599	-1.06599	0	1.12983	1.44003	1.28493	0.355261	ref|Os08t0192100-00|rapDB|Os08t0192100-00	chr08	5391860	5392486	+
GT_GT_Os_A_Specific_0067658	Os07t0481650-00	Os07t0481650-00; Os07t0481650-00; Next best Hit: Os04t0389800-01(alignment length 15bp with 100.00%identity)	0.167512	-0.167512	2.38419e-07	1.83072	2.2854	2.05806	0.0183114	ref|Os07t0481650-00|rapDB|Os07t0481650-00	chr07	17554043	17554342	-
GT_GT_Os_A_Specific_0068103	Os05t0308933-00	Os05t0308933-00; Os05t0308933-00; Next best Hit: Os12t0586600-01(alignment length 15bp with 100.00%identity)	0.0876365	-0.0876365	0	0.911905	1.17024	1.04107	0.0217488	ref|Os05t0308933-00|rapDB|Os05t0308933-00
GT_GT_Os_A_Specific_0068689	Os09t0433733-00	Os09t0433733-00; Os09t0433733-00 Hypothetical gene.; Next best Hit: Os06t0676801-00(alignment length 19bp with 100.00%identity)	-0.164511	0.164511	0	1.77931	1.92058	1.84994	0.0092364	ref|Os09t0433733-00|rapDB|Os09t0433733-00
GT_GT_Os_A_Specific_0068829	Os05t0520401-00	Os05t0520401-00; Os05t0520401-00 Hypothetical gene.; Next best Hit: Os01t0197700-01(alignment length 17bp with 100.00%identity)	0.450531	-0.450531	0	1.0288	1.39246	1.21063	0.130304	ref|Os05t0520401-00|rapDB|Os05t0520401-00	chr05	25833421	25834392	-
GT_GT_Os_A_Specific_0069454	Os11t0659800-00	Os11t0659800-00; Os11t0659800-00; Next best Hit: Os01t0213800-01(alignment length 18bp with 100.00%identity)	0.103763	-0.103762	-2.38419e-07	2.3604	3.03242	2.69641	0.0165875	ref|Os11t0659800-00|rapDB|Os11t0659800-00
GT_GT_Os_A_Specific_0069542	Os02t0640401-00	Os02t0640401-00; Os02t0640401-00 Hypothetical genes.; Next best Hit: Os08t0378000-01(alignment length 19bp with 100.00%identity)	0.606965	-0.606965	-2.38419e-07	1.12403	1.14512	1.13458	0.202563	ref|Os02t0640401-00|rapDB|Os02t0640401-00	chr02	25698500	25698889	+
GT_GT_Os_A_Specific_0069885	Os12t0591101-01	Os12t0591101-01; Os12t0591101-01 Hypothetical gene.; Next best Hit: Os04t0451000-01(alignment length 17bp with 100.00%identity)	0.185652	-0.185652	0	1.5386	0.989465	1.26403	0.0623886	ref|Os12t0591101-01|rapDB|Os12t0591101-01|gb|AK287693	chr12	24742069	24746544	-
GT_GT_Os_A_Specific_0069920	Os06t0563850-00	Os06t0563850-00; Os06t0563850-00; Next best Hit: Os08t0146400-00(alignment length 16bp with 100.00%identity)	0.449256	-0.449256	-2.38419e-07	1.927	2.97847	2.45273	0.0711178	ref|Os06t0563850-00|rapDB|Os06t0563850-00	chr06	21671670	21672285	+
GT_GT_Os_A_Specific_0070214	Os03t0261950-00	Os03t0261950-00; Os03t0261950-00 Similar to predicted protein.; Next best Hit: Os03t0136200-01(alignment length 16bp with 100.00%identity)	0.984282	-0.984282	0	0.833801	1.37921	1.10651	0.391875	ref|Os03t0261950-00|rapDB|Os03t0261950-00	chr03	8555879	8556257	-	Biological Process: intracellular protein transport (GO:0006886), Molecular Function: binding (GO:0005488), Molecular Function: protein transporter activity (GO:0008565)	Importin-beta, N-terminal (IPR001494), Armadillo-like helical (IPR011989), Armadillo-type fold (IPR016024)
GT_GT_Os_A_Specific_0070472	Os10t0157500-00	Os10t0157500-00; Os10t0157500-00; Next best Hit: Os11t0616400-00(alignment length 26bp with 92.31%identity)	0.466142	-0.466142	-2.38419e-07	1.37338	1.72595	1.54967	0.089721	ref|Os10t0157500-00|rapDB|Os10t0157500-00
GT_GT_Os_A_Specific_0070474	Os08t0467100-01	Os08t0467100-01; Os08t0467100-01 Conserved hypothetical protein.; Next best Hit: Os08t0487100-01(alignment length 18bp with 100.00%identity)	0.605637	-0.605637	0	1.06338	1.87109	1.46723	0.181397	ref|Os08t0467100-01|rapDB|Os08t0467100-01|gb|AK119595	chr08	22971625	22974903	+	Cellular Component: intracellular (GO:0005622), Molecular Function: nucleic acid binding (GO:0003676), Molecular Function: zinc ion binding (GO:0008270)	Zinc finger, C2H2 (IPR007087), Zinc finger, C2H2-type/integrase, DNA-binding (IPR013087), Zinc finger, C2H2-like (IPR015880)
GT_GT_Os_A_Specific_0070726	Os02t0801950-00	Os02t0801950-00; Os02t0801950-00; Next best Hit: Os01t0708300-01(alignment length 17bp with 100.00%identity)	0.647934	-0.647934	0	1.0847	0.971569	1.02813	0.25472	ref|Os02t0801950-00|rapDB|Os02t0801950-00
GT_GT_Os_A_Specific_0070889	Os06t0179100-00	Os06t0179100-00; Os06t0179100-00 Hypothetical conserved gene.; Next best Hit: Os08t0381600-00(alignment length 19bp with 100.00%identity)	0.87703	-0.87703	0	0.960075	1.10247	1.03127	0.361906	ref|Os06t0179100-00|rapDB|Os06t0179100-00	chr06	3932020	3933032	+		Sterile alpha motif/pointed domain (IPR013761)
GT_GT_Os_A_Specific_0071307	Os08t0336101-00	Os08t0336101-00; Os08t0336101-00; Next best Hit: Os04t0616282-00(alignment length 18bp with 100.00%identity)	1.62226	-1.62226	0	1.20953	1.64043	1.42498	0.475702	ref|Os08t0336101-00|rapDB|Os08t0336101-00
GT_GT_Os_A_Specific_0071333	Os05t0251300-00	Os05t0251300-00; Os05t0251300-00 Conserved hypothetical protein.; Next best Hit: Os03t0609800-02(alignment length 17bp with 100.00%identity)	1.62585	-1.62585	0	1.1803	1.43931	1.30981	0.506205	ref|Os05t0251300-00|rapDB|Os05t0251300-00
GT_GT_Os_A_Specific_0071567	Os11t0174300-00	Os11t0174300-00; Os11t0174300-00 Conserved hypothetical protein.; Next best Hit: Os09t0499400-02(alignment length 25bp with 100.00%identity)	0.619856	-0.619856	0	1.8077	2.48944	2.14857	0.0934533	ref|Os11t0174300-00|rapDB|Os11t0174300-00
GT_GT_Os_A_Specific_0071735	Os05t0436400-02	Os05t0436400-02; Os05t0436400-02 Hypothetical gene.; Next best Hit: Os03t0262200-00(alignment length 16bp with 100.00%identity)	-0.0760395	0.0760395	0	0.904846	1.2589	1.08187	0.0302811	ref|Os05t0436400-02|rapDB|Os05t0436400-02|gb|AK058377	chr05	21370265	21370626	+
GT_GT_Os_A_Specific_0071784	Os03t0829900-00	Os03t0829900-00; Os03t0829900-00 Similar to PGPS/D12.; Next best Hit: Os08t0379400-04(alignment length 16bp with 100.00%identity)	-0.114983	0.114983	2.38419e-07	0.898567	1.15041	1.02449	0.0266031	ref|Os03t0829900-00|rapDB|Os03t0829900-00	chr03	34860760	34861520	-		Uncharacterised protein family Cys-rich (IPR006461)
GT_GT_Os_A_Specific_0071995	Os01t0933950-00	Os01t0933950-00; Os01t0933950-00 Hypothetical gene.; Next best Hit: Os10t0378450-00(alignment length 20bp with 100.00%identity)	0.29462	-0.294621	0	0.858167	1.34054	1.09936	0.101939	ref|Os01t0933950-00|rapDB|Os01t0933950-00	chr01	40962822	40963323	+
GT_GT_Os_A_Specific_0072435	Os04t0168966-00	Os04t0168966-00; Os04t0168966-00; Next best Hit: Os07t0517500-00(alignment length 23bp with 95.65%identity)	0.796538	-0.796538	0	0.959753	1.53366	1.24671	0.278759	ref|Os04t0168966-00|rapDB|Os04t0168966-00	chr04	4732317	4732622	-
GT_GT_Os_A_Specific_0072850	Os02t0287800-00	Os02t0287800-00; Os02t0287800-00 Hypothetical conserved gene.; Next best Hit: Os03t0113200-01(alignment length 17bp with 100.00%identity)	0.461335	-0.461335	-2.38419e-07	2.22594	2.31929	2.27262	0.0391982	ref|Os02t0287800-00|rapDB|Os02t0287800-00	chr02	10854309	10855575	+		F-box domain, Skp2-like (IPR022364)
GT_GT_Os_A_Specific_0073312	Os07t0139900-00	Os07t0139900-00; Os07t0139900-00; Next best Hit: Os04t0373000-00(alignment length 16bp with 100.00%identity)	0.785868	-0.785868	0	1.53587	1.94238	1.73913	0.16542	ref|Os07t0139900-00|rapDB|Os07t0139900-00	chr07	2099058	2099528	-
GT_GT_Os_A_Specific_0073412	Os02t0468301-00	Os02t0468301-00; Os02t0468301-00; Next best Hit: Os12t0633200-01(alignment length 15bp with 100.00%identity)	1.50836	-1.50836	0	1.19498	1.63625	1.41561	0.451115	ref|Os02t0468301-00|rapDB|Os02t0468301-00	chr02	15766124	15766899	-
GT_GT_Os_A_Specific_0074229	Os07t0159300-00	Os07t0159300-00; Os07t0159300-00; Next best Hit: Os07t0516100-00(alignment length 24bp with 95.83%identity)	1.36097	-1.36097	2.38419e-07	0.86653	1.95685	1.41169	0.437199	ref|Os07t0159300-00|rapDB|Os07t0159300-00	chr07	3171403	3172011	+
GT_GT_Os_A_Specific_0074813	Os12t0478200-01	Os12t0478200-01; Os12t0478200-01 Hypothetical conserved gene.; Next best Hit: Os12t0478200-02(alignment length 28bp with 100.00%identity)	-0.0648632	0.0648637	0	1.48403	0.853204	1.16862	0.0682477	ref|Os12t0478200-01|rapDB|Os12t0478200-01|gb|AK070901	chr12	17463398	17465368	-
GT_GT_Os_A_Specific_0075735	Os04t0392850-00	Os04t0392850-00; Os04t0392850-00; Next best Hit: Os12t0171600-01(alignment length 19bp with 94.74%identity)	1.27215	-1.27215	4.76837e-07	2.69759	3.41393	3.05576	0.146921	ref|Os04t0392850-00|rapDB|Os04t0392850-00	chr04	19312870	19315239	+
GT_GT_Os_A_Specific_0076003	Os02t0202550-00	Os02t0202550-00; Os02t0202550-00; Next best Hit: Os05t0279600-01(alignment length 15bp with 100.00%identity)	1.46052	-1.46052	-2.38419e-07	1.55159	2.23515	1.89337	0.33411	ref|Os02t0202550-00|rapDB|Os02t0202550-00
GT_GT_Os_A_Specific_0076010	Os07t0537701-01	Os07t0537701-01; Os07t0537701-01 Conserved hypothetical protein.; Next best Hit: Os08t0253800-01(alignment length 16bp with 100.00%identity)	0.257789	-0.25779	0	1.93917	2.31014	2.12466	0.021621	ref|Os07t0537701-01|rapDB|Os07t0537701-01|gb|AK241602	chr07	21144789	21145980	-
GT_GT_Os_A_Specific_0076106	Os04t0622300-00	Os04t0622300-00; Os04t0622300-00; Next best Hit: Os07t0492966-00(alignment length 17bp with 100.00%identity)	0.176082	-0.176082	0	1.25183	1.30858	1.2802	0.0188617	ref|Os04t0622300-00|rapDB|Os04t0622300-00
GT_GT_Os_A_Specific_0077580	Os05t0551650-01	Os05t0551650-01; Os05t0551650-01 Hypothetical gene.; Next best Hit: Os07t0628600-00(alignment length 17bp with 100.00%identity)	1.63639	-1.63639	0	1.46533	2.44516	1.95524	0.370864	ref|Os05t0551650-01|rapDB|Os05t0551650-01|gb|AK107474	chr05	27422900	27424575	+
GT_GT_Os_A_Specific_0077674	Os07t0300100-01	Os07t0300100-01; Os07t0300100-01 Hypothetical gene.; Next best Hit: Os10t0533000-01(alignment length 15bp with 100.00%identity)	0.561986	-0.561986	0	1.3813	1.98526	1.68328	0.118626	ref|Os07t0300100-01|rapDB|Os07t0300100-01|gb|AK288316	chr07	11841906	11849150	-
GT_GT_Os_A_Specific_0078236	Os01t0941300-00	Os01t0941300-00; Os01t0941300-00; Next best Hit: Os12t0186200-00(alignment length 16bp with 100.00%identity)	0.472274	-0.472275	2.38419e-07	3.60559	3.72891	3.66725	0.0164523	ref|Os01t0941300-00|rapDB|Os01t0941300-00	chr01	41367372	41368028	+
GT_GT_Os_A_Specific_0079124	Os05t0416500-00	Os05t0416500-00; Os05t0416500-00; Next best Hit: Os06t0680700-01(alignment length 17bp with 100.00%identity)	0.254598	-0.254598	0	0.994619	1.57606	1.28534	0.079732	ref|Os05t0416500-00|rapDB|Os05t0416500-00	chr05	20384039	20384377	+
GT_GT_Os_A_Specific_0079133	Os01t0224166-00	Os01t0224166-00; Os01t0224166-00 Hypothetical gene.; Next best Hit: Os05t0160701-00(alignment length 17bp with 100.00%identity)	0.392921	-0.392921	0	1.40233	2.3062	1.85427	0.0903857	ref|Os01t0224166-00|rapDB|Os01t0224166-00	chr01	6828512	6829334	+
GT_GT_Os_A_Specific_0079668	Os11t0645400-01	Os11t0645400-01; Os11t0645400-01 Plant disease resistance response protein family protein.; Next best Hit: Os11t0644700-01(alignment length 26bp with 96.15%identity)	0.425736	-0.425736	0	1.38756	1.0473	1.21743	0.11737	ref|Os11t0645400-01|rapDB|Os11t0645400-01|gb|AK062126	chr11	25617774	25618559	+		Plant disease resistance response protein (IPR004265)
GT_GT_Os_A_Specific_0080370	Os03t0448200-00	Os03t0448200-00; Os03t0448200-00; Next best Hit: Os02t0249700-01(alignment length 17bp with 100.00%identity)	0.0167656	-0.0167656	0	1.26363	2.7598	2.01172	0.114976	ref|Os03t0448200-00|rapDB|Os03t0448200-00	chr03	19147007	19148677	+	Biological Process: exocytosis (GO:0006887), Cellular Component: exocyst (GO:0000145)	Exo70 exocyst complex subunit (IPR004140), Cullin repeat-like-containing domain (IPR016159)
GT_GT_Os_A_Specific_0080476	Os12t0586900-00	Os12t0586900-00; Os12t0586900-00; Next best Hit: Os01t0533500-01(alignment length 16bp with 100.00%identity)	1.53234	-1.53234	-4.76837e-07	1.10825	3.86316	2.4857	0.351007	ref|Os12t0586900-00|rapDB|Os12t0586900-00	chr12	24502295	24502600	-
GT_GT_Os_A_Specific_0082890	Os06t0142350-01	Os06t0142350-01; Os06t0142350-01 Similar to Early nodulin (Fragment).; Next best Hit: Os07t0568100-01(alignment length 16bp with 100.00%identity)	0.125123	-0.125123	-4.76837e-07	3.42417	3.62704	3.52561	0.00208074	ref|Os06t0142350-01|rapDB|Os06t0142350-01|gb|AK242220	chr06	2208762	2209556	-		Early nodulin 93 ENOD93 protein (IPR005050)
GT_GT_Os_A_Specific_0084196	Os10t0166400-00	Os10t0166400-00; Os10t0166400-00; Next best Hit: Os01t0944900-01(alignment length 15bp with 100.00%identity)	1.13302	-1.13302	2.38419e-07	0.859496	1.38499	1.12224	0.436406	ref|Os10t0166400-00|rapDB|Os10t0166400-00
GT_GT_Os_A_Specific_0084240	Os02t0782432-00	Os02t0782432-00; Os02t0782432-00; Next best Hit: Os12t0139800-00(alignment length 15bp with 100.00%identity)	0.212319	-0.212319	2.38419e-07	1.17654	1.5453	1.36092	0.0401422	ref|Os02t0782432-00|rapDB|Os02t0782432-00	chr02	33173782	33174954	+
GT_GT_Os_A_Specific_0085208	Os06t0547800-00	Os06t0547800-00; Os06t0547800-00; Next best Hit: Os08t0428400-01(alignment length 16bp with 100.00%identity)	0.143104	-0.143104	2.38419e-07	1.21961	0.910396	1.065	0.036973	ref|Os06t0547800-00|rapDB|Os06t0547800-00	chr06	20716479	20716913	+
GT_GT_Os_A_Specific_0085278	Os04t0452150-00	Os04t0452150-00; Os04t0452150-00; Next best Hit: Os12t0541250-01(alignment length 30bp with 96.67%identity)	-0.371187	0.371187	2.38419e-07	2.34061	3.17232	2.75646	0.0385451	ref|Os04t0452150-00|rapDB|Os04t0452150-00
GT_GT_Os_A_Specific_0090001	Os03t0421601-00	Os03t0421601-00; Os03t0421601-00; Next best Hit: Os07t0555200-03(alignment length 15bp with 100.00%identity)	0.830628	-0.830628	0	1.0443	2.04337	1.54384	0.252219	ref|Os03t0421601-00|rapDB|Os03t0421601-00	chr03	17556842	17557288	-
GT_GT_Os_A_Specific_0091790	Os01t0519200-00	Os01t0519200-00; Os01t0519200-00 Hypothetical conserved gene.; Next best Hit: Os10t0442466-00(alignment length 15bp with 100.00%identity)	0.765429	-0.765429	0	1.27121	2.05031	1.66076	0.192834	ref|Os01t0519200-00|rapDB|Os01t0519200-00
GT_GT_Os_A_Specific_0092969	Os04t0526500-00	Os04t0526500-00; Os04t0526500-00; Next best Hit: Os01t0606166-01(alignment length 16bp with 100.00%identity)	0.156117	-0.156117	0	2.63092	2.84997	2.74045	0.00480765	ref|Os04t0526500-00|rapDB|Os04t0526500-00
GT_GT_Os_A_Specific_0094268	Os03t0667850-00	Os03t0667850-00; Os03t0667850-00; Next best Hit: Os12t0608700-00(alignment length 15bp with 100.00%identity)	1.04175	-1.04175	2.38419e-07	1.9087	2.27635	2.09252	0.186517	ref|Os03t0667850-00|rapDB|Os03t0667850-00	chr03	26309926	26310255	+
GT_GT_Os_A_Specific_0097115	Os06t0648400-00	Os06t0648400-00; Os06t0648400-00; Next best Hit: Os03t0214400-01(alignment length 15bp with 100.00%identity)	0.746727	-0.746727	-2.38419e-07	2.41351	2.73059	2.57205	0.0779296	ref|Os06t0648400-00|rapDB|Os06t0648400-00
GT_GT_Os_A_Specific_0097720	Os02t0512800-00	Os02t0512800-00; Os02t0512800-00; Next best Hit: Os06t0576200-00(alignment length 18bp with 100.00%identity)	0.325587	-0.325587	0	1.06911	1.55592	1.31251	0.0840144	ref|Os02t0512800-00|rapDB|Os02t0512800-00	chr02	18435198	18435566	+
GT_GT_Os_A_Specific_0098409	Os08t0408366-00	Os08t0408366-00; Os08t0408366-00; Next best Hit: Os08t0526550-00(alignment length 18bp with 100.00%identity)	1.66208	-1.66208	-2.38419e-07	0.819079	1.31061	1.06484	0.59104	ref|Os08t0408366-00|rapDB|Os08t0408366-00
GT_GT_Os_A_Specific_0099233	Os06t0299250-00	Os06t0299250-00; Os06t0299250-00; Next best Hit: Os03t0854500-02(alignment length 22bp with 95.45%identity)	0.39671	-0.396711	0	0.83875	1.2268	1.03278	0.144294	ref|Os06t0299250-00|rapDB|Os06t0299250-00
GT_GT_Os_A_Specific_0100484	Os05t0223701-00	Os05t0223701-00; Os05t0223701-00; Next best Hit: Os01t0156300-01(alignment length 17bp with 100.00%identity)	0.784678	-0.784678	0	0.81927	1.38032	1.0998	0.317723	ref|Os05t0223701-00|rapDB|Os05t0223701-00	chr05	7581135	7581404	-
GT_GT_Os_A_Specific_0104270	Os10t0178650-00	Os10t0178650-00; Os10t0178650-00; Next best Hit: Os09t0520300-00(alignment length 16bp with 100.00%identity)	0.505672	-0.505672	0	1.0462	1.52153	1.28386	0.148373	ref|Os10t0178650-00|rapDB|Os10t0178650-00	chr10	5427483	5427905	-
GT_GT_Os_A_Specific_0105444	Os05t0202550-00	Os05t0202550-00; Os05t0202550-00 Hypothetical conserved gene.; Next best Hit: Os06t0171600-01(alignment length 14bp with 100.00%identity)	-0.292292	0.292292	0	1.11554	0.931631	1.02359	0.0791235	ref|Os05t0202550-00|rapDB|Os05t0202550-00	chr05	6376518	6379391	-
GT_GT_Os_A_Specific_0107564	Os07t0252500-00	Os07t0252500-00; Os07t0252500-00; Next best Hit: Os02t0224300-02(alignment length 16bp with 100.00%identity)	0.224792	-0.224792	2.38419e-07	2.1654	3.3466	2.756	0.048762	ref|Os07t0252500-00|rapDB|Os07t0252500-00	chr07	8504408	8504853	-
GT_GT_Os_A_Specific_0108629	Os01t0528700-00	Os01t0528700-00; Os01t0528700-00; Next best Hit: Os01t0736500-01(alignment length 17bp with 100.00%identity)	0.0448604	-0.0448604	0	1.03004	1.23382	1.13193	0.00953449	ref|Os01t0528700-00|rapDB|Os01t0528700-00	chr01	19005427	19006992	+
GT_GT_Os_A_Specific_0109395	Os05t0524801-00	Os05t0524801-00; Os05t0524801-00; Next best Hit: Os03t0254400-00(alignment length 18bp with 100.00%identity)	0.158497	-0.158497	0	1.57292	3.5149	2.54391	0.122652	ref|Os05t0524801-00|rapDB|Os05t0524801-00
GT_GT_Os_A_Specific_0109660	Os11t0107700-01	Os11t0107700-01; Os11t0107700-01 Similar to Leucine Rich Repeat family protein, expressed.; Next best Hit: Os11t0107700-02(alignment length 22bp with 100.00%identity)	0.377084	-0.377084	0	0.976387	1.05979	1.01809	0.11533	ref|Os11t0107700-01|rapDB|Os11t0107700-01|gb|AK109643	chr11	359312	361249	+	Biological Process: protein phosphorylation (GO:0006468), Molecular Function: protein kinase activity (GO:0004672), Molecular Function: protein binding (GO:0005515), Molecular Function: ATP binding (GO:0005524), Molecular Function: transferase activity, transferring phosphorus-containing groups (GO:0016772)	Protein kinase, catalytic domain (IPR000719), Serine-threonine/tyrosine-protein kinase (IPR001245), Leucine-rich repeat (IPR001611), Protein kinase-like domain (IPR011009), Leucine-rich repeat-containing N-terminal, type 2 (IPR013210)
GT_GT_Os_A_Specific_0110624	Os09t0558850-00	Os09t0558850-00; Os09t0558850-00 Hypothetical gene.; Next best Hit: Os06t0551800-01(alignment length 16bp with 100.00%identity)	0.110297	-0.110297	-2.38419e-07	2.32213	2.90356	2.61285	0.0138678	ref|Os09t0558850-00|rapDB|Os09t0558850-00	chr09	22207975	22208505	+
GT_GT_Os_A_Specific_0111749	Os11t0704600-01	Os11t0704600-01; Os11t0704600-01 Similar to Beta-1,3 glucanase precursor (EC 3.2.1.39).; Next best Hit: Os08t0525800-00(alignment length 21bp with 95.24%identity)	0.405779	-0.405779	0	1.1337	1.55262	1.34316	0.0987609	ref|Os11t0704600-01|rapDB|Os11t0704600-01|gb|AK102883	chr11	28838890	28842804	-	Biological Process: carbohydrate metabolic process (GO:0005975), Molecular Function: catalytic activity (GO:0003824), Molecular Function: hydrolase activity, hydrolyzing O-glycosyl compounds (GO:0004553), Molecular Function: cation binding (GO:0043169)	Glycoside hydrolase, family 17 (IPR000490), X8 (IPR012946), Glycoside hydrolase, subgroup, catalytic domain (IPR013781), Glycoside hydrolase, superfamily (IPR017853)
GT_GT_Os_A_Specific_0112552	Os03t0383401-00	Os03t0383401-00; Os03t0383401-00 Hypothetical conserved gene.; Next best Hit: Os03t0383100-01(alignment length 24bp with 95.83%identity)	1.12931	-1.12931	0	2.02913	2.94265	2.48589	0.178082	ref|Os03t0383401-00|rapDB|Os03t0383401-00
GT_GT_Os_A_Specific_0112634	Os10t0521450-00	Os10t0521450-00; Os10t0521450-00 Hypothetical gene.; Next best Hit: Os01t0218200-00(alignment length 16bp with 100.00%identity)	0.680396	-0.680396	0	1.17408	1.08924	1.13166	0.238786	ref|Os10t0521450-00|rapDB|Os10t0521450-00	chr10	20176541	20178903	-
GT_GT_Os_A_Specific_0112683	Os03t0782100-00	Os03t0782100-00; Os03t0782100-00; Next best Hit: Os07t0581500-00(alignment length 15bp with 100.00%identity)	-0.0250459	0.0250459	0	1.99098	2.75	2.37049	0.0247896	ref|Os03t0782100-00|rapDB|Os03t0782100-00	chr03	32418961	32420421	-
GT_GT_Os_A_Specific_0113379	Os02t0517150-00	Os02t0517150-00; Os02t0517150-00 Similar to predicted protein.; Next best Hit: Os05t0421750-00(alignment length 25bp with 92.00%identity)	0.707766	-0.707766	-2.38419e-07	1.23803	1.75532	1.49668	0.185397	ref|Os02t0517150-00|rapDB|Os02t0517150-00	chr02	18693047	18693271	-
GT_GT_Os_A_Specific_0113551	Os06t0305000-00	Os06t0305000-00; Os06t0305000-00; Next best Hit: Os01t0304700-00(alignment length 19bp with 100.00%identity)	0.476463	-0.476463	0	1.44107	2.1651	1.80309	0.0947452	ref|Os06t0305000-00|rapDB|Os06t0305000-00	chr06	11510318	11510776	+
GT_GT_Os_A_Specific_0114695	Os06t0706650-00	Os06t0706650-00; Os06t0706650-00 Hypothetical gene.; Next best Hit: Os02t0103850-00(alignment length 17bp with 100.00%identity)	0.426728	-0.426729	2.38419e-07	0.967161	2.15111	1.55913	0.166126	ref|Os06t0706650-00|rapDB|Os06t0706650-00
GT_GT_Os_A_Specific_0115806	Os04t0275966-01	Os04t0275966-01; Os04t0275966-01 Hypothetical gene.; Next best Hit: Os07t0598600-00(alignment length 17bp with 100.00%identity)	0.886488	-0.886488	-2.38419e-07	0.803967	1.46212	1.13304	0.353558	ref|Os04t0275966-01|rapDB|Os04t0275966-01|gb|AK241416
GT_GT_Os_A_Specific_0117400	Os11t0261100-00	Os11t0261100-00; Os11t0261100-00; Next best Hit: Os02t0638900-02(alignment length 16bp with 100.00%identity)	0.611004	-0.611004	-2.38419e-07	1.16542	1.5737	1.36956	0.16739	ref|Os11t0261100-00|rapDB|Os11t0261100-00	chr11	8764906	8765343	+
GT_GT_Os_A_Specific_0117877	Os03t0139700-00	Os03t0139700-00; Os03t0139700-00 Similar to Cytochrome P450 family protein.; Next best Hit: Os03t0140100-02(alignment length 28bp with 92.86%identity)	0.525292	-0.525292	2.38419e-07	0.99578	1.78957	1.39268	0.168676	ref|Os03t0139700-00|rapDB|Os03t0139700-00
GT_GT_Os_A_Specific_0118219	Os04t0522750-00	Os04t0522750-00; Os04t0522750-00 Hypothetical conserved gene.; Next best Hit: Os06t0704700-01(alignment length 18bp with 100.00%identity)	0.611991	-0.611991	0	0.959193	1.1443	1.05175	0.231374	ref|Os04t0522750-00|rapDB|Os04t0522750-00	chr04	26153617	26157120	+
GT_GT_Os_A_Specific_0118276	Os01t0224133-00	Os01t0224133-00; Os01t0224133-00 Hypothetical gene.; Next best Hit: Os04t0616900-01(alignment length 28bp with 92.86%identity)	0.533636	-0.533636	2.38419e-07	1.15847	1.29943	1.22895	0.149874	ref|Os01t0224133-00|rapDB|Os01t0224133-00
GT_GT_Os_A_Specific_0118442	Os01t0952800-01	Os01t0952800-01; Os01t0952800-01 Achaete-scute transcription factor related domain containing protein.; Next best Hit: Os07t0134500-01(alignment length 16bp with 100.00%identity)	-0.863381	0.863381	4.76837e-07	2.44417	2.18904	2.3166	0.117448	ref|Os01t0952800-01|rapDB|Os01t0952800-01|gb|AK073385	chr01	41971444	41978093	-	Molecular Function: DNA binding (GO:0003677)	Helix-loop-helix DNA-binding (IPR011598), Achaete-scute transcription factor-related (IPR015660)
GT_GT_Os_A_Specific_0120857	Os07t0609800-00	Os07t0609800-00; Os07t0609800-00; Next best Hit: Os08t0225100-00(alignment length 16bp with 100.00%identity)	0.246178	-0.246178	0	1.0031	1.65565	1.32938	0.0829405	ref|Os07t0609800-00|rapDB|Os07t0609800-00	chr07	25105995	25106498	+
GT_GT_Os_A_Specific_0122828	Os01t0285000-00	Os01t0285000-00; Os01t0285000-00; Next best Hit: Os01t0850400-01(alignment length 20bp with 95.00%identity)	0.318711	-0.318711	0	1.54899	1.02272	1.28585	0.0896373	ref|Os01t0285000-00|rapDB|Os01t0285000-00
GT_GT_Os_A_Specific_0123119	Os10t0456700-00	Os10t0456700-00; Os10t0456700-00; Next best Hit: Os02t0628200-02(alignment length 14bp with 100.00%identity)	-0.298387	0.298387	0	2.49108	2.15443	2.32275	0.021069	ref|Os10t0456700-00|rapDB|Os10t0456700-00
GT_GT_Os_A_Specific_0123139	Os08t0409366-00	Os08t0409366-00; Os08t0409366-00; Next best Hit: Os01t0378501-00(alignment length 16bp with 100.00%identity)	0.453018	-0.453018	-2.38419e-07	1.64917	1.96414	1.80666	0.0638029	ref|Os08t0409366-00|rapDB|Os08t0409366-00	chr08	19590502	19590849	-
GT_GT_Os_A_Specific_0123774	Os08t0418300-00	Os08t0418300-00; Os08t0418300-00; Next best Hit: Os01t0928800-01(alignment length 15bp with 100.00%identity)	1.50514	-1.50514	0	1.48785	3.2744	2.38113	0.306726	ref|Os08t0418300-00|rapDB|Os08t0418300-00	chr08	20013346	20014774	+
GT_GT_Os_A_Specific_0124292	Os02t0313300-00	Os02t0313300-00; Os02t0313300-00; Next best Hit: Os11t0241900-01(alignment length 15bp with 100.00%identity)	0.112179	-0.112179	0	3.05552	3.18061	3.11807	0.0016924	ref|Os02t0313300-00|rapDB|Os02t0313300-00	chr02	12363685	12363984	-
GT_GT_Os_A_Specific_0124768	Os04t0685151-00	Os04t0685151-00; Os04t0685151-00 Hypothetical gene.; Next best Hit: Os11t0473100-01(alignment length 17bp with 100.00%identity)	0.543249	-0.543249	0	4.39274	0.822555	2.60765	0.297106	ref|Os04t0685151-00|rapDB|Os04t0685151-00	chr04	34997551	34998729	-
GT_GT_Os_A_Specific_0125142	Os03t0751902-00	Os03t0751902-00; Os03t0751902-00 Hypothetical conserved gene.; Next best Hit: Os02t0243300-01(alignment length 21bp with 95.24%identity)	1.83087	-1.83087	2.38419e-07	1.27821	1.96627	1.62224	0.475673	ref|Os03t0751902-00|rapDB|Os03t0751902-00
GT_GT_Os_A_Specific_0130489	Os02t0248320-00	Os02t0248320-00; Os02t0248320-00 Zinc finger, RING/FYVE/PHD-type domain containing protein.; Next best Hit: Os06t0534900-00(alignment length 20bp with 100.00%identity)	0.668416	-0.668416	0	1.18669	1.14965	1.16817	0.22275	ref|Os02t0248320-00|rapDB|Os02t0248320-00
GT_GT_Os_A_Specific_0131139	Os04t0481100-01	Os04t0481100-01; Os04t0481100-01 Similar to H0510A06.3 protein.; Next best Hit: Os04t0481100-02(alignment length 25bp with 100.00%identity)	-0.0991754	0.099175	-2.38419e-07	1.44517	1.63822	1.54169	0.0079622	ref|Os04t0481100-01|rapDB|Os04t0481100-01|gb|AK111421	chr04	24070629	24072167	-	Biological Process: metabolic process (GO:0008152), Molecular Function: catalytic activity (GO:0003824)	Raffinose synthase (IPR008811), Aldolase-type TIM barrel (IPR013785), Glycoside hydrolase, superfamily (IPR017853)
GT_GT_Os_A_Specific_0131300	Os02t0777875-00	Os02t0777875-00; Os02t0777875-00 Hypothetical gene.; Next best Hit: Os03t0816000-01(alignment length 18bp with 100.00%identity)	0.363832	-0.363832	-2.38419e-07	1.05327	2.39512	1.72419	0.152387	ref|Os02t0777875-00|rapDB|Os02t0777875-00
GT_GT_Os_A_Specific_0133214	Os01t0682001-01	Os01t0682001-01; Os01t0682001-01 Similar to NADH dependent Glutamate Synthase.; Next best Hit: Os07t0658400-01(alignment length 24bp with 95.83%identity)	-0.0642076	0.0642076	2.38419e-07	1.11787	1.28724	1.20256	0.00772008	ref|Os01t0682001-01|rapDB|Os01t0682001-01|gb|AK105755	chr01	28098847	28102930	-	Biological Process: metabolic process (GO:0008152)	Glutamine amidotransferase, class-II (IPR000583), Glutamine amidotransferase, type II (IPR017932)
GT_GT_Os_A_Specific_0136023	Os08t0294600-00	Os08t0294600-00; Os08t0294600-00; Next best Hit: Os10t0131200-01(alignment length 28bp with 92.86%identity)	1.62845	-1.62845	0	1.71404	1.6465	1.68027	0.410678	ref|Os08t0294600-00|rapDB|Os08t0294600-00	chr08	11855739	11856332	-
GT_GT_Os_A_Specific_0136270	Os12t0184033-00	Os12t0184033-00; Os12t0184033-00; Next best Hit: Os12t0590500-00(alignment length 15bp with 100.00%identity)	-0.0667286	0.0667286	0	2.85164	2.5791	2.71537	0.00310779	ref|Os12t0184033-00|rapDB|Os12t0184033-00	chr12	4226314	4226682	-
GT_GT_Os_A_Specific_0137759	Os09t0352600-00	Os09t0352600-00; Os09t0352600-00; Next best Hit: Os07t0231800-01(alignment length 16bp with 100.00%identity)	-0.132469	0.132469	2.38419e-07	0.91927	1.70962	1.31445	0.0875409	ref|Os09t0352600-00|rapDB|Os09t0352600-00	chr09	11247740	11248216	+
GT_GT_Os_A_Specific_0138280	Os10t0116000-00	Os10t0116000-00; Os10t0116000-00; Next best Hit: Os05t0372300-01(alignment length 15bp with 100.00%identity)	-0.687727	0.687727	-2.38419e-07	1.32607	2.95238	2.13923	0.182325	ref|Os10t0116000-00|rapDB|Os10t0116000-00	chr10	1034806	1037595	-	Molecular Function: binding (GO:0005488)	Pentatricopeptide repeat (IPR002885), Tetratricopeptide-like helical (IPR011990)
GT_GT_Os_A_Specific_0145451	Os05t0555300-01	Os05t0555300-01; Os05t0555300-01 Similar to electron carrier/ electron transporter/ iron ion binding protein.; Next best Hit: Os01t0627500-01(alignment length 16bp with 100.00%identity)	0.504655	-0.504655	-2.38419e-07	1.28527	1.16795	1.22661	0.137132	ref|Os05t0555300-01|rapDB|Os05t0555300-01|gb|AK062997	chr05	27605989	27607548	-	Molecular Function: electron carrier activity (GO:0009055), Molecular Function: iron-sulfur cluster binding (GO:0051536)	Ferredoxin (IPR001041), Beta-grasp fold, ferredoxin-type (IPR012675)
GT_GT_Os_A_Specific_0147619	Os11t0257800-01	Os11t0257800-01; Os11t0257800-01 Hypothetical protein.; Next best Hit: Os07t0623300-01(alignment length 16bp with 100.00%identity)	0.437163	-0.437163	0	1.12984	1.63339	1.38162	0.111472	ref|Os11t0257800-01|rapDB|Os11t0257800-01|gb|AK069487	chr11	8532272	8554283	-
GT_GT_Os_A_Specific_0148781	Os01t0245532-00	Os01t0245532-00; Os01t0245532-00; Next best Hit: Os01t0244400-01(alignment length 29bp with 93.10%identity)	-0.131407	0.131407	0	1.60227	1.69309	1.64768	0.00704487	ref|Os01t0245532-00|rapDB|Os01t0245532-00	chr01	8023787	8025021	-		Domain of unknown function DUF1618 (IPR011676)
GT_GT_Os_A_Specific_0149598	Os05t0418600-00	Os05t0418600-00; Os05t0418600-00 Hypothetical conserved gene.; Next best Hit: Os12t0151500-01(alignment length 17bp with 100.00%identity)	0.305305	-0.305305	0	0.98982	1.6262	1.30801	0.0973446	ref|Os05t0418600-00|rapDB|Os05t0418600-00	chr05	20505491	20506125	+
GT_GT_Os_A_Specific_0150331	Os11t0224800-00	Os11t0224800-00; Os11t0224800-00 Putative serpin-Z8.; Next best Hit: Os11t0230700-00(alignment length 55bp with 83.64%identity)	1.20033	-1.20033	-2.38419e-07	2.11817	2.55715	2.33766	0.195468	ref|Os11t0224800-00|rapDB|Os11t0224800-00	chr11	6530949	6532328	+	Molecular Function: serine-type endopeptidase inhibitor activity (GO:0004867)	Protease inhibitor I4, serpin (IPR000215), Protease inhibitor I4, serpin, plant (IPR015554), Serpin domain (IPR023796)
GT_GT_Os_A_Specific_0152727	Os09t0298332-00	Os09t0298332-00; Os09t0298332-00 Similar to ethylene-responsive transcription factor 3.; Next best Hit: Os09t0313200-00(alignment length 15bp with 100.00%identity)	0.25264	-0.25264	0	1.63887	2.05135	1.84511	0.0298503	ref|Os09t0298332-00|rapDB|Os09t0298332-00	chr09	7262920	7263701	+
GT_GT_Os_A_Specific_0154318	Os04t0693300-00	Os04t0693300-00; Os04t0693300-00 Hypothetical conserved gene.; Next best Hit: Os03t0680600-00(alignment length 16bp with 100.00%identity)	0.541807	-0.541808	0	1.15909	1.96036	1.55973	0.146668	ref|Os04t0693300-00|rapDB|Os04t0693300-00	chr04	35499332	35499760	-
GT_GT_Os_A_Specific_0154735	Os01t0100650-00	Os01t0100650-00; Os01t0100650-00 Hypothetical gene.; Next best Hit: Os06t0696500-01(alignment length 17bp with 100.00%identity)	0.556656	-0.556657	0	1.53076	1.85963	1.69519	0.099967	ref|Os01t0100650-00|rapDB|Os01t0100650-00	chr01	25861	26424	-
GT_GT_Os_A_Specific_0155360	Os12t0557600-00	Os12t0557600-00; Os12t0557600-00; Next best Hit: Os04t0573300-00(alignment length 19bp with 100.00%identity)	0.499408	-0.499408	0	1.38389	1.55004	1.46697	0.101324	ref|Os12t0557600-00|rapDB|Os12t0557600-00
GT_GT_Os_A_Specific_0156027	Os05t0109701-00	Os05t0109701-00; Os05t0109701-00 Similar to subtilisin-chymotrypsin inhibitor CI-1B.; Next best Hit: Os12t0548700-01(alignment length 23bp with 100.00%identity)	0.282135	-0.282135	2.38419e-07	1.03398	1.10232	1.06815	0.0640628	ref|Os05t0109701-00|rapDB|Os05t0109701-00
GT_GT_Os_A_Specific_0156503	Os02t0465140-00	Os02t0465140-00; Os02t0465140-00 Conserved hypothetical protein.; Next best Hit: Os01t0500450-00(alignment length 15bp with 100.00%identity)	1.23952	-1.23952	0	0.818606	1.19172	1.00516	0.506749	ref|Os02t0465140-00|rapDB|Os02t0465140-00	chr02	15626208	15626612	-
GT_GT_Os_A_Specific_0158193	Os12t0284900-00	Os12t0284900-00; Os12t0284900-00; Next best Hit: Os02t0823800-01(alignment length 15bp with 100.00%identity)	0.434298	-0.434298	0	2.41575	2.82598	2.62087	0.0319817	ref|Os12t0284900-00|rapDB|Os12t0284900-00	chr12	10807162	10807527	-
GT_GT_Os_A_Specific_0158280	Os04t0689500-01	Os04t0689500-01; Os04t0689500-01 Conserved hypothetical protein.; Next best Hit: Os02t0770800-01(alignment length 16bp with 100.00%identity)	0.114731	-0.114731	0	1.59881	1.03737	1.31809	0.0490712	ref|Os04t0689500-01|rapDB|Os04t0689500-01|gb|AK068260	chr04	35277706	35279080	+		Late embryogenesis abundant protein, LEA-14 (IPR004864)
GT_GT_Os_A_Specific_0159971	Os11t0239866-00	Os11t0239866-00; Os11t0239866-00; Next best Hit: Os01t0196500-01(alignment length 18bp with 100.00%identity)	-0.163048	0.163048	0	2.64871	2.68622	2.66747	0.00376433	ref|Os11t0239866-00|rapDB|Os11t0239866-00	chr11	7460250	7460507	-
GT_GT_Os_A_Specific_0161911	Os08t0289800-00	Os08t0289800-00; Os08t0289800-00; Next best Hit: Os01t0872200-00(alignment length 21bp with 95.24%identity)	0.597592	-0.597592	0	0.881519	1.57343	1.22747	0.217438	ref|Os08t0289800-00|rapDB|Os08t0289800-00
GT_GT_Os_A_Specific_0162207	Os04t0661000-00	Os04t0661000-00; Os04t0661000-00; Next best Hit: Os01t0187350-00(alignment length 15bp with 100.00%identity)	1.49613	-1.49613	0	2.81717	2.57139	2.69428	0.214538	ref|Os04t0661000-00|rapDB|Os04t0661000-00	chr04	33733012	33733251	+
GT_GT_Os_A_Specific_0164241	Os10t0368800-00	Os10t0368800-00; Os10t0368800-00; Next best Hit: Os08t0156800-01(alignment length 18bp with 100.00%identity)	0.501189	-0.501188	0	1.3513	1.59859	1.47495	0.103773	ref|Os10t0368800-00|rapDB|Os10t0368800-00
GT_GT_Os_A_Specific_0164384	Os05t0406766-00	Os05t0406766-00; Os05t0406766-00; Next best Hit: Os11t0235250-00(alignment length 17bp with 100.00%identity)	0.572583	-0.572583	0	1.2046	1.70965	1.45712	0.145297	ref|Os05t0406766-00|rapDB|Os05t0406766-00
GT_GT_Os_A_Specific_0165107	Os02t0828566-01	Os02t0828566-01; Os02t0828566-01 Transcription factor, TCP domain containing protein.; Next best Hit: Os02t0771100-02(alignment length 25bp with 92.00%identity)	0.225371	-0.225371	2.38419e-07	1.68165	2.8815	2.28157	0.0706391	ref|Os02t0828566-01|rapDB|Os02t0828566-01|gb|AK240798	chr02	35608987	35610667	-		Transcription factor, TCP (IPR005333), Transcription factor TCP subgroup (IPR017887)
GT_GT_Os_A_Specific_0165737	Os06t0149000-00	Os06t0149000-00; Os06t0149000-00 Hypothetical conserved gene.; Next best Hit: Os05t0313900-00(alignment length 14bp with 100.00%identity)	0.477532	-0.477531	0	2.89812	3.7211	3.30961	0.0344151	ref|Os06t0149000-00|rapDB|Os06t0149000-00
GT_GT_Os_A_Specific_0167540	Os12t0590700-00	Os12t0590700-00; Os12t0590700-00 Similar to Dof domain, zinc finger family protein.; Next best Hit: Os03t0126600-01(alignment length 19bp with 100.00%identity)	0.639547	-0.639547	0	1.06096	1.15173	1.10634	0.226571	ref|Os12t0590700-00|rapDB|Os12t0590700-00	chr12	24724344	24724451	-	Biological Process: regulation of transcription, DNA-dependent (GO:0006355), Molecular Function: DNA binding (GO:0003677), Molecular Function: zinc ion binding (GO:0008270)	Zinc finger, Dof-type (IPR003851)
GT_GT_Os_A_Specific_0171650	Os03t0688150-00	Os03t0688150-00; Os03t0688150-00; Next best Hit: Os08t0201100-01(alignment length 18bp with 100.00%identity)	-0.0604	0.0604	0	2.87319	2.91457	2.89388	0.000486393	ref|Os03t0688150-00|rapDB|Os03t0688150-00
GT_GT_Os_A_Specific_0172434	Os10t0359350-00	Os10t0359350-00; Os10t0359350-00; Next best Hit: Os11t0166100-01(alignment length 16bp with 100.00%identity)	0.992522	-0.992522	-4.76837e-07	2.12024	4.06469	3.09246	0.155958	ref|Os10t0359350-00|rapDB|Os10t0359350-00
GT_GT_Os_A_Specific_0173981	Os01t0237400-00	Os01t0237400-00; Os01t0237400-00 Hypothetical conserved gene.; Next best Hit: Os03t0627500-01(alignment length 14bp with 100.00%identity)	0.651683	-0.651683	-4.76837e-07	2.11753	2.52414	2.32083	0.076699	ref|Os01t0237400-00|rapDB|Os01t0237400-00	chr01	7615973	7617208	-
GT_GT_Os_A_Specific_0174794	Os02t0563000-00	Os02t0563000-00; Os02t0563000-00 Hypothetical conserved gene.; Next best Hit: Os03t0641200-00(alignment length 19bp with 100.00%identity)	0.671002	-0.671003	0	1.51928	3.66634	2.59281	0.177117	ref|Os02t0563000-00|rapDB|Os02t0563000-00	chr02	21365479	21366789	+	Molecular Function: protein binding (GO:0005515)	F-box domain, cyclin-like (IPR001810), Kelch repeat type 1 (IPR006652), Galactose oxidase, beta-propeller (IPR015916), F-box domain, Skp2-like (IPR022364)
GT_GT_Os_A_Specific_0175462	Os04t0480802-00	Os04t0480802-00; Os04t0480802-00; Next best Hit: Os11t0258900-01(alignment length 16bp with 100.00%identity)	1.09109	-1.09109	0	0.894144	1.39758	1.14586	0.413776	ref|Os04t0480802-00|rapDB|Os04t0480802-00	chr04	24054117	24054476	-
GT_GT_Os_A_Specific_0175868	Os11t0334938-00	Os11t0334938-00; Os11t0334938-00 Similar to Class III peroxidase 111.; Next best Hit: Os05t0454800-00(alignment length 19bp with 100.00%identity)	0.319684	-0.319684	0	1.09992	1.54255	1.32124	0.0767632	ref|Os11t0334938-00|rapDB|Os11t0334938-00	chr11	12354795	12355939	+	Biological Process: response to oxidative stress (GO:0006979), Biological Process: oxidation-reduction process (GO:0055114), Molecular Function: peroxidase activity (GO:0004601), Molecular Function: heme binding (GO:0020037)	Plant peroxidase (IPR000823), Haem peroxidase, plant/fungal/bacterial (IPR002016), Haem peroxidase (IPR010255), Peroxidase, active site (IPR019794)
GT_GT_Os_A_Specific_0183756	Os04t0615550-00	Os04t0615550-00; Os04t0615550-00 Hypothetical gene.; Next best Hit: Os02t0557800-01(alignment length 16bp with 100.00%identity)	1.09808	-1.09808	0	1.12799	0.907153	1.01757	0.453851	ref|Os04t0615550-00|rapDB|Os04t0615550-00	chr04	31230645	31231968	-
GT_GT_Os_A_Specific_0186190	Os04t0616700-01	Os04t0616700-01; Os04t0616700-01 Hypothetical conserved gene.; Next best Hit: Os04t0349600-01(alignment length 15bp with 100.00%identity)	0.553371	-0.553371	-2.38419e-07	2.84551	3.18822	3.01687	0.0349498	ref|Os04t0616700-01|rapDB|Os04t0616700-01|gb|AK111539	chr04	31318572	31328040	-
GT_GT_Os_A_Specific_0193540	Os02t0211350-01	Os02t0211350-01; Os02t0211350-01 Hypothetical gene.; Next best Hit: Os07t0167000-01(alignment length 17bp with 100.00%identity)	0.213294	-0.213294	0	0.940357	1.30612	1.12324	0.0572482	ref|Os02t0211350-01|rapDB|Os02t0211350-01|gb|AK241525	chr02	6222702	6224972	+
GT_GT_Os_A_Specific_0197864	Os07t0465450-00	Os07t0465450-00; Os07t0465450-00; Next best Hit: Os07t0195800-00(alignment length 18bp with 100.00%identity)	0.485395	-0.485395	4.76837e-07	2.11956	4.14842	3.13399	0.108252	ref|Os07t0465450-00|rapDB|Os07t0465450-00
GT_GT_Os_A_Specific_0205344	Os02t0230025-00	Os02t0230025-00; Os02t0230025-00; Next best Hit: Os03t0723600-02(alignment length 19bp with 100.00%identity)	0.659212	-0.659212	0	1.01402	1.36667	1.19035	0.22321	ref|Os02t0230025-00|rapDB|Os02t0230025-00	chr02	7315124	7315423	+
GT_GT_Os_A_Specific_0206164	Os06t0128150-00	Os06t0128150-00; Os06t0128150-00 Hypothetical gene.; Next best Hit: Os10t0510450-00(alignment length 24bp with 95.83%identity)	0.411386	-0.411386	0	0.916189	1.5791	1.24765	0.142066	ref|Os06t0128150-00|rapDB|Os06t0128150-00	chr06	1479301	1485369	-
GT_GT_Os_A_Specific_0214087	Os01t0632800-00	Os01t0632800-00; Os01t0632800-00; Next best Hit: Os01t0876100-00(alignment length 21bp with 95.24%identity)	0.650713	-0.650713	0	1.5476	2.08823	1.81791	0.1231	ref|Os01t0632800-00|rapDB|Os01t0632800-00
GT_GT_Os_A_Specific_0230439	Os06t0584900-00	Os06t0584900-00; Os06t0584900-00; Next best Hit: Os01t0901500-01(alignment length 21bp with 95.24%identity)	0.557647	-0.557647	0	1.05113	1.67593	1.36353	0.166523	ref|Os06t0584900-00|rapDB|Os06t0584900-00
GT_GT_Os_A_Specific_0232023	Os06t0592500-01	Os06t0592500-01; Os06t0592500-01 Similar to Ethylene-responsive transcriptional coactivator.; Next best Hit: Os09t0421600-00(alignment length 26bp with 92.31%identity)	0.590059	-0.590059	0	1.99499	1.95861	1.9768	0.0787865	ref|Os06t0592500-01|rapDB|Os06t0592500-01|gb|AK122052	chr06	23293383	23294073	-	Molecular Function: DNA binding (GO:0003677), Molecular Function: sequence-specific DNA binding (GO:0043565)	Helix-turn-helix type 3 (IPR001387), Lambda repressor-like, DNA-binding (IPR010982), Multiprotein bridging factor 1, N-terminal (IPR013729)
GT_GT_Os_A_Specific_0232942	Os12t0404760-00	Os12t0404760-00; Os12t0404760-00; Next best Hit: Os11t0233800-01(alignment length 18bp with 100.00%identity)	0.41132	-0.41132	0	1.14546	1.34422	1.24484	0.0987343	ref|Os12t0404760-00|rapDB|Os12t0404760-00	chr12	12168963	12169238	-
GT_GT_Os_A_Specific_0240261	Os06t0313381-00	Os06t0313381-00; Os06t0313381-00; Next best Hit: Os08t0111000-00(alignment length 28bp with 100.00%identity)	0.4072	-0.4072	0	0.970862	1.98961	1.48024	0.151256	ref|Os06t0313381-00|rapDB|Os06t0313381-00	chr06	11987781	11988134	-
GT_GT_Os_A_Specific_0241882	Os05t0195901-00	Os05t0195901-00; Os05t0195901-00 Hypothetical gene.; Next best Hit: Os04t0172501-01(alignment length 23bp with 95.65%identity)	0.725451	-0.725451	0	0.850958	1.91331	1.38213	0.264067	ref|Os05t0195901-00|rapDB|Os05t0195901-00	chr05	5898233	5898616	+
GT_GT_Os_A_Specific_0243385	Os01t0542400-00	Os01t0542400-00; Os01t0542400-00; Next best Hit: Os05t0588850-00(alignment length 15bp with 100.00%identity)	0.692984	-0.692984	0	1.52509	2.80594	2.16551	0.148661	ref|Os01t0542400-00|rapDB|Os01t0542400-00	chr01	19988850	19989191	+
GT_GT_Os_A_Specific_0246487	Os08t0148100-00	Os08t0148100-00; Os08t0148100-00 Similar to H0105C05.5 protein.; Next best Hit: Os09t0468800-00(alignment length 15bp with 100.00%identity)	0.501239	-0.501239	2.38419e-07	0.814316	1.23977	1.02705	0.199915	ref|Os08t0148100-00|rapDB|Os08t0148100-00	chr08	2750422	2751620	-
GT_GT_Os_A_Specific_0246559	Os04t0561100-00	Os04t0561100-00; Os04t0561100-00; Next best Hit: Os10t0440401-00(alignment length 16bp with 100.00%identity)	-0.0725827	0.0725827	0	2.27787	2.47947	2.37867	0.00271589	ref|Os04t0561100-00|rapDB|Os04t0561100-00	chr04	28095538	28096117	-
GT_GT_Os_A_Specific_0251318	Os07t0145166-00	Os07t0145166-00; Os07t0145166-00; Next best Hit: Os07t0677100-01(alignment length 17bp with 100.00%identity)	0.419587	-0.419588	2.38419e-07	2.12047	2.43689	2.27868	0.0366131	ref|Os07t0145166-00|rapDB|Os07t0145166-00	chr07	2296057	2306218	-
GT_GT_Os_A_Specific_0254156	Os12t0545900-01	Os12t0545900-01; Os12t0545900-01 Conserved hypothetical protein.; Next best Hit: Os11t0287000-01(alignment length 16bp with 100.00%identity)	0.571085	-0.571085	0	1.15866	1.41028	1.28447	0.1592	ref|Os12t0545900-01|rapDB|Os12t0545900-01|gb|AK111270	chr12	22047697	22054206	+
GT_GT_Os_A_Specific_0263014	Os03t0831200-01	Os03t0831200-01; Os03t0831200-01 Similar to GATA transcription factor 19.; Next best Hit: Os06t0571800-02(alignment length 30bp with 93.33%identity)	0.150494	-0.150495	0	1.23828	1.0505	1.14439	0.0231925	ref|Os03t0831200-01|rapDB|Os03t0831200-01|gb|AK073709	chr03	34913512	34914842	+	Biological Process: regulation of transcription, DNA-dependent (GO:0006355), Molecular Function: sequence-specific DNA binding transcription factor activity (GO:0003700), Molecular Function: zinc ion binding (GO:0008270), Molecular Function: sequence-specific DNA binding (GO:0043565)	Zinc finger, GATA-type (IPR000679), Zinc finger, NHR/GATA-type (IPR013088)
GT_GT_Os_A_Specific_0265080	Os02t0696500-01	Os02t0696500-01; Os02t0696500-01 Concanavalin A-like lectin/glucanase domain containing protein.; Next best Hit: Os01t0133500-02(alignment length 18bp with 100.00%identity)	0.912133	-0.912133	0	1.58661	0.956762	1.27168	0.318257	ref|Os02t0696500-01|rapDB|Os02t0696500-01|gb|AK101915|gb|AK105864	chr02	28622391	28624619	+	Biological Process: carbohydrate metabolic process (GO:0005975), Biological Process: cellular glucan metabolic process (GO:0006073), Cellular Component: cell wall (GO:0005618), Cellular Component: apoplast (GO:0048046), Molecular Function: hydrolase activity, hydrolyzing O-glycosyl compounds (GO:0004553), Molecular Function: xyloglucan:xyloglucosyl transferase activity (GO:0016762)	Glycoside hydrolase, family 16 (IPR000757), Concanavalin A-like lectin/glucanase (IPR008985), Xyloglucan endo-transglycosylase, C-terminal (IPR010713), Concanavalin A-like lectin/glucanase, subgroup (IPR013320), Xyloglucan endotransglucosylase/hydrolase (IPR016455)
GT_GT_Os_A_Specific_0265289	Os03t0622800-00	Os03t0622800-00; Os03t0622800-00; Next best Hit: Os01t0738300-01(alignment length 20bp with 95.00%identity)	0.404371	-0.404371	0	1.09475	1.41563	1.25519	0.102064	ref|Os03t0622800-00|rapDB|Os03t0622800-00	chr03	23641888	23642211	-
GT_GT_Os_A_Specific_0265797	Os01t0953801-00	Os01t0953801-00; Os01t0953801-00 Protein of unknown function DUF296 domain containing protein.; Next best Hit: Os02t0267700-00(alignment length 18bp with 100.00%identity)	0.58682	-0.586821	0	3.40059	3.39535	3.39797	0.0285537	ref|Os01t0953801-00|rapDB|Os01t0953801-00	chr01	42012784	42013581	+		Domain of unknown function DUF296 (IPR005175), Predicted AT-hook DNA-binding (IPR014476)
GT_GT_Os_A_Specific_0269552	Os06t0282600-00	Os06t0282600-00; Os06t0282600-00; Next best Hit: Os06t0282500-00(alignment length 20bp with 100.00%identity)	0.703226	-0.703226	2.38419e-07	1.10943	1.42259	1.26601	0.220952	ref|Os06t0282600-00|rapDB|Os06t0282600-00
GT_GT_Os_A_Specific_0270886	Os11t0549400-00	Os11t0549400-00; Os11t0549400-00; Next best Hit: Os08t0548500-01(alignment length 26bp with 100.00%identity)	1.09204	-1.09204	0	1.57519	1.62905	1.60212	0.280145	ref|Os11t0549400-00|rapDB|Os11t0549400-00	chr11	20276950	20277402	+
GT_GT_Os_A_Specific_0271934	Os07t0292600-00	Os07t0292600-00; Os07t0292600-00; Next best Hit: Os06t0298000-00(alignment length 16bp with 100.00%identity)	1.09226	-1.09226	0	1.04204	1.62087	1.33145	0.359876	ref|Os07t0292600-00|rapDB|Os07t0292600-00
GT_GT_Os_A_Specific_0273291	Os06t0610700-00	Os06t0610700-00; Os06t0610700-00; Next best Hit: Os01t0211900-00(alignment length 22bp with 95.45%identity)	-0.723773	0.723773	0	3.00743	5.03222	4.01982	0.0839534	ref|Os06t0610700-00|rapDB|Os06t0610700-00	chr06	24346471	24346731	+
GT_GT_Os_A_Specific_0276175	Os03t0375300-02	Os03t0375300-02; Os03t0375300-02 Amino acid/polyamine transporter I family protein.; Next best Hit: Os03t0374900-00(alignment length 28bp with 96.43%identity)	0.493953	-0.493953	0	1.41416	1.74062	1.57739	0.093727	ref|Os03t0375300-02|rapDB|Os03t0375300-02|gb|AK072316	chr03	14790176	14798028	-	Biological Process: amino acid transmembrane transport (GO:0003333), Biological Process: transport (GO:0006810), Biological Process: transmembrane transport (GO:0055085), Cellular Component: membrane (GO:0016020), Molecular Function: amino acid transmembrane transporter activity (GO:0015171)	Amino acid/polyamine transporter I (IPR002293), Amino acid permease domain (IPR004841)
GT_GT_Os_A_Specific_0282295	Os01t0140001-00	Os01t0140001-00; Os01t0140001-00; Next best Hit: Os02t0738600-01(alignment length 19bp with 100.00%identity)	0.630167	-0.630167	0	2.70516	3.30212	3.00364	0.0498926	ref|Os01t0140001-00|rapDB|Os01t0140001-00	chr01	2111974	2112456	+
GT_GT_Os_A_Specific_0294350	Os06t0305800-00	Os06t0305800-00; Os06t0305800-00 Similar to Xylanase inhibitor protein 2.; Next best Hit: Os08t0124000-01(alignment length 16bp with 100.00%identity)	0.380296	-0.380296	0	1.38974	1.12132	1.25553	0.0895335	ref|Os06t0305800-00|rapDB|Os06t0305800-00
GT_GT_Os_A_Specific_0297203	Os07t0265850-00	Os07t0265850-00; Os07t0265850-00; Next best Hit: Os04t0507700-01(alignment length 17bp with 100.00%identity)	0.392279	-0.392278	0	1.52232	1.89704	1.70968	0.0589914	ref|Os07t0265850-00|rapDB|Os07t0265850-00	chr07	9462533	9463300	-
GT_GT_Os_A_Specific_0307917	Os12t0210500-00	Os12t0210500-00; Os12t0210500-00 Hypothetical conserved gene.; Next best Hit: Os11t0247000-01(alignment length 60bp with 83.33%identity)	0.971265	-0.971265	0	1.07056	1.0388	1.05468	0.391036	ref|Os12t0210500-00|rapDB|Os12t0210500-00	chr12	5775580	5776811	-
GT_GT_Os_A_Specific_0348095	Os06t0332066-00	Os06t0332066-00; Os06t0332066-00; Next best Hit: Os01t0783700-01(alignment length 17bp with 100.00%identity)	0.996543	-0.996543	0	1.34049	1.28809	1.31429	0.318107	ref|Os06t0332066-00|rapDB|Os06t0332066-00
GT_GT_Os_A_Specific_0360341	Os02t0227300-00	Os02t0227300-00; Os02t0227300-00; Next best Hit: Os06t0164300-00(alignment length 15bp with 100.00%identity)	0.0917873	-0.0917873	0	1.24842	1.67632	1.46237	0.0244204	ref|Os02t0227300-00|rapDB|Os02t0227300-00	chr02	7141810	7143380	-
GT_GT_Os_A_Specific_0365974	Os05t0178000-00	Os05t0178000-00; Os05t0178000-00 NPH3 domain containing protein.; Next best Hit: Os01t0176400-01(alignment length 23bp with 95.65%identity)	0.919058	-0.919058	0	1.32502	1.32321	1.32412	0.286356	ref|Os05t0178000-00|rapDB|Os05t0178000-00	chr05	4653226	4658040	+	Biological Process: response to light stimulus (GO:0009416), Molecular Function: signal transducer activity (GO:0004871)	NPH3 (IPR004249)
GT_GT_Os_A_Specific_0368508	Os07t0275475-00	Os07t0275475-00; Os07t0275475-00 Hypothetical conserved gene.; Next best Hit: Os03t0801300-01(alignment length 20bp with 95.00%identity)	0.183301	-0.183301	2.38419e-07	1.06293	1.50641	1.28467	0.046668	ref|Os07t0275475-00|rapDB|Os07t0275475-00	chr07	10279543	10280143	-
GT_GT_Os_A_Specific_0372167	Os12t0613100-00	Os12t0613100-00; Os12t0613100-00 Similar to cationic amino acid transporter 4.; Next best Hit: Os11t0156200-01(alignment length 18bp with 100.00%identity)	1.64766	-1.64766	0	0.986719	1.10687	1.04679	0.590439	ref|Os12t0613100-00|rapDB|Os12t0613100-00	chr12	25960810	25964140	-	Biological Process: amino acid transmembrane transport (GO:0003333), Biological Process: transport (GO:0006810), Biological Process: transmembrane transport (GO:0055085), Cellular Component: membrane (GO:0016020), Molecular Function: amino acid transmembrane transporter activity (GO:0015171)	Amino acid/polyamine transporter I (IPR002293), Amino acid permease domain (IPR004841), Cationic amino acid transporter (IPR015606)
GT_GT_Os_A_Specific_0375105	Os04t0379100-00	Os04t0379100-00; Os04t0379100-00; Next best Hit: Os09t0548600-00(alignment length 17bp with 100.00%identity)	1.28683	-1.28683	2.38419e-07	0.948444	2.41275	1.6806	0.374041	ref|Os04t0379100-00|rapDB|Os04t0379100-00	chr04	18505471	18505758	-
GT_GT_Os_A_Specific_0377887	Os06t0279350-00	Os06t0279350-00; Os06t0279350-00; Next best Hit: Os01t0930200-01(alignment length 25bp with 96.00%identity)	0.0159349	-0.0159349	0	0.906096	1.77423	1.34017	0.090945	ref|Os06t0279350-00|rapDB|Os06t0279350-00	chr06	9670245	9670575	-
GT_GT_Os_A_Specific_0380255	Os04t0471201-00	Os04t0471201-00; Os04t0471201-00 Hypothetical genes.; Next best Hit: Os11t0453501-00(alignment length 20bp with 100.00%identity)	0.586559	-0.586559	-2.38419e-07	0.865449	1.53706	1.20125	0.217494	ref|Os04t0471201-00|rapDB|Os04t0471201-00	chr04	23541814	23542654	-
GT_GT_Os_A_Specific_0390912	Os07t0501550-00	Os07t0501550-00; Os07t0501550-00; Next best Hit: Os08t0492900-00(alignment length 30bp with 100.00%identity)	-0.00360394	0.00360394	2.38419e-07	1.65078	1.07123	1.36101	0.0424722	ref|Os07t0501550-00|rapDB|Os07t0501550-00	chr07	18904239	18904535	-
GT_GT_Os_A_Specific_0396479	Os02t0478525-00	Os02t0478525-00; Os02t0478525-00 Similar to OSIGBa0142C11.3 protein.; Next best Hit: Os05t0104000-00(alignment length 17bp with 100.00%identity)	0.440248	-0.440247	2.38419e-07	1.37021	1.49734	1.43377	0.0842617	ref|Os02t0478525-00|rapDB|Os02t0478525-00	chr02	16424761	16425063	-
GT_GT_Os_A_Specific_0412758	Os05t0567600-00	Os05t0567600-00; Os05t0567600-00 Similar to SANT/MYB protein.; Next best Hit: Os03t0181800-02(alignment length 15bp with 100.00%identity)	0.538724	-0.538723	0	1.93166	4.92807	3.42986	0.164035	ref|Os05t0567600-00|rapDB|Os05t0567600-00	chr05	28253508	28255090	+	Molecular Function: DNA binding (GO:0003677), Molecular Function: protein binding (GO:0005515)	SANT domain, DNA binding (IPR001005), Homeodomain-like (IPR009057), MYB-like (IPR017877)
GT_GT_Os_A_Specific_0419701	Os10t0327500-00	Os10t0327500-00; Os10t0327500-00; Next best Hit: Os06t0127800-01(alignment length 17bp with 100.00%identity)	0.490033	-0.490033	2.38419e-07	0.89242	1.15049	1.02145	0.181377	ref|Os10t0327500-00|rapDB|Os10t0327500-00	chr10	9139344	9139888	+
GT_GT_Os_A_Specific_0423445	Os09t0370900-00	Os09t0370900-00; Os09t0370900-00; Next best Hit: Os06t0214202-00(alignment length 17bp with 100.00%identity)	0.0750527	-0.0750523	2.38419e-07	1.77703	2.95502	2.36602	0.057591	ref|Os09t0370900-00|rapDB|Os09t0370900-00
GT_GT_Os_A_Specific_0431077	Os12t0261701-00	Os12t0261701-00; Os12t0261701-00; Next best Hit: Os08t0415400-00(alignment length 26bp with 96.15%identity)	0.489157	-0.489157	0	1.28818	1.03721	1.1627	0.147906	ref|Os12t0261701-00|rapDB|Os12t0261701-00	chr12	9208802	9209137	-
GT_GT_Os_A_Specific_0438351	Os11t0578300-00	Os11t0578300-00; Os11t0578300-00; Next best Hit: Os01t0130500-01(alignment length 16bp with 100.00%identity)	0.111411	-0.111411	0	1.5278	1.91056	1.71918	0.0161901	ref|Os11t0578300-00|rapDB|Os11t0578300-00
GT_GT_Os_A_Specific_0445605	Os04t0209600-00	Os04t0209600-00; Os04t0209600-00; Next best Hit: Os11t0544100-00(alignment length 30bp with 96.67%identity)	0.405055	-0.405055	0	0.995584	1.72635	1.36097	0.130045	ref|Os04t0209600-00|rapDB|Os04t0209600-00	chr04	7349753	7350151	+
GT_GT_Os_A_Specific_0447859	Os02t0297900-00	Os02t0297900-00; Os02t0297900-00; Next best Hit: Os02t0649700-02(alignment length 15bp with 100.00%identity)	-0.051168	0.051168	0	2.51086	3.35621	2.93354	0.0204213	ref|Os02t0297900-00|rapDB|Os02t0297900-00	chr02	11414988	11416688	-		F-box domain, Skp2-like (IPR022364)
GT_GT_Os_A_Specific_0453213	Os01t0673400-00	Os01t0673400-00; Os01t0673400-00; Next best Hit: Os01t0673100-00(alignment length 30bp with 93.33%identity)	0.427164	-0.427164	0	1.03455	1.4466	1.24058	0.120327	ref|Os01t0673400-00|rapDB|Os01t0673400-00	chr01	27658843	27659146	-
GT_GT_Os_A_Specific_0464739	Os07t0269800-00	Os07t0269800-00; Os07t0269800-00; Next best Hit: Os07t0268000-00(alignment length 17bp with 100.00%identity)	0.50433	-0.50433	-4.76837e-07	0.820959	2.02715	1.42405	0.211782	ref|Os07t0269800-00|rapDB|Os07t0269800-00	chr07	9858212	9860005	+	Molecular Function: catalytic activity (GO:0003824), Molecular Function: protein binding (GO:0005515)	F-box domain, cyclin-like (IPR001810), F-box associated domain, type 3 (IPR013187), F-box associated interaction domain (IPR017451), Fumarate lyase, conserved site (IPR020557), F-box domain, Skp2-like (IPR022364)
GT_GT_Os_A_Specific_0465068	Os02t0154975-00	Os02t0154975-00; Os02t0154975-00; Next best Hit: Os02t0155400-01(alignment length 28bp with 96.43%identity)	0.181751	-0.181751	4.76837e-07	1.45456	2.21258	1.83357	0.0487429	ref|Os02t0154975-00|rapDB|Os02t0154975-00	chr02	3028948	3031113	-
GT_GT_Os_A_Specific_0514302	Os04t0145901-00	Os04t0145901-00; Os04t0145901-00; Next best Hit: Os04t0141200-00(alignment length 25bp with 96.00%identity)	1.37071	-1.37071	0	1.20687	1.38653	1.2967	0.444822	ref|Os04t0145901-00|rapDB|Os04t0145901-00	chr04	3166285	3166884	+
GT_GT_Os_A_Specific_0515396	Os06t0232800-01	Os06t0232800-01; Os06t0232800-01 Conserved hypothetical protein.; Next best Hit: Os10t0107600-01(alignment length 24bp with 91.67%identity)	-0.0443974	0.0443974	0	1.14717	1.25622	1.20169	0.00340642	ref|Os06t0232800-01|rapDB|Os06t0232800-01|gb|AK102149	chr06	6906933	6908028	-
GT_GT_Os_A_Specific_0529578	Os05t0525400-00	Os05t0525400-00; Os05t0525400-00 Hypothetical conserved gene.; Next best Hit: Os02t0116400-01(alignment length 19bp with 100.00%identity)	0.265873	-0.265873	2.38419e-07	1.34833	1.58067	1.4645	0.0370816	ref|Os05t0525400-00|rapDB|Os05t0525400-00	chr05	26143305	26144729	+		Malectin-like carbohydrate-binding domain (IPR024788)
GT_GT_Os_A_Specific_0539203	Os03t0379650-00	Os03t0379650-00; Os03t0379650-00 Hypothetical gene.; Next best Hit: Os11t0602701-00(alignment length 26bp with 92.31%identity)	0.85559	-0.85559	-2.38419e-07	1.66674	1.05877	1.36275	0.272199	ref|Os03t0379650-00|rapDB|Os03t0379650-00	chr03	15006598	15007946	-
GT_GT_Os_A_Specific_0595052	Os09t0491100-01	Os09t0491100-01; Os09t0491100-01 Similar to Beta-primeverosidase (EC 3.2.1.149).; Next best Hit: Os08t0509200-01(alignment length 60bp with 83.33%identity)	0.368558	-0.368558	0	1.83481	1.6616	1.74821	0.0438385	ref|Os09t0491100-01|rapDB|Os09t0491100-01|gb|AK066710|gb|AK104707	chr09	18905351	18908421	-	Biological Process: carbohydrate metabolic process (GO:0005975), Molecular Function: catalytic activity (GO:0003824), Molecular Function: hydrolase activity, hydrolyzing O-glycosyl compounds (GO:0004553), Molecular Function: cation binding (GO:0043169)	Glycoside hydrolase, family 1 (IPR001360), Glycoside hydrolase, subgroup, catalytic domain (IPR013781), Glycoside hydrolase, superfamily (IPR017853), Glycoside hydrolase, family 1, active site (IPR018120)
GT_LOC_Osp1g00730.1_372	LOC_Osp1g00730.1	CDS ribosomal protein S3	0.204041	-0.204041	0	0.872128	1.42765	1.14989	0.0792963
GT_Os01g0100700|mRNA|AK059844|CDS+3'UTR	Os01t0100700-01	Similar to 40S ribosomal protein S5-1. [Os01t0100700-01]	0.414016	-0.414016	0	0.895589	1.39981	1.1477	0.141486	rapdb|Os01t0100700-01|gb|AK288178|gb|CT833926|ta|TA36460_4530	chr01	27143	28644	+	Biological Process: translation (GO:0006412), Cellular Component: intracellular (GO:0005622), Cellular Component: ribosome (GO:0005840), Cellular Component: small ribosomal subunit (GO:0015935), Molecular Function: RNA binding (GO:0003723), Molecular Function: structural constituent of ribosome (GO:0003735)	Ribosomal protein S7 (IPR000235), Ribosomal protein S7, eukaryotic/archaeal (IPR005716), Ribosomal protein S7, conserved site (IPR020606), Ribosomal protein S7 domain (IPR023798)
GT_Os01g0100700|mRNA|AK121523|CDS+3'UTR	Os01t0100700-01	Similar to 40S ribosomal protein S5-1. [Os01t0100700-01]	0.452799	-0.452799	0	0.899029	1.42968	1.16435	0.156745	rapdb|Os01t0100700-01|ta|CI052473|tc|TC525798	chr01	27143	28644	+	Biological Process: translation (GO:0006412), Cellular Component: intracellular (GO:0005622), Cellular Component: ribosome (GO:0005840), Cellular Component: small ribosomal subunit (GO:0015935), Molecular Function: RNA binding (GO:0003723), Molecular Function: structural constituent of ribosome (GO:0003735)	Ribosomal protein S7 (IPR000235), Ribosomal protein S7, eukaryotic/archaeal (IPR005716), Ribosomal protein S7, conserved site (IPR020606), Ribosomal protein S7 domain (IPR023798)
GT_Os01g0132400|mRNA|AK106795|CDS+3'UTR	Os01t0132400-01	Conserved hypothetical protein. [Os01t0132400-01]	0.887072	-0.887072	0	0.89926	1.13904	1.01915	0.3729	rapdb|Os01t0132400-01|gb|AK106795|ta|TA66297_4530	chr01	1776044	1778105	-
GT_Os01g0144100|mRNA|AK058909|CDS+3'UTR	Os01t0144100-01	Similar to Thylakoid lumenal 15 kDa protein, chloroplast precursor (p15). [Os01t0144100-01]	0.394781	-0.394781	0	1.05667	1.64149	1.34908	0.11097	rapdb|Os01t0144100-01|rapdb|Os01t0144100-03|rapdb|Os01t0144100-02|gb|CT842125	chr01	2383611	2385593	-		Pentapeptide repeat (IPR001646)
GT_Os01g0144100|mRNA|AK068113|CDS+3'UTR	Os01t0144100-01	Similar to Thylakoid lumenal 15 kDa protein, chloroplast precursor (p15). [Os01t0144100-01]	0.413089	-0.413089	0	1.03595	1.65627	1.34611	0.12109	rapdb|Os01t0144100-01|rapdb|Os01t0144100-03|rapdb|Os01t0144100-02|gb|CT842125	chr01	2383611	2385593	-		Pentapeptide repeat (IPR001646)
GT_Os01g0144100|mRNA|AK104051|CDS+3'UTR	Os01t0144100-01	Similar to Thylakoid lumenal 15 kDa protein, chloroplast precursor (p15). [Os01t0144100-01]	0.417492	-0.417492	0	0.929489	1.58218	1.25583	0.141273	rapdb|Os01t0144100-01|rapdb|Os01t0144100-03|rapdb|Os01t0144100-02|gb|CT842125	chr01	2383611	2385593	-		Pentapeptide repeat (IPR001646)
GT_Os01g0146700|COMBINER_EST|Os01g0146700|8	NP307371	GB	2.14498	-2.14498	0	1.7493	2.16627	1.95778	0.459533	tc|NP307371|tc|TC565605
GT_Os01g0162900|mRNA|AK064678|CDS+3'UTR	Os01t0162900-01	Conserved hypothetical protein. [Os01t0162900-01]	0.775844	-0.775845	0	1.91383	3.07884	2.49634	0.123644	rapdb|Os01t0162900-01	chr01	3282977	3284997	-
GT_Os01g0165200|mRNA|AY336993|CDS+3'UTR	Os01t0165200-01	Kelch-type beta propeller domain containing protein. [Os01t0165200-01]	-1.14155	1.14155	0	1.30351	2.27724	1.79038	0.285891	rapdb|Os01t0165200-01|rapdb|Os01t0165200-02|gb|AK066661|ta|TA44001_4530	chr01	3362062	3367658	-	Molecular Function: protein binding (GO:0005515)	Kelch repeat type 1 (IPR006652), Development/cell death domain (IPR013989), Galactose oxidase, beta-propeller (IPR015916)
GT_Os01g0177900|mRNA|AK058355|CDS+3'UTR	Os01t0177900-02	Similar to Pleiotropic drug resistance protein 6. [Os01t0177900-02]	-0.30207	0.30207	0	1.95226	1.23859	1.59543	0.0761877	rapdb|Os01t0177900-02|gb|AK058355|ta|TA50905_4530|tc|TC521664	chr01	4033754	4036223	-	Cellular Component: membrane (GO:0016020)	ABC-2 type transporter (IPR013525)
GT_Os01g0185300|mRNA|AK107836|CDS+3'UTR	AK107836	Unknown	0.404653	-0.404652	0	1.0072	1.28638	1.14679	0.115649	ta|AK107836
GT_Os01g0206600|COMBINER|CI237763|6	CI237763	CI237763 Oryza sativa (japonica cultivar-group) Shoot and root of germinating seeds Oryza sativa (japonica cultivar-group) cDNA clone 042-M017R-A07 3', mRNA sequence [CI237763]	0.329309	-0.329309	0	0.836772	1.57275	1.20476	0.134847	gb|CI237763|ta|TA65866_4530
GT_Os01g0209500|mRNA|AK072686|CDS+3'UTR	Os01t0209500-01	Nucleotide-binding, alpha-beta plait domain containing protein. [Os01t0209500-01]	-0.213347	0.213347	0	2.0451	1.00639	1.52575	0.112937	rapdb|Os01t0209500-01|gb|AK072686|ta|TA61186_4530|tc|TC486273	chr01	5945633	5954315	-	Molecular Function: protein binding (GO:0005515), Molecular Function: zinc ion binding (GO:0008270)	Zinc finger, RING-type (IPR001841), Zinc finger, RING/FYVE/PHD-type (IPR013083)
GT_Os01g0213800|mRNA|AB071805|CDS+3'UTR	Os01t0213800-01	Transcription factor PCF5. [Os01t0213800-01]	0.958084	-0.958083	0	1.09011	1.56431	1.32721	0.310926	rapdb|Os01t0213800-01|gb|AB071805|ta|TA54613_4530|ta|CI440275	chr01	6221640	6224153	-		Transcription factor, TCP (IPR005333), Transcription factor TCP subgroup (IPR017887)
GT_Os01g0222900|COMBINER|CI100005|6	CI100005	CI100005 Oryza sativa (japonica cultivar-group) Panicles one day after flowering Oryza sativa (japonica cultivar-group) cDNA clone 020-M015R-H02 3', mRNA sequence [CI100005]	-0.217057	0.217057	-2.38419e-07	0.803835	1.53726	1.17055	0.110913	gb|CI100005
GT_Os01g0224100|mRNA|AK101054|CDS+3'UTR	Os01t0224100-02	Similar to DNA binding protein-like protein. [Os01t0224100-02]	0.899438	-0.899438	0	1.28453	1.21953	1.25203	0.298742	rapdb|Os01t0224100-02|rapdb|Os01t0224100-01|gb|AK106517|ta|TA52229_4530	chr01	6813953	6815512	+	Biological Process: regulation of transcription, DNA-dependent (GO:0006355), Molecular Function: DNA binding (GO:0003677), Molecular Function: sequence-specific DNA binding transcription factor activity (GO:0003700)	Pathogenesis-related transcriptional factor/ERF, DNA-binding (IPR001471), DNA-binding, integrase-type (IPR016177)
GT_Os01g0224100|mRNA|AK106517|CDS+3'UTR	Os01t0224100-01	Similar to DNA binding protein-like protein. [Os01t0224100-01]	1.09819	-1.09819	0	1.55572	1.8359	1.69581	0.265262	rapdb|Os01t0224100-01|gb|AK106517|ta|TA52229_4530|tc|TC495324	chr01	6813719	6815534	+	Biological Process: regulation of transcription, DNA-dependent (GO:0006355), Molecular Function: DNA binding (GO:0003677), Molecular Function: sequence-specific DNA binding transcription factor activity (GO:0003700)	Pathogenesis-related transcriptional factor/ERF, DNA-binding (IPR001471), DNA-binding, integrase-type (IPR016177)
GT_Os01g0228500|mRNA|AK119627|CDS+3'UTR	Os01t0228500-01	Harpin-induced 1 domain containing protein. [Os01t0228500-01]	0.350764	-0.350764	2.38419e-07	1.173	1.25742	1.21521	0.075122	rapdb|Os01t0228500-01|gb|AK119627|ta|TA51479_4530|ta|CI111396	chr01	7095864	7097381	-		Late embryogenesis abundant protein, LEA-14 (IPR004864)
GT_Os01g0229600|mRNA|AK107876|CDS+3'UTR	Os01t0229600-01	Conserved hypothetical protein. [Os01t0229600-01]	0.474107	-0.474107	0	3.31813	3.32849	3.32331	0.0197535	rapdb|Os01t0229600-01|gb|AK107876|ta|CI220472|ta|CX106623	chr01	7176001	7177050	+
GT_Os01g0236400|mRNA|AK064408|CDS+3'UTR	Os01t0236400-01	Conserved hypothetical protein. [Os01t0236400-01]	0.215036	-0.215037	0	0.893531	1.13914	1.01633	0.0545535	rapdb|Os01t0236400-01|ta|TA58048_4530|tc|TC496649	chr01	7557338	7560496	+
GT_Os01g0238200|mRNA|AK062403|CDS+3'UTR	Os01t0238200-02	Conserved hypothetical protein. [Os01t0238200-02]	0.661945	-0.661945	0	0.84836	1.47887	1.16362	0.253404	rapdb|Os01t0238200-02|ta|TA47841_4530|ta|CI211059|tc|TC509617	chr01	7652967	7656516	-
GT_Os01g0243600|COMBINER_EST|CI263435|6	CI263435	CI263435 Oryza sativa (japonica cultivar-group) Shoot and root of germinating seeds Oryza sativa (japonica cultivar-group) cDNA clone 046-M034R-H11 3', mRNA sequence [CI263435]	0.269825	-0.269825	0	1.81432	2.21328	2.0138	0.0266594	gb|CI263435
GT_Os01g0269900|mRNA|AK068395|CDS+3'UTR	Os01t0269900-01	Actin/actin-like family protein. [Os01t0269900-01]	-0.046051	0.046051	0	1.09884	0.986778	1.04281	0.00480236	rapdb|Os01t0269900-01|gb|AK068395|ta|TA69420_4530|ta|TA54604_4530	chr01	9319015	9323339	-		Actin-like (IPR004000)
GT_Os01g0275800|mRNA|AK119475|UTR	Os01t0275800-01	Hypothetical gene. [Os01t0275800-01]	0.0780153	-0.0780153	0	1.04494	1.19222	1.11858	0.00907328	rapdb|Os01t0275800-01|gb|AK119475	chr01	9644431	9653253	+
GT_Os01g0300900|mRNA|AK119559|CDS+3'UTR	Os01t0300900-02	Hypothetical conserved gene. [Os01t0300900-02]	-0.253887	0.253887	0	1.09423	1.11125	1.10274	0.0491847	rapdb|Os01t0300900-02|ta|TA50714_4530	chr01	11061248	11063872	+	Molecular Function: protein binding (GO:0005515)	Kelch repeat type 1 (IPR006652), Kelch-type beta propeller (IPR015915)
GT_Os01g0303300|COMBINER_EST|CI477364|6	Os01t0303300-01	Similar to Stress-inducible membrane pore protein. [Os01t0303300-01]	1.0134	-1.0134	4.76837e-07	1.49177	1.27292	1.38235	0.307857	rapdb|Os01t0303300-01|gb|NM_001049368|gb|FG956747|ta|TA58544_4530	chr01	11221847	11223469	-		Mitochondrial inner membrane translocase subunit Tim17/Tim22/Tim23/peroxisomal protein PMP24 (IPR003397)
GT_Os01g0362100|mRNA|AK065319|CDS+3'UTR	Os01t0362100-01	Esterase/lipase/thioesterase domain containing protein. [Os01t0362100-01]	0.604222	-0.604222	0	1.03231	1.35666	1.19448	0.196424	rapdb|Os01t0362100-01|gb|AK065319|ta|TA55368_4530|ta|CI312770	chr01	14754835	14764507	-	Molecular Function: transferase activity, transferring acyl groups other than amino-acyl groups (GO:0016747)	Diacylglycerol acyltransferase (IPR007130)
GT_Os01g0369600|mRNA|AK068386|CDS+3'UTR	Os01t0369600-01	Conserved hypothetical protein. [Os01t0369600-01]	0.139147	-0.139147	0	0.945532	1.65819	1.30186	0.0765568	rapdb|Os01t0369600-01|gb|AK068386|ta|TA61812_4530|ta|CI422207	chr01	15161786	15165714	+
GT_Os01g0371200|mRNA|AK058900|CDS+3'UTR	Os01t0371200-01	Similar to Glutathione-S-transferase 19E50. [Os01t0371200-01]	0.127983	-0.127983	0	2.28944	1.43656	1.863	0.052645	rapdb|Os01t0371200-01|gb|CT845844|ta|TA61116_4530|tc|TC497708	chr01	15281170	15283073	-	Molecular Function: protein binding (GO:0005515)	Glutathione S-transferase, N-terminal (IPR004045), Glutathione S-transferase, C-terminal (IPR004046), Glutathione S-transferase, C-terminal-like (IPR010987), Thioredoxin-like fold (IPR012336), Glutathione S-transferase/chloride channel, C-terminal (IPR017933)
GT_Os01g0382400|mRNA|AK121108|CDS+3'UTR	Os01t0382400-01	Similar to Pathogenesis-related protein PRB1-2 precursor. [Os01t0382400-01]	2.08118	-2.08118	4.76837e-07	1.00888	3.16449	2.08668	0.467228	rapdb|Os01t0382400-01|ta|TA44457_4530|ta|CI467537|ta|BI799765	chr01	15958748	15959497	-	Cellular Component: extracellular region (GO:0005576)	Allergen V5/Tpx-1-related (IPR001283), Ves allergen (IPR002413), CAP domain (IPR014044), Allergen V5/Tpx-1-related, conserved site (IPR018244)
GT_Os01g0511000|mRNA|AK071246|CDS+3'UTR	Os01t0511000-01	Similar to LOB domain protein 40. [Os01t0511000-01]	1.3808	-1.3808	0	0.80156	1.84499	1.32327	0.464602	rapdb|Os01t0511000-01|gb|CT832350|ta|TA30750_4530|ta|TA30455_4530	chr01	17975866	17977327	-		Lateral organ boundaries, LOB (IPR004883)
GT_Os01g0530400|mRNA|AK120148|CDS+3'UTR	Os01t0530400-02	Similar to cDNA clone:002-104-C07, full insert sequence. [Os01t0530400-02]	0.189574	-0.189574	0	1.17514	0.907778	1.04146	0.0461993	rapdb|Os01t0530400-02|gb|AK120148|ta|TA40796_4530|ta|TA40797_4530	chr01	19089959	19092841	+	Biological Process: cell redox homeostasis (GO:0045454), Molecular Function: electron carrier activity (GO:0009055), Molecular Function: protein disulfide oxidoreductase activity (GO:0015035)	Glutaredoxin (IPR002109), Monothiol glutaredoxin-related (IPR004480), Thioredoxin-like fold (IPR012336)
GT_Os01g0546100|COMBINER|CI549393|x	Os01t0546100-01	Similar to nodulin-like protein. [Os01t0546100-01]	0.331778	-0.331778	0	1.39514	2.69424	2.04469	0.107176	rapdb|Os01t0546100-01|gb|NM_001185477|ta|CI549393|tc|TC554488	chr01	20287702	20290661	-	Cellular Component: membrane (GO:0016020)	Drug/metabolite transporter (IPR000620)
GT_Os01g0578500|COMBINER|CI142287|6	TA72494_4530	Rep: Ribosomal RNA apurinic site specific lyase-like - Oryza sativa subsp. japonica (Rice), complete [TC526671]	0.402441	-0.402441	0	1.37341	0.873455	1.12343	0.141139	ta|TA72494_4530|tc|TC526671
GT_Os01g0583300|COMBINER|CI527196|x	Os01t0583300-01	Zinc finger, C2H2, LYAR-type domain containing protein. [Os01t0583300-01]	0.164001	-0.164001	0	1.20798	1.20337	1.20568	0.0180078	rapdb|Os01t0583300-01|gb|NM_001185508|ta|CI527196	chr01	22632732	22637148	-		Zinc finger, C2H2, LYAR-type (IPR014898), F-box domain, Skp2-like (IPR022364)
GT_Os01g0588000|mRNA|AK109917|CDS+3'UTR	Os01t0588000-01	Heat shock protein Hsp20 domain containing protein. [Os01t0588000-01]	1.50337	-1.50337	0	1.06236	2.65854	1.86045	0.388468	rapdb|Os01t0588000-01|gb|AK109917|ta|TA62765_4530|ta|BI806404	chr01	22901067	22902273	-		Heat shock protein Hsp20 (IPR002068), HSP20-like chaperone (IPR008978)
GT_Os01g0593200|mRNA|AK103711|CDS+3'UTR	Os01t0593200-01	Protein of unknown function DUF581 family protein. [Os01t0593200-01]	0.0885878	-0.0885878	0	1.03718	1.10102	1.0691	0.0076684	rapdb|Os01t0593200-01|gb|AK103711|ta|TA56382_4530|ta|CX100009	chr01	23224373	23226605	+		Protein of unknown function DUF581 (IPR007650)
GT_Os01g0604200|COMBINER|CI402790|6	NM_001185819	Oryza sativa Japonica Group Os01g0954600 (Os01g0954600) mRNA, complete cds [NM_001185819]	-0.146449	0.146449	0	1.13025	1.71508	1.42267	0.0489927	gb|NM_001185819|ta|TA72922_4530
GT_Os01g0610800|mRNA|AK062532|CDS+3'UTR	Os01t0610800-01	Thrombospondin, type I repeat containing protein. [Os01t0610800-01]	0.46043	-0.46043	0	0.995501	1.17398	1.08474	0.146846	rapdb|Os01t0610800-01|ta|TA72186_4530|tc|TC522710	chr01	24168245	24170219	-		Thrombospondin, type 1 repeat (IPR000884)
GT_Os01g0611000|mRNA|AK060682|CDS+3'UTR	Os01t0611000-02	Hypothetical conserved gene. [Os01t0611000-02]	0.523843	-0.523844	0	2.76335	3.76724	3.2653	0.0459887	rapdb|Os01t0611000-02|rapdb|Os01t0611000-01|gb|AK072500|ta|TA36234_4530	chr01	24181239	24183894	+		Protein of unknown function DUF642 (IPR006946), Galactose-binding domain-like (IPR008979)
GT_Os01g0612500|mRNA|AK069125|CDS+3'UTR	Os01t0612500-01	Phospholipase/carboxylesterase domain containing protein. [Os01t0612500-01]	-0.515384	0.515383	0	1.61763	4.44117	3.0294	0.181383	rapdb|Os01t0612500-01|ta|TA60968_4530|ta|TA60969_4530|tc|TC504170	chr01	24277095	24280999	+	Molecular Function: hydrolase activity (GO:0016787)	Phospholipase/carboxylesterase/thioesterase (IPR003140)
GT_Os01g0621400|mRNA|AK106945|CDS+3'UTR	Os01t0621400-01	Conserved hypothetical protein. [Os01t0621400-01]	0.546476	-0.546476	0	2.19096	2.78775	2.48935	0.057241	rapdb|Os01t0621400-01|gb|CI099170	chr01	24767474	24769263	+
GT_Os01g0646300|mRNA|AY464568|CDS	Os01t0646300-01	Similar to RGA2 protein. [Os01t0646300-01]	1.18173	-1.18173	0	1.72749	2.06752	1.89751	0.252933	rapdb|Os01t0646300-01|gb|AK242412|ta|TA49570_4530|ta|CI495566	chr01	26044168	26045843	-		Transcription factor GRAS (IPR005202)
GT_Os01g0652000|mRNA|AK058938|CDS+3'UTR	Os01t0652000-01	Conserved hypothetical protein. [Os01t0652000-01]	0.137912	-0.137912	0	3.12774	1.4166	2.27217	0.119869	rapdb|Os01t0652000-01|gb|CT830555|ta|TA44372_4530|ta|CI473753	chr01	26367912	26369437	+
GT_Os01g0652300|mRNA|AK063136|CDS+3'UTR	Os01t0652300-01	Similar to Lipase-like protein. [Os01t0652300-01]	0.891113	-0.891113	0	0.93092	2.28418	1.60755	0.287329	rapdb|Os01t0652300-01|gb|CI039218|ta|TA71741_4530|ta|TA71555_4530	chr01	26383595	26387037	-
GT_Os01g0652800|mRNA|AK058693|CDS+3'UTR	Os01t0652800-04	Hypothetical protein. [Os01t0652800-04]	0.871327	-0.871327	0	2.24661	2.41413	2.33037	0.11687	rapdb|Os01t0652800-04|rapdb|Os01t0652800-02|rapdb|Os01t0652800-01|gb|AK061145	chr01	26401702	26402017	-		Domain of unknown function DUF231, plant (IPR004253)
GT_Os01g0652800|mRNA|AK103547|CDS+3'UTR	Os01t0652800-03	Protein of unknown function DUF231, plant domain containing protein. [Os01t0652800-03]	0.928876	-0.928876	0	1.80663	2.41405	2.11034	0.163434	rapdb|Os01t0652800-03|rapdb|Os01t0652800-04|rapdb|Os01t0652800-02|rapdb|Os01t0652800-01
GT_Os01g0656200|mRNA|AK068272|CDS+3'UTR	Os01t0656200-01	Protein phosphatase 2C family protein. [Os01t0656200-01]	0.681096	-0.681096	0	0.95892	1.41093	1.18493	0.240493	rapdb|Os01t0656200-01|gb|AK068272|ta|TA56686_4530|tc|TC494392	chr01	26652966	26658299	+	Biological Process: protein dephosphorylation (GO:0006470), Cellular Component: protein serine/threonine phosphatase complex (GO:0008287), Molecular Function: catalytic activity (GO:0003824), Molecular Function: protein serine/threonine phosphatase activity (GO:0004722)	Protein phosphatase 2C, manganese/magnesium aspartate binding site (IPR000222), Protein phosphatase 2C-like (IPR001932), Protein phosphatase 2C (IPR015655)
GT_Os01g0672100|mRNA|AK102794|CDS+3'UTR	Os01t0672100-02	No apical meristem (NAM) protein domain containing protein. [Os01t0672100-02]	0.268336	-0.268336	0	3.46832	1.60972	2.53902	0.119638	rapdb|Os01t0672100-02|gb|AK102794|ta|TA53927_4530|ta|BI805634	chr01	27556027	27560681	-
GT_Os01g0683400|mRNA|AB110983|CDS	Os01t0683400-01	Similar to Origin recognition complex 4. [Os01t0683400-01]	-0.091403	0.091403	0	0.954343	1.13277	1.04356	0.014652	rapdb|Os01t0683400-01|gb|AK102997|ta|TA56769_4530|ta|TA56770_4530	chr01	28161732	28166115	+	Biological Process: DNA replication (GO:0006260), Cellular Component: origin recognition complex (GO:0000808), Cellular Component: nucleus (GO:0005634), Molecular Function: DNA binding (GO:0003677)	Origin recognition complex, subunit 4 (IPR016527)
GT_Os01g0687300|mRNA|AK064954|CDS+3'UTR	Os01t0687300-02	Conserved hypothetical protein. [Os01t0687300-02]	-0.0636034	0.0636034	0	0.847596	1.17958	1.01359	0.0294073	rapdb|Os01t0687300-02|rapdb|Os01t0687300-01|gb|AK122113|ta|TA48056_4530	chr01	28346074	28350848	+
GT_Os01g0687300|mRNA|AK122113|CDS+3'UTR	Os01t0687300-01	Conserved hypothetical protein. [Os01t0687300-01]	-0.1604	0.1604	0	0.968048	1.27175	1.1199	0.0367679	rapdb|Os01t0687300-01|gb|AK122113|ta|TA48056_4530|ta|CI322124	chr01	28345842	28350882	+
GT_Os01g0688000|mRNA|AK062967|CDS+3'UTR	Os01t0688000-01	Conserved hypothetical protein. [Os01t0688000-01]	0.564412	-0.564412	0	0.823035	1.73088	1.27695	0.21995	rapdb|Os01t0688000-01|ta|TA32850_4530	chr01	28380902	28381855	-
GT_Os01g0691300|COMBINER_EST|CI473430|2	Os01t0691300-01	Plant lipid transfer protein and hydrophobic protein, helical domain containing protein. [Os01t0691300-01]	0.827529	-0.827529	0	2.05049	1.97821	2.01435	0.135546	rapdb|Os01t0691300-01|ta|TA33628_4530|ta|CI473430|ta|CI213889	chr01	28538881	28539369	-	Biological Process: lipid transport (GO:0006869)	Plant lipid transfer protein/seed storage/trypsin-alpha amylase inhibitor (IPR003612), Plant lipid transfer protein/hydrophobic protein, helical domain (IPR013770), Bifunctional inhibitor/plant lipid transfer protein/seed storage (IPR016140)
GT_Os01g0700200|mRNA|AK100961|CDS+3'UTR	Os01t0700200-01	Similar to Chromosome condensation regulator protein (Fragment). [Os01t0700200-01]	0.168063	-0.168064	0	1.55196	1.97919	1.76557	0.0228887	rapdb|Os01t0700200-01|gb|AK100961|ta|TA65219_4530|tc|TC484791	chr01	28978119	28983863	+	Molecular Function: protein binding (GO:0005515), Molecular Function: metal ion binding (GO:0046872)	Zinc finger, FYVE-type (IPR000306), Regulator of chromosome condensation, RCC1 (IPR000408), Pleckstrin homology domain (IPR001849), Regulator of chromosome condensation/beta-lactamase-inhibitor protein II (IPR009091), Zinc finger, FYVE/PHD-type (IPR011011), Pleckstrin homology-type (IPR011993), Zinc finger, RING/FYVE/PHD-type (IPR013083), Brevis radix-like domain (IPR013591), Zinc finger, FYVE-re…
GT_Os01g0716200|mRNA|AK098920|CDS+3'UTR	Os01t0716200-01	IQ calmodulin-binding region domain containing protein. [Os01t0716200-01]	-0.0218105	0.0218105	0	1.61475	0.905889	1.26032	0.0710313	rapdb|Os01t0716200-01|rapdb|Os01t0716200-02|gb|AK120664|ta|TA49199_4530	chr01	29801209	29806870	-	Molecular Function: protein binding (GO:0005515)	IQ motif, EF-hand binding site (IPR000048)
GT_Os01g0719300|mRNA|AK121195|CDS+3'UTR	Os01t0719300-01	Similar to Sulfate transporter 3.1 (AST12) (AtST1). [Os01t0719300-01]	0.0872521	-0.0872521	0	4.4364	2.63411	3.53526	0.0597656	rapdb|Os01t0719300-01|gb|AK121195|ta|TA50403_4530|ta|CI321787	chr01	29987911	29994075	+	Biological Process: transport (GO:0006810), Biological Process: sulfate transport (GO:0008272), Biological Process: transmembrane transport (GO:0055085), Cellular Component: membrane (GO:0016020), Cellular Component: integral to membrane (GO:0016021), Molecular Function: transporter activity (GO:0005215), Molecular Function: secondary active sulfate transmembrane transporter activity (GO:0008271)	Sulphate anion transporter (IPR001902), Sulphate transporter/antisigma-factor antagonist STAS (IPR002645), Sulphate transporter (IPR011547), Sulphate anion transporter, conserved site (IPR018045)
GT_Os01g0725000|COMBINER|CI208791|6	Os01t0725000-01	Similar to H0402C08.3 protein. [Os01t0725000-01]	0.700988	-0.700988	4.76837e-07	1.31954	1.08874	1.20414	0.232168	rapdb|Os01t0725000-01|gb|CI208791|gb|CI030414	chr01	30236130	30236776	+
GT_Os01g0725800|mRNA|AK101974|CDS+3'UTR	Os01t0725800-01	WD40/YVTN repeat-like domain containing protein. [Os01t0725800-01]	-0.120098	0.120098	0	1.00727	0.999044	1.00316	0.014048	rapdb|Os01t0725800-01|gb|AK101974|ta|TA32264_4530|ta|TA32307_4530	chr01	30257752	30263365	+	Biological Process: protein phosphorylation (GO:0006468), Molecular Function: protein kinase activity (GO:0004672), Molecular Function: protein binding (GO:0005515), Molecular Function: ATP binding (GO:0005524), Molecular Function: transferase activity, transferring phosphorus-containing groups (GO:0016772)	Protein kinase, catalytic domain (IPR000719), WD40 repeat (IPR001680), Protein kinase-like domain (IPR011009), WD40 repeat-like-containing domain (IPR011046), WD40/YVTN repeat-like-containing domain (IPR015943), Serine/threonine-protein kinase-like domain (IPR017442), WD40-repeat-containing domain (IPR017986), WD40 repeat, conserved site (IPR019775), WD40 repeat, subgroup (IPR019781), WD40 repeat…
GT_Os01g0726400|mRNA|AY177699|CDS+3'UTR	Os01t0726400-00	Transcription factor, MADS-box domain containing protein. [Os01t0726400-00]	0.935044	-0.935044	0	1.56624	0.953411	1.25982	0.32885	rapdb|Os01t0726400-00|tc|TC505981
GT_Os01g0734600|mRNA|AK065450|CDS+3'UTR	Os01t0734600-03	UDP-glucuronosyl/UDP-glucosyltransferase family protein. [Os01t0734600-03]	0.652959	-0.652959	0	0.902743	1.48872	1.19573	0.236725	rapdb|Os01t0734600-03|rapdb|Os01t0734600-02|rapdb|Os01t0734600-01|gb|AK103129
GT_Os01g0734600|mRNA|AK103129|CDS+3'UTR	Os01t0734600-02	UDP-glucuronosyl/UDP-glucosyltransferase family protein. [Os01t0734600-02]	0.75815	-0.75815	0	0.893279	1.59469	1.24398	0.274872	rapdb|Os01t0734600-02|rapdb|Os01t0734600-01|gb|AK103129|ta|TA54835_4530
GT_Os01g0734600|mRNA|AK119562|CDS+3'UTR	Os01t0734600-02	UDP-glucuronosyl/UDP-glucosyltransferase family protein. [Os01t0734600-02]	0.738596	-0.738596	0	0.873753	1.61519	1.24447	0.271056	rapdb|Os01t0734600-02|rapdb|Os01t0734600-01|gb|AK103129|ta|TA54835_4530
GT_Os01g0739700|mRNA|AK063960|CDS+3'UTR	Os01t0739700-01	Glycoside hydrolase, family 17 protein. [Os01t0739700-01]	-0.202848	0.202848	0	1.33607	1.79101	1.56354	0.0359597	rapdb|Os01t0739700-01|gb|AK063960|ta|TA42125_4530|ta|CR282997	chr01	30897747	30901040	+	Biological Process: carbohydrate metabolic process (GO:0005975), Molecular Function: catalytic activity (GO:0003824), Molecular Function: hydrolase activity, hydrolyzing O-glycosyl compounds (GO:0004553), Molecular Function: cation binding (GO:0043169)	Glycoside hydrolase, family 17 (IPR000490), X8 (IPR012946), Glycoside hydrolase, subgroup, catalytic domain (IPR013781), Glycoside hydrolase, superfamily (IPR017853)
GT_Os01g0758200|mRNA|AK071083|CDS+3'UTR	Os01t0758200-01	Similar to Dof2 (Fragment). [Os01t0758200-01]	0.0923405	-0.0923409	0	2.16777	0.850842	1.50931	0.151246	rapdb|Os01t0758200-01|gb|AK071083|gb|AB028133|gb|AU093709	chr01	31850541	31851617	-	Biological Process: regulation of transcription, DNA-dependent (GO:0006355), Molecular Function: DNA binding (GO:0003677), Molecular Function: zinc ion binding (GO:0008270)	Zinc finger, Dof-type (IPR003851)
GT_Os01g0812800|mRNA|AK062929|CDS+3'UTR	Os01t0812800-01	Ribosomal protein L30e domain containing protein. [Os01t0812800-01]	0.226943	-0.226943	0	1.52655	1.31769	1.42212	0.0294998	rapdb|Os01t0812800-01|gb|CK076235|ta|TA31620_4530|ta|C98397	chr01	34550416	34552611	-	Biological Process: translation (GO:0006412), Cellular Component: intracellular (GO:0005622), Cellular Component: ribosome (GO:0005840), Molecular Function: structural constituent of ribosome (GO:0003735)	Ribosomal protein L30e (IPR000231), Ribosomal protein L7Ae/L30e/S12e/Gadd45 (IPR004038), Ribosomal protein L30e, conserved site (IPR022991)
GT_Os01g0823600|COMBINER_EST|CI456679|0	Os01t0823600-01	Conserved hypothetical protein. [Os01t0823600-01]	-0.595103	0.595103	-4.76837e-07	1.65348	1.40598	1.52973	0.128213	rapdb|Os01t0823600-01|ta|TA45922_4530|tc|TC539845	chr01	35175501	35176458	+
GT_Os01g0830100|mRNA|AK069755|CDS+3'UTR	Os01t0830100-01	Pyridine nucleotide-disulphide oxidoreductase, NAD-binding region domain containing protein. [Os01t0830100-01]	-0.367691	0.367691	0	1.09327	1.31745	1.20536	0.0884202	rapdb|Os01t0830100-01|rapdb|Os01t0830100-02|gb|AK066279|ta|TA70383_4530	chr01	35508869	35512813	+	Biological Process: oxidation-reduction process (GO:0055114), Molecular Function: oxidoreductase activity (GO:0016491), Molecular Function: flavin adenine dinucleotide binding (GO:0050660)	Pyridine nucleotide-disulphide oxidoreductase, NAD-binding domain (IPR001327), FAD-dependent pyridine nucleotide-disulphide oxidoreductase (IPR013027), Pyridine nucleotide-disulphide oxidoreductase, FAD/NAD(P)-binding domain (IPR023753)
GT_Os01g0840300|COMBINER_EST|CI256108|6	TA67267_4530	Rep: WUSCHEL-related homeobox 5 - Oryza sativa subsp. indica (Rice), complete [TC498455]	0.941776	-0.941776	0	1.3909	1.4625	1.4267	0.269264	ta|TA67267_4530|tc|TC498455
GT_Os01g0856000|mRNA|AK107439|CDS+3'UTR	Os01t0856000-02	Similar to predicted protein. [Os01t0856000-02]	0.114402	-0.114402	0	1.05163	1.57311	1.31237	0.0439884	rapdb|Os01t0856000-02|rapdb|Os01t0856000-01|gb|NM_001051380|ta|TA55507_4530	chr01	36952783	36956712	+	Molecular Function: nucleotide binding (GO:0000166), Molecular Function: ATP binding (GO:0005524), Molecular Function: nucleoside-triphosphatase activity (GO:0017111)	ATPase, AAA+ type, core (IPR003593), ATPase, AAA-type, core (IPR003959), Winged helix-turn-helix transcription repressor DNA-binding (IPR011991), CDC6, C-terminal (IPR015163), Cell division protein Cdc6 (IPR016314)
GT_Os01g0860300|COMBINER_EST|CI006671|0	COMBINER_EST	Unknown	0.302167	-0.302167	0	0.884307	1.18063	1.03247	0.0918435
GT_Os01g0860400|mRNA|AK111415|CDS+3'UTR	Os01t0860400-01	Similar to Acidic endochitinase precursor (EC 3.2.1.14). [Os01t0860400-01]	-0.492447	0.492447	0	1.12409	1.44573	1.28491	0.131287	rapdb|Os01t0860400-01|gb|AK111415|ta|TA72188_4530|tc|TC499242	chr01	37235781	37237206	+	Biological Process: carbohydrate metabolic process (GO:0005975), Molecular Function: catalytic activity (GO:0003824), Molecular Function: hydrolase activity, hydrolyzing O-glycosyl compounds (GO:0004553), Molecular Function: cation binding (GO:0043169)	Glycoside hydrolase, family 18, catalytic domain (IPR001223), Glycoside hydrolase, chitinase active site (IPR001579), Glycoside hydrolase, subgroup, catalytic domain (IPR013781), Glycoside hydrolase, superfamily (IPR017853)
GT_Os01g0869600|mRNA|AK060596|CDS+3'UTR	Os01t0869600-01	TRAM, LAG1 and CLN8 homology domain containing protein. [Os01t0869600-01]	0.0105405	-0.0105405	0	1.01668	1.05052	1.0336	0.000371903	rapdb|Os01t0869600-01|gb|AK060596|ta|TA53485_4530|tc|TC498858	chr01	37690326	37693116	+	Cellular Component: integral to membrane (GO:0016021)	TRAM/LAG1/CLN8 homology domain (IPR006634)
GT_Os01g0869600|mRNA|AK070678|CDS+3'UTR	Os01t0869600-01	TRAM, LAG1 and CLN8 homology domain containing protein. [Os01t0869600-01]	-0.0533443	0.0533443	0	1.08695	0.948046	1.0175	0.00732607	rapdb|Os01t0869600-01|gb|AK060596|ta|TA53485_4530|tc|TC498858	chr01	37690326	37693116	+	Cellular Component: integral to membrane (GO:0016021)	TRAM/LAG1/CLN8 homology domain (IPR006634)
GT_Os01g0871800|mRNA|AK067087|CDS+3'UTR	AK067087	Oryza sativa Japonica Group cDNA clone:J013095A19, full insert sequence [AK067087]	-0.804767	0.804768	4.76837e-07	0.984504	1.70836	1.34643	0.26657	gb|AK067087|ta|TA49220_4530|tc|TC511659
GT_Os01g0875500|mRNA|AK101399|CDS+3'UTR	Os01t0875500-02	Similar to Beta-galactosidase (EC 3.2.1.23). [Os01t0875500-02]	-0.32109	0.32109	0	2.01308	2.53647	2.27478	0.0315955	rapdb|Os01t0875500-02|gb|AK101399|ta|TA41299_4530|tc|TC546376	chr01	37994738	38001584	+	Biological Process: carbohydrate metabolic process (GO:0005975), Molecular Function: catalytic activity (GO:0003824), Molecular Function: hydrolase activity, hydrolyzing O-glycosyl compounds (GO:0004553), Molecular Function: sugar binding (GO:0005529), Molecular Function: cation binding (GO:0043169)	D-galactoside/L-rhamnose binding SUEL lectin domain (IPR000922), Glycoside hydrolase, family 35 (IPR001944), Glycoside hydrolase, family 2, N-terminal (IPR006104), Galactose-binding domain-like (IPR008979), Glycoside hydrolase, subgroup, catalytic domain (IPR013781), Glycoside hydrolase, superfamily (IPR017853)
GT_Os01g0878900|mRNA|AK060927|CDS+3'UTR	TA39853_4530	Unknown	0.483938	-0.483938	-2.38419e-07	1.43203	1.53017	1.4811	0.0930491	ta|TA39853_4530|tc|TC538109
GT_Os01g0878900|mRNA|AK104432|CDS+3'UTR	Os01t0878900-01	Similar to 4,5-DOPA dioxygenase extradiol-like protein. [Os01t0878900-01]	0.232191	-0.232191	2.38419e-07	1.20597	1.12832	1.16715	0.0383577	rapdb|Os01t0878900-01|gb|CT830134|ta|TA39853_4530|ta|CB659223	chr01	38144793	38146141	-	Biological Process: cellular aromatic compound metabolic process (GO:0006725), Biological Process: oxidation-reduction process (GO:0055114), Molecular Function: ferrous iron binding (GO:0008198), Molecular Function: zinc ion binding (GO:0008270), Molecular Function: oxidoreductase activity (GO:0016491), Molecular Function: oxidoreductase activity, acting on single donors with incorporation of mol…	Extradiol ring-cleavage dioxygenase, class III enzyme, subunit B (IPR004183), Extradiol aromatic ring-opening dioxygenase, DODA type (IPR014436)
GT_Os01g0878900|mRNA|AK104652|CDS+3'UTR	TA39853_4530	Unknown	0.220688	-0.220687	2.38419e-07	2.52523	3.4924	3.00881	0.0298222	ta|TA39853_4530|tc|TC538109
GT_Os01g0885300|mRNA|AK062009|CDS+3'UTR	Os01t0885300-01	Conserved hypothetical protein. [Os01t0885300-01]	-0.0228658	0.0228663	0	0.993743	1.30086	1.1473	0.0178232	rapdb|Os01t0885300-01|rapdb|Os01t0885300-02|gb|AK102068|ta|TA43042_4530	chr01	38454843	38460529	-
GT_Os01g0913400|mRNA|AK064467|CDS+3'UTR	Os01t0913400-02	Hypothetical conserved gene. [Os01t0913400-02]	-0.321026	0.321026	2.38419e-07	1.19628	0.895282	1.04578	0.0982882	rapdb|Os01t0913400-02|ta|TA64017_4530	chr01	39811724	39817613	-		Pentatricopeptide repeat (IPR002885)
GT_Os01g0934400|mRNA|AK058904|CDS+3'UTR	Os01t0934400-01	Mog1/PsbP, alpha/beta/alpha sandwich domain containing protein. [Os01t0934400-01]	0.38501	-0.38501	0	1.17749	0.845108	1.0113	0.137383	rapdb|Os01t0934400-01|gb|AK058904|ta|TA66747_4530|tc|TC507733	chr01	40996336	40997308	+	Biological Process: photosynthesis (GO:0015979), Cellular Component: photosystem II (GO:0009523), Cellular Component: oxygen evolving complex (GO:0009654), Cellular Component: extrinsic to membrane (GO:0019898), Molecular Function: calcium ion binding (GO:0005509)	Photosystem II PsbP, oxygen evolving complex (IPR002683), Mog1/PsbP, alpha/beta/alpha sandwich (IPR016123), Mog1/PsbP/DUF1795, alpha/beta/alpha sandwich (IPR016124)
GT_Os01g0942200|mRNA|AK063265|CDS+3'UTR	Os01t0942200-01	Cyclin-like F-box domain containing protein. [Os01t0942200-01]	0.952607	-0.952607	0	0.915409	1.88508	1.40025	0.32044	rapdb|Os01t0942200-01|gb|AK063265|ta|TA58202_4530|tc|TC493026	chr01	41394739	41396203	-		Protein of unknown function DUF295 (IPR005174)
GT_Os01g0971800|mRNA|AY581256|CDS+3'UTR	Os01t0971800-00	Similar to Two-component response regulator ARR11 (Receiver-like protein 3). [Os01t0971800-00]	0.56471	-0.56471	0	0.988216	1.52902	1.25862	0.18212	rapdb|Os01t0971800-00|gb|AY581256|ta|TA65014_4530|tc|TC494148	chr01	42874273	42875515	-	Biological Process: regulation of transcription, DNA-dependent (GO:0006355), Molecular Function: DNA binding (GO:0003677), Molecular Function: protein binding (GO:0005515)	Myb-like DNA-binding domain, SHAQKYF class (IPR006447), Homeodomain-like (IPR009057), Homeodomain-related (IPR012287), Myb, DNA-binding (IPR014778), Transcription regulator HTH, Myb-type, DNA-binding (IPR017930)
GT_Os01g0972900|mRNA|AK109536|CDS+3'UTR	Os01t0972900-01	Similar to Clone ZZD405 mRNA sequence. (Fragment). [Os01t0972900-01]	0.190743	-0.190743	0	1.04958	1.33303	1.1913	0.0375619	rapdb|Os01t0972900-01|gb|AK109536|tc|TC491721	chr01	42949418	42952679	+	Molecular Function: protein binding (GO:0005515)	WD40 repeat (IPR001680), WD40 repeat-like-containing domain (IPR011046), WD40/YVTN repeat-like-containing domain (IPR015943), WD40-repeat-containing domain (IPR017986), WD40 repeat, conserved site (IPR019775), WD40 repeat, subgroup (IPR019781), WD40 repeat 2 (IPR019782)
GT_Os01g0976900|COMBINER_EST|Os01g0976900|8	Os01t0976900-00	Similar to predicted protein. [Os01t0976900-00]	-0.615121	0.615121	0	1.06212	1.41071	1.23642	0.192803	rapdb|Os01t0976900-00|gb|NM_001052106|tc|TC550590|tc|TC485237	chr01	43175447	43178814	-	Biological Process: protein phosphorylation (GO:0006468), Molecular Function: protein kinase activity (GO:0004672), Molecular Function: protein serine/threonine kinase activity (GO:0004674), Molecular Function: protein tyrosine kinase activity (GO:0004713), Molecular Function: ATP binding (GO:0005524), Molecular Function: transferase activity, transferring phosphorus-containing groups (GO:0016772)	Protein kinase, catalytic domain (IPR000719), Serine/threonine-protein kinase, catalytic domain (IPR002290), Serine/threonine-protein kinase, active site (IPR008271), Protein kinase-like domain (IPR011009), Protein kinase, ATP binding site (IPR017441), Serine/threonine-protein kinase-like domain (IPR017442), Tyrosine-protein kinase, catalytic domain (IPR020635)
GT_Os02g0124600|COMBINER_EST|C99380|6	Os02t0124600-00	D-arabinono-1,4-lactone oxidase domain containing protein. [Os02t0124600-00]	1.30791	-1.30791	0	1.49954	1.82104	1.66029	0.334793	rapdb|Os02t0124600-00|rapdb|Os02t0124400-01|gb|C99380|gb|NM_001052274	chr02	1274587	1275549	-	Biological Process: oxidation-reduction process (GO:0055114), Molecular Function: catalytic activity (GO:0003824), Molecular Function: UDP-N-acetylmuramate dehydrogenase activity (GO:0008762), Molecular Function: oxidoreductase activity (GO:0016491), Molecular Function: oxidoreductase activity, acting on CH-OH group of donors (GO:0016614), Molecular Function: flavin adenine dinucleotide binding (…	FAD linked oxidase, N-terminal (IPR006094), Plant-specific FAD-dependent oxidoreductase (IPR010030), FAD-binding, type 2 (IPR016166), FAD-linked oxidase, FAD-binding, subdomain 2 (IPR016168)
GT_Os02g0144300|mRNA|AK106692|5'UTR+CDS	TA61533_4530	Rep: Os02g0144300 protein - Oryza sativa subsp. japonica (Rice), partial (75%) [TC535922]	0.0439568	-0.0439572	-2.38419e-07	2.24892	2.51944	2.38418	0.00353956	ta|TA61533_4530|ta|CX111064|tc|TC535922
GT_Os02g0144800|COMBINER|CI343186|6	CI343186	Unknown	-0.597304	0.597304	0	1.21353	1.32088	1.2672	0.168955	ta|CI343186
GT_Os02g0161800|mRNA|AK105544|CDS+3'UTR	Os02t0161800-01	Similar to Peroxidase precursor (EC 1.11.1.7). [Os02t0161800-01]	0.493144	-0.493145	-2.38419e-07	2.11903	3.57493	2.84698	0.0835963	rapdb|Os02t0161800-01|gb|AK105544|ta|TA60608_4530|ta|AU164779	chr02	3336154	3339094	-	Biological Process: response to oxidative stress (GO:0006979), Biological Process: oxidation-reduction process (GO:0055114), Molecular Function: peroxidase activity (GO:0004601), Molecular Function: heme binding (GO:0020037)	Plant peroxidase (IPR000823), Haem peroxidase, plant/fungal/bacterial (IPR002016), Haem peroxidase (IPR010255), Peroxidases heam-ligand binding site (IPR019793)
GT_Os02g0188500|mRNA|AK106917|CDS+3'UTR	Os02t0188500-01	Ubiquitin domain containing protein. [Os02t0188500-01]	0.558095	-0.558095	0	0.809398	2.17667	1.49303	0.232757	rapdb|Os02t0188500-01|gb|AK106917|ta|TA63384_4530|ta|CX101690	chr02	4908964	4911334	-	Molecular Function: protein binding (GO:0005515)	Ubiquitin (IPR000626), Ubiquitin supergroup (IPR019955)
GT_Os02g0192500|mRNA|AK059580|CDS+3'UTR	Os02t0192500-02	Similar to cDNA clone:J033103E20, full insert sequence. [Os02t0192500-02]	0.174792	-0.174792	0	0.887975	1.36322	1.1256	0.0623285	rapdb|Os02t0192500-02|rapdb|Os02t0192500-01|gb|AK102694|ta|TA50011_4530	chr02	5151822	5156316	-		Glycosyl transferase, family 2 (IPR001173)
GT_Os02g0192500|mRNA|AK102694|CDS+3'UTR	Os02t0192500-02	Similar to cDNA clone:J033103E20, full insert sequence. [Os02t0192500-02]	0.0830998	-0.0830998	0	0.865833	1.13781	1.00182	0.0243843	rapdb|Os02t0192500-02|rapdb|Os02t0192500-01|gb|AK102694|ta|TA50011_4530	chr02	5151822	5156316	-		Glycosyl transferase, family 2 (IPR001173)
GT_Os02g0203000|COMBINER_EST|AU096937|7	CT833768	Oryza sativa (indica cultivar-group) cDNA clone:OSIGCSA034A06, full insert sequence [CT833768]	-0.414525	0.414525	0	1.21798	1.53402	1.376	0.0901125	gb|CT833768|gb|CT856198|ta|TA75111_4530|ta|AU096939
GT_Os02g0235200|mRNA|AK103095|CDS+3'UTR	mRNA	Unknown	-0.35706	0.357061	-2.38419e-07	1.33108	1.63954	1.48531	0.0622388
GT_Os02g0240500|COMBINER_EST|Os02g0240500|8	Os02t0240500-00	Similar to Class III peroxidase GvPx2b (Fragment). [Os02t0240500-00]	-0.255915	0.255915	0	1.11089	1.21401	1.16245	0.0469134	rapdb|Os02t0240500-00|gb|NM_001052937|tc|TC497367
GT_Os02g0257200|mRNA|AK103494|CDS+3'UTR	Os02t0257200-01	Conserved hypothetical protein. [Os02t0257200-01]	0.708016	-0.708016	-2.38419e-07	1.22288	1.46878	1.34583	0.201968	rapdb|Os02t0257200-01|gb|AK103494|ta|TA65388_4530|ta|BI801793	chr02	8869192	8871520	-
GT_Os02g0264800|mRNA|AK069678|CDS+3'UTR	Os02t0264800-01	Protein of unknown function DUF1070 family protein. [Os02t0264800-01]	0.475219	-0.475219	0	4.65294	0.949021	2.80098	0.280537	rapdb|Os02t0264800-01|ta|TA53080_4530|tc|TC518520	chr02	9416888	9418713	-		Arabinogalactan peptide, AGP (IPR009424)
GT_Os02g0301400|mRNA|AK121646|CDS+3'UTR	Os02t0301400-01	Thioredoxin-like fold domain containing protein. [Os02t0301400-01]	0.100004	-0.100004	0	1.19234	1.33159	1.26197	0.00919509	rapdb|Os02t0301400-01|gb|AK121646|ta|TA65819_4530|tc|TC490875	chr02	11663438	11668036	-	Molecular Function: nucleic acid binding (GO:0003676)	Ribonuclease H-like (IPR012337)
GT_Os02g0302400|COMBINER_EST|CI220718|6	Os02t0302200-01	Similar to aminotransferase family protein. [Os02t0302200-01]	0.365909	-0.365909	0	1.01712	1.06436	1.04074	0.104947	rapdb|Os02t0302200-01|gb|CT835448|ta|TA67104_4530|ta|TA68348_4530	chr02	11716855	11736527	+	Biological Process: cellular amino acid metabolic process (GO:0006520), Biological Process: biosynthetic process (GO:0009058), Biological Process: 1-aminocyclopropane-1-carboxylate biosynthetic process (GO:0042218), Molecular Function: catalytic activity (GO:0003824), Molecular Function: transaminase activity (GO:0008483), Molecular Function: transferase activity, transferring nitrogenous groups …	1-aminocyclopropane-1-carboxylate synthase (IPR001176), Aminotransferase, class I/classII (IPR004839), Tyrosine/nicotianamine aminotransferase (IPR005958), Pyridoxal phosphate-dependent transferase, major region, subdomain 1 (IPR015421), Pyridoxal phosphate-dependent transferase, major region, subdomain 2 (IPR015422), Pyridoxal phosphate-dependent transferase, major domain (IPR015424), Tyrosine t…
GT_Os02g0318500|COMBINER_EST|Os02g0318500|8	NM_001053213	Oryza sativa Japonica Group Os02g0318500 (Os02g0318500) mRNA, complete cds [NM_001053213]	-0.893776	0.893775	0	1.36472	0.806038	1.08538	0.366107	gb|NM_001053213|tc|NP13015941|ta|CI121017|ta|CB618806
GT_Os02g0323900|COMBINER_EST|Os02g0323900|8	NP13015958	GB	1.33609	-1.33609	-2.38419e-07	1.25811	2.1682	1.71315	0.348723	tc|NP13015958
GT_Os02g0326500|mRNA|AK064979|CDS+3'UTR	Os02t0326500-01	Hypothetical protein. [Os02t0326500-01]	-0.503	0.503	0	1.07359	1.00625	1.03992	0.175218	rapdb|Os02t0326500-01|gb|AK064979|ta|TA58498_4530|ta|CI312192	chr02	13137869	13141251	+		Cell cycle regulated microtubule associated protein (IPR022021)
GT_Os02g0445100|mRNA|AK063247|CDS+3'UTR	Os02t0445100-01	Similar to Auxin-induced SAUR-like protein. [Os02t0445100-01]	0.387712	-0.387713	0	2.12228	2.1471	2.13469	0.0314708	rapdb|Os02t0445100-01|gb|CT829863|ta|TA61143_4530|ta|TA61142_4530	chr02	14333093	14333865	+		Auxin responsive SAUR protein (IPR003676)
GT_Os02g0452900|COMBINER_EST|Os02g0452900|8	NM_001053300	Oryza sativa Japonica Group Os02g0452900 (Os02g0452900) mRNA, complete cds [NM_001053300]	0.905405	-0.905405	4.76837e-07	1.55051	2.47023	2.01037	0.186294	gb|NM_001053300
GT_Os02g0467400|mRNA|AK121931|CDS+3'UTR	Os02t0467400-03	Conserved hypothetical protein. [Os02t0467400-03]	0.183931	-0.183931	0	0.99499	1.42403	1.20951	0.0504849	rapdb|Os02t0467400-03|ta|CI383331	chr02	15732868	15733494	-
GT_Os02g0502400|COMBINER|CI034765|6	Os10t0130800-01	Conserved hypothetical protein. [Os10t0130800-01]	0.845276	-0.845276	0	1.0038	1.83399	1.41889	0.270861	rapdb|Os10t0130800-01|gb|AK120449	chr10	1890053	1893891	-
GT_Os02g0503900|mRNA|AK100163|CDS+3'UTR	Os02t0503900-01	Cytochrome P450 family protein. [Os02t0503900-01]	1.19411	-1.19411	0	1.27711	1.73024	1.50368	0.341575	rapdb|Os02t0503900-01|gb|AK100163|ta|TA63465_4530|ta|CI405495	chr02	17873662	17875911	+	Biological Process: oxidation-reduction process (GO:0055114), Molecular Function: iron ion binding (GO:0005506), Molecular Function: electron carrier activity (GO:0009055), Molecular Function: oxidoreductase activity, acting on paired donors, with incorporation or reduction of molecular oxygen (GO:0016705), Molecular Function: heme binding (GO:0020037)	Cytochrome P450 (IPR001128), Cytochrome P450, E-class, group I (IPR002401), Cytochrome P450, conserved site (IPR017972)
GT_Os02g0512400|mRNA|AK073461|CDS+3'UTR	Os02t0512400-01	Similar to Glutaredoxin. [Os02t0512400-01]	0.162126	-0.162126	0	1.08462	1.22655	1.15559	0.0226604	rapdb|Os02t0512400-01|gb|AK073461|ta|TA50569_4530|ta|CI215013	chr02	18414297	18415320	+	Biological Process: cell redox homeostasis (GO:0045454), Molecular Function: electron carrier activity (GO:0009055), Molecular Function: protein disulfide oxidoreductase activity (GO:0015035)	Glutaredoxin (IPR002109), Glutaredoxin-like, plant II (IPR011905), Thioredoxin-like fold (IPR012336)
GT_Os02g0529700|mRNA|AK120980|CDS+3'UTR	Os02t0529700-01	Similar to Acidic ribosomal protein P2a-4 (Fragment). [Os02t0529700-01]	0.613682	-0.613682	0	0.919463	1.34186	1.13066	0.223608	rapdb|Os02t0529700-01|gb|AK120980|ta|TA53813_4530|ta|CR282306	chr02	19455171	19458350	-	Biological Process: translational elongation (GO:0006414), Cellular Component: intracellular (GO:0005622), Cellular Component: ribosome (GO:0005840), Molecular Function: structural constituent of ribosome (GO:0003735)	Ribosomal protein 60S (IPR001813)
GT_Os02g0542700|COMBINER|CI206972|6	CI206972	Unknown	0.767915	-0.767915	0	2.60239	2.3984	2.50039	0.0840594	ta|CI206972
GT_Os02g0549200|mRNA|AK069491|CDS+3'UTR	Os02t0549200-01	Similar to Ser Thr specific protein kinase-like protein. [Os02t0549200-01]	-0.344224	0.344224	0	1.61021	1.93706	1.77363	0.043188	rapdb|Os02t0549200-01|gb|AK069491|ta|TA49968_4530|ta|CI343227	chr02	20623193	20626259	+	Biological Process: protein phosphorylation (GO:0006468), Molecular Function: protein kinase activity (GO:0004672), Molecular Function: protein serine/threonine kinase activity (GO:0004674), Molecular Function: ATP binding (GO:0005524), Molecular Function: transferase activity, transferring phosphorus-containing groups (GO:0016772)	Protein kinase, catalytic domain (IPR000719), Serine/threonine-protein kinase, active site (IPR008271), Protein kinase-like domain (IPR011009), Protein kinase, ATP binding site (IPR017441), Serine/threonine-protein kinase-like domain (IPR017442)
GT_Os02g0555600|mRNA|AK100703|CDS+3'UTR	Os02t0555600-02	Amino acid-binding ACT domain containing protein. [Os02t0555600-02]	1.11656	-1.11656	0	1.10557	2.61932	1.86244	0.301421	rapdb|Os02t0555600-02|gb|AK100703|ta|TA54472_4530|ta|CI277180	chr02	20989673	20994224	+	Biological Process: metabolic process (GO:0008152), Molecular Function: amino acid binding (GO:0016597)	Amino acid-binding ACT (IPR002912)
GT_Os02g0565600|mRNA|AK064118|CDS+3'UTR	Os02t0565600-01	Similar to Homeodomain leucine zipper protein (Fragment). [Os02t0565600-01]	0.141005	-0.141005	0	1.08658	3.28395	2.18526	0.187255	rapdb|Os02t0565600-01|gb|AK064118|ta|TA34964_4530|tc|TC496689	chr02	21487610	21489894	-	Biological Process: regulation of transcription, DNA-dependent (GO:0006355), Cellular Component: nucleus (GO:0005634), Molecular Function: DNA binding (GO:0003677), Molecular Function: sequence-specific DNA binding transcription factor activity (GO:0003700), Molecular Function: protein binding (GO:0005515), Molecular Function: sequence-specific DNA binding (GO:0043565)	Homeobox (IPR001356), Leucine zipper, homeobox-associated (IPR003106), Homeodomain-like (IPR009057), Homeodomain-related (IPR012287), Homeobox, conserved site (IPR017970)
GT_Os02g0594800|mRNA|AK121953|CDS+3'UTR	Os02t0594800-01	No apical meristem (NAM) protein domain containing protein. [Os02t0594800-01]	0.0415564	-0.0415564	0	1.10004	1.13134	1.11569	0.00158042	rapdb|Os02t0594800-01|gb|AK121953|ta|TA57089_4530|tc|TC494784	chr02	23062855	23066544	-	Biological Process: regulation of transcription, DNA-dependent (GO:0006355), Molecular Function: DNA binding (GO:0003677)	No apical meristem (NAM) protein (IPR003441)
GT_Os02g0606700|mRNA|AK063512|CDS+3'UTR	Os02t0606700-01	Conserved hypothetical protein. [Os02t0606700-01]	0.0255251	-0.0255251	0	2.22953	1.36139	1.79546	0.0539484	rapdb|Os02t0606700-01|gb|AK063512|ta|TA60845_4530|tc|TC504152	chr02	23769400	23772793	+
GT_Os02g0613900|mRNA|AK069606|CDS+3'UTR	Os02t0613900-02	Similar to adenine phosphoribosyltransferase 2. [Os02t0613900-02]	0.309921	-0.309921	0	0.886798	2.53477	1.71079	0.191441	rapdb|Os02t0613900-02|rapdb|Os02t0613900-01|gb|AK069606|ta|TA53299_4530	chr02	24223305	24228713	+	Biological Process: adenine salvage (GO:0006168), Biological Process: nucleoside metabolic process (GO:0009116), Cellular Component: cytoplasm (GO:0005737), Molecular Function: adenine phosphoribosyltransferase activity (GO:0003999)	Phosphoribosyltransferase (IPR000836), Adenine phosphoribosyl transferase (IPR005764)
GT_Os02g0616100|mRNA|AK104307|CDS+3'UTR	Os02t0616100-01	Similar to protein binding protein. [Os02t0616100-01]	0.677436	-0.677437	0	8.51747	3.40168	5.95957	0.153114	rapdb|Os02t0616100-01|rapdb|Os02t0616100-02|rapdb|Os02t0616100-04|rapdb|Os02t0616100-06	chr02	24372806	24374394	+
GT_Os02g0616100|mRNA|AK104455|CDS+3'UTR	Os02t0616100-01	Similar to protein binding protein. [Os02t0616100-01]	0.232679	-0.23268	0	5.89104	1.19079	3.54092	0.272539	rapdb|Os02t0616100-01|rapdb|Os02t0616100-02|rapdb|Os02t0616100-04|rapdb|Os02t0616100-06	chr02	24372806	24374394	+
GT_Os02g0616100|mRNA|AK104569|CDS+3'UTR	Os02t0616100-01	Similar to protein binding protein. [Os02t0616100-01]	1.55241	-1.55241	0	7.88964	3.25896	5.5743	0.183548	rapdb|Os02t0616100-01|rapdb|Os02t0616100-02|rapdb|Os02t0616100-04|rapdb|Os02t0616100-06	chr02	24372806	24374394	+
GT_Os02g0616100|mRNA|AK105020|CDS+3'UTR	Os02t0616100-01	Similar to protein binding protein. [Os02t0616100-01]	0.281178	-0.281178	0	5.75889	1.08365	3.42127	0.28337	rapdb|Os02t0616100-01|rapdb|Os02t0616100-02|rapdb|Os02t0616100-04|rapdb|Os02t0616100-06	chr02	24372806	24374394	+
GT_Os02g0616100|mRNA|AK106124|CDS+3'UTR	Os02t0616100-01	Similar to protein binding protein. [Os02t0616100-01]	0.199271	-0.199271	0	5.47647	0.918076	3.19727	0.297115	rapdb|Os02t0616100-01|rapdb|Os02t0616100-02|rapdb|Os02t0616100-04|rapdb|Os02t0616100-06	chr02	24372806	24374394	+
GT_Os02g0616100|mRNA|AK106204|CDS+3'UTR	Os02t0616100-01	Similar to protein binding protein. [Os02t0616100-01]	1.82293	-1.82293	0	7.17652	2.07875	4.62763	0.277767	rapdb|Os02t0616100-01|rapdb|Os02t0616100-02|rapdb|Os02t0616100-04|rapdb|Os02t0616100-06	chr02	24372806	24374394	+
GT_Os02g0625100|COMBINER_EST|Os02g0625100|8	NP13016763	GB	0.350871	-0.350871	0	1.42932	1.99832	1.71382	0.0629793	tc|NP13016763
GT_Os02g0648300|mRNA|AK111742|CDS+3'UTR	Os02t0648300-01	SANT, DNA-binding domain containing protein. [Os02t0648300-01]	0.397038	-0.397038	0	1.34312	0.959256	1.15119	0.120741	rapdb|Os02t0648300-01|gb|AK111742|ta|TA53869_4530|ta|BI796092	chr02	26099326	26101023	-	Biological Process: regulation of transcription, DNA-dependent (GO:0006355), Molecular Function: DNA binding (GO:0003677)	SANT domain, DNA binding (IPR001005), Homeodomain-related (IPR012287), MYB-like (IPR017877)
GT_Os02g0661100|mRNA|AB120515|CDS+3'UTR	Os02t0661100-01	Similar to Trehalose-6-phosphate phosphatase. [Os02t0661100-01]	0.75129	-0.75129	0	1.18406	0.990728	1.08739	0.287623	rapdb|Os02t0661100-01|rapdb|Os02t0661100-02|gb|AB120515|ta|TA46048_4530	chr02	26767607	26771623	-	Biological Process: trehalose biosynthetic process (GO:0005992), Biological Process: metabolic process (GO:0008152), Molecular Function: catalytic activity (GO:0003824)	Trehalose-phosphatase (IPR003337), HAD-superfamily hydrolase, subfamily IIB (IPR006379), HAD-like domain (IPR023214)
GT_Os02g0661100|mRNA|AK103391|CDS+3'UTR	Os02t0661100-01	Similar to Trehalose-6-phosphate phosphatase. [Os02t0661100-01]	0.799297	-0.799297	0	1.19078	0.940597	1.06569	0.318425	rapdb|Os02t0661100-01|rapdb|Os02t0661100-02|gb|AB120515|ta|TA46048_4530	chr02	26767607	26771623	-	Biological Process: trehalose biosynthetic process (GO:0005992), Biological Process: metabolic process (GO:0008152), Molecular Function: catalytic activity (GO:0003824)	Trehalose-phosphatase (IPR003337), HAD-superfamily hydrolase, subfamily IIB (IPR006379), HAD-like domain (IPR023214)
GT_Os02g0668100|mRNA|AK111401|CDS+3'UTR	Os02t0668100-01	Terpenoid synthase domain containing protein. [Os02t0668100-01]	0.312109	-0.312109	0	1.38801	1.05859	1.2233	0.0740931	rapdb|Os02t0668100-01|gb|AK111401	chr02	27122316	27124462	-	Biological Process: isoprenoid biosynthetic process (GO:0008299)	Polyprenyl synthetase (IPR000092), Terpenoid synthase (IPR008949), Polyprenyl synthetase-related (IPR017446)
GT_Os02g0676500|COMBINER_EST|Os02g0676500|8	Os02t0676500-00	Similar to OSIGBa0127A14.6 protein. [Os02t0676500-00]	-0.342664	0.342664	0	1.05767	1.77645	1.41706	0.103991	rapdb|Os02t0676500-00|tc|TC508653	chr02	27602322	27606779	+	Molecular Function: protein binding (GO:0005515), Molecular Function: zinc ion binding (GO:0008270)	Zinc finger, RING-type (IPR001841), Zinc finger, RING/FYVE/PHD-type (IPR013083), Zinc finger, RING-H2-type (IPR024766)
GT_Os02g0681300|COMBINER_EST|Os02g0681300|8	TC516506	Rep: Os02g0681300 protein - Oryza sativa subsp. japonica (Rice), complete [TC516506]	0.645467	-0.645467	-2.38419e-07	1.1789	0.947831	1.06336	0.246333	tc|TC516506
GT_Os02g0682200|mRNA|U78782|CDS+3'UTR	Os02t0682200-01	Similar to MADS box protein. [Os02t0682200-01]	-0.019526	0.019526	0	2.34093	2.12506	2.23299	0.00240435	rapdb|Os02t0682200-01|gb|FJ750939|ta|TA52932_4530|ta|CR290854	chr02	27875979	27883946	+	Biological Process: regulation of transcription, DNA-dependent (GO:0006355), Cellular Component: nucleus (GO:0005634), Molecular Function: DNA binding (GO:0003677), Molecular Function: sequence-specific DNA binding transcription factor activity (GO:0003700), Molecular Function: protein dimerization activity (GO:0046983)	Transcription factor, MADS-box (IPR002100), Transcription factor, K-box (IPR002487)
GT_Os02g0696500|mRNA|AK101915|CDS+3'UTR	Os02t0696500-01	Concanavalin A-like lectin/glucanase domain containing protein. [Os02t0696500-01]	0.594233	-0.594233	0	1.74827	1.1289	1.43858	0.164906	rapdb|Os02t0696500-01|gb|AK101915|ta|TA42605_4530|ta|CI376553	chr02	28622391	28624619	+	Biological Process: carbohydrate metabolic process (GO:0005975), Biological Process: cellular glucan metabolic process (GO:0006073), Cellular Component: cell wall (GO:0005618), Cellular Component: apoplast (GO:0048046), Molecular Function: hydrolase activity, hydrolyzing O-glycosyl compounds (GO:0004553), Molecular Function: xyloglucan:xyloglucosyl transferase activity (GO:0016762)	Glycoside hydrolase, family 16 (IPR000757), Concanavalin A-like lectin/glucanase (IPR008985), Xyloglucan endo-transglycosylase, C-terminal (IPR010713), Concanavalin A-like lectin/glucanase, subgroup (IPR013320), Xyloglucan endotransglucosylase/hydrolase (IPR016455)
GT_Os02g0701300|mRNA|AJ566408|CDS	Os02t0701300-01	Similar to Transcription activator GRF2 (Fragment). [Os02t0701300-01]	0.173205	-0.173206	0	1.98032	2.43375	2.20704	0.0163034	rapdb|Os02t0701300-01|gb|AK063983|ta|TA52525_4530|ta|CI275995	chr02	28863274	28866997	-
GT_Os02g0709400|mRNA|AK121875|5'UTR+CDS	Os02t0709400-01	Similar to Dek1-calpain-like protein. [Os02t0709400-01]	-0.654061	0.654061	0	0.923869	1.50895	1.21641	0.231658	rapdb|Os02t0709400-01|rapdb|Os02t0709400-02	chr02	29341254	29353549	+		Concanavalin A-like lectin/glucanase (IPR008985), Concanavalin A-like lectin/glucanase, subgroup (IPR013320)
GT_Os02g0710700|COMBINER_EST|Os02g0710700|8	Os02t0710700-00	Hypothetical conserved gene. [Os02t0710700-00]	0.474318	-0.474318	0	1.66952	1.91437	1.79194	0.0672768	rapdb|Os02t0710700-00|gb|CT835423|ta|CK073642|tc|TC496604	chr02	29438189	29440763	+
GT_Os02g0712600|mRNA|AK107391|CDS+3'UTR	Os02t0712600-01	Concanavalin A-like lectin/glucanase domain containing protein. [Os02t0712600-01]	0.485771	-0.48577	2.38419e-07	2.07731	3.23289	2.6551	0.072187	rapdb|Os02t0712600-01|gb|AK107391|ta|TA64126_4530|tc|TC486854	chr02	29515727	29518756	-	Biological Process: protein phosphorylation (GO:0006468), Molecular Function: protein kinase activity (GO:0004672), Molecular Function: protein serine/threonine kinase activity (GO:0004674), Molecular Function: binding (GO:0005488), Molecular Function: ATP binding (GO:0005524), Molecular Function: transferase activity, transferring phosphorus-containing groups (GO:0016772)	Protein kinase, catalytic domain (IPR000719), Legume lectin, beta chain (IPR001220), Serine/threonine-protein kinase, active site (IPR008271), Concanavalin A-like lectin/glucanase (IPR008985), Protein kinase-like domain (IPR011009), Concanavalin A-like lectin/glucanase, subgroup (IPR013320), Protein kinase, ATP binding site (IPR017441), Serine/threonine-protein kinase-like domain (IPR017442), Leg…
GT_Os02g0724000|mRNA|AB001888|CDS+3'UTR	CT832279	Oryza sativa (indica cultivar-group) cDNA clone:OSIGCFA228H16, full insert sequence [CT832279]	0.491761	-0.491761	0	1.58535	1.94303	1.76419	0.0778424	gb|CT832279|ta|TA44891_4530|ta|CB671287|ta|AU108379
GT_Os02g0724000|mRNA|AK071630|CDS+3'UTR	Os02t0724000-01	Zinc finger, B-box domain containing protein. [Os02t0724000-01]	0.429579	-0.429579	0	1.42989	1.81118	1.62053	0.0747954	rapdb|Os02t0724000-01|gb|CT832279|ta|TA44891_4530|ta|CB671287	chr02	30094300	30099072	+	Molecular Function: protein binding (GO:0005515), Molecular Function: zinc ion binding (GO:0008270), Cellular Component: intracellular (GO:0005622)	Zinc finger, B-box (IPR000315), CCT domain (IPR010402)
GT_Os02g0731400|COMBINER_EST|CI043585|0	Os02t0731400-01	Similar to Chemocyanin precursor (Basic blue protein) (Plantacyanin). [Os02t0731400-01]	0.808743	-0.808743	0	1.73838	1.56934	1.65386	0.178967	rapdb|Os02t0731400-01|ta|TA56341_4530|ta|CI329226|tc|TC514750	chr02	30467578	30468413	+	Molecular Function: copper ion binding (GO:0005507), Molecular Function: electron carrier activity (GO:0009055)	Blue (type 1) copper domain (IPR000923), Plastocyanin-like (IPR003245), Cupredoxin (IPR008972)
GT_Os02g0739900|COMBINER_EST|CI036243|6	TA59832_4530	Unknown	0.289294	-0.289294	0	0.890952	1.66068	1.27582	0.11778	ta|TA59832_4530
GT_Os02g0742700|COMBINER_EST|CI106990|6	TA69341_4530	Rep: Os06g0233800 protein - Oryza sativa subsp. japonica (Rice), partial (63%) [TC497258]	0.290505	-0.290505	0	1.38453	2.49653	1.94053	0.0905362	ta|TA69341_4530|tc|TC497258
GT_Os02g0744800|mRNA|AK110575|CDS+3'UTR	Os02t0744800-01	Conserved hypothetical protein. [Os02t0744800-01]	0.501133	-0.501133	0	1.35569	1.34931	1.3525	0.114242	rapdb|Os02t0744800-01	chr02	31233390	31234486	+
GT_Os02g0747400|mRNA|AK068818|CDS+3'UTR	Os02t0747400-01	Similar to PCF1. [Os02t0747400-01]	0.574373	-0.574372	0	2.91242	3.78261	3.34752	0.0433437	rapdb|Os02t0747400-01|gb|NM_001054650|ta|TA42802_4530|ta|TA42803_4530	chr02	31396772	31399000	+		Transcription factor, TCP (IPR005333), Transcription factor TCP subgroup (IPR017887)
GT_Os02g0759500|mRNA|AK110954|CDS+3'UTR	Os02t0759500-03	Pentatricopeptide repeat domain containing protein. [Os02t0759500-03]	-0.244926	0.244926	0	1.05821	0.958573	1.00839	0.0562976	rapdb|Os02t0759500-03|rapdb|Os02t0759500-02|rapdb|Os02t0759500-01|gb|AK288445	chr02	31975706	31977493	+	Molecular Function: binding (GO:0005488)	Pentatricopeptide repeat (IPR002885), Tetratricopeptide-like helical (IPR011990)
GT_Os02g0776600|COMBINER|CI162219|6	COMBINER	Unknown	0.976954	-0.976954	2.38419e-07	1.87056	2.7992	2.33488	0.163535
GT_Os02g0781400|mRNA|AK060474|CDS+3'UTR	Os02t0781400-01	Similar to 20 kDa chaperonin, chloroplast precursor (Protein Cpn21) (Chloroplast protein Cpn10) (Chloroplast chaperonin 10) (Ch-CPN10). [Os02t0781400-01]	0.416209	-0.416209	0	1.8122	1.28556	1.54888	0.0879725	rapdb|Os02t0781400-01|rapdb|Os02t0781400-03|rapdb|Os02t0781400-02|gb|AK073762
GT_Os02g0781400|mRNA|AK073762|CDS+3'UTR	Os02t0781400-01	Similar to 20 kDa chaperonin, chloroplast precursor (Protein Cpn21) (Chloroplast protein Cpn10) (Chloroplast chaperonin 10) (Ch-CPN10). [Os02t0781400-01]	0.455636	-0.455636	0	1.85104	1.33311	1.59207	0.0934252	rapdb|Os02t0781400-01|rapdb|Os02t0781400-03|rapdb|Os02t0781400-02|gb|AK073762
GT_Os02g0781400|mRNA|AK119213|CDS+3'UTR	Os02t0781400-01	Similar to 20 kDa chaperonin, chloroplast precursor (Protein Cpn21) (Chloroplast protein Cpn10) (Chloroplast chaperonin 10) (Ch-CPN10). [Os02t0781400-01]	0.360041	-0.360041	0	1.91507	1.3047	1.60989	0.0762517	rapdb|Os02t0781400-01|rapdb|Os02t0781400-03|rapdb|Os02t0781400-02|gb|AK073762
GT_Os02g0817900|mRNA|AK068163|CDS+3'UTR	Os02t0817900-01	Cytochrome P450 family protein. [Os02t0817900-01]	0.324628	-0.324628	0	1.26212	1.78407	1.5231	0.0673215	rapdb|Os02t0817900-01|gb|AK068163|ta|TA36699_4530|ta|CI333667	chr02	35091247	35099291	-	Biological Process: oxidation-reduction process (GO:0055114), Molecular Function: iron ion binding (GO:0005506), Molecular Function: electron carrier activity (GO:0009055), Molecular Function: oxidoreductase activity, acting on paired donors, with incorporation or reduction of molecular oxygen (GO:0016705), Molecular Function: heme binding (GO:0020037)	Cytochrome P450 (IPR001128), Cytochrome P450, E-class, group I (IPR002401), Cytochrome P450, conserved site (IPR017972)
GT_Os02g0822500|mRNA|AK065905|5'UTR+CDS	Os02t0822500-02	Similar to predicted protein. [Os02t0822500-02]	-1.24304	1.24304	-2.38419e-07	1.37342	1.29052	1.33197	0.396295	rapdb|Os02t0822500-02|ta|CA752696|tc|TC565465	chr02	35310997	35313608	-		MORN motif (IPR003409), Phosphatidylinositol-4-phosphate 5-kinase (IPR023610)
GT_Os02g0832000|mRNA|AK069127|CDS+3'UTR	Os02t0832000-01	Similar to Calmodulin-like-domain protein kinase CPK2. [Os02t0832000-01]	-0.0632825	0.063282	-2.38419e-07	0.902844	1.1745	1.03867	0.0201849	rapdb|Os02t0832000-01|gb|AK069127|ta|TA46394_4530|tc|TC518409	chr02	35775030	35777287	+	Biological Process: protein phosphorylation (GO:0006468), Molecular Function: protein kinase activity (GO:0004672), Molecular Function: protein serine/threonine kinase activity (GO:0004674), Molecular Function: calcium ion binding (GO:0005509), Molecular Function: ATP binding (GO:0005524), Molecular Function: transferase activity, transferring phosphorus-containing groups (GO:0016772)	Protein kinase, catalytic domain (IPR000719), Calcium-binding EF-hand (IPR002048), Serine/threonine-protein kinase, catalytic domain (IPR002290), Serine/threonine-protein kinase, active site (IPR008271), Protein kinase-like domain (IPR011009), EF-hand-like domain (IPR011992), Protein kinase, ATP binding site (IPR017441), Serine/threonine-protein kinase-like domain (IPR017442), EF-Hand 1, calcium-…
GT_Os02g0833900|mRNA|AK060083|CDS+3'UTR	Os02t0833900-03	Similar to Class III peroxidase 32. [Os02t0833900-03]	1.17091	-1.17091	0	0.867391	1.47372	1.17056	0.435249	rapdb|Os02t0833900-03|rapdb|Os02t0833900-02|rapdb|Os02t0833900-01|ta|TA41390_4530	chr02	35875624	35876974	+	Biological Process: response to oxidative stress (GO:0006979), Biological Process: oxidation-reduction process (GO:0055114), Molecular Function: peroxidase activity (GO:0004601), Molecular Function: heme binding (GO:0020037)	Plant peroxidase (IPR000823), Haem peroxidase, plant/fungal/bacterial (IPR002016), Haem peroxidase (IPR010255), Peroxidases heam-ligand binding site (IPR019793)
GT_Os02g0833900|mRNA|AK106092|CDS+3'UTR	Os02t0833900-03	Similar to Class III peroxidase 32. [Os02t0833900-03]	1.66712	-1.66712	0	1.80033	2.41609	2.10821	0.339657	rapdb|Os02t0833900-03|rapdb|Os02t0833900-02|rapdb|Os02t0833900-01|ta|TA41390_4530	chr02	35875624	35876974	+	Biological Process: response to oxidative stress (GO:0006979), Biological Process: oxidation-reduction process (GO:0055114), Molecular Function: peroxidase activity (GO:0004601), Molecular Function: heme binding (GO:0020037)	Plant peroxidase (IPR000823), Haem peroxidase, plant/fungal/bacterial (IPR002016), Haem peroxidase (IPR010255), Peroxidases heam-ligand binding site (IPR019793)
GT_Os03g0113500|COMBINER_EST|CI404382|1	Os03t0113500-01	GT-2 factor (Fragment). [Os03t0113500-01]	-0.511511	0.511511	0	2.7118	2.5928	2.6523	0.0356905	rapdb|Os03t0113500-01|gb|NM_001055271|ta|TA55781_4530|ta|CI316165	chr03	752025	756172	-
GT_Os03g0116600|COMBINER_EST|CI415921|0	Os03t0116600-01	Conserved hypothetical protein. [Os03t0116600-01]	0.865476	-0.865476	0	1.67083	1.50256	1.5867	0.209597	rapdb|Os03t0116600-01|gb|CI209442|ta|TA61265_4530|ta|BI798557	chr03	939351	939886	+
GT_Os03g0117000|COMBINER|CI463765|6	AK318558	Oryza sativa Japonica Group cDNA, clone: J075168N24, full insert sequence [AK318558]	0.256453	-0.256453	0	0.96663	1.30435	1.13549	0.0659704	gb|AK318558|ta|CI463765|ta|CI485434|ta|CI465690
GT_Os03g0128000|mRNA|AK121246|CDS+3'UTR	Os03t0128000-01	FAS1 domain domain containing protein. [Os03t0128000-01]	0.250896	-0.250896	0	2.05963	2.63905	2.34934	0.0255943	rapdb|Os03t0128000-01|gb|AK121246|ta|TA46933_4530	chr03	1579382	1580910	+		FAS1 domain (IPR000782)
GT_Os03g0137600|mRNA|AK058690|CDS+3'UTR	TA46603_4530	Rep: Expressed protein - Oryza sativa subsp. japonica (Rice), complete [TC541839]	0.902983	-0.902983	0	0.975451	1.65154	1.31349	0.306239	ta|TA46603_4530|tc|TC541839
GT_Os03g0137600|mRNA|AK061189|CDS+3'UTR	Os03t0137600-01	Conserved hypothetical protein. [Os03t0137600-01]	0.990511	-0.990511	0	1.11587	1.5962	1.35603	0.314786	rapdb|Os03t0137600-01|rapdb|Os03t0137600-02|ta|TA46603_4530|ta|CR285135	chr03	2073420	2074942	+
GT_Os03g0137600|mRNA|AK099311|CDS+3'UTR	Os03t0137600-01	Conserved hypothetical protein. [Os03t0137600-01]	0.98252	-0.98252	0	1.01551	1.63849	1.327	0.326811	rapdb|Os03t0137600-01|rapdb|Os03t0137600-02|ta|TA46603_4530|ta|CR285135	chr03	2073420	2074942	+
GT_Os03g0137600|mRNA|AK104115|CDS+3'UTR	Os03t0137600-01	Conserved hypothetical protein. [Os03t0137600-01]	0.983465	-0.983465	0	1.02561	1.65934	1.34247	0.323453	rapdb|Os03t0137600-01|rapdb|Os03t0137600-02|ta|TA46603_4530|ta|CR285135	chr03	2073420	2074942	+
GT_Os03g0140500|mRNA|AK071009|CDS+3'UTR	Os03t0140500-02	Hypothetical conserved gene. [Os03t0140500-02]	1.54663	-1.54663	0	1.27095	1.65117	1.46106	0.44742	rapdb|Os03t0140500-02|ta|TA56590_4530|tc|TC556049	chr03	2226479	2228466	-		Gnk2-homologous domain (IPR002902)
GT_Os03g0140700|mRNA|AK070000|CDS+3'UTR	Os03t0140700-01	Tetratricopeptide-like helical domain containing protein. [Os03t0140700-01]	0.351558	-0.351558	0	1.25787	1.5943	1.42608	0.0672404	rapdb|Os03t0140700-01|gb|AK070000|ta|TA39866_4530|ta|CI145042	chr03	2248907	2250627	+	Molecular Function: binding (GO:0005488), Molecular Function: protein binding (GO:0005515)	Tetratricopeptide-like helical (IPR011990), Tetratricopeptide repeat-containing (IPR013026)
GT_Os03g0161600|mRNA|AK107770|CDS+3'UTR	Os03t0161600-01	Conserved hypothetical protein. [Os03t0161600-01]	0.491895	-0.491895	0	2.22024	3.53689	2.87856	0.0727247	rapdb|Os03t0161600-01|ta|TA72640_4530|tc|TC517058	chr03	3323449	3324598	-
GT_Os03g0170600|mRNA|AY554028|CDS+3'UTR	Os03t0170600-01	Similar to Homeobox-leucine zipper protein HOX21. [Os03t0170600-01]	0.162039	-0.162039	0	0.952821	1.43255	1.19268	0.0541629	rapdb|Os03t0170600-01|gb|AY554028|ta|TA58495_4530|ta|CX118252	chr03	3784341	3785140	-
GT_Os03g0184100|mRNA|AK067400|CDS+3'UTR	Os03t0184100-01	Hypothetical protein. [Os03t0184100-01]	0.795387	-0.795387	0	1.27248	1.65172	1.4621	0.215661	rapdb|Os03t0184100-01|gb|CT829595|ta|TA48360_4530|ta|CI317617	chr03	4416654	4419091	+
GT_Os03g0192300|COMBINER_EST|Os03g0192300|8	Os03t0192300-00	Hypothetical conserved gene. [Os03t0192300-00]	0.533244	-0.533244	0	3.83269	3.98731	3.91	0.0184659	rapdb|Os03t0192300-00|gb|NM_001055773|tc|TC496820	chr03	4793070	4798661	-		Protein of unknown function DUF966 (IPR010369)
GT_Os03g0216800|mRNA|AK105520|CDS+3'UTR	Os03t0216800-01	Similar to Polygalacturonase B (Fragment). [Os03t0216800-01]	0.0802402	-0.0802407	2.38419e-07	1.86142	2.28852	2.07497	0.0118727	rapdb|Os03t0216800-01|ta|TA75958_4530|tc|TC493133	chr03	6152114	6155182	+	Biological Process: carbohydrate metabolic process (GO:0005975), Molecular Function: polygalacturonase activity (GO:0004650)	Glycoside hydrolase, family 28 (IPR000743), Parallel beta-helix repeat (IPR006626), Pectin lyase fold/virulence factor (IPR011050), Pectin lyase fold (IPR012334)
GT_Os03g0230300|mRNA|AK058934|UTR	Os03t0230300-01	Poly(ADP-ribose) polymerase, catalytic region domain containing protein. [Os03t0230300-01]	-0.344707	0.344707	0	1.94659	1.89906	1.92283	0.0308066	rapdb|Os03t0230300-01|rapdb|Os03t0230300-02|gb|NM_001055991|gb|CI394532	chr03	6895178	6898348	+	Molecular Function: NAD+ ADP-ribosyltransferase activity (GO:0003950)	Poly(ADP-ribose) polymerase, catalytic domain (IPR012317), RST domain of plant C-terminal (IPR022003)
GT_Os03g0230300|mRNA|AK102303|CDS+3'UTR	Os03t0230300-01	Poly(ADP-ribose) polymerase, catalytic region domain containing protein. [Os03t0230300-01]	-0.53127	0.53127	0	1.91498	1.56724	1.74111	0.0894622	rapdb|Os03t0230300-01|gb|NM_001055991|ta|TA49885_4530|ta|CR285146	chr03	6895178	6898348	+	Molecular Function: NAD+ ADP-ribosyltransferase activity (GO:0003950)	Poly(ADP-ribose) polymerase, catalytic domain (IPR012317), RST domain of plant C-terminal (IPR022003)
GT_Os03g0245200|mRNA|AK062288|CDS+3'UTR	Os03t0245200-01	Protein of unknown function DUF1210 family protein. [Os03t0245200-01]	0.687365	-0.687365	0	2.83269	1.36341	2.09805	0.172361	rapdb|Os03t0245200-01|gb|CI092864|gb|AK287988|tc|TC528484	chr03	7675772	7677111	-		Pollen Ole e 1 allergen/extensin (IPR006041)
GT_Os03g0246000|COMBINER_EST|Os03g0246000|8	TC547830	Rep: Os03g0246000 protein - Oryza sativa subsp. japonica (Rice), complete [TC547830]	0.486361	-0.486362	-2.38419e-07	1.418	1.76079	1.5894	0.0911094	tc|TC547830
GT_Os03g0270900|COMBINER|CI092332|6	Os03t0338800-01	Hypothetical conserved gene. [Os03t0338800-01]	0.23176	-0.23176	-4.76837e-07	1.10598	1.60529	1.35563	0.0577292	rapdb|Os03t0338800-01|gb|CI092332|gb|AK064660	chr03	12596018	12596655	+
GT_Os03g0285000|COMBINER_EST|Os03g0285000|8	NP13019107	GB	0.167444	-0.167444	2.38419e-07	1.10024	1.27954	1.18989	0.0245454	tc|NP13019107
GT_Os03g0290300|mRNA|AK058242|CDS+3'UTR	Os03t0290300-01	Similar to W-3 fatty acid desaturase (Fragment). [Os03t0290300-01]	-0.204836	0.204836	0	1.57989	1.99102	1.78545	0.0254145	rapdb|Os03t0290300-01|gb|AB232382|ta|TA48036_4530|ta|CR281909	chr03	10080334	10082679	-	Biological Process: lipid metabolic process (GO:0006629)	Fatty acid desaturase, type 1 (IPR005804)
GT_Os03g0301800|mRNA|AK106465|CDS+3'UTR	Os03t0301800-01	Similar to Kinesin-like polypeptides 9 (Fragment). [Os03t0301800-01]	-0.419722	0.419722	0	2.15769	1.06218	1.60994	0.144848	rapdb|Os03t0301800-01|gb|AK106465|ta|TA65094_4530|tc|TC490717	chr03	10629886	10632864	-	Biological Process: microtubule-based movement (GO:0007018), Molecular Function: microtubule motor activity (GO:0003777), Molecular Function: ATP binding (GO:0005524)	Kinesin, motor domain (IPR001752)
GT_Os03g0335500|mRNA|AK099708|CDS+3'UTR	Os03t0335500-01	Protein kinase, core domain containing protein. [Os03t0335500-01]	0.80046	-0.80046	0	2.65931	1.74633	2.20282	0.13933	rapdb|Os03t0335500-01|rapdb|Os03t0335500-02|gb|AK119808|ta|TA51079_4530	chr03	12411275	12415106	+	Biological Process: protein phosphorylation (GO:0006468), Molecular Function: protein kinase activity (GO:0004672), Molecular Function: protein binding (GO:0005515), Molecular Function: ATP binding (GO:0005524), Molecular Function: transferase activity, transferring phosphorus-containing groups (GO:0016772)	Protein kinase, catalytic domain (IPR000719), Leucine-rich repeat (IPR001611), Protein kinase-like domain (IPR011009), Leucine-rich repeat-containing N-terminal, type 2 (IPR013210), Concanavalin A-like lectin/glucanase, subgroup (IPR013320), Protein kinase, ATP binding site (IPR017441), Serine/threonine-protein kinase-like domain (IPR017442)
GT_Os03g0336400|mRNA|AK107698|CDS+3'UTR	Os03t0336400-01	Similar to Alpha-expansin OsEXPA4. [Os03t0336400-01]	1.02229	-1.02229	0	1.28608	1.71606	1.50107	0.287285	rapdb|Os03t0336400-01|gb|AF247163|ta|TA58291_4530|ta|AU031005	chr03	12469445	12470602	-	Biological Process: plant-type cell wall organization (GO:0009664), Cellular Component: extracellular region (GO:0005576)	Expansin (IPR002963), Expansin/pollen allergen, DPBB domain (IPR007112), Pollen allergen/expansin, C-terminal (IPR007117), Expansin/Lol pI (IPR007118), Barwin-related endoglucanase (IPR009009), Barwin-like endoglucanase (IPR014733)
GT_Os03g0370500|mRNA|AK063289|CDS+3'UTR	Os03t0370500-02	Similar to H/ACA ribonucleoprotein complex subunit 4 (EC 5.4.99.-) (Nucleolar protein NAP57 homolog) (Nopp-140 associated protein of 57 kDa homolog) (AtNAP57). [Os03t0370500-02]	0.130422	-0.130422	0	1.21931	1.34324	1.28128	0.0124635	rapdb|Os03t0370500-02|gb|AK063289|ta|TA54547_4530|tc|TC488849	chr03	14545715	14547899	+	Biological Process: pseudouridine synthesis (GO:0001522), Biological Process: RNA processing (GO:0006396), Biological Process: RNA modification (GO:0009451), Molecular Function: RNA binding (GO:0003723), Molecular Function: pseudouridine synthase activity (GO:0009982)	Pseudouridine synthase/archaeosine transglycosylase (IPR002478), Pseudouridine synthase II (IPR002501), Uncharacterised domain CHP00451 (IPR004521), Pseudouridine synthase-related (IPR004802), Dyskerin-like (IPR012960), PUA-like domain (IPR015947), Pseudouridine synthase, catalytic domain (IPR020103)
GT_Os03g0370500|mRNA|AK103723|CDS+3'UTR	Os03t0370500-01	Similar to H/ACA ribonucleoprotein complex subunit 4 (EC 5.4.99.-) (Nucleolar protein NAP57 homolog) (Nopp-140 associated protein of 57 kDa homolog) (AtNAP57). [Os03t0370500-01]	0.446271	-0.446271	0	1.04419	1.33539	1.18979	0.126738	rapdb|Os03t0370500-01|rapdb|Os03t0370500-02|gb|AK063289|ta|TA54547_4530
GT_Os03g0388100|mRNA|AK059680|CDS+3'UTR	Os03t0388100-01	ATPase, P-type, K/Mg/Cd/Cu/Zn/Na/Ca/Na/H-transporter domain containing protein. [Os03t0388100-01]	1.01728	-1.01728	0	1.6615	1.60598	1.63374	0.249626	rapdb|Os03t0388100-01|ta|TA62771_4530|tc|TC511975	chr03	15479861	15482139	-	Biological Process: metal ion transport (GO:0030001), Molecular Function: metal ion binding (GO:0046872)	Heavy metal-associated domain, HMA (IPR006121), Heavy-metal-associated, conserved site (IPR017969)
GT_Os03g0388100|mRNA|AK099133|CDS+3'UTR	Os03t0388100-02	ATPase, P-type, K/Mg/Cd/Cu/Zn/Na/Ca/Na/H-transporter domain containing protein. [Os03t0388100-02]	0.994791	-0.994791	0	1.61948	1.31773	1.46861	0.281814	rapdb|Os03t0388100-02|rapdb|Os03t0388100-01|ta|TA62771_4530|tc|TC511975	chr03	15479890	15482111	-	Biological Process: metal ion transport (GO:0030001), Molecular Function: metal ion binding (GO:0046872)	Heavy metal-associated domain, HMA (IPR006121), Heavy-metal-associated, conserved site (IPR017969)
GT_Os03g0413100|mRNA|AK061832|CDS+3'UTR	Os03t0413100-03	Hypothetical conserved gene. [Os03t0413100-03]	0.111922	-0.111922	0	1.03528	1.36475	1.20002	0.0264557	rapdb|Os03t0413100-03|rapdb|Os03t0413100-02|gb|AK100182|ta|TA51011_4530	chr03	17095041	17096214	+
GT_Os03g0413100|mRNA|AK063316|CDS+3'UTR	Os03t0413100-01	Similar to ACR4. [Os03t0413100-01]	0.315024	-0.315024	0	0.970526	1.34216	1.15635	0.0871604	rapdb|Os03t0413100-01|rapdb|Os03t0413100-03|rapdb|Os03t0413100-02|gb|AK100182	chr03	17092073	17095230	+	Biological Process: metabolic process (GO:0008152), Molecular Function: amino acid binding (GO:0016597)	Amino acid-binding ACT (IPR002912)
GT_Os03g0421000|mRNA|AK073684|CDS+3'UTR	Os03t0421000-01	Zinc finger, FYVE/PHD-type domain containing protein. [Os03t0421000-01]	0.492886	-0.492886	0	1.10401	2.74655	1.92528	0.182141	rapdb|Os03t0421000-01|gb|AK073684|ta|TA55239_4530|ta|CX113912	chr03	17515060	17521880	-		Zinc finger, FYVE/PHD-type (IPR011011), Zinc finger, RING/FYVE/PHD-type (IPR013083)
GT_Os03g0578900|COMBINER_EST|CI275807|6	TA73348_4530	Rep: Os03g0578900 protein - Oryza sativa subsp. japonica (Rice), complete [TC534952]	0.423314	-0.423314	0	1.168	1.02599	1.097	0.125024	ta|TA73348_4530|ta|BI804688|tc|TC534952
GT_Os03g0609400|COMBINER|CI446592|x	Os03t0609400-01	Non-protein coding transcript. [Os03t0609400-01]	-0.309101	0.309101	2.38419e-07	1.10614	1.47883	1.29248	0.0699034	rapdb|Os03t0609400-01|gb|AK241806|ta|TA68554_4530|tc|TC555298	chr03	22971541	22972365	+
GT_Os03g0680800|mRNA|AK067939|CDS+3'UTR	Os03t0680800-02	Similar to Prep (Fragment). [Os03t0680800-02]	-0.0496507	0.0496507	-2.38419e-07	1.95243	1.75379	1.85311	0.00357117	rapdb|Os03t0680800-02|ta|TA31511_4530|tc|TC487576	chr03	27057033	27063360	-	Biological Process: regulation of transcription, DNA-dependent (GO:0006355), Cellular Component: nucleus (GO:0005634), Molecular Function: DNA binding (GO:0003677), Molecular Function: sequence-specific DNA binding transcription factor activity (GO:0003700), Molecular Function: protein binding (GO:0005515), Molecular Function: sequence-specific DNA binding (GO:0043565)	Homeobox (IPR001356), POX (IPR006563), Homeobox KN domain (IPR008422), Homeodomain-like (IPR009057), Homeodomain-related (IPR012287)
GT_Os03g0683800|mRNA|AK060516|CDS+3'UTR	Os03t0683800-01	Similar to Proline-rich protein APG-like. [Os03t0683800-01]	0.527418	-0.527418	0	2.23971	1.13618	1.68795	0.15754	rapdb|Os03t0683800-01|gb|AK099266|ta|TA38800_4530|ta|CX112197	chr03	27251938	27256513	+	Biological Process: lipid metabolic process (GO:0006629), Molecular Function: lipase activity (GO:0016298), Molecular Function: hydrolase activity, acting on ester bonds (GO:0016788)	Lipase, GDSL (IPR001087), Lipase, GDSL, active site (IPR008265), Esterase, SGNH hydrolase-type (IPR013830)
GT_Os03g0683800|mRNA|AK099266|CDS+3'UTR	AK099266	Oryza sativa Japonica Group cDNA clone:J023013F22, full insert sequence [AK099266]	0.627465	-0.627465	0	2.39878	1.15836	1.77857	0.181352	gb|AK099266|ta|TA38800_4530|ta|CR285755|tc|TC516845
GT_Os03g0689300|mRNA|AK100996|5'UTR+CDS	Os03t0689300-02	Similar to H-ATPase. [Os03t0689300-02]	-0.0266972	0.0266972	2.38419e-07	1.35504	1.31684	1.33594	0.000603193	rapdb|Os03t0689300-02	chr03	27510346	27515009	+	Biological Process: ATP catabolic process (GO:0006200), Biological Process: ATP biosynthetic process (GO:0006754), Biological Process: cation transport (GO:0006812), Biological Process: metabolic process (GO:0008152), Cellular Component: membrane (GO:0016020), Cellular Component: integral to membrane (GO:0016021), Molecular Function: nucleotide binding (GO:0000166), Molecular Function: catalytic …	ATPase, P-type, H+ transporting proton pump (IPR000695), ATPase, P-type, K/Mg/Cd/Cu/Zn/Na/Ca/Na/H-transporter (IPR001757), ATPase, P-type cation-transporter, N-terminal (IPR004014), Haloacid dehalogenase-like hydrolase (IPR005834), ATPase, P-type, plasma-membrane proton-efflux (IPR006534), ATPase, P-type, ATPase-associated domain (IPR008250), ATPase, P-type phosphorylation site (IPR018303), HAD-l…
GT_Os03g0694600|mRNA|AK110834|CDS+3'UTR	Os03t0694600-01	Conserved hypothetical protein. [Os03t0694600-01]	0.299455	-0.299455	2.38419e-07	1.07208	1.42592	1.249	0.0695542	rapdb|Os03t0694600-01|gb|AK110834	chr03	27814133	27815913	-
GT_Os03g0708000|mRNA|AK105828|CDS+3'UTR	Os03t0708000-01	Phospholipase A2 family protein. [Os03t0708000-01]	1.15763	-1.15763	0	1.81117	1.34449	1.57783	0.313249	rapdb|Os03t0708000-01|gb|AK105828|ta|TA51638_4530|ta|CI418144	chr03	28548351	28549923	+	Biological Process: phospholipid metabolic process (GO:0006644), Biological Process: lipid catabolic process (GO:0016042), Molecular Function: phospholipase A2 activity (GO:0004623), Molecular Function: calcium ion binding (GO:0005509)	Phospholipase A2, eukaryotic (IPR001211), Phospholipase A2, active site (IPR013090), Phospholipase A2 (IPR016090)
GT_Os03g0709300|mRNA|AK100153|CDS+3'UTR	Os03t0709300-01	Similar to Chemocyanin precursor (Basic blue protein) (Plantacyanin). [Os03t0709300-01]	0.933085	-0.933086	0	1.056	1.30229	1.17914	0.336891	rapdb|Os03t0709300-01|gb|CT828477|ta|TA52801_4530|ta|AU166879	chr03	28604458	28606325	-	Molecular Function: copper ion binding (GO:0005507), Molecular Function: electron carrier activity (GO:0009055)	Blue (type 1) copper domain (IPR000923), Plastocyanin-like (IPR003245), Cupredoxin (IPR008972)
GT_Os03g0710100|mRNA|AK069094|CDS+3'UTR	Os03t0710100-01	Serine/threonine protein kinase-related domain containing protein. [Os03t0710100-01]	-0.264769	0.264769	0	1.06025	1.06375	1.062	0.0569048	rapdb|Os03t0710100-01|rapdb|Os03t0710100-02|gb|AK069094	chr03	28633318	28643842	-	Biological Process: protein phosphorylation (GO:0006468), Molecular Function: protein kinase activity (GO:0004672), Molecular Function: protein serine/threonine kinase activity (GO:0004674), Molecular Function: protein tyrosine kinase activity (GO:0004713), Molecular Function: ATP binding (GO:0005524), Molecular Function: transferase activity, transferring phosphorus-containing groups (GO:0016772)	Protein kinase, catalytic domain (IPR000719), Serine/threonine-protein kinase, catalytic domain (IPR002290), Serine/threonine-protein kinase, active site (IPR008271), Protein kinase-like domain (IPR011009), Serine/threonine-protein kinase-like domain (IPR017442), Tyrosine-protein kinase, catalytic domain (IPR020635)
[truncated: 303 more rows]

## Sheet: Specific_Down_Flagleaf
Table S2. List of DEGs down-regulated exclusive in flag leaf of control hybrid Vs test hybrid
[truncated: 1,481 more rows]

## Sheet: Specific_Up_Panicle
Table S2. List of DEGs up-regulated exclusive in panicle of control hybrid Vs test hybrid
[truncated: 1,889 more rows]

[truncated: 1 more sheets: Specific_Down_panicle]
