# Supplementary material for: Genome-wide transcriptome profile of rice hybrids with and without Oryza rufipogon introgression reveals candidate genes for yield
Source: Sci Rep. 2020 Mar 17;10:4873. doi: 10.1038/s41598-020-60922-6 (PMC7078188; doi:10.1038/s41598-020-60922-6)
Supplement: Supplementary file 9 — Supplementary Information 9. [file 41598_2020_60922_MOESM9_ESM.xls]

## Sheet: Table S4-MS title and authors
Genome-wide transcriptome profile of rice hybrids with and without Oryza rufipogon introgression reveals candidate genes for yield
G. Haritha1, T. Shashi Rekha2, A. Surekha 1, S. K. Mangrauthia1, R. Rajeshwari2, N. Sarla1*
1ICAR-Indian Institute of Rice Research, Hyderabad 500 030, India
2CSIR-Centre for Cellular and Molecular Biology, Hyderabad 500 007, India
*Corresponding author
N. Sarla
ICAR-National Professor
Biotechnology
ICAR - Indian Institute of Rice Research (IIRR)
Rajendranagar, Hyderabad-500 030, India.
Tel.: +91 40 24591225
Fax: +91 40 24591217
E-mail: sarla_neelamraju@yahoo.com

## Sheet: Table S4 contents
Table S4. Differential expression of genes in flag leaf associated with grain yield and abiotic stress tolerance in test hybrid
FunctionName	TotalFound
Brassinosteroid	38
Ionic	26
Transcription Factor	1341
Ubiquitin Ligase	146
Proteasome	200
Shikimate Pathway (Phenyl Propanoid is an intermediate product)	22
Signalling	25
Calmodulin	201
Osmotic Stress	22

## Sheet: Brassinosteroid
ProbeName	GeneName	Description	156A/ KMR3 F1_Fold	156A/ KMR3 F2_Fold	156A/KMR3 F_GeomeanFold	156A/ IL50-13 F3_Fold	156A/ IL50-13 F4_Fold	156A/ IL50-13 F_GeomeanFold	p-value	accessions	Sequence	ID	Description	Accession	Chromosome	Start	End	Strand	GO	InterPro	156A/KMR3 F1_gProcessSignal	156A/KMR3 F2_gProcessSignal	156A/50-13 F3_gProcessSignal	156A/50-13 F4_gProcessSignal
GT_Os11g0607200|mRNA|AK111536|CDS+3'UTR	Os11t0607200-02	Similar to Brassinosteroid insensitive1-associated receptor kinase 1. [Os11t0607200-02]	-0.51	0.51	0	-0.8	-1.09	-0.94	0.214388	rapdb|Os11t0607200-02|rapdb|Os11t0607200-01|gb|AK111536|ta|TA43672_4530	TGAACACAATGTCGTGCAGCTACATCTCGTTCAGACATTCATGTGTATACATAGACATAG	Os11t0607200-02	Similar to Brassinosteroid insensitive1-associated receptor kinase 1.	AK111998	chr11	23431333	23434055	-	Biological Process: protein phosphorylation (GO:0006468), Molecular Function: protein kinase activity (GO:0004672), Molecular Function: protein serine/threonine kinase activity (GO:0004674), Molecular Function: protein tyrosine kinase activity (GO:0004713), Molecular Function: ATP binding (GO:0005524), Molecular Function: transferase activity, transferring phosphorus-containing groups (GO:0016772)	Protein kinase, catalytic domain (IPR000719), Serine-threonine/tyrosine-protein kinase (IPR001245), Serine/threonine-protein kinase, catalytic domain (IPR002290), Serine/threonine-protein kinase, active site (IPR008271), Protein kinase-like domain (IPR011009), Concanavalin A-like lectin/glucanase, subgroup (IPR013320), Protein kinase, ATP binding site (IPR017441), Tyrosine-protein kinase, catalyt…	5290.13	24387	7256.48	3091.31
GT_Os11g0607200|mRNA|AK111998|CDS+3'UTR	Os11t0607200-02	Similar to Brassinosteroid insensitive1-associated receptor kinase 1. [Os11t0607200-02]	-0.48	0.48	0	-0.77	-1.04	-0.91	0.210153	rapdb|Os11t0607200-02|rapdb|Os11t0607200-01|gb|AK111536|ta|TA43672_4530	TGAACACAATGTCGTGCAGCTACATCTCGTTCAGACATTCATGTGTATACATAGACATAG	Os11t0607200-02	Similar to Brassinosteroid insensitive1-associated receptor kinase 1.	AK111998	chr11	23431333	23434055	-	Biological Process: protein phosphorylation (GO:0006468), Molecular Function: protein kinase activity (GO:0004672), Molecular Function: protein serine/threonine kinase activity (GO:0004674), Molecular Function: protein tyrosine kinase activity (GO:0004713), Molecular Function: ATP binding (GO:0005524), Molecular Function: transferase activity, transferring phosphorus-containing groups (GO:0016772)	Protein kinase, catalytic domain (IPR000719), Serine-threonine/tyrosine-protein kinase (IPR001245), Serine/threonine-protein kinase, catalytic domain (IPR002290), Serine/threonine-protein kinase, active site (IPR008271), Protein kinase-like domain (IPR011009), Concanavalin A-like lectin/glucanase, subgroup (IPR013320), Protein kinase, ATP binding site (IPR017441), Tyrosine-protein kinase, catalyt…	5044.65	22375.9	6946.17	2975.1
GT_Os06g0127800|mRNA|AK106449|CDS+3'UTR	Os06t0127800-01	Dwarf and low-tillering., Brassinosteroid signaling., GAI-RGA-SCR (GRAS) family protein. [Os06t0127800-01]	0.64	-0.64	0	-1.36	-0.14	-0.75	0.487357	rapdb|Os06t0127800-01|gb|NM_001063202|ta|TA49151_4530|ta|CI492477	AGCAGGGGCAGCATCTCTCACAGTCACTATTAGTGTCTCCGGCTGTTATTATACAACATT	Os06t0127800-01	GAI-RGA-SCR (GRAS) family protein, Brassinosteroid signaling	AK106449	chr06	1465500	1468583	-		Transcription factor GRAS (IPR005202)	9.68	9.1	4.08	4.93
GT_Os05g0134000|mRNA|AK064884|CDS+3'UTR	Os05t0134000-02	Similar to Shaggy-related protein kinase eta (EC 2.7.1.-) (ASK-eta) (BRASSINOSTEROID-INSENSITIVE 2) (ULTRACURVATA1). [Os05t0134000-02]	-0.74	0.74	0	-0.15	-1.12	-0.64	0.545563	rapdb|Os05t0134000-02|rapdb|Os05t0134000-01|rapdb|Os05t0134000-03|gb|AK064884	GAACATGCTCGAAAGCAATGCGCGTTTGTAGGATGGTGATTTCTGAGGTCAGCATGAAAA										36.75	234.58	93.04	24.6
GT_Os05g0414700|mRNA|AK111590|CDS+3'UTR	Os05t0414700-01	Serine/threonine protein kinase domain containing protein. [Os05t0414700-01]	-0.28	0.28	0	-0.39	-0.76	-0.58	0.226879	rapdb|Os05t0414700-01|gb|AK111590|ta|TA41308_4530|ta|BI812040	GATGTCATTTGTACTTACGCCACGGGATGAGGAATACTGAACGTCAAAATGTGTGGAATG	Os05t0414700-01	Similar to BRASSINOSTEROID INSENSITIVE 1-associated receptor kinase 1.	AK111590	chr05	20283411	20286888	-	Biological Process: protein phosphorylation (GO:0006468), Molecular Function: protein kinase activity (GO:0004672), Molecular Function: protein binding (GO:0005515), Molecular Function: ATP binding (GO:0005524), Molecular Function: transferase activity, transferring phosphorus-containing groups (GO:0016772)	Protein kinase, catalytic domain (IPR000719), Serine-threonine/tyrosine-protein kinase (IPR001245), Leucine-rich repeat (IPR001611), Protein kinase-like domain (IPR011009)	1237.05	4145.63	1929.03	770.63
GT_Os05g0134000|mRNA|AK121623|CDS+3'UTR	Os05t0134000-03	Similar to Shaggy-related protein kinase eta (EC 2.7.1.-) (ASK-eta) (BRASSINOSTEROID-INSENSITIVE 2) (ULTRACURVATA1). [Os05t0134000-03]	-0.57	0.57	0	-0.39	-0.67	-0.53	0.459208	rapdb|Os05t0134000-03|ta|TA40388_4530|tc|TC536538	AATTGTACTTGCTGCTACATGTTCTTACATATCAGTAATCTTCTGAGAAGCTTGTGAAAG	Os05t0134000-03	Similar to Shaggy-related protein kinase eta (EC 2.7.1.-) (ASK-eta) (BRASSINOSTEROID-INSENSITIVE 2) (ULTRACURVATA1).	AK121623, AK058276	chr05	1974028	1977831	-			131	657.22	249.45	106.34
GT_Os05g0134000|mRNA|AK058276|CDS+3'UTR	Os05t0134000-02	Similar to Shaggy-related protein kinase eta (EC 2.7.1.-) (ASK-eta) (BRASSINOSTEROID-INSENSITIVE 2) (ULTRACURVATA1). [Os05t0134000-02]	-0.55	0.55	0	-0.36	-0.45	-0.4	0.538081	rapdb|Os05t0134000-02|rapdb|Os05t0134000-01|rapdb|Os05t0134000-03|gb|AK064884	TGCAAGGAAGGATGTTGCACACTTTGTATGGCAATGTTCGTTCGGTCCAAATATTTGGAC										297.85	1452.56	572.74	277.59
GT_GT_Os_A_Specific_0185908	Os01t0171000-01	BRASSINOSTEROID INSENSITIVE 1-associated receptor kinase 1 precursor (EC 2.7.1.37) (BRI1-associated receptor kinase 1) (Somatic embryogenesis receptor-like kinase 3).	-0.16	0.16	0	-0.34	-0.39	-0.37	0.151748	ref|Os01t0171000-01|rapDB|Os01t0171000-01|gb|AK100017	ATTTCGGATTGGCGAAACTTTTGGATCATAGGGAGTCTCATGTTACCACTGCAGTACGTG	Os01t0171000-01	BRASSINOSTEROID INSENSITIVE 1-associated receptor kinase 1 precursor (EC 2.7.1.37) (BRI1-associated receptor kinase 1) (Somatic embryogenesis receptor-like kinase 3).	AK100017	chr01	3667476	3673008	-	Biological Process: protein phosphorylation (GO:0006468), Molecular Function: protein kinase activity (GO:0004672), Molecular Function: protein serine/threonine kinase activity (GO:0004674), Molecular Function: protein tyrosine kinase activity (GO:0004713), Molecular Function: ATP binding (GO:0005524), Molecular Function: transferase activity, transferring phosphorus-containing groups (GO:0016772)	Protein kinase, catalytic domain (IPR000719), Serine/threonine-protein kinase, catalytic domain (IPR002290), Serine/threonine-protein kinase, active site (IPR008271), Protein kinase-like domain (IPR011009), Leucine-rich repeat-containing N-terminal, type 2 (IPR013210), Concanavalin A-like lectin/glucanase, subgroup (IPR013320), Protein kinase, ATP binding site (IPR017441), Serine/threonine-protei…	21.82	62.29	32.4	16.2
GT_Os02g0156300|mRNA|AK058558|CDS+3'UTR	Os02t0156300-01	Similar to Serine/threonine-protein kinase BRI1-like 2 precursor (EC 2.7.1.37) (BRASSINOSTEROID INSENSITIVE 1-like protein 2) (Protein VASCULAR HIGHWAY 1). [Os02t0156300-01]	-0.12	0.12	0	-0.16	-0.53	-0.35	0.254277	rapdb|Os02t0156300-01|gb|AK058558|ta|TA64087_4530	ATTTCAACGATTTAGTGTGAAATGTTTCATGCTAAGAACGCAGGTTCCGTCTGATGTCGA	Os02t0156300-01	Similar to Serine/threonine-protein kinase BRI1-like 2 precursor (EC 2.7.1.37) (BRASSINOSTEROID INSENSITIVE 1-like protein 2) (Protein VASCULAR HIGHWAY 1).	AK058558	chr02	3086330	3087545	+			18.46	49.7	30.19	12.11
GT_Os05g0207500|mRNA|AK102147|CDS+3'UTR	Os05t0207500-01	Similar to Shaggy-related protein kinase eta (EC 2.7.1.-) (ASK-eta) (BRASSINOSTEROID-INSENSITIVE 2) (ULTRACURVATA1). [Os05t0207500-01]	-0.29	0.29	0	-0.74	0.15	-0.3	0.627951	rapdb|Os05t0207500-01|gb|AK102147|ta|TA54750_4530|tc|TC494427	AAGCCGTGGACAGTGTACACTGTACATGTACCGTGCTACACGGAAGGACATATTTGAATT	Os05t0207500-01	GSK3/SHAGGY-like kinase, Brassinosteroid signaling		chr05	6657481	6661493	-	Biological Process: protein phosphorylation (GO:0006468), Molecular Function: protein kinase activity (GO:0004672), Molecular Function: protein serine/threonine kinase activity (GO:0004674), Molecular Function: ATP binding (GO:0005524), Molecular Function: transferase activity, transferring phosphorus-containing groups (GO:0016772)	Protein kinase-like domain (IPR011009), Protein kinase domain (IPR000719), Serine/threonine/dual specificity protein kinase, catalytic domain (IPR002290), Protein kinase, ATP binding site (IPR017441), Serine/threonine-protein kinase, active site (IPR008271)	49.72	168.55	60.98	58.45
GT_GT_Os_A_Specific_0507280	Os06t0547900-01	Similar to Shaggy-related protein kinase eta (EC 2.7.1.-) (ASK-eta) (BRASSINOSTEROID-INSENSITIVE 2) (ULTRACURVATA1)	-0.5	0.5	0	0.4	-0.94	-0.27	0.781178	ref|Os06t0547900-01|rapDB|Os06t0547900-01|gb|AK105665	TCATTTTTTGATGAGTTACGAGAACCACATGCAAAACTGCCAAATGGCCGTCCGTTTCCG	Os06t0547900-01	Similar to Shaggy-related protein kinase eta (EC 2.7.1.-) (ASK-eta) (BRASSINOSTEROID-INSENSITIVE 2) (ULTRACURVATA1).	AK105665	chr06	20717808	20724599	+	Biological Process: protein phosphorylation (GO:0006468), Molecular Function: protein kinase activity (GO:0004672), Molecular Function: protein serine/threonine kinase activity (GO:0004674), Molecular Function: ATP binding (GO:0005524), Molecular Function: transferase activity, transferring phosphorus-containing groups (GO:0016772)	Protein kinase, catalytic domain (IPR000719), Serine/threonine-protein kinase, catalytic domain (IPR002290), Serine/threonine-protein kinase, active site (IPR008271), Protein kinase-like domain (IPR011009), Protein kinase, ATP binding site (IPR017441), Serine/threonine-protein kinase-like domain (IPR017442)	130.72	597.79	412.79	84.39
GT_Os02g0728500|mRNA|AK073972|CDS+3'UTR	Os02t0728500-01	Similar to Receptor protein kinase-like protein. [Os02t0728500-01]	0.14	-0.14	0	-1.35	0.9	-0.23	0.859205	rapdb|Os02t0728500-01|gb|AK073972|ta|TA54000_4530|tc|TC541287	AACTGTTGTCATTGGATTATAAAGACTTGGCAATGACATTTTTGTGCATTGATGCAAAGC	Os02t0728500-01	Similar to BRASSINOSTEROID INSENSITIVE 1-associated receptor kinase 1.	AK073972	chr02	30316143	30319805	-	Molecular Function: protein binding (GO:0005515)	Leucine-rich repeat (IPR001611), Leucine-rich repeat-containing N-terminal, type 2 (IPR013210)	10.55	19.87	6.32	15.58
GT_Os05g0134000|mRNA|D50569|5'UTR+CDS	Os05t0134000-02	Similar to Shaggy-related protein kinase eta (EC 2.7.1.-) (ASK-eta) (BRASSINOSTEROID-INSENSITIVE 2) (ULTRACURVATA1). [Os05t0134000-02]	-0.22	0.22	0	-0.5	0.13	-0.19	0.670524	rapdb|Os05t0134000-02|rapdb|Os05t0134000-03|rapdb|Os05t0134000-01|gb|AK064884	CAATGGGACAGAACCTGGTCATGTTATTGTGACAAGCATTGATGGAAGAAATGGACAGGC										1.37	4.22	1.89	1.52
GT_Os06g0274300|COMBINER_EST|CI471771|6	Os06t0274300-01	Similar to BRASSINOSTEROID INSENSITIVE 1-associated receptor kinase 1. [Os06t0274300-01]	0.15	-0.15	0	-0.26	-0.11	-0.19	0.388051	rapdb|Os06t0274300-01|gb|CT859091|ta|TA32033_4530|ta|CR291240	GCTCCTAGAGTGAGCTTACTTTGAAATGTACTATTATGTAACACTACTCAATAAAGAGTC	Os06t0274300-01	Similar to BRASSINOSTEROID INSENSITIVE 1-associated receptor kinase 1.	AK242317	chr06	9289326	9291317	+	Molecular Function: protein binding (GO:0005515)	Leucine-rich repeat (IPR001611), Leucine-rich repeat-containing N-terminal, type 2 (IPR013210)	104.56	193.79	132.38	76.28
GT_Os03g0679300|mRNA|AK102311|CDS+3'UTR	Os03t0679300-01	Similar to Shaggy-related protein kinase eta (EC 2.7.1.-) (ASK-eta) (BRASSINOSTEROID-INSENSITIVE 2) (ULTRACURVATA1). [Os03t0679300-01]	0.81	-0.81	0	-1.6	1.29	-0.16	0.932774	rapdb|Os03t0679300-01|gb|AK102311|ta|TA40668_4530	CTGTCTGGGTTGGTTAAACACTTCGGTGAAATTTTATTTTGGTGTCGGATTCAAGATCCG	Os03t0679300-01	Similar to Ubiquitin-conjugating enzyme family protein, expressed.	AK102311	chr03	26901326	26924630	-			4.44	3.31	1.41	5.4
GT_Os02g0236200|mRNA|AK073725|CDS+3'UTR	Os02t0236200-01	Similar to Shaggy-related protein kinase eta (EC 2.7.1.-) (ASK-eta) (BRASSINOSTEROID-INSENSITIVE 2) (ULTRACURVATA1). [Os02t0236200-01]	-0.26	0.26	0	-0.21	-0.03	-0.12	0.704065	rapdb|Os02t0236200-01|gb|AK073725|ta|TA47350_4530|tc|TC494468	GAGGTCTGCATTTGTGAGTTGTGTAAGGATTTAAGGCAGGTGTCTGCACCAATCCTATAT	Os02t0236200-01	Similar to Shaggy-related protein kinase eta (EC 2.7.1.-) (ASK-eta) (BRASSINOSTEROID-INSENSITIVE 2) (ULTRACURVATA1).	AK073725	chr02	7718960	7723687	-	Biological Process: protein phosphorylation (GO:0006468), Molecular Function: protein kinase activity (GO:0004672), Molecular Function: protein serine/threonine kinase activity (GO:0004674), Molecular Function: ATP binding (GO:0005524), Molecular Function: transferase activity, transferring phosphorus-containing groups (GO:0016772)	Protein kinase, catalytic domain (IPR000719), Serine/threonine-protein kinase, catalytic domain (IPR002290), Serine/threonine-protein kinase, active site (IPR008271), Protein kinase-like domain (IPR011009), Protein kinase, ATP binding site (IPR017441), Serine/threonine-protein kinase-like domain (IPR017442)	42.76	139.49	74.49	43.7
GT_Os06g0547900|mRNA|AK100950|CDS+3'UTR	Os06t0547900-02	Similar to Shaggy-related protein kinase eta (EC 2.7.1.-) (ASK-eta) (BRASSINOSTEROID-INSENSITIVE 2) (ULTRACURVATA1). [Os06t0547900-02]	-0.07	0.07	0	0.02	-0.16	-0.07	0.614507	rapdb|Os06t0547900-02|gb|AK100950|gb|CI075943|ta|TA42447_4530	TGATGGTCGATTCGTATGCCATTATATGCGAATTGACTGTTGTTTCTATTATGATCAACT	Os06t0547900-02	Similar to Shaggy-related protein kinase eta (EC 2.7.1.-) (ASK-eta) (BRASSINOSTEROID-INSENSITIVE 2) (ULTRACURVATA1).	AK100950	chr06	20717831	20724628	+	Biological Process: protein phosphorylation (GO:0006468), Molecular Function: protein kinase activity (GO:0004672), Molecular Function: protein serine/threonine kinase activity (GO:0004674), Molecular Function: ATP binding (GO:0005524), Molecular Function: transferase activity, transferring phosphorus-containing groups (GO:0016772)	Protein kinase, catalytic domain (IPR000719), Serine/threonine-protein kinase, catalytic domain (IPR002290), Serine/threonine-protein kinase, active site (IPR008271), Protein kinase-like domain (IPR011009), Protein kinase, ATP binding site (IPR017441), Serine/threonine-protein kinase-like domain (IPR017442)	1681.54	4242.68	3027.9	1378.15
GT_GT_Os_A_Specific_0023144	Os09t0531701-00	Similar to predicted protein	0.02	-0.02	0	-0.39	0.31	-0.04	0.920127	ref|Os09t0531701-00|rapDB|Os09t0531701-00	AAGAACCGGACGAGCGTGGATTACCCATGGGAAACGTACACGCTCAAGGAGCTCCTGCAA	Os09t0531701-00	Similar to BRASSINOSTEROID INSENSITIVE 1-associated receptor kinase 1.	tplb0001d12	chr09	20852282	20853613	-	Biological Process: protein phosphorylation (GO:0006468), Molecular Function: protein kinase activity (GO:0004672), Molecular Function: protein serine/threonine kinase activity (GO:0004674), Molecular Function: protein tyrosine kinase activity (GO:0004713), Molecular Function: ATP binding (GO:0005524), Molecular Function: transferase activity, transferring phosphorus-containing groups (GO:0016772)	Protein kinase, catalytic domain (IPR000719), Serine/threonine-protein kinase, catalytic domain (IPR002290), Serine/threonine-protein kinase, active site (IPR008271), Protein kinase-like domain (IPR011009), Concanavalin A-like lectin/glucanase, subgroup (IPR013320), Protein kinase, ATP binding site (IPR017441), Serine/threonine-protein kinase-like domain (IPR017442), Tyrosine-protein kinase, cata…	1.74	3.84	2.2	1.85
GT_Os06g0547900|mRNA|AK105665|CDS+3'UTR	Os06t0547900-01	Similar to Shaggy-related protein kinase eta (EC 2.7.1.-) (ASK-eta) (BRASSINOSTEROID-INSENSITIVE 2) (ULTRACURVATA1). [Os06t0547900-01]	-0.07	0.07	0	0.06	-0.07	-0.01	0.94956	rapdb|Os06t0547900-01|rapdb|Os06t0547900-02|gb|AK100950|gb|CI075943	GATAAAATTGAATGTGTCAATGATGGTCGATTCGTATGCCATTATATGCGAATTGACTGT	Os06t0547900-01	Similar to Shaggy-related protein kinase eta (EC 2.7.1.-) (ASK-eta) (BRASSINOSTEROID-INSENSITIVE 2) (ULTRACURVATA1).	AK105665	chr06	20717808	20724599	+	Biological Process: protein phosphorylation (GO:0006468), Molecular Function: protein kinase activity (GO:0004672), Molecular Function: protein serine/threonine kinase activity (GO:0004674), Molecular Function: ATP binding (GO:0005524), Molecular Function: transferase activity, transferring phosphorus-containing groups (GO:0016772)	Protein kinase, catalytic domain (IPR000719), Serine/threonine-protein kinase, catalytic domain (IPR002290), Serine/threonine-protein kinase, active site (IPR008271), Protein kinase-like domain (IPR011009), Protein kinase, ATP binding site (IPR017441), Serine/threonine-protein kinase-like domain (IPR017442)	1737.86	4392.21	3208.39	1517.43
GT_Os06g0547900|mRNA|Y13437|CDS+3'UTR	Os06t0547900-01	Similar to Shaggy-related protein kinase eta (EC 2.7.1.-) (ASK-eta) (BRASSINOSTEROID-INSENSITIVE 2) (ULTRACURVATA1). [Os06t0547900-01]	-0.16	0.16	0	0.08	-0.08	0	0.997443	rapdb|Os06t0547900-01|rapdb|Os06t0547900-02|gb|AK100950|gb|CI075943	TTCACAACTGATGTAATCATGATAAAATTGAATGTGTCAATGATGGTCGATTCGTATGCC	Os06t0547900-01	Similar to Shaggy-related protein kinase eta (EC 2.7.1.-) (ASK-eta) (BRASSINOSTEROID-INSENSITIVE 2) (ULTRACURVATA1).	AK105665	chr06	20717808	20724599	+	Biological Process: protein phosphorylation (GO:0006468), Molecular Function: protein kinase activity (GO:0004672), Molecular Function: protein serine/threonine kinase activity (GO:0004674), Molecular Function: ATP binding (GO:0005524), Molecular Function: transferase activity, transferring phosphorus-containing groups (GO:0016772)	Protein kinase, catalytic domain (IPR000719), Serine/threonine-protein kinase, catalytic domain (IPR002290), Serine/threonine-protein kinase, active site (IPR008271), Protein kinase-like domain (IPR011009), Protein kinase, ATP binding site (IPR017441), Serine/threonine-protein kinase-like domain (IPR017442)	724.45	2064.08	1442.62	668.17
GT_Os01g0323000|mRNA|AK059381|CDS+3'UTR	Os01t0323000-02	Similar to BRASSINOSTEROID INSENSITIVE 1-associated receptor kinase 1. [Os01t0323000-02]	0.54	-0.54	0	-0.52	0.62	0.05	0.954623	rapdb|Os01t0323000-02|rapdb|Os01t0323000-01|ta|TA47116_4530|tc|TC490545	ATTTATTTGTAGACAAGGTGTTGGTTTTTCTACTTATGAATTTATATATATATATACATA	Os01t0323000-02	Similar to BRASSINOSTEROID INSENSITIVE 1-associated receptor kinase 1.	AK059381	chr01	12328404	12331613	+	Biological Process: protein phosphorylation (GO:0006468), Molecular Function: protein kinase activity (GO:0004672), Molecular Function: protein serine/threonine kinase activity (GO:0004674), Molecular Function: protein tyrosine kinase activity (GO:0004713), Molecular Function: ATP binding (GO:0005524), Molecular Function: transferase activity, transferring phosphorus-containing groups (GO:0016772)	Protein kinase, catalytic domain (IPR000719), Serine/threonine-protein kinase, catalytic domain (IPR002290), Serine/threonine-protein kinase, active site (IPR008271), Protein kinase-like domain (IPR011009), Serine/threonine-protein kinase-like domain (IPR017442), Tyrosine-protein kinase, catalytic domain (IPR020635)	1.63	1.75	1.31	1.5
GT_Os03g0266800|mRNA|AK060798|CDS+3'UTR	Os03t0266800-02	Similar to BRASSINOSTEROID INSENSITIVE 1-associated receptor kinase 1. [Os03t0266800-02]	-0.22	0.22	0	-0.01	0.44	0.21	0.567715	rapdb|Os03t0266800-02|rapdb|Os03t0266800-01|gb|AK100780|gb|CI130513	TTACTACTACATGTCAAGTTAATAAGAAACTTACCAGGAGATTACTGTACTTGTATTGAA	Os03t0266800-02	Similar to BRASSINOSTEROID INSENSITIVE 1-associated receptor kinase 1.	AK060798	chr03	8830812	8833478	+	Biological Process: protein phosphorylation (GO:0006468), Molecular Function: protein kinase activity (GO:0004672), Molecular Function: protein serine/threonine kinase activity (GO:0004674), Molecular Function: protein tyrosine kinase activity (GO:0004713), Molecular Function: ATP binding (GO:0005524), Molecular Function: transferase activity, transferring phosphorus-containing groups (GO:0016772)	Protein kinase, catalytic domain (IPR000719), Serine/threonine-protein kinase, catalytic domain (IPR002290), Serine/threonine-protein kinase, active site (IPR008271), Protein kinase-like domain (IPR011009), Protein kinase, ATP binding site (IPR017441), Serine/threonine-protein kinase-like domain (IPR017442), Tyrosine-protein kinase, catalytic domain (IPR020635)	152.15	469.44	295.29	209.2
GT_GT_Os_A_Specific_0024912	Os01t0718300-01	Similar to Systemin receptor SR160 precursor (EC 2.7.1.37) (Brassinosteroid LRR receptor kinase).	0.52	-0.52	0	-0.3	0.86	0.28	0.752854		AAGAATGAGGAGGCGAGTACCTCTCGTGATATATATATTGATAGCAGGTCACATTCTGCA	Os01t0718300-01	Similar to Systemin receptor SR160 precursor (EC 2.7.1.37) (Brassinosteroid LRR receptor kinase).	AK101085	chr01	29927596	29931452	-	Biological Process: protein phosphorylation (GO:0006468), Molecular Function: protein kinase activity (GO:0004672), Molecular Function: protein serine/threonine kinase activity (GO:0004674), Molecular Function: protein binding (GO:0005515), Molecular Function: ATP binding (GO:0005524), Molecular Function: transferase activity, transferring phosphorus-containing groups (GO:0016772)	Protein kinase, catalytic domain (IPR000719), Leucine-rich repeat (IPR001611), Serine/threonine-protein kinase, active site (IPR008271), Protein kinase-like domain (IPR011009), Protein kinase, ATP binding site (IPR017441), Serine/threonine-protein kinase-like domain (IPR017442)	1.46	1.63	1.4	1.61
GT_Os02g0762600|mRNA|AK110321|CDS+3'UTR	Os02t0762600-01	Conserved hypothetical protein. [Os02t0762600-01]	0.53	-0.53	0	-0.28	0.85	0.29	0.746982	rapdb|Os02t0762600-01|gb|NM_001054740|ta|TA56323_4530	GAATGCTGAGCATTGTTTCAAAGCATCAGGATAAAGCAACAAAAACATGCACAACTCCTC	Os02t0762600-01	SG1 (SHORT GRAIN1)-related protein, Brassinosteroid signaling, Regulation of seed and panicle development		chr02	32119010	32120797	-			1.7	1.85	1.63	1.84
GT_GT_Os_A_Specific_0467347	Os11t0514700-00	Similar to BRASSINOSTEROID INSENSITIVE 1-associated receptor kinase 1.	0.15	-0.15	0	0.42	0.19	0.3	0.2534	ref|Os11t0514700-00|rapDB|Os11t0514700-00	TAACTCCGTTATCCGTGTGGATTTGTTGAATGTACTCATCTCAGGGCCTCTGATTCCTCA	Os11t0514700-00	Similar to BRASSINOSTEROID INSENSITIVE 1-associated receptor kinase 1.	U62279	chr11	18443855	18445713	-	Molecular Function: protein binding (GO:0005515)	Leucine-rich repeat (IPR001611), Leucine-rich repeat-containing N-terminal, type 2 (IPR013210)	62.8	115.8	127.24	56.18
GT_Os06g0654600|COMBINER_EST|Os06g0654600|8	Os06t0654600-00	Protein kinase domain containing protein. [Os06t0654600-00]	0.48	-0.48	0	0.72	-0.13	0.3	0.687712	rapdb|Os06t0654600-00|gb|NM_001188005|tc|TC514005	CTTCGGGGTGTTCGGCGCCATGCCGGTGCAGACCATGCACGATCCCTACGTCAGGAGGTT	Os06t0654600-00	Similar to BRASSINOSTEROID INSENSITIVE 1-associated receptor kinase 1.	BT085279	chr06	26834016	26836134	+	Biological Process: protein phosphorylation (GO:0006468), Molecular Function: protein kinase activity (GO:0004672), Molecular Function: protein serine/threonine kinase activity (GO:0004674), Molecular Function: protein tyrosine kinase activity (GO:0004713), Molecular Function: ATP binding (GO:0005524), Molecular Function: transferase activity, transferring phosphorus-containing groups (GO:0016772)	Protein kinase, catalytic domain (IPR000719), Serine/threonine-protein kinase, catalytic domain (IPR002290), Serine/threonine-protein kinase, active site (IPR008271), Protein kinase-like domain (IPR011009), Protein kinase, ATP binding site (IPR017441), Serine/threonine-protein kinase-like domain (IPR017442), Tyrosine-protein kinase, catalytic domain (IPR020635)	37.94	44.67	75.6	21.78
GT_GT_Os_A_Specific_0014898	Os10t0533150-00	Similar to BRASSINOSTEROID INSENSITIVE 1-associated receptor kinase 1	0.24	-0.24	0	-0.91	1.59	0.34	0.813166	ref|Os10t0533150-00|rapDB|Os10t0533150-00	AACATTCTTCTCGACCGGCACTGGAACGCCAGAGTATCAGATTTCGGGCTGGCCAAGCTC	Os10t0533150-00	Similar to BRASSINOSTEROID INSENSITIVE 1-associated receptor kinase 1.	BT083970	chr10	20731394	20734111	-	Biological Process: protein phosphorylation (GO:0006468), Molecular Function: protein kinase activity (GO:0004672), Molecular Function: protein serine/threonine kinase activity (GO:0004674), Molecular Function: protein tyrosine kinase activity (GO:0004713), Molecular Function: ATP binding (GO:0005524), Molecular Function: transferase activity, transferring phosphorus-containing groups (GO:0016772)	Protein kinase, catalytic domain (IPR000719), Serine-threonine/tyrosine-protein kinase (IPR001245), Serine/threonine-protein kinase, catalytic domain (IPR002290), Serine/threonine-protein kinase, active site (IPR008271), Protein kinase-like domain (IPR011009), Protein kinase, ATP binding site (IPR017441), Serine/threonine-protein kinase-like domain (IPR017442), Tyrosine-protein kinase, catalytic …	2.83	4.63	2.16	6.28
GT_Os01g0171000|mRNA|AK100017|CDS+3'UTR	Os01t0171000-01	BRASSINOSTEROID INSENSITIVE 1-associated receptor kinase 1 precursor (EC 2.7.1.37) (BRI1-associated receptor kinase 1) (Somatic embryogenesis receptor-like kinase 3). [Os01t0171000-01]	0.1	-0.1	0	-0.23	1.13	0.45	0.579556	rapdb|Os01t0171000-01|gb|AK100017|ta|TA57504_4530|ta|CR280515	CCTTGTTGCACATCTATAGGTGGCAAAGAGAGATGAGATTGATGAGCAAATATAGAAAAA	Os01t0171000-01	BRASSINOSTEROID INSENSITIVE 1-associated receptor kinase 1 precursor (EC 2.7.1.37) (BRI1-associated receptor kinase 1) (Somatic embryogenesis receptor-like kinase 3).	AK100017	chr01	3667476	3673008	-	Biological Process: protein phosphorylation (GO:0006468), Molecular Function: protein kinase activity (GO:0004672), Molecular Function: protein serine/threonine kinase activity (GO:0004674), Molecular Function: protein tyrosine kinase activity (GO:0004713), Molecular Function: ATP binding (GO:0005524), Molecular Function: transferase activity, transferring phosphorus-containing groups (GO:0016772)	Protein kinase, catalytic domain (IPR000719), Serine/threonine-protein kinase, catalytic domain (IPR002290), Serine/threonine-protein kinase, active site (IPR008271), Protein kinase-like domain (IPR011009), Leucine-rich repeat-containing N-terminal, type 2 (IPR013210), Concanavalin A-like lectin/glucanase, subgroup (IPR013320), Protein kinase, ATP binding site (IPR017441), Serine/threonine-protei…	223.23	445.72	300	398.71
GT_Os01g0279800|mRNA|AK059775|CDS+3'UTR	Os01t0279800-02	Similar to BRASSINOSTEROID INSENSITIVE 1-associated receptor kinase 1. [Os01t0279800-02]	-0.09	0.09	0	0.36	0.54	0.45	0.0691564	rapdb|Os01t0279800-02|ta|TA38754_4530	AATTATCCAATGATGATTGTCGCGTTACCCATTGGCTGCACAGTTCGCACGTGAGTTACT	Os01t0279800-02	Similar to BRASSINOSTEROID INSENSITIVE 1-associated receptor kinase 1.	AK059775	chr01	9920557	9921565	-		Leucine-rich repeat-containing N-terminal, type 2 (IPR013210)	159.19	410.94	367.33	215.41
GT_Os05g0133900|mRNA|AK067302|CDS+3'UTR	Os05t0133900-01	Similar to Shaggy-related protein kinase eta (EC 2.7.1.-) (ASK-eta) (BRASSINOSTEROID-INSENSITIVE 2) (ULTRACURVATA1). [Os05t0133900-01]	-0.86	0.86	0	0.45	0.52	0.48	0.629582	rapdb|Os05t0133900-01|gb|NM_001061098|ta|AK067302|tc|TC487695	CTACTAGTACTTGGCAAGGCAGTGCATGTTTGTATGATGAAGTAATTAGAAAAATGTAAC	Os05t0133900-01	Similar to Shaggy-related protein kinase eta (EC 2.7.1.-) (ASK-eta) (BRASSINOSTEROID-INSENSITIVE 2) (ULTRACURVATA1).	AK067302	chr05	1965596	1974888	+			1.73	12.99	7.22	3.93
GT_Os01g0718300|mRNA|AK101085|CDS+3'UTR	Os01t0718300-01	Similar to Systemin receptor SR160 precursor (EC 2.7.1.37) (Brassinosteroid LRR receptor kinase). [Os01t0718300-01]	-0.16	0.16	0	0.28	0.77	0.52	0.219127	rapdb|Os01t0718300-01|rapdb|Os01t0718300-03|gb|AK101085|ta|TA39792_4530	TGTACATATATAAATGTTGAATTTTCTTTGGCGCAAAATCAAAATCCGCCTAGGTTGCTC	Os01t0718300-01	Similar to Systemin receptor SR160 precursor (EC 2.7.1.37) (Brassinosteroid LRR receptor kinase).	AK101085	chr01	29927596	29931452	-	Biological Process: protein phosphorylation (GO:0006468), Molecular Function: protein kinase activity (GO:0004672), Molecular Function: protein serine/threonine kinase activity (GO:0004674), Molecular Function: protein binding (GO:0005515), Molecular Function: ATP binding (GO:0005524), Molecular Function: transferase activity, transferring phosphorus-containing groups (GO:0016772)	Protein kinase, catalytic domain (IPR000719), Leucine-rich repeat (IPR001611), Serine/threonine-protein kinase, active site (IPR008271), Protein kinase-like domain (IPR011009), Protein kinase, ATP binding site (IPR017441), Serine/threonine-protein kinase-like domain (IPR017442)	34.88	99.8	79.71	58.18
GT_Os01g0718300|mRNA|AK121760|CDS+3'UTR	Os01t0718300-03	Similar to Brassinosteroid-insensitive 1. [Os01t0718300-03]	0.04	-0.04	0	0.18	0.87	0.52	0.269695	rapdb|Os01t0718300-03|ta|TA39792_4530|ta|CI143353|tc|TC518298	TAAATGTTGAATTTTCTTTGGCGCAAAATCAAAATCCGCCTAGGTTGCTCCTCGTCATTT	Os01t0718300-03	Similar to Brassinosteroid-insensitive 1.	AK121760	chr01	29927587	29928585	-	Biological Process: protein phosphorylation (GO:0006468), Molecular Function: protein kinase activity (GO:0004672), Molecular Function: protein serine/threonine kinase activity (GO:0004674), Molecular Function: protein tyrosine kinase activity (GO:0004713), Molecular Function: ATP binding (GO:0005524), Molecular Function: transferase activity, transferring phosphorus-containing groups (GO:0016772)	Protein kinase, catalytic domain (IPR000719), Serine/threonine-protein kinase, catalytic domain (IPR002290), Serine/threonine-protein kinase, active site (IPR008271), Protein kinase-like domain (IPR011009), Serine/threonine-protein kinase-like domain (IPR017442), Tyrosine-protein kinase, catalytic domain (IPR020635)	74.74	161.83	138.92	115.94
GT_Os01g0718300|mRNA|AK073838|CDS+3'UTR	Os01t0718300-02	Similar to Systemin receptor SR160 precursor (EC 2.7.1.37) (Brassinosteroid LRR receptor kinase). [Os01t0718300-02]	0.01	-0.01	0	0.25	0.8	0.53	0.196362	rapdb|Os01t0718300-02|rapdb|Os01t0718300-01|rapdb|Os01t0718300-03|gb|AK101085	TCCCGTCGCGTCGCAGTAAGAGCTGTGTATGTACATATATAAATGTTGAATTTTCTTTGG	Os01t0718300-02	Similar to Systemin receptor SR160 precursor (EC 2.7.1.37) (Brassinosteroid LRR receptor kinase).	AK073838	chr01	29927628	29931409	-	Biological Process: protein phosphorylation (GO:0006468), Molecular Function: protein kinase activity (GO:0004672), Molecular Function: protein serine/threonine kinase activity (GO:0004674), Molecular Function: protein binding (GO:0005515), Molecular Function: ATP binding (GO:0005524), Molecular Function: transferase activity, transferring phosphorus-containing groups (GO:0016772)	Protein kinase, catalytic domain (IPR000719), Leucine-rich repeat (IPR001611), Serine/threonine-protein kinase, active site (IPR008271), Protein kinase-like domain (IPR011009), Protein kinase, ATP binding site (IPR017441), Serine/threonine-protein kinase-like domain (IPR017442)	244.2	550.65	486.96	369.78
GT_GT_Os_A_Specific_0026422	Os01t0637300-00	Similar to BRASSINOSTEROID INSENSITIVE 1-associated receptor kinase 1	0.32	-0.32	0	0.54	0.81	0.68	0.188274	ref|Os01t0637300-00|rapDB|Os01t0637300-00	AAGAGAGTAATTTATCTCTCAAGGCAAGGAGAGGCAGTGTCTCATGGGAATCAGGGGTAA	Os01t0637300-00	Conserved hypothetical protein.	CT828225	chr01	25551701	25573478	-			37.72	55.45	74.38	46.24
GT_Os09g0459200|mRNA|AK110733|CDS+3'UTR	Os09t0459200-01	Conserved hypothetical protein. [Os09t0459200-01]	0.3	-0.3	0	0.66	0.75	0.71	0.146197	rapdb|Os09t0459200-01|gb|AK110733|ta|TA64805_4530|ta|CI082603	CGCTCTCTCCCCCACTTTCCCTATGTACAAAAATGCTTGTAATCTAGTAGTAGCTAGCAA	Os09t0459200-01	Unknown product, Brassinosteroid signaling, Control of organ length		chr09	17350940	17352413	+			164.97	248.1	357.32	196.12
GT_Os06g0226500|mRNA|AK071601|CDS+3'UTR	Os06t0226500-01	Brassinosteroid upregulated1., Brassinosteroid signaling., Helix-loop-helix protein. [Os06t0226500-01]	0.53	-0.53	0	2.16	0.91	1.53	0.203143	rapdb|Os06t0226500-01|gb|CT854309|ta|TA52457_4530|tc|TC501764	CTCATGAGCCATATGACATGTGGTTAAGTTAATTAATCCTTGATGCAGTAGAGTCGTCCC	Os06t0226500-01	Helix-loop-helix protein, Brassinosteroid signaling	AK071601	chr06	6556697	6557748	+		Helix-loop-helix DNA-binding (IPR011598)	1.41	1.54	7.33	1.6
GT_Os10g0428200|mRNA|AK103842|CDS+3'UTR	Os10t0428200-01	Conserved hypothetical protein. [Os10t0428200-01]	-1.04	1.04	0	2.08	1.26	1.67	0.275568	rapdb|Os10t0428200-01|rapdb|Os10t0428200-02|rapdb|Os08t0255500-00|gb|AK065193	ATTCCGATCATTATGTAAAACTTTATTTTCATTTTTTATATGCATTGGTGCTTCATCTTT	Os10t0428200-01	Similar to BRASSINOSTEROID INSENSITIVE 1-associated receptor kinase 1.	AK103842	chr10	15229583	15234593	-		Leucine-rich repeat-containing N-terminal, type 2 (IPR013210)	1.5	14.62	22.1	6.48
GT_Os01g0935800|mRNA|AK111919|CDS+3'UTR	Os01t0935800-01	Tyrosine protein kinase domain containing protein. [Os01t0935800-01]	0.55	-0.55	0	2.49	0.92	1.71	0.216675	rapdb|Os01t0935800-01|gb|AK111919|ta|TA61334_4530|ta|C99680	AGAACGATGTGTGTAAGTAAAATTGTGTTTGGATGTGCAATTTAATCTGACCACAAGATG	Os01t0935800-01	Similar to BRASSINOSTEROID INSENSITIVE 1-associated receptor kinase 1.	AK111919	chr01	41079487	41080890	-	Biological Process: protein phosphorylation (GO:0006468), Molecular Function: protein kinase activity (GO:0004672), Molecular Function: protein serine/threonine kinase activity (GO:0004674), Molecular Function: protein tyrosine kinase activity (GO:0004713), Molecular Function: ATP binding (GO:0005524), Molecular Function: transferase activity, transferring phosphorus-containing groups (GO:0016772)	Protein kinase, catalytic domain (IPR000719), Serine-threonine/tyrosine-protein kinase (IPR001245), Serine/threonine-protein kinase, catalytic domain (IPR002290), Protein kinase-like domain (IPR011009), Tyrosine-protein kinase, catalytic domain (IPR020635)	1.52	1.62	9.84	1.71

## Sheet: Ionic
ProbeName	GeneName	Description	156A/KMR3 F1_Fold	156A/KMR3 F2_Fold	156A/KMR3 F_GeomeanFold	156A/ IL50-13 F3_Fold	156A/ IL50-13 F4_Fold	156A/ IL50-13 F_GeomeanFold	p-value	accessions	Sequence	ID	Description	Accession	Chromosome	Start	End	Strand	GO	InterPro	156A/KMR3 F1_gProcessSignal	156A/KMR3 F2_gProcessSignal	156A/50-13 F3_gProcessSignal	156A/50-13 F4_gProcessSignal
GT_Os01g0209800|mRNA|AK099094|CDS+3'UTR	Os01t0209800-02	Similar to Cationic amino acid transporter (Fragment). [Os01t0209800-02]	-0.05	0.05	0	-2.01	-1.56	-1.78	0.0167046	rapdb|Os01t0209800-02|gb|AK099094|ta|TA53010_4530|ta|CI342001	GAAATGGATTCTCTTTGGAGGGATAGGGATATCCCCTCCGTCTGTCGTGTCATGTAAATA	Os01t0209800-02	Similar to Cationic amino acid transporter (Fragment).	AK099094	chr01	5983626	5985833	-	Biological Process: amino acid transmembrane transport (GO:0003333), Biological Process: transport (GO:0006810), Biological Process: transmembrane transport (GO:0055085), Cellular Component: membrane (GO:0016020), Molecular Function: amino acid transmembrane transporter activity (GO:0015171)	Amino acid/polyamine transporter I (IPR002293), Amino acid permease domain (IPR004841), Cationic amino acid transporter (IPR015606)	4343.99	10656.3	1882.32	1336.08
GT_Os01g0209800|mRNA|AK061588|CDS+3'UTR	Os01t0209800-01	Similar to Cationic amino acid transporter (Fragment). [Os01t0209800-01]	-0.06	0.06	0	-1.9	-1.5	-1.7	0.0144228	rapdb|Os01t0209800-01|rapdb|Os01t0209800-02|gb|AK099094|ta|TA53010_4530	GTGCAACTGCAAATATCATTATCTATTGAACAGTATCTCACCAAAGTGGGAAATGGATTC	Os01t0209800-01	Similar to Cationic amino acid transporter (Fragment).	AK061588	chr01	5983713	5985875	-	Biological Process: amino acid transmembrane transport (GO:0003333), Biological Process: transport (GO:0006810), Biological Process: transmembrane transport (GO:0055085), Cellular Component: membrane (GO:0016020), Molecular Function: amino acid transmembrane transporter activity (GO:0015171)	Amino acid/polyamine transporter I (IPR002293), Amino acid permease domain (IPR004841), Cationic amino acid transporter (IPR015606)	1675.16	4131.39	786.48	536.39
GT_Os04g0543600|mRNA|AK064289|CDS+3'UTR	Os04t0543600-01	Amino acid/polyamine transporter I family protein. [Os04t0543600-01]	-0.47	0.47	0	-2	-0.83	-1.41	0.200095	rapdb|Os04t0543600-01|gb|AK064289|ta|TA65958_4530|tc|TC492911	TTTTGCATTAGGTTAGACTCTTCTTTTCCTGCTTTTGTGCTTGCAAATTGGCTTGTAACT	Os04t0543600-01	Amino acid/polyamine transporter I family protein.	AK064289	chr04	27214115	27218840	-	Biological Process: amino acid transmembrane transport (GO:0003333), Biological Process: transport (GO:0006810), Biological Process: transmembrane transport (GO:0055085), Cellular Component: membrane (GO:0016020), Molecular Function: amino acid transmembrane transporter activity (GO:0015171)	Amino acid/polyamine transporter I (IPR002293), Amino acid permease domain (IPR004841), Cationic amino acid transporter (IPR015606)	2.5	10.98	1.46	1.7
GT_Os07g0677600|mRNA|AK060984|CDS+3'UTR	Os07t0677600-01	Similar to Cationic peroxidase. [Os07t0677600-01]	-0.29	0.29	0	-0.78	-1.17	-0.97	0.109344	rapdb|Os07t0677600-01|ta|TA56174_4530|tc|TC498034	GTGATGGCCTGCTCTTGTATTTGAATTGTTTTGAAAATTATGTTCCATTTCAACCAAAAA	Os07t0677600-01	Similar to Cationic peroxidase.	AK060984	chr07	28690629	28692640	-	Biological Process: response to oxidative stress (GO:0006979), Biological Process: oxidation-reduction process (GO:0055114), Molecular Function: peroxidase activity (GO:0004601), Molecular Function: heme binding (GO:0020037)	Plant peroxidase (IPR000823), Haem peroxidase, plant/fungal/bacterial (IPR002016), Haem peroxidase (IPR010255), Peroxidases heam-ligand binding site (IPR019793), Peroxidase, active site (IPR019794)	52.74	181.07	63.39	25.12
GT_Os11g0155500|COMBINER_EST|CI409805|6	Os11t0155500-01	Similar to Amino acid permease family protein, expressed. [Os11t0155500-01]	0.44	-0.44	0	-0.26	-0.68	-0.47	0.440889	rapdb|Os11t0155500-01|ta|TA72633_4530|ta|CI415089	TACATGGGGAAGAAAAACACGAGAGAAAAAACAAGGGAAACTTTACTTGTAAGTGCAAGA	Os11t0155500-01	Similar to Amino acid permease family protein, expressed.	AK287730	chr11	2598116	2602703	+	Biological Process: amino acid transmembrane transport (GO:0003333), Biological Process: transport (GO:0006810), Biological Process: transmembrane transport (GO:0055085), Cellular Component: membrane (GO:0016020), Molecular Function: amino acid transmembrane transporter activity (GO:0015171)	Amino acid/polyamine transporter I (IPR002293), Amino acid permease domain (IPR004841), Cationic amino acid transporter (IPR015606)	25.27	31.15	26.19	10.08
GT_Os01g0270300|mRNA|AK101508|CDS+3'UTR	Os01t0270300-01	Similar to Cationic peroxidase isozyme 40K precursor. [Os01t0270300-01]	-0.5	0.5	0	0.39	-1.09	-0.35	0.73464	rapdb|Os01t0270300-01|rapdb|Os01t0270300-02|gb|AK101508|ta|TA39738_4530	TTCATCTTGGCCTTCGTCGCGCGATCTAATCGAAGAATGAAAGAATGCAGCTCGTTCTTT	Os01t0270300-01	Similar to Cationic peroxidase isozyme 40K precursor.	AK101508	chr01	9339815	9342225	+	Biological Process: response to oxidative stress (GO:0006979), Biological Process: oxidation-reduction process (GO:0055114), Molecular Function: peroxidase activity (GO:0004601), Molecular Function: heme binding (GO:0020037)	Plant peroxidase (IPR000823), Haem peroxidase, plant/fungal/bacterial (IPR002016), Haem peroxidase (IPR010255), Peroxidases heam-ligand binding site (IPR019793)	7.82	35.59	24.43	4.54
GT_Os03g0641200|COMBINER_EST|Os03g0641200|8	Os03t0641200-00	Similar to cationic amino acid transporter 4. [Os03t0641200-00]	0.48	-0.48	0	-0.7	0.29	-0.2	0.794276	rapdb|Os03t0641200-00|gb|NM_001057281|ta|BQ908870|ta|BQ908939	ACGGCGGCGCTGCTCGTCTACTACCTCTTCGTCGGCCTGCACGCGTCCTACGACACGGCC	Os03t0641200-00	Similar to cationic amino acid transporter 4.	CT835261	chr03	24692974	24693660	-	Biological Process: amino acid transmembrane transport (GO:0003333), Cellular Component: membrane (GO:0016020), Molecular Function: amino acid transmembrane transporter activity (GO:0015171)	Amino acid/polyamine transporter I (IPR002293), Cationic amino acid transporter (IPR015606)	196.71	231.63	146.8	150.62
GT_Os12g0623500|mRNA|AK059703|CDS+3'UTR	Os12t0623500-01	Similar to Cationic amino acid transporter-like protein. [Os12t0623500-01]	-0.14	0.14	0	-0.08	-0.03	-0.05	0.742757	rapdb|Os12t0623500-01|gb|AK064822|ta|TA38600_4530|ta|CI311918	TCGAGGTCTTCTTGAGTGGGAAATGCTGAAGACCTTGGTCAGATCCTGCAACATGAATAA	Os12t0623500-01	Similar to Cationic amino acid transporter-like protein.	AK064822	chr12	26621211	26626093	-	Biological Process: amino acid transmembrane transport (GO:0003333), Biological Process: transport (GO:0006810), Biological Process: transmembrane transport (GO:0055085), Cellular Component: membrane (GO:0016020), Molecular Function: amino acid transmembrane transporter activity (GO:0015171)	Amino acid/polyamine transporter I (IPR002293), Amino acid permease domain (IPR004841), Cationic amino acid transporter (IPR015606)	1673.26	4652.31	2942.9	1579.85
GT_Os10g0437100|mRNA|AK100205|CDS+3'UTR	Os10t0437100-01	Amino acid/polyamine transporter I family protein. [Os10t0437100-01]	-0.25	0.25	0	-0.27	0.22	-0.03	0.943353	rapdb|Os10t0437100-01|gb|AK100205|ta|TA58534_4530|ta|CI340935	GCAAAAGCATAACAACAGTGGCAGCAGCAGAAGCACAGCACATTGTGTAACTGCTTAGAA	Os10t0437100-01	Amino acid/polyamine transporter I family protein.	AK100205	chr10	15629460	15635858	-	Biological Process: amino acid transmembrane transport (GO:0003333), Biological Process: transport (GO:0006810), Biological Process: transmembrane transport (GO:0055085), Cellular Component: membrane (GO:0016020), Molecular Function: amino acid transmembrane transporter activity (GO:0015171)	Amino acid/polyamine transporter I (IPR002293), Amino acid permease domain (IPR004841), Cationic amino acid transporter (IPR015606)	195.43	632.02	324.25	235.93
GT_Os12g0623500|mRNA|AK064822|CDS+3'UTR	Os12t0623500-01	Similar to Cationic amino acid transporter-like protein. [Os12t0623500-01]	-0.08	0.08	0	0.06	0.05	0.06	0.576735	rapdb|Os12t0623500-01|gb|AK064822|ta|TA38600_4530|ta|CI311918	TCGAGGTCTTCTTGAGTGGGAAATGCTGAAGACCTTGGTCAGATCCTGCAACATGAATAA	Os12t0623500-01	Similar to Cationic amino acid transporter-like protein.	AK064822	chr12	26621211	26626093	-	Biological Process: amino acid transmembrane transport (GO:0003333), Biological Process: transport (GO:0006810), Biological Process: transmembrane transport (GO:0055085), Cellular Component: membrane (GO:0016020), Molecular Function: amino acid transmembrane transporter activity (GO:0015171)	Amino acid/polyamine transporter I (IPR002293), Amino acid permease domain (IPR004841), Cationic amino acid transporter (IPR015606)	1676.32	4302.86	3121.12	1608.28
GT_Os01g0270300|mRNA|AK103467|CDS+3'UTR	Os01t0270300-02	Similar to Cationic peroxidase isozyme 40K precursor. [Os01t0270300-02]	-1.06	1.06	0	1.3	-0.91	0.19	0.911674	rapdb|Os01t0270300-02|ta|TA39738_4530	CCTTCGTCGCGCGATCTAATCGAAGAATGAAAGAATGCAGCTCGTTCTTTCCACTGCTGC	Os01t0270300-02	Similar to Cationic peroxidase isozyme 40K precursor.	AK060365, AK103467	chr01	9340040	9342240	+	Biological Process: response to oxidative stress (GO:0006979), Biological Process: oxidation-reduction process (GO:0055114), Molecular Function: peroxidase activity (GO:0004601), Molecular Function: heme binding (GO:0020037)	Plant peroxidase (IPR000823), Haem peroxidase, plant/fungal/bacterial (IPR002016), Haem peroxidase (IPR010255), Peroxidases heam-ligand binding site (IPR019793)	1.62	15.98	13.92	1.56
GT_Os03g0654400|mRNA|AK066471|CDS+3'UTR	Os03t0654400-01	Similar to Cationic amino acid transporter-like protein. [Os03t0654400-01]	-0.4	0.4	0	-0.23	0.74	0.25	0.72599	rapdb|Os03t0654400-01|gb|AK066436|ta|TA51782_4530|tc|TC488063	TTGTGTATATAAGCCCTTTGTACTAAATGGTAAACTGAAAAGCAGTTATCGATGAAAAAA	Os03t0654400-01	Similar to Cationic amino acid transporter-like protein.	AK066436	chr03	25504252	25509983	-	Biological Process: amino acid transmembrane transport (GO:0003333), Biological Process: transport (GO:0006810), Biological Process: transmembrane transport (GO:0055085), Cellular Component: membrane (GO:0016020), Molecular Function: amino acid transmembrane transporter activity (GO:0015171)	Amino acid/polyamine transporter I (IPR002293), Amino acid permease domain (IPR004841), Cationic amino acid transporter (IPR015606)	59.67	236.81	112.66	114.93
GT_GT_Os_A_Specific_0109876	Os12t0156866-00	Similar to Amino acid permease family protein, expressed.	1.74	-1.74	0	-0.54	1.09	0.27	0.900066	ref|Os12t0156866-00|rapDB|Os12t0156866-00	AGCCTTGGCATCCTAACGTCGCTGATGGTAGCGATGCTGGGACAAGCTAGGTATCTCTGC	Os12t0156866-00	Similar to Amino acid permease family protein, expressed.	AK332141	chr12	2816100	2822955	+	Biological Process: amino acid transmembrane transport (GO:0003333), Biological Process: transport (GO:0006810), Biological Process: transmembrane transport (GO:0055085), Cellular Component: membrane (GO:0016020), Molecular Function: amino acid transmembrane transporter activity (GO:0015171)	Amino acid/polyamine transporter I (IPR002293), Amino acid permease domain (IPR004841), Cationic amino acid transporter (IPR015606)	11.83	2.43	4.11	6.57
GT_Os03g0375300|mRNA|AK072316|CDS+3'UTR	Os03t0375300-02	Amino acid/polyamine transporter I family protein. [Os03t0375300-02]	-0.32	0.32	0	0.44	0.14	0.29	0.497303	rapdb|Os03t0375300-02|rapdb|Os03t0375300-03|gb|AK072316|gb|CT861890	AGTCTGAACTCTGAACCCGTTTTGGCAGATTTCGTCTTGCGAAAAGATGAAACACGGTAA	Os03t0375300-02	Similar to cationic amino acid transporter.	AK072316	chr03	14790176	14798028	-	Biological Process: amino acid transmembrane transport (GO:0003333), Biological Process: transport (GO:0006810), Biological Process: transmembrane transport (GO:0055085), Cellular Component: membrane (GO:0016020), Molecular Function: amino acid transmembrane transporter activity (GO:0015171)	Amino acid/polyamine transporter I (IPR002293), Amino acid permease domain (IPR004841)	18.33	65.18	52.42	21.98
GT_Os03g0654400|mRNA|AK066436|CDS+3'UTR	Os03t0654400-01	Similar to Cationic amino acid transporter-like protein. [Os03t0654400-01]	-0.25	0.25	0	0.08	0.7	0.39	0.429585	rapdb|Os03t0654400-01|gb|AK066436|ta|TA51782_4530|tc|TC488063	TTGTGTATATAAGCCCTTTGTACTAAATGGTAAACTGAAAAGCAGTTATCGATGAAAAAA	Os03t0654400-01	Similar to Cationic amino acid transporter-like protein.	AK066436	chr03	25504252	25509983	-	Biological Process: amino acid transmembrane transport (GO:0003333), Biological Process: transport (GO:0006810), Biological Process: transmembrane transport (GO:0055085), Cellular Component: membrane (GO:0016020), Molecular Function: amino acid transmembrane transporter activity (GO:0015171)	Amino acid/polyamine transporter I (IPR002293), Amino acid permease domain (IPR004841), Cationic amino acid transporter (IPR015606)	71.92	233.76	153.3	121.99
GT_Os03g0374900|COMBINER_EST|Os03g0374900|8	Os03t0374900-00	Similar to cationic amino acid transporter. [Os03t0374900-00]	0.38	-0.38	0	0.33	0.66	0.49	0.352339	rapdb|Os03t0374900-00|tc|NP13019562	TAACACCGTCGTTGCTGCCGGCCCTCATCTGCAACTACAAGATGATCCTCCTGCGGCGGA	Os03t0374900-00	Similar to cationic amino acid transporter.		chr03	14784720	14785712	-	Biological Process: amino acid transmembrane transport (GO:0003333), Biological Process: transport (GO:0006810), Biological Process: transmembrane transport (GO:0055085), Cellular Component: membrane (GO:0016020), Molecular Function: amino acid transmembrane transporter activity (GO:0015171)	Amino acid/polyamine transporter I (IPR002293), Amino acid permease domain (IPR004841)	36.73	49.83	59.91	38.96
GT_Os01g0962900|COMBINER_EST|Os01g0962900|8	Os01t0962900-00	Similar to Peroxidase 12. [Os01t0962900-00]	0.88	-0.88	0	0.7	0.53	0.62	0.555953	rapdb|Os01t0962900-00|gb|NM_001052017|tc|NP388486|tc|NP13014708	CCAGGTGATGACGGGAGTGCAGGGGGAGATCCGCACCAACTGCTCGGTGCGCAACGCCGC	Os01t0962900-00	Similar to Cationic peroxidase SPC4 (Fragment).		chr01	42436589	42436852	+	Biological Process: response to oxidative stress (GO:0006979), Biological Process: oxidation-reduction process (GO:0055114), Molecular Function: peroxidase activity (GO:0004601), Molecular Function: heme binding (GO:0020037)	Plant peroxidase (IPR000823), Haem peroxidase, plant/fungal/bacterial (IPR002016), Haem peroxidase (IPR010255), Peroxidase, active site (IPR019794)	3.55	2.4	5.3	2.44
GT_Os03g0375300|mRNA|AK070119|CDS+3'UTR	Os03t0375300-02	Amino acid/polyamine transporter I family protein. [Os03t0375300-02]	0	0	0	0.6	0.67	0.63	0.00272685	rapdb|Os03t0375300-02|rapdb|Os03t0375300-03|gb|AK072316|gb|CT861890	TTCCTCTAATTAATCACCGTGTACGATTGTGGTTCATTATCAGAGACGCGGTTTAAATTG	Os03t0375300-02	Similar to cationic amino acid transporter.	AK072316	chr03	14790176	14798028	-	Biological Process: amino acid transmembrane transport (GO:0003333), Biological Process: transport (GO:0006810), Biological Process: transmembrane transport (GO:0055085), Cellular Component: membrane (GO:0016020), Molecular Function: amino acid transmembrane transporter activity (GO:0015171)	Amino acid/polyamine transporter I (IPR002293), Amino acid permease domain (IPR004841)	35.64	81.75	91.31	49.48
GT_Os06g0539400|mRNA|AK063382|CDS+3'UTR	Os06t0539400-01	Amino acid/polyamine transporter I family protein. [Os06t0539400-01]	0.95	-0.95	0	0.19	1.2	0.7	0.58419	rapdb|Os06t0539400-01|gb|CT829852|ta|TA59788_4530|ta|CI105960	CCACCCATGCATTTAGTTGGAACTCTATGAGCAGAGGTTTTTCTTTTTCCAATTACATTT	Os06t0539400-01	Amino acid/polyamine transporter I family protein.	AK063382	chr06	20251679	20253928	+	Biological Process: amino acid transmembrane transport (GO:0003333), Biological Process: transport (GO:0006810), Biological Process: transmembrane transport (GO:0055085), Cellular Component: membrane (GO:0016020), Molecular Function: amino acid transmembrane transporter activity (GO:0015171)	Amino acid/polyamine transporter I (IPR002293), Amino acid permease domain (IPR004841), Cationic amino acid transporter (IPR015606)	1122.73	683.63	1117.57	1162.61
GT_Os01g0270300|mRNA|AK060365|CDS+3'UTR	Os01t0270300-02	Similar to Cationic peroxidase isozyme 40K precursor. [Os01t0270300-02]	-0.34	0.34	0	1.73	-0.05	0.84	0.468921	rapdb|Os01t0270300-02|ta|TA39738_4530	TCGCGCGATCTAATCGAAGAATGAAAGAATGCAGCTCGTTCTTTCCACTGCTGCTTCAAA	Os01t0270300-02	Similar to Cationic peroxidase isozyme 40K precursor.	AK060365, AK103467	chr01	9340040	9342240	+	Biological Process: response to oxidative stress (GO:0006979), Biological Process: oxidation-reduction process (GO:0055114), Molecular Function: peroxidase activity (GO:0004601), Molecular Function: heme binding (GO:0020037)	Plant peroxidase (IPR000823), Haem peroxidase, plant/fungal/bacterial (IPR002016), Haem peroxidase (IPR010255), Peroxidases heam-ligand binding site (IPR019793)	1.39	5.05	9.78	1.48
GT_GT_Os_A_Specific_0372167	Os12t0613100-00	Similar to cationic amino acid transporter 4.	1.65	-1.65	0	0.99	1.11	1.05	0.590439	ref|Os12t0613100-00|rapDB|Os12t0613100-00	GCCACCGGCGAGACGGCGCGCGGAGACCGGAACAGGCTCGCCGGCTGCCTCGCCGTGATC	Os12t0613100-00	Similar to Amino acid permease family protein.	AK332141	chr12	25960810	25964140	-	Biological Process: amino acid transmembrane transport (GO:0003333), Biological Process: transport (GO:0006810), Biological Process: transmembrane transport (GO:0055085), Cellular Component: membrane (GO:0016020), Molecular Function: amino acid transmembrane transporter activity (GO:0015171)	Amino acid/polyamine transporter I (IPR002293), Amino acid permease domain (IPR004841), Cationic amino acid transporter (IPR015606)	16.6	3.86	17.7	9.96
GT_GT_Os_A_Specific_0007830	Os03t0375300-01	Similar to cationic amino acid transporter.	0.43	-0.43	0	1.34	0.79	1.06	0.173358	ref|Os03t0375300-01|rapDB|Os03t0375300-01|gb|AK064716	AAATCCAACTGAACCAGAGGCCATCGCCGCAGCGACAGCAACAAGCACAAGAACATGGCG	Os03t0375300-01	Similar to cationic amino acid transporter.	AK064716	chr03	14796855	14798032	-	Biological Process: amino acid transmembrane transport (GO:0003333), Biological Process: transport (GO:0006810), Biological Process: transmembrane transport (GO:0055085), Cellular Component: membrane (GO:0016020), Molecular Function: amino acid transmembrane transporter activity (GO:0015171)	Amino acid/polyamine transporter I (IPR002293), Amino acid permease domain (IPR004841)	1.38	1.74	4.38	1.54
GT_Os11g0112200|mRNA|AK108385|CDS+3'UTR	Os11t0112200-01	Similar to Cationic peroxidase 1 precursor (EC 1.11.1.7) (PNPC1). [Os11t0112200-01]	0.56	-0.56	0	-0.48	2.8	1.16	0.572071	rapdb|Os11t0112200-01|rapdb|Os12t0111800-00|gb|CT831381|ta|TA67798_4530	AAGGTGTCTGTATTGCTATTGAAGAACACATATGTGAAAGAATAAAATGGCATAAAAAGG	Os11t0112200-01	Similar to Cationic peroxidase 1 precursor (EC 1.11.1.7) (PNPC1).	AK108385	chr11	571319	573032	+	Biological Process: response to oxidative stress (GO:0006979), Biological Process: oxidation-reduction process (GO:0055114), Molecular Function: peroxidase activity (GO:0004601), Molecular Function: heme binding (GO:0020037)	Plant peroxidase (IPR000823), Haem peroxidase, plant/fungal/bacterial (IPR002016), Haem peroxidase (IPR010255), Peroxidases heam-ligand binding site (IPR019793), Peroxidase, active site (IPR019794)	1.77	1.87	1.45	7.29
GT_GT_Os_A_Specific_0276175	Os03t0375300-02	Amino acid/polyamine transporter I family protein	0.49	-0.49	0	1.41	1.74	1.58	0.093727	ref|Os03t0375300-02|rapDB|Os03t0375300-02|gb|AK072316	CGGCTCCGCGCGAGGGAGGAGAGCCCCTCCTCGCTCAAGCGCCCCTACCGCGTCCCGCTG	Os03t0375300-02	Similar to cationic amino acid transporter.	AK072316	chr03	14790176	14798028	-	Biological Process: amino acid transmembrane transport (GO:0003333), Biological Process: transport (GO:0006810), Biological Process: transmembrane transport (GO:0055085), Cellular Component: membrane (GO:0016020), Molecular Function: amino acid transmembrane transporter activity (GO:0015171)	Amino acid/polyamine transporter I (IPR002293), Amino acid permease domain (IPR004841)	12.51	14.4	39.89	25.9
GT_Os03g0375300|mRNA|AK064716|CDS+3'UTR	Os03t0375300-01	Similar to cationic amino acid transporter. [Os03t0375300-01]	0.5	-0.5	0	1.39	2.51	1.95	0.122184	rapdb|Os03t0375300-01|ta|TA52941_4530	CAGATCGCCGTACCGGTAATTGTCGCCGTTGTTTATTACTTTATGAGTTATTTACTCATC	Os03t0375300-01	Similar to cationic amino acid transporter.	AK064716	chr03	14796855	14798032	-	Biological Process: amino acid transmembrane transport (GO:0003333), Biological Process: transport (GO:0006810), Biological Process: transmembrane transport (GO:0055085), Cellular Component: membrane (GO:0016020), Molecular Function: amino acid transmembrane transporter activity (GO:0015171)	Amino acid/polyamine transporter I (IPR002293), Amino acid permease domain (IPR004841)	1.46	1.66	4.56	5.12
GT_Os03g0375100|COMBINER_EST|Os03g0375100|8	Os03t0374900-00	Similar to cationic amino acid transporter. [Os03t0374900-00]	1.15	-1.15	0	0.65	3.61	2.13	0.373338	rapdb|Os03t0374900-00|rapdb|Os03t0375300-01|rapdb|Os03t0375300-02|gb|NM_001056751	GGCGATCGGCGCCACGGACGCGCCGCCGGAGACGTGGGAGAACGGCTACTTGGCCGACGC	Os03t0374900-00	Similar to cationic amino acid transporter.		chr03	14784720	14785712	-	Biological Process: amino acid transmembrane transport (GO:0003333), Biological Process: transport (GO:0006810), Biological Process: transmembrane transport (GO:0055085), Cellular Component: membrane (GO:0016020), Molecular Function: amino acid transmembrane transporter activity (GO:0015171)	Amino acid/polyamine transporter I (IPR002293), Amino acid permease domain (IPR004841)	3.35	1.56	4	16.09

## Sheet: Shikimate
ProbeName	GeneName	Description	156A/KMR3 F1_Fold	156A/KMR3 F2_Fold	156A/KMR3 F_GeomeanFold	156A/ IL50-13 F3_Fold	156A/ IL50-13 F4_Fold	156A/ IL50-13 F_GeomeanFold	p-value	accessions	Sequence	ID	Description	Accession	Chromosome	Start	End	Strand	GO	InterPro	156A/KMR3 F1_gProcessSignal	156A/KMR3 F2_gProcessSignal	156A/50-13 F3_gProcessSignal	156A/50-13 F4_gProcessSignal
GT_GT_Os_A_Specific_0096928	Os06t0114650-01	Similar to predicted protein.	0.11	-0.11	0	-2.74	-1.86	-2.3	0.0370759	ref|Os06t0114650-01|rapDB|Os06t0114650-01|gb|AK240881	AGACTGCAGCTTCAGGTCAGGTTCAGGGAGCTACTCCAGCTGCAGGGTGAAGTTTGTGTG	Os06t0114650-01	Similar to predicted protein.	AK240881	chr06	839419	841385	+	Biological Process: carbohydrate metabolic process (GO:0005975), Molecular Function: shikimate kinase activity (GO:0004765), Molecular Function: ATP binding (GO:0005524), Molecular Function: kinase activity (GO:0016301)	Shikimate kinase (IPR000623), Carbohydrate kinase, thermoresistant glucokinase (IPR006001)	6.93	13.54	1.61	1.54
GT_GT_Os_A_Specific_0047386	Os04t0640600-01	Shikimate kinase.	-0.83	0.83	0	-1.82	-1.79	-1.8	0.161982	ref|Os04t0640600-01|rapDB|Os04t0640600-01|gb|AK070318	AATGAGGAGTTACATGAAGAAAGGGTCAACAATCTGGTTAGATGTTCCATTGGATGCACT	Os04t0640600-01	Shikimate kinase.	AK070318	chr04	32582187	32585691	-	Molecular Function: shikimate kinase activity (GO:0004765), Molecular Function: ATP binding (GO:0005524)	Shikimate kinase (IPR000623)	11.24	81.2	9.53	5.05
GT_Os04g0640600|mRNA|AK067948|CDS+3'UTR	Os04t0640600-02	Similar to OSIGBa0138H21-OSIGBa0138E01.13 protein. [Os04t0640600-02]	-0.53	0.53	0	-1.86	-1.08	-1.47	0.156231	rapdb|Os04t0640600-02|rapdb|Os04t0640600-01|gb|AK067948|ta|TA44916_4530	CCCAGTATGAAGGAGGGTGATTTGAGTTTGAACTTGTGTAAATGGATAAGTAATAGCTTT	Os04t0640600-02	Similar to OSIGBa0138H21-OSIGBa0138E01.13 protein.	AK067948	chr04	32582189	32584822	-	Molecular Function: shikimate kinase activity (GO:0004765), Molecular Function: ATP binding (GO:0005524)	Shikimate kinase (IPR000623)	41.98	200.21	28.13	25.11
GT_Os04g0640600|mRNA|AK070318|CDS+3'UTR	Os04t0640600-02	Similar to OSIGBa0138H21-OSIGBa0138E01.13 protein. [Os04t0640600-02]	-1.01	1.01	0	-1.36	-1.03	-1.2	0.361668	rapdb|Os04t0640600-02|rapdb|Os04t0640600-01|gb|AK067948|ta|TA44916_4530	TTGCTAAAGATGGAGAGCTTTCTTACTGAGAAGGCAATGATCAGAAACTAACCACTTTTG	Os04t0640600-02	Similar to OSIGBa0138H21-OSIGBa0138E01.13 protein.	AK067948	chr04	32582189	32584822	-	Molecular Function: shikimate kinase activity (GO:0004765), Molecular Function: ATP binding (GO:0005524)	Shikimate kinase (IPR000623)	17.19	158.21	22.6	14.77
GT_Os02g0749300|mRNA|AK066687|CDS+3'UTR	Os02t0749300-01	Similar to Shikimate kinase, chloroplast precursor (EC 2.7.1.71). [Os02t0749300-01]	-0.22	0.22	0	0.03	-0.62	-0.3	0.528282	rapdb|Os02t0749300-01|gb|AK066687|gb|CF954346|ta|TA48684_4530	TTGTACCGACAAGATGATGAAAAGAACCGGAAGTGTATTTTCCTTGTAAACTGTAAAGAA	Os02t0749300-01	Similar to Shikimate kinase, chloroplast precursor (EC 2.7.1.71).	AK066687	chr02	31491698	31494349	+	Molecular Function: shikimate kinase activity (GO:0004765), Molecular Function: ATP binding (GO:0005524)	Shikimate kinase (IPR000623), Shikimate kinase, conserved site (IPR023000)	3586.28	11082.4	7172.22	2368.16
GT_Os07g0160300|mRNA|AK065685|CDS+3'UTR	Os07t0160300-01	Conserved hypothetical protein. [Os07t0160300-01]	-0.42	0.42	0	0.03	-0.63	-0.3	0.631175	rapdb|Os07t0160300-01|gb|AK065685|ta|TA46621_4530|ta|BI813675	ATTGTCTGGTTGTTTTCATGCCTGGAGATTTTTCTGTTGCATGACTTTGTTAGGAAACAT	Os07t0160300-01	Shikimate kinase domain containing protein.	AK065685	chr07	3241946	3244545	+	Molecular Function: shikimate kinase activity (GO:0004765), Molecular Function: ATP binding (GO:0005524)	Shikimate kinase (IPR000623)	225.39	919.94	519.69	169.38
GT_Os01g0375200|mRNA|AK063767|CDS+3'UTR	Os01t0375200-03	Similar to shikimate biosynthesis protein aroDE. [Os01t0375200-03]	-0.23	0.23	0	0.1	-0.19	-0.05	0.882246	rapdb|Os01t0375200-03|ta|TA49021_4530|tc|TC489223|tc|TC564892	ACATCAAGCTATGATCAGGTGGTTTCATGTTCATCATTCGTAATGGAACCAATATCTGTG	Os01t0375200-03	Similar to shikimate biosynthesis protein aroDE.	AK063767	chr01	15487873	15493392	+	Biological Process: metabolic process (GO:0008152), Biological Process: oxidation-reduction process (GO:0055114), Molecular Function: nucleotide binding (GO:0000166), Molecular Function: catalytic activity (GO:0003824), Molecular Function: 3-dehydroquinate dehydratase activity (GO:0003855), Molecular Function: shikimate 3-dehydrogenase (NADP+) activity (GO:0004764), Molecular Function: NADP bindi…	Dehydroquinase class I (IPR001381), Quinate/shikimate 5-dehydrogenase/glutamyl-tRNA reductase (IPR006151), Shikimate dehydrogenase (IPR011342), Shikimate dehydrogenase substrate binding, N-terminal (IPR013708), Aldolase-type TIM barrel (IPR013785), NAD(P)-binding domain (IPR016040), Shikimate, quinate/shikimate dehydrogenase (IPR022893)	31.16	97.67	65.97	27.89
GT_GT_Os_A_Specific_0041134	Os10t0502400-01	Similar to Glutamyl-tRNA reductase 2 (EC 1.2.1.70) (GluTR) (Fragment).	-0.02	0.02	0	0.64	-0.71	-0.04	0.961705	ref|Os10t0502400-01|rapDB|Os10t0502400-01|gb|AK099393	AAGTTGTCAGAAGTGGGCAAAACAGTGGAGGCTTGGGAAAGAACATCGATAGGATGTTCA	Os10t0502400-01	Similar to Glutamyl-tRNA reductase 2 (EC 1.2.1.70) (GluTR) (Fragment).	AK099393	chr10	19159179	19162398	-	Biological Process: tetrapyrrole biosynthetic process (GO:0033014), Biological Process: oxidation-reduction process (GO:0055114), Molecular Function: nucleotide binding (GO:0000166), Molecular Function: glutamyl-tRNA reductase activity (GO:0008883), Molecular Function: NADP binding (GO:0050661)	Tetrapyrrole biosynthesis, glutamyl-tRNA reductase (IPR000343), Quinate/shikimate 5-dehydrogenase/glutamyl-tRNA reductase (IPR006151), Tetrapyrrole biosynthesis, glutamyl-tRNA reductase, N-terminal (IPR015895), Tetrapyrrole biosynthesis, glutamyl-tRNA reductase, dimerisation domain (IPR015896), NAD(P)-binding domain (IPR016040), Tetrapyrrole biosynthesis, glutamyl-tRNA reductase, conserved site (…	293.69	693.9	784.5	159.01
GT_GT_Os_A_Specific_0215891	Os01t0102600-01	Shikimate kinase domain containing protein	0.21	-0.21	0	0.54	-0.53	0	0.994586	ref|Os01t0102600-01|rapDB|Os01t0102600-01|gb|AK064812	CAGTGAAGAGCTGCTGGAGGATGTTCTTGGAGGCAAAGATGCCCTCAATGCTTTCCGGGA	Os01t0102600-01	Shikimate kinase domain containing protein.	AK064812	chr01	145603	147847	+	Molecular Function: shikimate kinase activity (GO:0004765), Molecular Function: ATP binding (GO:0005524)	Shikimate kinase (IPR000623)	1082.81	1854.14	2300.68	565.47
GT_Os03g0254800|mRNA|AK099850|CDS+3'UTR	Os03t0254800-01	Similar to Chorismate synthase 1, chloroplast precursor (EC 4.2.3.5) (5- enolpyruvylshikimate-3-phosphate phospholyase 1). [Os03t0254800-01]	-0.05	0.05	0	0.05	0.08	0.07	0.319081	rapdb|Os03t0254800-01|gb|AK099850|ta|TA32059_4530|ta|CI371628	TGCGTTCATGCGTGTTTTGTGATATGGACAATCTGTGCTTACATCAGGTTATTTTGAGCA	Os03t0254800-01	Similar to Chorismate synthase 1, chloroplast precursor (EC 4.2.3.5) (5- enolpyruvylshikimate-3-phosphate phospholyase 1).	AK099850	chr03	8177756	8181722	-	Biological Process: aromatic amino acid family biosynthetic process (GO:0009073), Molecular Function: chorismate synthase activity (GO:0004107)	Chorismate synthase (IPR000453), Chorismate synthase, conserved site (IPR020541)	1726.69	4198.99	3099.71	1648.82
GT_Os01g0375200|mRNA|AK073323|CDS+3'UTR	Os01t0375200-02	Similar to shikimate biosynthesis protein aroDE. [Os01t0375200-02]	-0.21	0.21	0	0.01	0.19	0.1	0.713955	rapdb|Os01t0375200-02|rapdb|Os01t0375200-01|rapdb|Os01t0375200-03|gb|AK121501	CCTGTCAGAGATGTAAACAGAAAGTGTTCAATCTCATCATACTTGCAATAAAGAATTTGC	Os01t0375200-02	Similar to shikimate biosynthesis protein aroDE.	AK073323	chr01	15480089	15493270	+	Biological Process: metabolic process (GO:0008152), Biological Process: oxidation-reduction process (GO:0055114), Molecular Function: nucleotide binding (GO:0000166), Molecular Function: catalytic activity (GO:0003824), Molecular Function: 3-dehydroquinate dehydratase activity (GO:0003855), Molecular Function: shikimate 3-dehydrogenase (NADP+) activity (GO:0004764)	Dehydroquinase class I (IPR001381), Quinate/shikimate 5-dehydrogenase/glutamyl-tRNA reductase (IPR006151), Shikimate dehydrogenase substrate binding, N-terminal (IPR013708), Aldolase-type TIM barrel (IPR013785), NAD(P)-binding domain (IPR016040)	47.34	145.35	92.9	54.67
GT_Os12g0534000|mRNA|AK058923|CDS+3'UTR	Os12t0534000-01	Similar to Dehydroquinate dehydratase/shikimate:NADP oxidoreductase (EC 4.2.1.10) (EC 1.1.1.25). [Os12t0534000-01]	-0.07	0.07	0	0	0.23	0.12	0.476063	rapdb|Os12t0534000-01|ta|TA46135_4530|ta|AK058923|ta|CI392594	AGATACATTCTAGCGCAACCTTCGTAGAGAGATTATATGTTATCAAGGCTGCAAAACCTG	Os12t0534000-01	Similar to Dehydroquinate dehydratase/shikimate:NADP oxidoreductase (EC 4.2.1.10) (EC 1.1.1.25).	AK058923	chr12	21230590	21232506	-	Molecular Function: nucleotide binding (GO:0000166)	Quinate/shikimate 5-dehydrogenase/glutamyl-tRNA reductase (IPR006151), NAD(P)-binding domain (IPR016040)	106.32	268.3	188.82	114.48
GT_Os01g0375200|mRNA|AK121501|CDS+3'UTR	Os01t0375200-01	Similar to Dehydroquinate dehydratase/shikimate dehydrogenase precursor (EC 1.1.1.25) (EC 4.2.1.10) (Fragment). [Os01t0375200-01]	-0.03	0.03	0	0.1	0.25	0.17	0.166973	rapdb|Os01t0375200-01|rapdb|Os01t0375200-03|gb|AK121501|ta|TA49021_4530	AAACAGAAAGTGTTCAATCTCATCATACTTGCAATAAAGAATTTGCATGCATAACTGCGC	Os01t0375200-01	Similar to shikimate biosynthesis protein aroDE.	AK121501	chr01	15479968	15493289	+	Biological Process: metabolic process (GO:0008152), Biological Process: oxidation-reduction process (GO:0055114), Molecular Function: nucleotide binding (GO:0000166), Molecular Function: catalytic activity (GO:0003824), Molecular Function: 3-dehydroquinate dehydratase activity (GO:0003855), Molecular Function: shikimate 3-dehydrogenase (NADP+) activity (GO:0004764)	Dehydroquinase class I (IPR001381), Quinate/shikimate 5-dehydrogenase/glutamyl-tRNA reductase (IPR006151), Shikimate dehydrogenase substrate binding, N-terminal (IPR013708), Aldolase-type TIM barrel (IPR013785), NAD(P)-binding domain (IPR016040)	49.94	118.38	91.69	52.79
GT_Os06g0133900|mRNA|AF413082|CDS+3'UTR	Os06t0133900-01	Similar to 3-phosphoshikimate 1-carboxyvinyltransferase. [Os06t0133900-01]	-0.17	0.17	0	0.17	0.28	0.22	0.329635	rapdb|Os06t0133900-01|gb|AF413082|ta|TA44540_4530|ta|CA305733	TAAGCACTTTCGTCAGGAACTGAACTGAGCTTTTAAAAGAGTGAGGTCTAGGTTCTGTTG	Os06t0133900-01	Similar to 3-phosphoshikimate 1-carboxyvinyltransferase.	AK242404	chr06	1817629	1819747	+	Molecular Function: catalytic activity (GO:0003824), Molecular Function: 3-phosphoshikimate 1-carboxyvinyltransferase activity (GO:0003866), Molecular Function: transferase activity, transferring alkyl or aryl (other than methyl) groups (GO:0016765)	Enolpyruvate transferase domain (IPR001986), 3-phosphoshikimate 1-carboxyvinyltransferase (IPR006264), RNA 3'-terminal phosphate cyclase/enolpyruvate transferase, alpha/beta (IPR013792), 3-phosphoshikimate 1-carboxyvinyltransferase, conserved site (IPR023193)	532.5	1530.02	1130.91	632.57
GT_Os10g0577700|mRNA|AK061718|CDS+3'UTR	Os10t0577700-01	CS domain containing protein. [Os10t0577700-01]	0.37	-0.37	0	0.22	0.52	0.37	0.454557	rapdb|Os10t0577700-01|gb|AK100237|ta|TA55612_4530|ta|AU032730	TTCTTTGCAGCCAGCTACTACACGAGATTCTTACTGCTAGTAAAATACTCTTGTGTTACT	Os10t0577700-01	CS domain containing protein.	AK061718, AK100237	chr10	23032206	23034966	+	Molecular Function: shikimate kinase activity (GO:0004765), Molecular Function: ATP binding (GO:0005524)	Shikimate kinase (IPR000623), CS-like domain (IPR007052), HSP20-like chaperone (IPR008978), CS domain (IPR017447)	4964.42	6744.49	7529.96	4787.22
GT_Os01g0102600|mRNA|AK064812|CDS+3'UTR	Os01t0102600-02	Similar to shikimate kinase family protein. [Os01t0102600-02]	0.45	-0.45	0	0.37	0.56	0.46	0.419263	rapdb|Os01t0102600-02|rapdb|Os01t0102600-01|gb|AK064812|ta|TA47106_4530	TTCCCTTGTGACTTGTGAGGGAGACATATGTAGCAGAATGAAAAAGAAGTCGAATTTATT	Os01t0102600-02	Similar to shikimate kinase family protein.	AK062086	chr01	147104	147805	+			11197.9	13717.8	17836.7	10541.2
GT_Os10g0502400|mRNA|AK099393|CDS+3'UTR	Os10t0502400-01	Similar to Glutamyl-tRNA reductase 2 (EC 1.2.1.70) (GluTR) (Fragment). [Os10t0502400-01]	0.35	-0.35	0	0.53	0.4	0.46	0.323794	rapdb|Os10t0502400-01|rapdb|Os10t0502400-02|gb|AK099393|ta|TA39844_4530	CTGCATCTGCTGTGGCAAGAGCTCCATTTTGAAGATATTATATACACGCTGTTGGTGAAA	Os10t0502400-01	Similar to Glutamyl-tRNA reductase 2 (EC 1.2.1.70) (GluTR) (Fragment).	AK099393	chr10	19159179	19162398	-	Biological Process: tetrapyrrole biosynthetic process (GO:0033014), Biological Process: oxidation-reduction process (GO:0055114), Molecular Function: nucleotide binding (GO:0000166), Molecular Function: glutamyl-tRNA reductase activity (GO:0008883), Molecular Function: NADP binding (GO:0050661)	Tetrapyrrole biosynthesis, glutamyl-tRNA reductase (IPR000343), Quinate/shikimate 5-dehydrogenase/glutamyl-tRNA reductase (IPR006151), Tetrapyrrole biosynthesis, glutamyl-tRNA reductase, N-terminal (IPR015895), Tetrapyrrole biosynthesis, glutamyl-tRNA reductase, dimerisation domain (IPR015896), NAD(P)-binding domain (IPR016040), Tetrapyrrole biosynthesis, glutamyl-tRNA reductase, conserved site (…	15422.7	21653.2	29482.1	13878.5
GT_Os06g0225800|mRNA|AK109730|CDS+3'UTR	Os06t0225800-01	Shikimate kinase domain containing protein. [Os06t0225800-01]	0.24	-0.24	0	0.2	0.75	0.48	0.327481	rapdb|Os06t0225800-01|gb|AK109730|ta|TA57874_4530|ta|CI410350	ACGAATGGAGCTGACGCGAGATGTTCCACAAATTTTCGTTCTGGAAATAAGAATCGTTGC	Os06t0225800-01	Shikimate kinase domain containing protein.	AK109730	chr06	6495002	6497904	-	Molecular Function: shikimate kinase activity (GO:0004765), Molecular Function: ATP binding (GO:0005524)	Shikimate kinase (IPR000623), Shikimate kinase, conserved site (IPR023000)	96.41	156.93	157.31	119.8
GT_Os01g0102600|mRNA|AK062086|CDS+3'UTR	Os01t0102600-02	Similar to shikimate kinase family protein. [Os01t0102600-02]	0.42	-0.42	0	0.43	0.55	0.49	0.367934	rapdb|Os01t0102600-02|rapdb|Os01t0102600-01|gb|AK064812|ta|TA47106_4530	TTCCCTTGTGACTTGTGAGGGAGACATATGTAGCAGAATGAAAAAGAAGTCGAATTTATT	Os01t0102600-02	Similar to shikimate kinase family protein.	AK062086	chr01	147104	147805	+			11381	14463.7	19326.3	10852.4
GT_Os10g0502400|mRNA|AB011416|CDS+3'UTR	Os10t0502400-01	Similar to Glutamyl-tRNA reductase 2 (EC 1.2.1.70) (GluTR) (Fragment). [Os10t0502400-01]	0.51	-0.51	0	0.46	0.51	0.49	0.439106	rapdb|Os10t0502400-01|rapdb|Os10t0502400-02|gb|AK099393|ta|TA39844_4530	GAGCAGAAGATCAAGGCGAAGGTGGAGAAGTCCCAGAACTGAGATTGAAGAAGAGATTTT	Os10t0502400-01	Similar to Glutamyl-tRNA reductase 2 (EC 1.2.1.70) (GluTR) (Fragment).	AK099393	chr10	19159179	19162398	-	Biological Process: tetrapyrrole biosynthetic process (GO:0033014), Biological Process: oxidation-reduction process (GO:0055114), Molecular Function: nucleotide binding (GO:0000166), Molecular Function: glutamyl-tRNA reductase activity (GO:0008883), Molecular Function: NADP binding (GO:0050661)	Tetrapyrrole biosynthesis, glutamyl-tRNA reductase (IPR000343), Quinate/shikimate 5-dehydrogenase/glutamyl-tRNA reductase (IPR006151), Tetrapyrrole biosynthesis, glutamyl-tRNA reductase, N-terminal (IPR015895), Tetrapyrrole biosynthesis, glutamyl-tRNA reductase, dimerisation domain (IPR015896), NAD(P)-binding domain (IPR016040), Tetrapyrrole biosynthesis, glutamyl-tRNA reductase, conserved site (…	15295.1	17306.3	24914.4	13421.7
GT_Os10g0502400|mRNA|AK062231|CDS+3'UTR	Os10t0502400-01	Similar to Glutamyl-tRNA reductase 2 (EC 1.2.1.70) (GluTR) (Fragment). [Os10t0502400-01]	0.33	-0.33	0	0.6	0.44	0.52	0.263446	rapdb|Os10t0502400-01|rapdb|Os10t0502400-02|gb|AK099393|ta|TA39844_4530	CTGCATCTGCTGTGGCAAGAGCTCCATTTTGAAGATATTATATACACGCTGTTGGTGAAA	Os10t0502400-01	Similar to Glutamyl-tRNA reductase 2 (EC 1.2.1.70) (GluTR) (Fragment).	AK099393	chr10	19159179	19162398	-	Biological Process: tetrapyrrole biosynthetic process (GO:0033014), Biological Process: oxidation-reduction process (GO:0055114), Molecular Function: nucleotide binding (GO:0000166), Molecular Function: glutamyl-tRNA reductase activity (GO:0008883), Molecular Function: NADP binding (GO:0050661)	Tetrapyrrole biosynthesis, glutamyl-tRNA reductase (IPR000343), Quinate/shikimate 5-dehydrogenase/glutamyl-tRNA reductase (IPR006151), Tetrapyrrole biosynthesis, glutamyl-tRNA reductase, N-terminal (IPR015895), Tetrapyrrole biosynthesis, glutamyl-tRNA reductase, dimerisation domain (IPR015896), NAD(P)-binding domain (IPR016040), Tetrapyrrole biosynthesis, glutamyl-tRNA reductase, conserved site (…	14422.1	20891.4	29424.1	13583.5
GT_Os01g0375500|COMBINER_EST|Os01g0375500|8	Os01t0375500-00	Similar to shikimate biosynthesis protein aroDE. [Os01t0375500-00]	0.16	-0.16	0	0.56	1.03	0.8	0.107518	rapdb|Os01t0375500-00|gb|NM_001049615|tc|TC491184	TGTGGAGATGTTTCTCAGACAAGCCTTGGGTCAGTTCGAGCGTTTCACAAATGGTATTGA	Os01t0375500-00	Similar to Shikimate biosynthesis protein aroDE.		chr01	15503196	15511423	+	Biological Process: metabolic process (GO:0008152), Molecular Function: nucleotide binding (GO:0000166), Molecular Function: catalytic activity (GO:0003824), Molecular Function: 3-dehydroquinate dehydratase activity (GO:0003855)	Dehydroquinase class I (IPR001381), Quinate/shikimate 5-dehydrogenase/glutamyl-tRNA reductase (IPR006151), Aldolase-type TIM barrel (IPR013785), NAD(P)-binding domain (IPR016040)	6.12	11.16	13.63	9.78

## Sheet: Transcription Factor
ProbeName	GeneName	Description	156A/KMR3 F1_Fold	156A/KMR3 F2_Fold	156A/KMR3 F_GeomeanFold	156A/ IL50-13 F3_Fold	156A/ IL50-13 F4_Fold	156A/ IL50-13 F_GeomeanFold	p-value	accessions	Sequence	ID	Description	Accession	Chromosome	Start	End	Strand	GO	InterPro	156A/KMR3 F1_gProcessSignal	156A/KMR3 F2_gProcessSignal	156A/50-13 F3_gProcessSignal	156A/50-13 F4_gProcessSignal
GT_Os01g0201700|mRNA|AK108568|CDS+3'UTR	Os01t0201700-01	Similar to MADS box protein. [Os01t0201700-01]	-0.66	0.66	0	-6.67	-5.49	-6.08	0.0206186	rapdb|Os01t0201700-01|ta|TA60576_4530|ta|CX115491	TTTTGGTGTAGACACCGTACGTACACACGTACGTTAGATGAAATCTGAAGGCGTCGATAC	Os01t0201700-01	Similar to M23 protein (Fragment).	AK108568	chr01	5559532	5568924	-	Molecular Function: DNA binding (GO:0003677), Molecular Function: protein dimerization activity (GO:0046983)	Transcription factor, MADS-box (IPR002100)	58.57	333.65	1.53	1.8
GT_Os02g0624300|mRNA|AK112056|CDS+3'UTR	Os02t0624300-01	Similar to Y19 protein. [Os02t0624300-01]	-0.57	0.57	0	-3.89	-6.33	-5.11	0.0627694	rapdb|Os02t0624300-01|ta|TA59737_4530|ta|CI421293|tc|TC502553	CTTTGGAGCTGTGTAAATCTTTACAAAGCGGAGAGATTGATGGGAAACGAAAGAAGGCAA	Os02t0624300-01	Similar to Y19 protein.	AK112056	chr02	24878777	24879932	-	Biological Process: regulation of transcription, DNA-dependent (GO:0006355), Molecular Function: DNA binding (GO:0003677), Molecular Function: protein binding (GO:0005515)	SANT domain, DNA binding (IPR001005), Homeodomain-like (IPR009057), Homeodomain-related (IPR012287), Myb, DNA-binding (IPR014778), Myb transcription factor (IPR015495), Transcription regulator HTH, Myb-type, DNA-binding (IPR017930)	90.35	454.52	15.2	1.45
GT_Os01g0201700|mRNA|L37528|CDS+3'UTR	Os01t0201700-01	Similar to MADS box protein. [Os01t0201700-01]	-0.36	0.36	0	-5.12	-3.59	-4.36	0.0358358	rapdb|Os01t0201700-01|ta|TA60577_4530|ta|TA60576_4530|ta|CI518071	TGTAACTGATCAGCAGATCAAACTCTACCACTGCCGATATATATGTGAGGACCATGGATT	Os01t0201700-01	Similar to M23 protein (Fragment).	AK108568	chr01	5559532	5568924	-	Molecular Function: DNA binding (GO:0003677), Molecular Function: protein dimerization activity (GO:0046983)	Transcription factor, MADS-box (IPR002100)	124.06	469	7.72	11.55
GT_Os01g0584900|mRNA|AY341846|CDS+3'UTR	Os01t0584900-01	WRKY transcription factor 28-like (WRKY5) (WRKY transcription factor 77). [Os01t0584900-01]	-0.36	0.36	0	-2.31	-5.92	-4.11	0.155052	rapdb|Os01t0584900-01|gb|AK108522|ta|TA58306_4530|ta|CI443807	TAGGTCGTTTAATTCATCGAAATTAGACGAATTTCATGTACAATTATTGCATTACAGTAT	Os01t0584900-01	WRKY transcription factor 28-like (WRKY5) (WRKY transcription factor 77).	AK108522	chr01	22731943	22733237	+	Biological Process: regulation of transcription, DNA-dependent (GO:0006355), Molecular Function: sequence-specific DNA binding transcription factor activity (GO:0003700), Molecular Function: sequence-specific DNA binding (GO:0043565)	DNA-binding WRKY (IPR003657)	148.63	556.13	64.8	2.74
GT_Os01g0584900|mRNA|AK108522|CDS+3'UTR	Os01t0584900-01	WRKY transcription factor 28-like (WRKY5) (WRKY transcription factor 77). [Os01t0584900-01]	-0.5	0.5	0	-2.49	-5.44	-3.96	0.126156	rapdb|Os01t0584900-01|gb|AK108522|ta|TA58306_4530|tc|TC497771	TGGATCGTATGTCTTTAGCAGTTGTAAGTATATTAATCTATAGATCTAGTAGTTCAGCCA	Os01t0584900-01	WRKY transcription factor 28-like (WRKY5) (WRKY transcription factor 77).	AK108522	chr01	22731943	22733237	+	Biological Process: regulation of transcription, DNA-dependent (GO:0006355), Molecular Function: sequence-specific DNA binding transcription factor activity (GO:0003700), Molecular Function: sequence-specific DNA binding (GO:0043565)	DNA-binding WRKY (IPR003657)	75.93	346.03	32.27	2.15
GT_Os01g0826400|mRNA|AK107199|CDS+3'UTR	Os01t0826400-01	WRKY transcription factor 24 (WRKY24). [Os01t0826400-01]	-0.32	0.32	0	-3.53	-4.24	-3.89	0.0148774	rapdb|Os01t0826400-01|gb|AK107199|ta|TA54102_4530|tc|TC516702	ACTGGAGATGGGAGGAAAGGATGTACTCCTGTAGGATACACAGCAAATTTTGCTCTGTAA	Os01t0826400-01	WRKY transcription factor 24 (WRKY24).	AK107199	chr01	35347982	35350546	+	Biological Process: regulation of transcription, DNA-dependent (GO:0006355), Molecular Function: sequence-specific DNA binding transcription factor activity (GO:0003700), Molecular Function: sequence-specific DNA binding (GO:0043565)	DNA-binding WRKY (IPR003657)	348.77	1242.26	63.54	20.07
GT_Os06g0649000|mRNA|AK119644|CDS+3'UTR	Os06t0649000-01	Similar to WRKY transcription factor 28. [Os06t0649000-01]	-0.42	0.42	0	-2.95	-4.82	-3.88	0.0634275	rapdb|Os06t0649000-01|gb|AK106282|ta|TA46510_4530|ta|TA46509_4530	TAGTGTATTCATGGAGATCTATTCAGAGTCTCCCAGATATATATATAGAGAGAGAGATAG	Os06t0649000-01	Similar to WRKY transcription factor 28.	AK106282	chr06	26510006	26511606	-	Biological Process: regulation of transcription, DNA-dependent (GO:0006355), Molecular Function: sequence-specific DNA binding transcription factor activity (GO:0003700), Molecular Function: sequence-specific DNA binding (GO:0043565)	DNA-binding WRKY (IPR003657)	36.37	149.18	10.67	1.51
GT_Os08g0386200|mRNA|AK111606|CDS+3'UTR	Os08t0386200-01	WRKY transcription factor 69. [Os08t0386200-01]	-0.09	0.09	0	-3.43	-4.29	-3.86	0.0126226	rapdb|Os08t0386200-01|gb|AK111606|ta|TA50874_4530|ta|CI327443	TTCTCCCAACTCTCTCTCATGGAGTTTGGATTTTGCTGGTTTCTGTCAAGCAAAAGAGAG	Os08t0386200-01	WRKY transcription factor 69.	AK111606	chr08	18220044	18221513	+	Biological Process: regulation of transcription, DNA-dependent (GO:0006355), Molecular Function: sequence-specific DNA binding transcription factor activity (GO:0003700), Molecular Function: sequence-specific DNA binding (GO:0043565)	DNA-binding WRKY (IPR003657)	1331.42	3461.71	221.57	63.39
GT_Os09g0417600|mRNA|AK059966|CDS+3'UTR	Os09t0417600-01	WRKY transcription factor 76. [Os09t0417600-01]	-0.62	0.62	0	-3.66	-4	-3.83	0.0269539	rapdb|Os09t0417600-01|rapdb|Os09t0417600-02|gb|AK068337|ta|TA46519_4530	AATTCTTCTTACAGGAAAAAACATAGAGGCGCATTTCAATAGAGATTAGAGCTTAATCTC	Os09t0417600-01	WRKY transcription factor 76.	AK059966	chr09	14976326	14977729	-	Biological Process: regulation of transcription, DNA-dependent (GO:0006355), Molecular Function: sequence-specific DNA binding transcription factor activity (GO:0003700), Molecular Function: sequence-specific DNA binding (GO:0043565)	DNA-binding WRKY (IPR003657)	18.82	101.34	3.85	1.57
GT_Os01g0826400|mRNA|AY341849|CDS+3'UTR	Os01t0826400-01	WRKY transcription factor 24 (WRKY24). [Os01t0826400-01]	-0.29	0.29	0	-3.34	-4.11	-3.72	0.0162254	rapdb|Os01t0826400-01|gb|AK107199|ta|TA54102_4530|tc|TC516702	ACTGGAGATGGGAGGAAAGGATGTACTCCTGTAGGATACACAGCAAATTTTGCTCTGTAA	Os01t0826400-01	WRKY transcription factor 24 (WRKY24).	AK107199	chr01	35347982	35350546	+	Biological Process: regulation of transcription, DNA-dependent (GO:0006355), Molecular Function: sequence-specific DNA binding transcription factor activity (GO:0003700), Molecular Function: sequence-specific DNA binding (GO:0043565)	DNA-binding WRKY (IPR003657)	378.14	1284.16	76.89	23.33
GT_Os08g0386200|mRNA|AY676931|CDS	Os08t0386200-01	WRKY transcription factor 69. [Os08t0386200-01]	-0.04	0.04	0	-2.93	-4.41	-3.67	0.0381737	rapdb|Os08t0386200-01|gb|AK111606|ta|TA50874_4530|ta|CI327443	TGAGCTACTGCTTCGACTTCGACCCGGCGGTGTACGGCGGCATCGTCGGCACGCCGAGCT	Os08t0386200-01	WRKY transcription factor 69.	AK111606	chr08	18220044	18221513	+	Biological Process: regulation of transcription, DNA-dependent (GO:0006355), Molecular Function: sequence-specific DNA binding transcription factor activity (GO:0003700), Molecular Function: sequence-specific DNA binding (GO:0043565)	DNA-binding WRKY (IPR003657)	406.25	974.17	91.98	17.14
GT_Os05g0571200|mRNA|AK108389|CDS+3'UTR	Os05t0571200-01	Similar to WRKY transcription factor 19. [Os05t0571200-01]	-1.41	1.41	0	-2.25	-5.02	-3.64	0.207033	rapdb|Os05t0571200-01|gb|CT862380|ta|TA65694_4530|tc|TC500555	CATACTACTCTGTACAGCCTCTATGCTTTTTCCTTATGAATGAATCTACTATTAGTTGCT	Os05t0571200-01	Similar to WRKY transcription factor 19.	AK108389	chr05	28471802	28473050	+	Biological Process: regulation of transcription, DNA-dependent (GO:0006355), Molecular Function: sequence-specific DNA binding transcription factor activity (GO:0003700), Molecular Function: sequence-specific DNA binding (GO:0043565)	DNA-binding WRKY (IPR003657)	33.1	533.51	31.11	2.36
GT_Os01g0826400|mRNA|AY676925|CDS	Os01t0826400-01	WRKY transcription factor 24 (WRKY24). [Os01t0826400-01]	-0.3	0.3	0	-2.89	-4.31	-3.6	0.042807	rapdb|Os01t0826400-01|gb|AK107199|ta|TA54102_4530|tc|TC516702	GCAGAACGACGCGATGCACGCCTCGAGAGCCAAGGAAGAGCCCGGAGACGACATGTTCTT	Os01t0826400-01	WRKY transcription factor 24 (WRKY24).	AK107199	chr01	35347982	35350546	+	Biological Process: regulation of transcription, DNA-dependent (GO:0006355), Molecular Function: sequence-specific DNA binding transcription factor activity (GO:0003700), Molecular Function: sequence-specific DNA binding (GO:0043565)	DNA-binding WRKY (IPR003657)	102.25	352.1	28.62	5.54
GT_Os06g0649000|mRNA|AK106282|CDS+3'UTR	Os06t0649000-01	Similar to WRKY transcription factor 28. [Os06t0649000-01]	-0.51	0.51	0	-2.69	-4.12	-3.41	0.0604123	rapdb|Os06t0649000-01|gb|AK106282|ta|TA46510_4530|ta|TA46509_4530	TAGTGTATTCATGGAGATCTATTCAGAGTCTCCCAGATATATATATAGAGAGAGAGATAG	Os06t0649000-01	Similar to WRKY transcription factor 28.	AK106282	chr06	26510006	26511606	-	Biological Process: regulation of transcription, DNA-dependent (GO:0006355), Molecular Function: sequence-specific DNA binding transcription factor activity (GO:0003700), Molecular Function: sequence-specific DNA binding (GO:0043565)	DNA-binding WRKY (IPR003657)	33.32	154.4	12.37	2.38
GT_Os03g0215400|mRNA|AK069728|CDS+3'UTR	Os03t0215400-01	Box protein (MADS box protein MADS1). [Os03t0215400-01]	-0.12	0.12	0	0.04	-5.69	-2.82	0.429025	rapdb|Os03t0215400-01|rapdb|Os03t0215400-02|ta|TA37952_4530|ta|CX109125	TGTATCGTAGGACCGTCCATGTATAACAATTTCCGTTTTGGATGTGGTAACAAGTTAATT	Os03t0215400-01	MADS-domain-containing protein, Sexual reproduction	L34271, AK069728, AK070981	chr03	6052902	6061365	-	Biological Process: regulation of transcription, DNA-dependent (GO:0006355), Cellular Component: nucleus (GO:0005634), Molecular Function: DNA binding (GO:0003677), Molecular Function: sequence-specific DNA binding transcription factor activity (GO:0003700), Molecular Function: protein dimerization activity (GO:0046983)	Transcription factor, MADS-box (IPR002100), Transcription factor, K-box (IPR002487)	188.24	510.31	356.52	3.46
GT_Os05g0474800|mRNA|AK119867|CDS+3'UTR	Os05t0474800-01	WRKY transcription factor 70. [Os05t0474800-01]	-0.76	0.76	0	-3.25	-2.1	-2.67	0.106955	rapdb|Os05t0474800-01|gb|AK119867|ta|TA58601_4530|tc|TC487103	TCCCCATTGTGGTAGATTTAACATTTCGTTCTATGGCTTTGCTATGTATGAATTGTCAGG	Os05t0474800-01	WRKY transcription factor 70.	AK119867	chr05	23310508	23313449	-	Biological Process: regulation of transcription, DNA-dependent (GO:0006355), Molecular Function: sequence-specific DNA binding transcription factor activity (GO:0003700), Molecular Function: sequence-specific DNA binding (GO:0043565)	DNA-binding WRKY (IPR003657)	4.88	31.84	1.46	1.68
GT_Os12g0501700|mRNA|AY250075|CDS+3'UTR	Os12t0501700-00	Transcription factor, MADS-box domain containing protein. [Os12t0501700-00]	0.15	-0.15	0	-2.91	-1.77	-2.34	0.0579238	rapdb|Os12t0501700-00|gb|AY250075|ta|TA73299_4530|tc|TC497819	TGCATTGGGATCATTGCTCAGCCTTTGGTCATGTCTCTCACTGGAATCAATGTGTCATGT	Os12t0501700-00	Transcription factor, MADS-box domain containing protein.	AY250075	chr12	19106070	19115282	-	Biological Process: regulation of transcription, DNA-dependent (GO:0006355), Cellular Component: nucleus (GO:0005634), Molecular Function: DNA binding (GO:0003677), Molecular Function: sequence-specific DNA binding transcription factor activity (GO:0003700), Molecular Function: protein dimerization activity (GO:0046983)	Transcription factor, MADS-box (IPR002100), Transcription factor, K-box (IPR002487)	7.15	13.28	1.44	1.65
GT_Os01g0141000|mRNA|AK065008|CDS+3'UTR	Os01t0141000-01	Similar to RAV-like protein. [Os01t0141000-01]	-1.32	1.32	0	-2.37	-2.06	-2.21	0.237954	rapdb|Os01t0141000-01|gb|CT846082|ta|TA37592_4530|ta|BE229271	AGATCATTCAAGTATGTACAATTATCTAATAGTACATAGTAATAAGTTCTGTTTCTTTCC	Os01t0141000-01	Similar to RAV-like protein.	AK065008	chr01	2202278	2203787	+	Biological Process: regulation of transcription, DNA-dependent (GO:0006355), Molecular Function: DNA binding (GO:0003677), Molecular Function: sequence-specific DNA binding transcription factor activity (GO:0003700)	Pathogenesis-related transcriptional factor/ERF, DNA-binding (IPR001471), Transcriptional factor B3 (IPR003340), DNA-binding pseudobarrel domain (IPR015300), DNA-binding, integrase-type (IPR016177)	7.37	105.12	6.03	3.85
GT_Os09g0417600|mRNA|AK068337|CDS+3'UTR	Os09t0417600-02	WRKY transcription factor 76. [Os09t0417600-02]	-0.88	0.88	0	-2.12	-2.28	-2.2	0.129683	rapdb|Os09t0417600-02|gb|AK068337|ta|TA46519_4530|ta|BI813446	TAATAACCTGTTGGTCCTTGGGCCGTCGGAAGAAGATTGCGGGCTTCTATCGGGCCTCAC	Os09t0417600-02	WRKY transcription factor 76.	AK068337	chr09	14976197	14977656	-	Biological Process: regulation of transcription, DNA-dependent (GO:0006355), Molecular Function: sequence-specific DNA binding transcription factor activity (GO:0003700), Molecular Function: sequence-specific DNA binding (GO:0043565)	DNA-binding WRKY (IPR003657)	45.69	351.16	32.55	15.1
GT_Os09g0417800|mRNA|AK067834|CDS+3'UTR	Os09t0417800-01	WRKY transcription factor 62. [Os09t0417800-01]	-0.11	0.11	0	-2.2	-2.19	-2.19	0.00257102	rapdb|Os09t0417800-01|gb|DQ298182|ta|TA59404_4530|ta|AK067834	CAGTATATATATCCCAAAATGCTTGCAAGTATATGTACACATGTATTCGCAAATGTGAGT	Os09t0417800-01	WRKY transcription factor 62.	AK067834	chr09	14992943	14994888	-	Biological Process: regulation of transcription, DNA-dependent (GO:0006355), Molecular Function: sequence-specific DNA binding transcription factor activity (GO:0003700), Molecular Function: sequence-specific DNA binding (GO:0043565)	DNA-binding WRKY (IPR003657)	8.34	22.22	3.31	1.73
GT_Os04g0517100|mRNA|AK111798|CDS+3'UTR	Os04t0517100-01	Similar to OSIGBa0145M07.4 protein. [Os04t0517100-01]	-0.64	0.64	0	-1.36	-2.88	-2.12	0.167637	rapdb|Os04t0517100-01|gb|AK111798|gb|AK288564|ta|TA44183_4530	CTGGATCATCAGAAAACGGGCTCTGCGTTTCTCATTTGATTAATTAAATTCAACTTGCAC	Os04t0517100-01	Similar to OSIGBa0145M07.4 protein.	AK111798	chr04	25843041	25844875	-	Biological Process: regulation of transcription, DNA-dependent (GO:0006355), Molecular Function: DNA binding (GO:0003677), Molecular Function: protein binding (GO:0005515)	Homeodomain-like (IPR009057), Homeodomain-related (IPR012287), Myb, DNA-binding (IPR014778), Myb transcription factor (IPR015495), Transcription regulator HTH, Myb-type, DNA-binding (IPR017930)	110.4	615.78	113.54	20.46
GT_Os09g0417600|mRNA|AY323479|CDS+3'UTR	Os09t0417600-01	WRKY transcription factor 76. [Os09t0417600-01]	-1.01	1.01	0	-2.37	-1.77	-2.07	0.188557	rapdb|Os09t0417600-01|rapdb|Os09t0417600-02|gb|AK068337|ta|TA46519_4530	AATTCTTCTTACAGGAAAAAACATAGAGGCGCATTTCAATAGAGATTAGAGCTTAATCTC	Os09t0417600-01	WRKY transcription factor 76.	AK059966	chr09	14976326	14977729	-	Biological Process: regulation of transcription, DNA-dependent (GO:0006355), Molecular Function: sequence-specific DNA binding transcription factor activity (GO:0003700), Molecular Function: sequence-specific DNA binding (GO:0043565)	DNA-binding WRKY (IPR003657)	12.99	120.41	8.51	6.7
GT_Os02g0181300|mRNA|AK058773|CDS+3'UTR	Os02t0181300-01	Similar to WRKY transcription factor. [Os02t0181300-01]	-0.04	0.04	0	-2.24	-1.88	-2.06	0.00792669	rapdb|Os02t0181300-01|gb|CT830591|gb|CT859769|ta|TA38313_4530	CGTCGGCAAAAGACGCTTGTAACATGTAGAGTAGGGAGGAAAATTATTTGAAGTGTACGT	Os02t0181300-01	Similar to WRKY transcription factor.	AK058773	chr02	4544306	4544841	+			1276.81	3081.07	468.94	311.56
GT_Os05g0565900|COMBINER|CI250565|6	TC493803	Rep: WRKY transcription factor - Oryza sativa subsp. japonica (Rice), complete [TC493803]	-1.08	1.08	0	-0.94	-3.19	-2.06	0.3171	tc|TC493803	CTTGCACTGCACTTTGGGGGGCATTATTCAGTAGTAGTACTGAATACTGATGATGAGCTA										13.56	138.17	25.24	2.74
GT_Os04g0517100|mRNA|Y11414|CDS+3'UTR	Os04t0517100-01	Similar to OSIGBa0145M07.4 protein. [Os04t0517100-01]	-0.62	0.62	0	-1.3	-2.8	-2.05	0.17015	rapdb|Os04t0517100-01|gb|AK111798|gb|AK288564|ta|TA44183_4530	CTGGATCATCAGAAAACGGGCTCTGCGTTTCTCATTTGATTAATTAAATTCAACTTGCAC	Os04t0517100-01	Similar to OSIGBa0145M07.4 protein.	AK111798	chr04	25843041	25844875	-	Biological Process: regulation of transcription, DNA-dependent (GO:0006355), Molecular Function: DNA binding (GO:0003677), Molecular Function: protein binding (GO:0005515)	Homeodomain-like (IPR009057), Homeodomain-related (IPR012287), Myb, DNA-binding (IPR014778), Myb transcription factor (IPR015495), Transcription regulator HTH, Myb-type, DNA-binding (IPR017930)	120.1	646.13	126.61	23.13
GT_Os01g0186000|mRNA|AY341854|CDS+3'UTR	Os01t0186000-01	Similar to WRKY transcription factor 10. [Os01t0186000-01]	0.49	-0.49	0	-2.73	-1.34	-2.04	0.138254	rapdb|Os01t0186000-01|gb|AY341854|ta|TA60055_4530|ta|CI416324	TAGTTGTACCGCCGTTCGTGATCGATCGATCGGTTCTTGTATGCACTAGACTTACTACTT	Os01t0186000-01	Similar to WRKY transcription factor 10.	AK109578	chr01	4572565	4573271	-	Biological Process: regulation of transcription, DNA-dependent (GO:0006355), Molecular Function: sequence-specific DNA binding transcription factor activity (GO:0003700), Molecular Function: sequence-specific DNA binding (GO:0043565)	DNA-binding WRKY (IPR003657)	87.55	101.63	15.82	21.45
GT_Os01g0186000|mRNA|AK109578|CDS+3'UTR	Os01t0186000-01	Similar to WRKY transcription factor 10. [Os01t0186000-01]	0.59	-0.59	0	-2.57	-1.47	-2.02	0.127896	rapdb|Os01t0186000-01|gb|AY341854|ta|TA60055_4530|tc|TC502056	CCGCCGTTCGTGATCGATCGATCGGTTCTTGTATGCACTAGACTTACTACTTAAAAAAAA	Os01t0186000-01	Similar to WRKY transcription factor 10.	AK109578	chr01	4572565	4573271	-	Biological Process: regulation of transcription, DNA-dependent (GO:0006355), Molecular Function: sequence-specific DNA binding transcription factor activity (GO:0003700), Molecular Function: sequence-specific DNA binding (GO:0043565)	DNA-binding WRKY (IPR003657)	82.6	83.8	15.58	17.29
GT_Os04g0517100|mRNA|AY323484|CDS+3'UTR	Os04t0517100-01	Similar to OSIGBa0145M07.4 protein. [Os04t0517100-01]	-0.71	0.71	0	-1.36	-2.68	-2.02	0.172113	rapdb|Os04t0517100-01|gb|AK111798|gb|AK288564|ta|TA44183_4530	CTGGATCATCAGAAAACGGGCTCTGCGTTTCTCATTTGATTAATTAAATTCAACTTGCAC	Os04t0517100-01	Similar to OSIGBa0145M07.4 protein.	AK111798	chr04	25843041	25844875	-	Biological Process: regulation of transcription, DNA-dependent (GO:0006355), Molecular Function: DNA binding (GO:0003677), Molecular Function: protein binding (GO:0005515)	Homeodomain-like (IPR009057), Homeodomain-related (IPR012287), Myb, DNA-binding (IPR014778), Myb transcription factor (IPR015495), Transcription regulator HTH, Myb-type, DNA-binding (IPR017930)	97.86	594.45	104.95	21.7
GT_Os11g0705200|mRNA|AK102199|CDS+3'UTR	Os11t0705200-01	Similar to Scarecrow-like 9 (Fragment). [Os11t0705200-01]	-0.6	0.6	0	-1.87	-2.11	-1.99	0.0834338	rapdb|Os11t0705200-01|gb|AK102199|ta|TA60839_4530|ta|CI320510	ACTTACAAATTGAGAACTAGATATATACTCCTACATGATATAATATCTTCATTTGCAATG	Os11t0705200-01	Similar to Scarecrow-like 9 (Fragment).	AK102199	chr11	28870115	28872329	+		Transcription factor GRAS (IPR005202)	27.48	144.57	19.24	8.41
GT_Os10g0577600|mRNA|AK073475|CDS+3'UTR	Os10t0577600-01	Similar to PLU-1 protein. [Os10t0577600-01]	-0.7	0.7	0	-2.08	-1.87	-1.98	0.10736	rapdb|Os10t0577600-01|gb|AK073475|ta|TA54574_4530|tc|TC485728	GCTAACTGTATTCTTTCATACGCTTGTTCCATCAAGTTAATCTGCTGCTTAATGCCATTG	Os10t0577600-01	H3K9 demethylase, Floral organ development		chr10	23025815	23031701	+	Cellular Component: nucleus (GO:0005634)	Transcription factor jumonji, JmjN (IPR003349), JmjC domain (IPR003347), Zinc finger, C5HC2-type (IPR004198)	104.22	626.24	67.23	40.32
GT_Os04g0517100|mRNA|AF467733|5'UTR+CDS	Os04t0517100-01	Similar to OSIGBa0145M07.4 protein. [Os04t0517100-01]	-0.36	0.36	0	-2.25	-1.63	-1.94	0.0557393	rapdb|Os04t0517100-01|gb|CT854768|gb|AK111798|gb|AK288564	CAACGAGATCAAGAACGTGTGGCACACCCACCTCAAGAAGCGCCTCGATGCGCCGGCTCA	Os04t0517100-01	Similar to OSIGBa0145M07.4 protein.	AK111798	chr04	25843041	25844875	-	Biological Process: regulation of transcription, DNA-dependent (GO:0006355), Molecular Function: DNA binding (GO:0003677), Molecular Function: protein binding (GO:0005515)	Homeodomain-like (IPR009057), Homeodomain-related (IPR012287), Myb, DNA-binding (IPR014778), Myb transcription factor (IPR015495), Transcription regulator HTH, Myb-type, DNA-binding (IPR017930)	19.07	71.95	8.66	6.92
GT_Os08g0436700|mRNA|AK073013|CDS+3'UTR	Os08t0436700-01	Similar to NAC transcription factor. [Os08t0436700-01]	-0.54	0.54	0	-0.66	-3.22	-1.94	0.298089	rapdb|Os08t0436700-01|gb|AK073013|ta|TA77117_4530|tc|TC495121	AGTTTCTGAGTGCTGTGAGAGTGTGATGAGTATTGTATTGTCAGTAGAAGAAATATATGT	Os08t0436700-01	Similar to NAC transcription factor.	AK073013	chr08	21218225	21220249	+	Biological Process: regulation of transcription, DNA-dependent (GO:0006355), Molecular Function: DNA binding (GO:0003677)	No apical meristem (NAM) protein (IPR003441)	23.71	114.42	36.85	3.22
GT_Os05g0530400|mRNA|AY344492|CDS+3'UTR	Os05t0530400-01	Heat stress transcription factor Spl7 (Heat shock transcription factor) (Heat shock factor RHSF10). [Os05t0530400-01]	-1.06	1.06	0	-0.95	-2.82	-1.88	0.314275	rapdb|Os05t0530400-01|gb|AB050098|ta|TA48767_4530|tc|TC487784	AATAGGTCTTTCACAATTTATGATTCTGTTCTATCCGCTGACTACTGTGCATAAATTTTT	Os05t0530400-01	Heat stress transcription factor Spl7 (Heat shock transcription factor) (Heat shock factor RHSF10).	AK100412	chr05	26344418	26346857	+	Biological Process: regulation of transcription, DNA-dependent (GO:0006355), Cellular Component: nucleus (GO:0005634), Molecular Function: sequence-specific DNA binding transcription factor activity (GO:0003700), Molecular Function: sequence-specific DNA binding (GO:0043565)	Heat shock factor (HSF)-type, DNA-binding (IPR000232), Winged helix-turn-helix transcription repressor DNA-binding (IPR011991)	118.4	1171.46	215.63	30.51
GT_Os11g0129700|mRNA|AJ575217|CDS	Os12t0126300-00	Similar to AP2 domain containing protein, expressed. [Os12t0126300-00]	0.2	-0.2	0	-1.94	-1.82	-1.88	0.0116581	rapdb|Os12t0126300-00|rapdb|Os11t0129700-01|gb|NM_001072581|gb|NM_001189401	CAACTTCGACATCAGCTGCTACCTGGACCAGCCACAGTTACTGGCACAGCTGCAACAGGA	Os12t0126300-00	Similar to AP2 domain containing protein, expressed.	AB247626	chr12	1269804	1274766	-	Biological Process: regulation of transcription, DNA-dependent (GO:0006355), Molecular Function: DNA binding (GO:0003677), Molecular Function: sequence-specific DNA binding transcription factor activity (GO:0003700)	Pathogenesis-related transcriptional factor/ERF, DNA-binding (IPR001471), DNA-binding, integrase-type (IPR016177)	7.39	12.84	2.83	1.59
GT_Os05g0549800|COMBINER_EST|CI554510|6	Os05t0549800-01	Similar to DNA-binding protein RAV1. [Os05t0549800-01]	-0.28	0.28	0	-1.56	-2.06	-1.81	0.0405333	rapdb|Os05t0549800-01|ta|TA62252_4530|ta|CX115118|tc|TC494767	TGCAACATAATTAATGGTTAGTTTAGTGACTCTTGATCAAATCTCTTGCTTGCTTGCTTG	Os05t0549800-01	Similar to DNA-binding protein RAV1.	AK243363	chr05	27303137	27304314	+	Biological Process: regulation of transcription, DNA-dependent (GO:0006355), Molecular Function: DNA binding (GO:0003677), Molecular Function: sequence-specific DNA binding transcription factor activity (GO:0003700)	Pathogenesis-related transcriptional factor/ERF, DNA-binding (IPR001471), Transcriptional factor B3 (IPR003340), DNA-binding pseudobarrel domain (IPR015300), DNA-binding, integrase-type (IPR016177)	242.41	814	168.32	61.37
GT_Os05g0537100|COMBINER_EST|CI430861|0	Os05t0537100-00	WRKY transcription factor 10. [Os05t0537100-00]	0.1	-0.1	0	-1.51	-2.1	-1.8	0.0289952	rapdb|Os05t0537100-00|gb|NM_001062701|ta|TA56300_4530|ta|AU093050	CCTTGAGCCTAGGTAATATAGCCATGGGAAATGTAACATATATATACTGTTTAACCGTGC	Os05t0537100-00	WRKY transcription factor 10.	CT837881	chr05	26682661	26684165	+	Biological Process: regulation of transcription, DNA-dependent (GO:0006355), Molecular Function: sequence-specific DNA binding transcription factor activity (GO:0003700), Molecular Function: sequence-specific DNA binding (GO:0043565)	DNA-binding WRKY (IPR003657)	484.83	958.14	267.77	92
GT_Os05g0530400|mRNA|AK100412|CDS+3'UTR	Os05t0530400-01	Heat stress transcription factor Spl7 (Heat shock transcription factor) (Heat shock factor RHSF10). [Os05t0530400-01]	-0.98	0.98	0	-0.85	-2.56	-1.7	0.320167	rapdb|Os05t0530400-01|gb|AB050098|ta|TA48767_4530|tc|TC487784	AATAGGTCTTTCACAATTTATGATTCTGTTCTATCCGCTGACTACTGTGCATAAATTTTT	Os05t0530400-01	Heat stress transcription factor Spl7 (Heat shock transcription factor) (Heat shock factor RHSF10).	AK100412	chr05	26344418	26346857	+	Biological Process: regulation of transcription, DNA-dependent (GO:0006355), Cellular Component: nucleus (GO:0005634), Molecular Function: sequence-specific DNA binding transcription factor activity (GO:0003700), Molecular Function: sequence-specific DNA binding (GO:0043565)	Heat shock factor (HSF)-type, DNA-binding (IPR000232), Winged helix-turn-helix transcription repressor DNA-binding (IPR011991)	121.29	1079.95	223.65	35.51
GT_GT_Os_A_Specific_0063045	Os02t0120500-01	Tapetum degrneration retardation	-1.59	1.59	0	-2.21	-1.17	-1.69	0.418659	ref|Os02t0120500-01|rapDB|Os02t0120500-01|gb|AK119580	ACATCACCAAGATGGATCGCGCGTCGATTCTTGGAGACGCGATCGACTACATCGTGGGGT	Os02t0120500-01	Basic helix-loop-helix (bHLH) transcription factor, Tapetum development and degeneration	AK119580	chr02	1073625	1076776	-		Helix-loop-helix DNA-binding (IPR011598)	1.49	30.87	1.63	1.73
GT_Os11g0117500|COMBINER|CI061950|6	Os11t0117500-01	DNA-binding WRKY domain containing protein. [Os11t0117500-01]	1.04	-1.04	0	-3.16	-0.21	-1.69	0.449258	rapdb|Os11t0117500-01|rapdb|Os12t0116700-01|gb|AK289175|gb|NM_001072528	TTTGGATATCAACTGGGAAATGGATACAATGCTCTGTGGGTTTGAAAAGGTTTTGTAATT	Os11t0117500-01	DNA-binding WRKY domain containing protein.	AK289175	chr11	787544	789030	-	Biological Process: regulation of transcription, DNA-dependent (GO:0006355), Molecular Function: sequence-specific DNA binding transcription factor activity (GO:0003700), Molecular Function: sequence-specific DNA binding (GO:0043565)	DNA-binding WRKY (IPR003657)	14.61	7.89	1.34	5.37
GT_Os05g0473300|mRNA|AK103822|CDS+3'UTR	Os05t0473300-01	Hypothetical conserved gene. [Os05t0473300-01]	-1.88	1.88	0	-2.3	-1.04	-1.67	0.489302	rapdb|Os05t0473300-01|rapdb|Os05t0473300-02|ta|TA64138_4530|tc|TC559814	TGCATTAGGAAAAAGTATAACTGATAGCATTCAAATGTAAATAGTAGAACTGAAACCAAA	Os05t0473300-01	Hypothetical conserved gene.	AK103822	chr05	23247706	23250054	+	Biological Process: regulation of transcription, DNA-dependent (GO:0006355), Molecular Function: DNA binding (GO:0003677), Molecular Function: sequence-specific DNA binding transcription factor activity (GO:0003700)	Pathogenesis-related transcriptional factor/ERF, DNA-binding (IPR001471), DNA-binding, integrase-type (IPR016177)	1.88	58.38	2.38	2.95
GT_GT_Os_A_Specific_0067403	Os05t0322900-01	Similar to WRKY transcription factor 45.	0.78	-0.78	0	-1.15	-2.18	-1.66	0.21653	ref|Os05t0322900-01|rapDB|Os05t0322900-01|gb|AK103959|gb|AK066255	ACCAGCACGATCACCACGGTCACCGCGCCGGGCCCGCTGCTGCAGCCGCTCAAGGTGGAG	Os05t0322900-01	Similar to WRKY transcription factor 45.	AK103959, AK066255	chr05	14991579	14993668	+	Biological Process: regulation of transcription, DNA-dependent (GO:0006355), Molecular Function: sequence-specific DNA binding transcription factor activity (GO:0003700), Molecular Function: sequence-specific DNA binding (GO:0043565)	DNA-binding WRKY (IPR003657)	1017.14	792.13	452.61	114.76
GT_Os01g0274800|mRNA|AK107461|CDS+3'UTR	Os01t0274800-01	R2R3-type MYB transcription factor., Sugar partitioning into anther., Carbon starved anther. [Os01t0274800-01]	0.26	-0.26	0	-1.34	-1.94	-1.64	0.0536854	rapdb|Os01t0274800-01|gb|AK107461|ta|TA64837_4530|tc|TC501756	TCTCGCAGATGGATCAGCAACATCAAGCATTGCCGCATTGTCTCTCTCTTTGTGTTCATT	Os01t0274800-01	R2R3-type MYB transcription factor, Sugar partitioning into anther	AK107461	chr01	9567528	9569192	-	Biological Process: regulation of transcription, DNA-dependent (GO:0006355), Molecular Function: DNA binding (GO:0003677), Molecular Function: protein binding (GO:0005515)	SANT domain, DNA binding (IPR001005), Homeodomain-like (IPR009057), Homeodomain-related (IPR012287), Myb, DNA-binding (IPR014778), Myb transcription factor (IPR015495), Transcription regulator HTH, Myb-type, DNA-binding (IPR017930)	13.77	22.03	7.68	2.61
GT_Os05g0322900|mRNA|AK105939|CDS+3'UTR	Os05t0322900-01	Similar to WRKY transcription factor 45. [Os05t0322900-01]	0.69	-0.69	0	-1.34	-1.89	-1.62	0.162613	rapdb|Os05t0322900-01|rapdb|Os05t0322900-02|gb|AK066255|ta|TA37885_4530	GAGTTCTTCAAGAACGACGAGGTTGTCTTCGATCTGGACGACATTATGGGTTTGAGCTTT	Os05t0322900-01	Similar to WRKY transcription factor 45.	AK103959, AK066255	chr05	14991579	14993668	+	Biological Process: regulation of transcription, DNA-dependent (GO:0006355), Molecular Function: sequence-specific DNA binding transcription factor activity (GO:0003700), Molecular Function: sequence-specific DNA binding (GO:0043565)	DNA-binding WRKY (IPR003657)	3483.5	3040.39	1432.37	506.24
GT_Os09g0532900|mRNA|AK106039|CDS+3'UTR	Os09t0532900-03	Myb transcription factor domain containing protein. [Os09t0532900-03]	-0.6	0.6	0	-1.97	-1.25	-1.61	0.148007	rapdb|Os09t0532900-03|rapdb|Os09t0532900-04|ta|TA48166_4530|ta|OSA311053	TATCAGTGTAGATAATCAAGTGAAGTGTATAATTAATAAAAGCATCAAGATTGTGAAAGC										2.76	14.49	1.81	1.54
GT_GT_Os_A_Specific_0033360	Os12t0194600-01	Similar to DNA binding protein	0.03	-0.03	0	-0.42	-2.73	-1.57	0.305552	ref|Os12t0194600-01|rapDB|Os12t0194600-01|gb|AK287555	AAGCTTTACAGACAGAGGGTGTAGAAGTTTCTGCTGAGATGGATTTTCTTGGTCAACAAA	Os12t0194600-01	Similar to DNA binding protein.	AK287555	chr12	4848847	4859750	+	Biological Process: regulation of transcription, DNA-dependent (GO:0006355), Molecular Function: sequence-specific DNA binding transcription factor activity (GO:0003700), Molecular Function: sequence-specific DNA binding (GO:0043565), Molecular Function: protein dimerization activity (GO:0046983)	Basic-leucine zipper (bZIP) transcription factor (IPR004827), bZIP transcription factor, bZIP-1 (IPR011616)	13.67	30.1	16.9	1.77
GT_GT_Os_A_Specific_0020325	Os05t0478800-00	Similar to WRKY transcription factor 48	0.17	-0.17	0	-1.47	-1.64	-1.56	0.0149003	ref|Os05t0478800-00|rapDB|Os05t0478800-00	AACTCGTCTACTTTCATGAGCTCTCAGCTGCTCTCGGCCTACTCGATCGAGACTGGGGTG	Os05t0478800-00	Similar to WRKY transcription factor 48.	EU665447	chr05	23550611	23551282	-	Biological Process: regulation of transcription, DNA-dependent (GO:0006355), Molecular Function: sequence-specific DNA binding transcription factor activity (GO:0003700), Molecular Function: sequence-specific DNA binding (GO:0043565)	DNA-binding WRKY (IPR003657)	13.62	24.46	7.33	3.38
GT_GT_Os_A_Specific_0008822	Os08t0499300-01	WRKY transcription factor 30	-0.15	0.15	0	-1.35	-1.71	-1.53	0.0220897	ref|Os08t0499300-01|rapDB|Os08t0499300-01|gb|AK065518	AAATGCACTTTCACGAATTGCGCTGTCAAGAAGGTGGAGCGTTCTCAAGATGGCCAAATA	Os08t0499300-01	WRKY transcription factor 30.	AK065518	chr08	24645932	24649832	-	Biological Process: regulation of transcription, DNA-dependent (GO:0006355), Molecular Function: sequence-specific DNA binding transcription factor activity (GO:0003700), Molecular Function: sequence-specific DNA binding (GO:0043565)	DNA-binding WRKY (IPR003657)	5.26	14.68	3.84	1.55
GT_GT_Os_A_Specific_0480963	Os12t0597700-01	Similar to WRKY2 (Fragment).	-0.16	0.16	0	-0.41	-2.62	-1.51	0.307779	ref|Os12t0597700-01|rapDB|Os12t0597700-01|gb|AK070648	TAGAGGCAGGATGGCCGGGAGAAGCAGGCCTTCGGCGGTGCTGAGAGAGAAGGGATTCTT	Os12t0597700-01	Similar to WRKY2 (Fragment).	AK070648	chr12	25101042	25104175	-	Biological Process: regulation of transcription, DNA-dependent (GO:0006355), Molecular Function: sequence-specific DNA binding transcription factor activity (GO:0003700), Molecular Function: sequence-specific DNA binding (GO:0043565)	DNA-binding WRKY (IPR003657), Zn-cluster domain (IPR018872)	10.71	30.57	15.19	1.7
GT_GT_Os_A_Specific_0038787	Os03t0215400-01	Box protein (MADS box protein MADS1).	-0.59	0.59	0	-0.42	-2.38	-1.4	0.346112		AAGTATCCCTCAAACAAATCAGGTCAAGAAAGAACCAAGCACTGCTTGATCAGCTGTTTG	Os03t0215400-01	MADS-domain-containing protein, Sexual reproduction	L34271, AK069728, AK070981	chr03	6052902	6061365	-	Biological Process: regulation of transcription, DNA-dependent (GO:0006355), Cellular Component: nucleus (GO:0005634), Molecular Function: DNA binding (GO:0003677), Molecular Function: sequence-specific DNA binding transcription factor activity (GO:0003700), Molecular Function: protein dimerization activity (GO:0046983)	Transcription factor, MADS-box (IPR002100), Transcription factor, K-box (IPR002487)	6.87	35.55	13.04	1.74
GT_Os05g0322900|mRNA|AK103959|CDS+3'UTR	Os05t0322900-01	Similar to WRKY transcription factor 45. [Os05t0322900-01]	0.65	-0.65	0	-1.42	-1.38	-1.4	0.161842	rapdb|Os05t0322900-01|rapdb|Os05t0322900-02|gb|AK066255|ta|TA37883_4530	TTATGAGCTGGGGGTCTTAACCTTTTTTGTGTGACAAGCAAGAGAAGAGGATTTGGGTAC	Os05t0322900-01	Similar to WRKY transcription factor 45.	AK103959, AK066255	chr05	14991579	14993668	+	Biological Process: regulation of transcription, DNA-dependent (GO:0006355), Molecular Function: sequence-specific DNA binding transcription factor activity (GO:0003700), Molecular Function: sequence-specific DNA binding (GO:0043565)	DNA-binding WRKY (IPR003657)	7834.19	7311.58	3152.73	1673.36
GT_Os03g0764100|mRNA|AK072942|CDS+3'UTR	Os03t0764100-01	Zinc finger transcription factor ZF1. [Os03t0764100-01]	-0.15	0.15	0	-1.43	-1.36	-1.39	0.0126319	rapdb|Os03t0764100-01|ta|TA31035_4530|ta|BI811130|tc|TC494972	TCTTTGACAGTCATATATTGTAGACCATATTCGACCATACTTGGATTGTGTTTAGTTCAG	Os03t0764100-01	Zinc finger transcription factor ZF1.	AK072942	chr03	31604982	31606215	-	Cellular Component: intracellular (GO:0005622), Molecular Function: nucleic acid binding (GO:0003676), Molecular Function: zinc ion binding (GO:0008270)	Zinc finger, C2H2 (IPR007087), Zinc finger, C2H2-type/integrase, DNA-binding (IPR013087), Zinc finger, C2H2-like (IPR015880)	253.42	716.19	176.42	96.02
GT_Os02g0770500|COMBINER_EST|Os02g0770500|8	Os02t0770500-00	Similar to WRKY transcription factor 32. [Os02t0770500-00]	0.31	-0.31	0	-2.6	-0.12	-1.36	0.398077	rapdb|Os02t0770500-00|gb|NM_001054785|tc|TC488087	AGAGTAGCAGCGGCAAGAGTAGTAGTAAGTGGGGCGTGGTTGAATCACTTCCACCCCATG	Os02t0770500-00	Similar to WRKY transcription factor 32.	AK363247	chr02	32488795	32491584	+	Biological Process: regulation of transcription, DNA-dependent (GO:0006355), Molecular Function: sequence-specific DNA binding transcription factor activity (GO:0003700), Molecular Function: sequence-specific DNA binding (GO:0043565)	DNA-binding WRKY (IPR003657)	6.16	9.16	1.38	3.98
GT_Os04g0610400|COMBINER_EST|AU183275|6	Os04t0610400-00	Similar to AP2 domain containing protein RAP2.6 (Fragment). [Os04t0610400-00]	-0.17	0.17	0	-1.35	-1.34	-1.35	0.016371	rapdb|Os04t0610400-00|ta|TA47041_4530|tc|TC506667	TAGGTGTACATAGATCGTGTCCTTTTTGCACGGGGAGATAGGTATGAGGAAAAGGCTACT	Os04t0610400-00	Similar to AP2 domain containing protein RAP2.6 (Fragment).	CU406933	chr04	30939170	30940160	+	Biological Process: regulation of transcription, DNA-dependent (GO:0006355), Molecular Function: DNA binding (GO:0003677), Molecular Function: sequence-specific DNA binding transcription factor activity (GO:0003700)	Pathogenesis-related transcriptional factor/ERF, DNA-binding (IPR001471), DNA-binding, integrase-type (IPR016177)	650.45	1891.94	484.41	252.24
GT_Os12g0207000|mRNA|AF151693|CDS+3'UTR	Os12t0207000-01	Transcription factor. [Os12t0207000-01]	-1.1	1.1	0	-1.89	-0.74	-1.31	0.4013	rapdb|Os12t0207000-01|gb|AK070425|ta|TA50439_4530|ta|AF151693	AGAAGCTAAATCTATCAGAAGTGTGTACTGATGAGTGATGAGTATTTTTCTTCATTTGGG	Os12t0207000-01	Transcription factor.	AK070425	chr12	5584743	5590285	+	Biological Process: regulation of transcription, DNA-dependent (GO:0006355), Cellular Component: nucleus (GO:0005634), Molecular Function: DNA binding (GO:0003677), Molecular Function: sequence-specific DNA binding transcription factor activity (GO:0003700), Molecular Function: protein dimerization activity (GO:0046983)	Transcription factor, MADS-box (IPR002100), Transcription factor, K-box (IPR002487)	1.28	13.44	1.25	1.43
GT_GT_Os_A_Specific_0128223	Os04t0572200-00	Similar to OSIGBa0127A14.7 protein	0.22	-0.22	0	-2.36	-0.19	-1.28	0.367137	ref|Os04t0572200-00|rapDB|Os04t0572200-00	AGTATTTCTTGGACGAGGAGGCCCTCTTCGAGACGCCGCAGTTCCTGCGGAACATGGCCG	Os04t0572200-00	Similar to OSIGBa0127A14.7 protein.	EU955751	chr04	28813791	28814782	+	Biological Process: regulation of transcription, DNA-dependent (GO:0006355), Molecular Function: DNA binding (GO:0003677), Molecular Function: sequence-specific DNA binding transcription factor activity (GO:0003700)	Pathogenesis-related transcriptional factor/ERF, DNA-binding (IPR001471), DNA-binding, integrase-type (IPR016177)	4.81	8.14	1.36	3.16
GT_Os02g0462800|mRNA|AK110587|CDS+3'UTR	Os02t0462800-01	WRKY transcription factor 42 (Transcription factor WRKY02). [Os02t0462800-01]	-0.11	0.11	0	-1.41	-1.14	-1.28	0.0174218	rapdb|Os02t0462800-01|gb|AK110587|ta|TA67634_4530|tc|TC503102	TTGATCTGCTACCTCCCTCACTCTCTTGATTAAGTATATGATGGTTGATATTTTCATGGT	Os02t0462800-01	WRKY transcription factor 42 (Transcription factor WRKY02).	AK110587	chr02	15521497	15522722	+	Biological Process: regulation of transcription, DNA-dependent (GO:0006355), Molecular Function: sequence-specific DNA binding transcription factor activity (GO:0003700), Molecular Function: sequence-specific DNA binding (GO:0043565)	DNA-binding WRKY (IPR003657), Zn-cluster domain (IPR018872)	32.48	85.79	22.11	13.8
GT_Os03g0764100|mRNA|AF332876|CDS+3'UTR	Os03t0764100-01	Zinc finger transcription factor ZF1. [Os03t0764100-01]	-0.04	0.04	0	-1.43	-1.07	-1.25	0.0209362	rapdb|Os03t0764100-01|gb|CI318402|ta|TA31331_4530|ta|TA31035_4530	ACACTGGAACTGTACCTGTATCTTTTACACTTTGTTCTTTGACAGTCATATATTGTAGAC	Os03t0764100-01	Zinc finger transcription factor ZF1.	AK072942	chr03	31604982	31606215	-	Cellular Component: intracellular (GO:0005622), Molecular Function: nucleic acid binding (GO:0003676), Molecular Function: zinc ion binding (GO:0008270)	Zinc finger, C2H2 (IPR007087), Zinc finger, C2H2-type/integrase, DNA-binding (IPR013087), Zinc finger, C2H2-like (IPR015880)	1707.35	4134.65	1097.59	728.6
GT_Os05g0343400|mRNA|AY676929|CDS	Os05t0343400-01	WRKY transcription factor 53 (Transcription factor WRKY12). [Os05t0343400-01]	0.33	-0.33	0	-0.89	-1.61	-1.25	0.124378	rapdb|Os05t0343400-01|rapdb|Os09t0286350-00|gb|AK121190|ta|TA44049_4530	TTCCCGCGCACCAAGGACGAGCGGCGGGACGACCTGTTCGTCGAGTCGCTCCTCTGCTAG	Os05t0343400-01	WRKY transcription factor 53 (Transcription factor WRKY12).	AK121190	chr05	16150266	16152633	+	Biological Process: regulation of transcription, DNA-dependent (GO:0006355), Molecular Function: sequence-specific DNA binding transcription factor activity (GO:0003700), Molecular Function: sequence-specific DNA binding (GO:0043565)	DNA-binding WRKY (IPR003657)	338.71	491.84	246.03	77.1
GT_Os05g0553400|mRNA|AK108452|CDS+3'UTR	Os05t0553400-01	Similar to Myb-related transcription factor-like protein (MYB transcription factor). [Os05t0553400-01]	-0.74	0.74	0	-1.29	-1.21	-1.25	0.232007	rapdb|Os05t0553400-01|gb|AK108452|ta|TA65087_4530|tc|TC499705	ATCGATTATTACATGTAAATTAATCCATAGATGTATCTGCACTGATCCAAATTCTCCAGC	Os05t0553400-01	Similar to Myb-related transcription factor-like protein (MYB transcription factor).	AK108452	chr05	27524786	27526242	-	Biological Process: regulation of transcription, DNA-dependent (GO:0006355), Molecular Function: DNA binding (GO:0003677), Molecular Function: protein binding (GO:0005515)	SANT domain, DNA binding (IPR001005), Homeodomain-like (IPR009057), Homeodomain-related (IPR012287), Myb, DNA-binding (IPR014778), Myb transcription factor (IPR015495), Transcription regulator HTH, Myb-type, DNA-binding (IPR017930)	7.29	46.26	8.36	4.58
GT_Os10g0561800|mRNA|AK065404|CDS+3'UTR	Os10t0561800-01	Similar to homeodomain leucine zipper protein hox1. [Os10t0561800-01]	0.23	-0.23	0	-1.29	-1.21	-1.25	0.034162	rapdb|Os10t0561800-01|ta|TA57522_4530|ta|CI313176|ta|BQ906676	CAAAGAATATGGTGTCTTTGTATAAAGTGATGCATGAAATGGATCATAAAAGTTTTCAAT	Os10t0561800-01	Similar to homeodomain leucine zipper protein hox1.	AK065404	chr10	22152670	22154159	+	Biological Process: transcription, DNA-dependent (GO:0006351), Biological Process: regulation of transcription, DNA-dependent (GO:0006355), Cellular Component: nucleus (GO:0005634), Molecular Function: DNA binding (GO:0003677), Molecular Function: sequence-specific DNA binding transcription factor activity (GO:0003700), Molecular Function: protein binding (GO:0005515), Molecular Function: sequenc…	Homeobox (IPR001356), Leucine zipper, homeobox-associated (IPR003106), HD-ZIP protein, N-terminal (IPR006712), Homeodomain-like (IPR009057), Homeodomain-related (IPR012287), Homeobox, conserved site (IPR017970)	937	1546.26	548.32	300
GT_GT_Os_A_Specific_0024415	Os04t0456900-00	Similar to H0523F07.9 protein.	1.44	-1.44	0	-1.54	-0.93	-1.24	0.488052	ref|Os04t0456900-00|rapDB|Os04t0456900-00	AAGAAGGCGTGGAAGATCTCCCTGCTCAGAGCTAGCGCCGTCATCAAGCACCTGAGCCCG	Os04t0456900-00	Similar to H0523F07.9 protein.		chr04	22834019	22835912	+	Cellular Component: nucleus (GO:0005634), Molecular Function: sequence-specific DNA binding transcription factor activity (GO:0003700)	Ethylene insensitive 3 (IPR006957), Ethylene insensitive 3-like protein, DNA-binding domain (IPR023278)	26.28	8.18	5.62	4.43
GT_Os07g0182000|mRNA|AB053472|CDS+3'UTR	Os07t0182000-01	Rice seed basic leucine zipper factor 1., Grain filling., Basic leucine zipper transcriptional activator. [Os07t0182000-01]	0.36	-0.36	0	-1.6	-0.83	-1.22	0.146633	rapdb|Os07t0182000-01|gb|AK241994|ta|TA64779_4530|ta|CA763177	TGCTGAGGAACATCTGCGGCTGTTGTTGTTTCAAATTGAGAAAATGAGGGACAATGGGAC	Os07t0182000-01	Basic leucine zipper transcriptional activator, Grain filling	AK241994	chr07	4322232	4326713	-	Biological Process: regulation of transcription, DNA-dependent (GO:0006355), Molecular Function: sequence-specific DNA binding transcription factor activity (GO:0003700), Molecular Function: sequence-specific DNA binding (GO:0043565), Molecular Function: protein dimerization activity (GO:0046983)	Basic-leucine zipper (bZIP) transcription factor (IPR004827), bZIP transcription factor, bZIP-1 (IPR011616), Basic leucine-zipper, C-terminal (IPR020983)	24.79	34.55	10.75	9.51
GT_Os10g0561800|mRNA|X96681|CDS+3'UTR	Os10t0561800-01	Similar to homeodomain leucine zipper protein hox1. [Os10t0561800-01]	0.32	-0.32	0	-1.25	-1.17	-1.21	0.0652804	rapdb|Os10t0561800-01|gb|CT832945|ta|TA57522_4530|ta|BQ906676	GTTTACTCAGCAAAGAATATGGTGTCTTTGTATAAAGTGATGCATGAAATGGATCATAAA	Os10t0561800-01	Similar to homeodomain leucine zipper protein hox1.	AK065404	chr10	22152670	22154159	+	Biological Process: transcription, DNA-dependent (GO:0006351), Biological Process: regulation of transcription, DNA-dependent (GO:0006355), Cellular Component: nucleus (GO:0005634), Molecular Function: DNA binding (GO:0003677), Molecular Function: sequence-specific DNA binding transcription factor activity (GO:0003700), Molecular Function: protein binding (GO:0005515), Molecular Function: sequenc…	Homeobox (IPR001356), Leucine zipper, homeobox-associated (IPR003106), HD-ZIP protein, N-terminal (IPR006712), Homeodomain-like (IPR009057), Homeodomain-related (IPR012287), Homeobox, conserved site (IPR017970)	1434.47	2093.69	812.64	444.9
GT_Os03g0770000|COMBINER_EST|Os03g0770000|8	Os03t0770000-00	bZIP transcription factor, bZIP-1 domain containing protein. [Os03t0770000-00]	-0.17	0.17	0	-1.02	-1.32	-1.17	0.0353125	rapdb|Os03t0770000-00|gb|NM_001057936|tc|TC525712	GCGGGCGCGGAAGCAGCAGCGGCTGGAGGAGCTGCGTGGGGAGAGCGCCCGCCTCCGCGC	Os03t0770000-00	bZIP transcription factor, bZIP-1 domain containing protein.	EU976645	chr03	31885024	31885617	+	Biological Process: regulation of transcription, DNA-dependent (GO:0006355), Molecular Function: sequence-specific DNA binding transcription factor activity (GO:0003700), Molecular Function: sequence-specific DNA binding (GO:0043565), Molecular Function: protein dimerization activity (GO:0046983)	Basic-leucine zipper (bZIP) transcription factor (IPR004827), bZIP transcription factor, bZIP-1 (IPR011616)	19.12	55.27	17.83	7.5
GT_GT_Os_A_Specific_0000368	Os01t0801901-00	Hypothetical conserved gene	-0.22	0.22	0	-1.26	-1.05	-1.15	0.0418086	ref|Os01t0801901-00|rapDB|Os01t0801901-00	AAACAATGTTGAAGAGGAGCTGAGAAAGACCCGTAAGCCTCTGGGAAATAGAGAAGCAGT	Os01t0801901-00	Similar to Transcription factor (Fragment).	AK354846	chr01	33961844	33963347	+	Biological Process: regulation of transcription, DNA-dependent (GO:0006355), Molecular Function: sequence-specific DNA binding transcription factor activity (GO:0003700), Molecular Function: sequence-specific DNA binding (GO:0043565), Molecular Function: protein dimerization activity (GO:0046983)	Basic-leucine zipper (bZIP) transcription factor (IPR004827), Basic leucine zipper (IPR011700)	13.43	41.57	11.03	6.61
GT_Os01g0868000|COMBINER_EST|CI210992|6	TC496580	Rep: AP2 domain transcription factor-like - Oryza sativa subsp. japonica (Rice), complete [TC496580]	0.18	-0.18	0	-1.23	-1.08	-1.15	0.0267921	tc|TC496580	AGAACGATGAGAGGACTAGATTTGTTAGATGGATGTAAAAGCATGCATTCTCCGAGTTCT										184.92	330.53	117.66	67.74
GT_Os02g0795100|mRNA|AK106456|CDS+3'UTR	Os02t0795100-01	Eukaryotic transcription factor, DNA-binding domain containing protein. [Os02t0795100-01]	0.51	-0.51	0	-1.04	-1.24	-1.14	0.161114	rapdb|Os02t0795100-01|tc|TC511329	GGGATTTCGAGCCGGACTGGTCGCCTCTGGAATTCAAAATTTGGAGAAATTTTGTGGCCC	Os02t0795100-01	Eukaryotic transcription factor, DNA-binding domain containing protein.	AK106456	chr02	33804921	33806513	-			10.52	11.81	6.06	2.73
GT_Os03g0321700|mRNA|AK101653|CDS+3'UTR	Os03t0321700-01	Similar to WRKY transcription factor 55. [Os03t0321700-01]	-0.62	0.62	0	-0.77	-1.49	-1.13	0.254055	rapdb|Os03t0321700-01|ta|TA46369_4530|tc|TC508655	CCTTGCATGTCACCATGAATTTCTTAGTTGAATTGAAATACCAGTGCTAATTTACATTCC	Os03t0321700-01	Similar to WRKY transcription factor 55.	AK101653	chr03	11650891	11652144	+	Biological Process: regulation of transcription, DNA-dependent (GO:0006355), Molecular Function: sequence-specific DNA binding transcription factor activity (GO:0003700), Molecular Function: sequence-specific DNA binding (GO:0043565)	DNA-binding WRKY (IPR003657)	25.49	136.88	38.59	12.14
GT_Os02g0187700|COMBINER_EST|CI442513|1	Os02t0187700-00	Similar to Myb-related protein B (B-Myb) (Myb-related protein 1) (XMYB1). [Os02t0187700-00]	-0.4	0.4	0	-0.08	-2.04	-1.06	0.420883	rapdb|Os02t0187700-00|gb|NM_001052666|ta|TA44476_4530|ta|TA44474_4530	AGCACTAGAATTTTCGTGGTTCATCTTTGTATTTTACTTTGAGTAAAATTCTTCTGCTGC	Os02t0187700-00	Similar to Myb-related protein B (B-Myb) (Myb-related protein 1) (XMYB1).	DQ353858	chr02	4867738	4868831	+	Biological Process: regulation of transcription, DNA-dependent (GO:0006355), Molecular Function: DNA binding (GO:0003677), Molecular Function: protein binding (GO:0005515)	SANT domain, DNA binding (IPR001005), Homeodomain-like (IPR009057), Homeodomain-related (IPR012287), Myb, DNA-binding (IPR014778), Myb transcription factor (IPR015495), Transcription regulator HTH, Myb-type, DNA-binding (IPR017930)	6.34	25.09	13.29	1.77
GT_Os07g0617000|mRNA|AK109360|CDS+3'UTR	Os07t0617000-02	Similar to Ethylene response factor 2. [Os07t0617000-02]	-0.6	0.6	0	-1.09	-1.03	-1.06	0.218553	rapdb|Os07t0617000-02|gb|AK109360|ta|TA41343_4530|tc|TC496984	TTTGTTGTCATGTTGGGTACTCTACTCTTCTGTTCCTAAAGTTGATAAGTGCCAAAATTT	Os07t0617000-02	Similar to Ethylene response factor 2.	AK109360, AK067060	chr07	25440818	25442571	-	Biological Process: regulation of transcription, DNA-dependent (GO:0006355), Molecular Function: DNA binding (GO:0003677), Molecular Function: sequence-specific DNA binding transcription factor activity (GO:0003700)	Pathogenesis-related transcriptional factor/ERF, DNA-binding (IPR001471), DNA-binding, integrase-type (IPR016177)	2.51	13.14	3.01	1.63
GT_Os12g0207000|mRNA|AY332475|CDS+3'UTR	Os12t0207000-01	Transcription factor. [Os12t0207000-01]	0.2	-0.2	0	-1.24	-0.88	-1.06	0.0599332	rapdb|Os12t0207000-01|gb|AK070425|ta|TA50439_4530|tc|NP928025	ACTACTGATGTGGCTATATATATAGTATTTGTGTGCTGCTGCATTTTGTTAATCCCTTAT	Os12t0207000-01	Transcription factor.	AK070425	chr12	5584743	5590285	+	Biological Process: regulation of transcription, DNA-dependent (GO:0006355), Cellular Component: nucleus (GO:0005634), Molecular Function: DNA binding (GO:0003677), Molecular Function: sequence-specific DNA binding transcription factor activity (GO:0003700), Molecular Function: protein dimerization activity (GO:0046983)	Transcription factor, MADS-box (IPR002100), Transcription factor, K-box (IPR002487)	20.61	35.51	12.78	8.5
GT_Os02g0109400|COMBINER_EST|Os02g0109400|8	Os02t0109400-00	Transcription factor jumonji domain containing protein. [Os02t0109400-00]	-0.67	0.67	0	-0.34	-1.75	-1.05	0.39449	rapdb|Os02t0109400-00|gb|NM_001052179|tc|TC485029	CTCTATATGCACTTGATCAAGCCATTGACGATATCACAGGCAAAAGTTGCAATGAAAGGA	Os02t0109400-00	Transcription factor jumonji/aspartyl beta-hydroxylase domain containing protein.		chr02	509377	512956	-	Molecular Function: protein binding (GO:0005515)	Transcription factor jumonji/aspartyl beta-hydroxylase (IPR003347), Transcription factor jumonji (IPR013129)	6.24	36.09	13.21	2.58
GT_Os01g0707500|mRNA|AK100208|CDS+3'UTR	Os01t0707500-01	Similar to Transcription factor LAX PANICLE. [Os01t0707500-01]	2.08	-2.08	0	-0.51	-1.55	-1.03	0.678296	rapdb|Os01t0707500-01|gb|CT831219|ta|TA59469_4530|tc|TC494794	AAACGGGTGCCATCTGATAGAGGAAAACATGTGGTTCAATAATGGAAAAGAGTGGCCTGG	Os01t0707500-01	Similar to Transcription factor LAX PANICLE.	AK100208	chr01	29382708	29385646	-		Helix-loop-helix DNA-binding (IPR011598)	33.66	4.3	9.4	2.38
GT_Os07g0111400|mRNA|AY341858|CDS+3'UTR	Os07t0111400-00	WRKY transcription factor 29. [Os07t0111400-00]	0.18	-0.18	0	-1.35	-0.71	-1.03	0.107365	rapdb|Os07t0111400-00|gb|AY341858|gb|AK240958|ta|TA67172_4530	TGGATTAATTAGCACGGTAAGTAGTTACTTATTCGTGTTGAGATCACTGGAAAGATAATA	Os07t0111400-00	WRKY transcription factor 29.	AY341858	chr07	630682	634245	-	Biological Process: regulation of transcription, DNA-dependent (GO:0006355), Molecular Function: sequence-specific DNA binding transcription factor activity (GO:0003700), Molecular Function: sequence-specific DNA binding (GO:0043565)	DNA-binding WRKY (IPR003657)	70.25	124.82	40.96	33.06
GT_Os05g0129700|mRNA|AF050180|CDS+3'UTR	Os05t0129700-01	KNOX class homeodomain protein (Knotted1-type homeobox protein OSH71). [Os05t0129700-01]	-0.33	0.33	0	-2.04	0.05	-1	0.459774	rapdb|Os05t0129700-01|gb|AK111878|ta|TA47526_4530|ta|CR290784	TGACCTGTAAAAACTTGCCTGCATTCAGCTACCATAACATTAATTAATTGTTTGTATCCC	Os05t0129700-01	KNOX class homeodomain protein (Knotted1-type homeobox protein OSH71).	AK111878	chr05	1724513	1730837	-	Biological Process: regulation of transcription, DNA-dependent (GO:0006355), Cellular Component: nucleus (GO:0005634), Molecular Function: DNA binding (GO:0003677), Molecular Function: sequence-specific DNA binding transcription factor activity (GO:0003700), Molecular Function: protein binding (GO:0005515), Molecular Function: sequence-specific DNA binding (GO:0043565)	Homeobox (IPR001356), ELK (IPR005539), KNOX1 (IPR005540), KNOX2 (IPR005541), Homeobox KN domain (IPR008422), Homeodomain-like (IPR009057), Homeodomain-related (IPR012287), Homeobox, conserved site (IPR017970)	3.68	13.3	1.89	4.18
GT_Os05g0343400|mRNA|AK121190|CDS+3'UTR	Os05t0343400-01	WRKY transcription factor 53 (Transcription factor WRKY12). [Os05t0343400-01]	0.21	-0.21	0	-0.82	-1.19	-1	0.0703276	rapdb|Os05t0343400-01|gb|AK121190|ta|TA44049_4530|ta|TA44048_4530	ACTTGGGATACGCGTACGTACGCACATGTACACGTAGTTTTGTGCCTTTGTAACTGCTGA	Os05t0343400-01	WRKY transcription factor 53 (Transcription factor WRKY12).	AK121190	chr05	16150266	16152633	+	Biological Process: regulation of transcription, DNA-dependent (GO:0006355), Molecular Function: sequence-specific DNA binding transcription factor activity (GO:0003700), Molecular Function: sequence-specific DNA binding (GO:0043565)	DNA-binding WRKY (IPR003657)	2640.07	4503.94	2185.5	874.52
GT_Os09g0417600|mRNA|AF467736|CDS	Os09t0417600-01	WRKY transcription factor 76. [Os09t0417600-01]	-0.12	0.12	0	-0.77	-1.21	-0.99	0.0587667	rapdb|Os09t0417600-01|rapdb|Os09t0417600-02|gb|AK068337|ta|TA46520_4530	CGCGCGACAACCCGTCGCCGAGGGCCTACTTCCGGTGCGCCTTCGCGCCATCGTGCCCGG	Os09t0417600-01	WRKY transcription factor 76.	AK059966	chr09	14976326	14977729	-	Biological Process: regulation of transcription, DNA-dependent (GO:0006355), Molecular Function: sequence-specific DNA binding transcription factor activity (GO:0003700), Molecular Function: sequence-specific DNA binding (GO:0043565)	DNA-binding WRKY (IPR003657)	21.87	59.1	23.51	8.97
GT_Os09g0456800|mRNA|AK061433|CDS+3'UTR	Os09t0456800-01	Similar to Heat stress transcription factor Spl7 (Heat shock transcription factor) (Heat shock factor RHSF10). [Os09t0456800-01]	-0.78	0.78	0	-0.79	-1.19	-0.99	0.346616	rapdb|Os09t0456800-01|gb|AK101182|ta|TA47905_4530|tc|TC517292	TGTCTGGACGTTGTTTCAGTTAACACTGAAAGCTTCACCTTACTATGGATTATACATTTT	Os09t0456800-01	Similar to Heat stress transcription factor Spl7 (Heat shock transcription factor) (Heat shock factor RHSF10).	AK061433, AK101182	chr09	17221479	17228923	+	Biological Process: regulation of transcription, DNA-dependent (GO:0006355), Cellular Component: nucleus (GO:0005634), Molecular Function: sequence-specific DNA binding transcription factor activity (GO:0003700), Molecular Function: sequence-specific DNA binding (GO:0043565)	Heat shock factor (HSF)-type, DNA-binding (IPR000232), Winged helix-turn-helix transcription repressor DNA-binding (IPR011991)	120.83	817.04	203.1	79.74
GT_Os10g0478300|mRNA|AK109011|CDS+3'UTR	Os10t0478300-01	Similar to Y19 protein. [Os10t0478300-01]	-0.49	0.49	0	-0.4	-1.57	-0.99	0.323012	rapdb|Os10t0478300-01|gb|CI186127|ta|TA63868_4530|tc|TC496411	TACTGTAGTAGTAGCAAAAATTTCTTTGGTTCGTTATCAGCTGGCTTCAGAATTAGATGC	Os10t0478300-01	Similar to Y19 protein.	AK109011	chr10	17923596	17926286	-	Biological Process: regulation of transcription, DNA-dependent (GO:0006355), Molecular Function: DNA binding (GO:0003677), Molecular Function: protein binding (GO:0005515)	SANT domain, DNA binding (IPR001005), Homeodomain-like (IPR009057), Homeodomain-related (IPR012287), Myb, DNA-binding (IPR014778), Myb transcription factor (IPR015495), Transcription regulator HTH, Myb-type, DNA-binding (IPR017930)	8.14	36.41	14.52	3.36
GT_GT_Os_A_Specific_0039810	Os05t0461200-00	Similar to Zinc finger transcription factor ZFP19.	0.67	-0.67	0	-1.1	-0.85	-0.98	0.286399	ref|Os05t0461200-00|rapDB|Os05t0461200-00	AAGTGCCGGCACGCCCAGCTCGGCGTCGCCGTGAACTCTGTGCAAAGAACGATACTACTG	Os05t0461200-00	Zinc finger, C2H2 domain containing protein.	DQ245451	chr05	22648416	22649036	+	Cellular Component: intracellular (GO:0005622), Molecular Function: zinc ion binding (GO:0008270)	Zinc finger, C2H2 (IPR007087), Zinc finger, C2H2-like (IPR015880)	5.87	5.32	2.9	1.79
GT_Os03g0188900|mRNA|AK060119|CDS+3'UTR	Os03t0188900-02	Similar to cDNA clone:001-200-F05, full insert sequence. [Os03t0188900-02]	-0.67	0.67	0	-0.54	-1.43	-0.98	0.344162	rapdb|Os03t0188900-02|rapdb|Os03t0188900-01|gb|AK101522|ta|TA46077_4530	GCCGCCAAGGGGTCGAAGAAGGATAGCACAGGACAGCAAAGCATAGCTGTCTGCGTTTTA	Os03t0188900-02	Similar to cDNA clone:001-200-F05, full insert sequence.	AK060119	chr03	4653461	4654743	+	Biological Process: regulation of transcription, DNA-dependent (GO:0006355), Cellular Component: nucleus (GO:0005634), Molecular Function: transcription regulatory region sequence-specific DNA binding (GO:0000976), Molecular Function: DNA binding (GO:0003677), Molecular Function: sequence-specific DNA binding transcription factor activity (GO:0003700), Molecular Function: protein binding (GO:0005…	Helix-turn-helix motif, lambda-like repressor (IPR000047), Homeobox (IPR001356), Leucine zipper, homeobox-associated (IPR003106), Homeodomain-like (IPR009057), Homeodomain-related (IPR012287), Homeobox, conserved site (IPR017970)	115.35	666.09	212.08	59.56
GT_Os03g0335200|mRNA|AK105244|CDS+3'UTR	Os03t0335200-01	Similar to WRKY1 (WRKY transcription factor 17). [Os03t0335200-01]	-1.2	1.2	0	-0.57	-1.39	-0.98	0.520521	rapdb|Os03t0335200-01|gb|AK105244|ta|TA70059_4530|tc|TC498339	CAATGGTAAACGGTCACTCTTTTCTTCTCAGTTTGCAAGCCTAGCCCACTATACCGACAA	Os03t0335200-01	Similar to WRKY1 (WRKY transcription factor 17).	AK105244	chr03	12394575	12396889	+	Biological Process: regulation of transcription, DNA-dependent (GO:0006355), Molecular Function: sequence-specific DNA binding transcription factor activity (GO:0003700), Molecular Function: sequence-specific DNA binding (GO:0043565)	DNA-binding WRKY (IPR003657)	7.33	88.3	19.11	5.61
GT_Os01g0246700|mRNA|AK105509|CDS+3'UTR	Os01t0246700-01	Similar to WRKY transcription factor 1. [Os01t0246700-01]	-0.23	0.23	0	-0.68	-1.26	-0.97	0.121085	rapdb|Os01t0246700-01|ta|TA52226_4530|tc|TC510392	CAGCTGTTGATACTTCGCAGTAAGTAATAATCAGTACAATAATAAGTATAATAATAGCAT	Os01t0246700-01	Similar to WRKY transcription factor 1.	AK105509	chr01	8084184	8086980	+			186.66	587.02	231.08	80.04
GT_Os07g0497500|COMBINER_EST|Os07g0497500|8	Os07t0497500-00	Similar to MYB transcription factor. [Os07t0497500-00]	0.59	-0.59	0	-1.6	-0.33	-0.97	0.380725	rapdb|Os07t0497500-00|gb|NM_001066243|tc|TC494490	CGACGGCGACGGCGTTCGATCTAGACCTGATGGTGGAGTCGTGCGGGATGTTCTGCGGCG	Os07t0497500-00	Similar to MYB transcription factor.	BT038744	chr07	18658755	18660353	-	Biological Process: regulation of transcription, DNA-dependent (GO:0006355), Molecular Function: DNA binding (GO:0003677), Molecular Function: protein binding (GO:0005515)	SANT domain, DNA binding (IPR001005), Homeodomain-like (IPR009057), Homeodomain-related (IPR012287), Myb, DNA-binding (IPR014778), Myb transcription factor (IPR015495), Transcription regulator HTH, Myb-type, DNA-binding (IPR017930)	28.45	28.61	10.5	13.08
GT_Os06g0158100|mRNA|AY676932|CDS	Os06t0158100-00	Similar to WRKY transcription factor 63. [Os06t0158100-00]	-0.7	0.7	0	-1.53	-0.38	-0.96	0.40094	rapdb|Os06t0158100-00|ta|AY676932|tc|TC494862	AGGAAGGGCCTGCCAAGATGGACAGAAAAATTCAGAGTGCCAGATGCAAGTTTGGAGGCT	Os06t0158100-00	Similar to WRKY transcription factor 63.	AY676932	chr06	2959754	2963006	+	Biological Process: regulation of transcription, DNA-dependent (GO:0006355), Molecular Function: sequence-specific DNA binding transcription factor activity (GO:0003700), Molecular Function: sequence-specific DNA binding (GO:0043565)	DNA-binding WRKY (IPR003657)	1.72	10.38	1.64	1.87
GT_GT_Os_A_Specific_0076285	Os01t0292900-01	Similar to Squamosa-promoter binding-like protein 2	-0.96	0.96	0	-0.04	-1.79	-0.92	0.552707	ref|Os01t0292900-01|rapDB|Os01t0292900-01|gb|AK072849	ACGATTTGTTGGCTTCTCGAGATCGAGCCTTAAATTTTTTACACGAATTTGGTTGGTTTC	Os01t0292900-01	Similar to Squamosa-promoter binding-like protein 2.	AK072849	chr01	10650597	10656659	+	Cellular Component: nucleus (GO:0005634), Molecular Function: DNA binding (GO:0003677)	Transcription factor, SBP-box (IPR004333), Ankyrin repeat-containing domain (IPR020683)	8.08	69.58	25.65	3.97
GT_Os01g0750100|mRNA|AK099515|5'UTR+CDS	Os01t0750100-02	Similar to WRKY13 transcription factor. [Os01t0750100-02]	0.66	-0.66	0	-0.69	-1.15	-0.92	0.316703	rapdb|Os01t0750100-02|rapdb|Os01t0750100-03|gb|BF108309|gb|CT834609	GCTGCCACGCGAGCAAGTCGTCTCCCCGGTCGACGGCGCCAAAGCCTGAGCCGGTGGCTG	Os01t0750100-02	Similar to WRKY13 transcription factor.	AK099515	chr01	31409395	31410706	-	Biological Process: regulation of transcription, DNA-dependent (GO:0006355), Molecular Function: sequence-specific DNA binding transcription factor activity (GO:0003700), Molecular Function: sequence-specific DNA binding (GO:0043565)	DNA-binding WRKY (IPR003657)	245.45	225.94	162.96	61.28
GT_Os01g0900800|mRNA|AK121411|CDS+3'UTR	Os01t0900800-02	Similar to helix-loop-helix DNA-binding domain containing protein. [Os01t0900800-02]	-0.24	0.24	0	-0.78	-1.04	-0.91	0.0799992	rapdb|Os01t0900800-02|gb|AK121411|ta|TA70008_4530	CCTACATCAAGGAGCTTCAGGGCCAAGTTGAGGTATGCTAGCTCCACTTCAGAAATCTCT	Os01t0900800-02	Similar to BHLH transcription factor (Fragment).	AK121411	chr01	39212282	39215989	+			287.04	915.68	332.84	143.6
GT_Os09g0568200|COMBINER_EST|CI521986|6	Os09t0568200-01	Similar to DNA polymerase epsilon subunit 3. [Os09t0568200-01]	0.58	-0.58	0	-0.96	-0.84	-0.9	0.259918	rapdb|Os09t0568200-01|gb|NM_001070504|ta|TA68312_4530|tc|TC520085	GACACCGTTGAAGCGGTGTTTTCAGGACAATATAAGCCTGAAAATGCACCACTTTGGCTT	Os09t0568200-01	Similar to DNA polymerase epsilon subunit 3.	AK242634	chr09	22690177	22691820	-	Cellular Component: intracellular (GO:0005622), Molecular Function: DNA binding (GO:0003677), Molecular Function: sequence-specific DNA binding (GO:0043565)	Transcription factor CBF/NF-Y/archaeal histone (IPR003958), Histone-fold (IPR009072)	4.53	4.65	2.63	1.48
GT_Os03g0188900|mRNA|AK101522|CDS+3'UTR	Os03t0188900-01	Similar to HAHB-7 (Fragment). [Os03t0188900-01]	-0.8	0.8	0	-0.11	-1.67	-0.89	0.508974	rapdb|Os03t0188900-01|gb|AK101522|ta|TA46077_4530|tc|TC543133	AGCACAGGACAGCAAAGCATAGCTGTCTGCGTTTTACTACCTGTGGTATATATATCATAC	Os03t0188900-01	Similar to HAHB-7 (Fragment).	AK105644, AK101522, AK101601	chr03	4652930	4654781	+	Biological Process: regulation of transcription, DNA-dependent (GO:0006355), Cellular Component: nucleus (GO:0005634), Molecular Function: transcription regulatory region sequence-specific DNA binding (GO:0000976), Molecular Function: DNA binding (GO:0003677), Molecular Function: sequence-specific DNA binding transcription factor activity (GO:0003700), Molecular Function: protein binding (GO:0005…	Helix-turn-helix motif, lambda-like repressor (IPR000047), Homeobox (IPR001356), Leucine zipper, homeobox-associated (IPR003106), Homeodomain-like (IPR009057), Homeodomain-related (IPR012287), Homeobox, conserved site (IPR017970)	21.29	146.49	57.84	10.11
GT_Os03g0188900|mRNA|AK101601|CDS+3'UTR	Os03t0188900-02	Similar to cDNA clone:001-200-F05, full insert sequence. [Os03t0188900-02]	-0.68	0.68	0	-0.38	-1.4	-0.89	0.405424	rapdb|Os03t0188900-02|rapdb|Os03t0188900-01|gb|AK101522|ta|TA46077_4530	GCCGCCAAGGGGTCGAAGAAGGATAGCACAGGACAGCAAAGCATAGCTGTCTGCGTTTTA	Os03t0188900-02	Similar to cDNA clone:001-200-F05, full insert sequence.	AK060119	chr03	4653461	4654743	+	Biological Process: regulation of transcription, DNA-dependent (GO:0006355), Cellular Component: nucleus (GO:0005634), Molecular Function: transcription regulatory region sequence-specific DNA binding (GO:0000976), Molecular Function: DNA binding (GO:0003677), Molecular Function: sequence-specific DNA binding transcription factor activity (GO:0003700), Molecular Function: protein binding (GO:0005…	Helix-turn-helix motif, lambda-like repressor (IPR000047), Homeobox (IPR001356), Leucine zipper, homeobox-associated (IPR003106), Homeodomain-like (IPR009057), Homeodomain-related (IPR012287), Homeobox, conserved site (IPR017970)	109.05	641.35	226.33	58.01
GT_Os09g0532900|mRNA|AJ311052|CDS+3'UTR	Os09t0532900-04	Myb transcription factor domain containing protein. [Os09t0532900-04]	-0.35	0.35	0	-0.82	-0.97	-0.89	0.128122	rapdb|Os09t0532900-04|ta|TA48166_4530|ta|BI812928|ta|OSA311053	GGAGAGATAGAACTATTTGTTGGTGTAGTACCTATACATGTTTTCAATAAAAGATGTGGG	Os09t0532900-04	Myb transcription factor domain containing protein.	AK111740, AK106039	chr09	20915434	20919808	-			61.36	226.67	74.53	34.83
GT_GT_Os_A_Specific_0381545	Os03t0422702-00	Similar to predicted protein.	1.13	-1.13	0	-1.03	-0.74	-0.88	0.519806	ref|Os03t0422702-00|rapDB|Os03t0422702-00	GCCTTGTCATATCCATGGCGGCGCCGCTCTGGACAAGCAACTCGTCCCCACCGCCTCCAA	Os03t0422702-00	Similar to predicted protein.	EU945866	chr03	17598115	17598735	+		Transcription factor, TCP (IPR005333), Transcription factor TCP subgroup (IPR017887)	17.09	8.14	6.45	4.08
GT_Os05g0321900|COMBINER|CI429638|6	Os05t0321900-01	DNA-binding WRKY domain containing protein. [Os05t0321900-01]	-0.64	0.64	0	-1.45	-0.31	-0.88	0.412456	rapdb|Os05t0321900-01|gb|AK287817|ta|CI429638|ta|CI440290	TCACGGAATAGCGAGTTCATTAGTGTAAATCTCCAATTAAGTTGTATAATAACCACAGTG	Os05t0321900-01	DNA-binding WRKY domain containing protein.	AK287817	chr05	14948062	14953148	+	Biological Process: regulation of transcription, DNA-dependent (GO:0006355), Molecular Function: sequence-specific DNA binding transcription factor activity (GO:0003700), Molecular Function: sequence-specific DNA binding (GO:0043565)	DNA-binding WRKY (IPR003657)	1.39	7.75	1.34	1.53
GT_Os10g0478300|mRNA|Y11350|CDS+3'UTR	Os10t0478300-01	Similar to Y19 protein. [Os10t0478300-01]	0.23	-0.23	0	-0.49	-1.26	-0.88	0.190441	rapdb|Os10t0478300-01|gb|CT834744|gb|CI186127|ta|TA63868_4530	TGATTAAATTAATTAACTACCGGGAAGAATTGATAGTATCTCTTCTCTGTTGTTTTTTTT	Os10t0478300-01	Similar to Y19 protein.	AK109011	chr10	17923596	17926286	-	Biological Process: regulation of transcription, DNA-dependent (GO:0006355), Molecular Function: DNA binding (GO:0003677), Molecular Function: protein binding (GO:0005515)	SANT domain, DNA binding (IPR001005), Homeodomain-like (IPR009057), Homeodomain-related (IPR012287), Myb, DNA-binding (IPR014778), Myb transcription factor (IPR015495), Transcription regulator HTH, Myb-type, DNA-binding (IPR017930)	12.36	20.4	12.58	3.82
GT_Os12g0194600|COMBINER_EST|C98313|6	Os12t0194600-02	Similar to DNA binding protein. [Os12t0194600-02]	-0.12	0.12	0	-0.49	-1.27	-0.88	0.165119	rapdb|Os12t0194600-02|rapdb|Os12t0194600-01|gb|AK287555|ta|TA65783_4530	CCTGTAATACCAAGTTAATCGGAACGCAGTGTCATATCTGATAAGGCACGCCGTGTTCAT	Os12t0194600-02	Similar to DNA binding protein.	AK287716	chr12	4849357	4859749	+	Biological Process: regulation of transcription, DNA-dependent (GO:0006355), Molecular Function: sequence-specific DNA binding transcription factor activity (GO:0003700), Molecular Function: sequence-specific DNA binding (GO:0043565), Molecular Function: protein dimerization activity (GO:0046983)	Basic-leucine zipper (bZIP) transcription factor (IPR004827), bZIP transcription factor, bZIP-1 (IPR011616)	197.43	529.67	257.58	77.38
GT_GT_Os_A_Specific_0382275	Os03t0183300-01	Pathogenesis-related transcriptional factor and ERF domain containing protein.	0.54	-0.54	0	-0.59	-1.15	-0.87	0.292418	ref|Os03t0183300-01|rapDB|Os03t0183300-01|gb|AK106163|gb|AK105922|gb|AK119553	GCGACGACGACCTCGCCAAGAAGCGTCCGAGGACCGAGCCGGAGGACACCACCGACTCCG	Os03t0183300-01	Pathogenesis-related transcriptional factor and ERF domain containing protein.	AK106163, AK105922, AK119553	chr03	4372269	4373460	-	Biological Process: regulation of transcription, DNA-dependent (GO:0006355), Molecular Function: DNA binding (GO:0003677), Molecular Function: sequence-specific DNA binding transcription factor activity (GO:0003700)	Pathogenesis-related transcriptional factor/ERF, DNA-binding (IPR001471), DNA-binding, integrase-type (IPR016177)	1520.59	1632.56	1171.08	409.34
GT_GT_Os_A_Specific_0504918	Os06t0560300-00	Similar to NAC-type transcription factor.	0.84	-0.84	0	-0.66	-1.08	-0.87	0.419357	ref|Os06t0560300-00|rapDB|Os06t0560300-00	TCATCGGATCGAGGATCGAGGAGCACCGCAAGTACATGTCGGAGGAGAGCTGCTGCCCGA	Os06t0560300-00	Similar to NAC-type transcription factor.	EU969775	chr06	21419757	21421894	-	Biological Process: regulation of transcription, DNA-dependent (GO:0006355), Molecular Function: DNA binding (GO:0003677)	No apical meristem (NAM) protein (IPR003441)	7.26	5.18	4.32	1.68
GT_Os02g0682200|mRNA|AK069103|CDS+3'UTR	Os02t0682200-01	Similar to MADS box protein. [Os02t0682200-01]	-0.12	0.12	0	-0.05	-1.69	-0.87	0.404127	rapdb|Os02t0682200-01|gb|FJ750939|ta|TA52932_4530|ta|CR290854	GTCCGTGGTTGTGTTTCCGTGCTACCTTTTTATGTTTTGATTTGGATCTTGTTTGAAAAT	Os02t0682200-01	Similar to MADS box protein.	AK069103	chr02	27875979	27883946	+	Biological Process: regulation of transcription, DNA-dependent (GO:0006355), Cellular Component: nucleus (GO:0005634), Molecular Function: DNA binding (GO:0003677), Molecular Function: sequence-specific DNA binding transcription factor activity (GO:0003700), Molecular Function: protein dimerization activity (GO:0046983)	Transcription factor, MADS-box (IPR002100), Transcription factor, K-box (IPR002487)	16.35	44.02	28.91	4.81
GT_GT_Os_A_Specific_0229262	Os04t0648900-01	Similar to Dehydration responsive element binding protein 2F (DREB2F protein)	0.71	-0.71	0	-0.95	-0.77	-0.86	0.351417	ref|Os04t0648900-01|rapDB|Os04t0648900-01|gb|AK061095	CCACCACGAGCAGAAGCACCAGCGGACGGCGTGGAGCGGCCGCGCCAAGAACCCGGATCT	Os04t0648900-01	Similar to Dehydration responsive element binding protein 2F (DREB2F protein).	AK061095	chr04	33030613	33031827	-	Biological Process: regulation of transcription, DNA-dependent (GO:0006355), Molecular Function: DNA binding (GO:0003677), Molecular Function: sequence-specific DNA binding transcription factor activity (GO:0003700)	Pathogenesis-related transcriptional factor/ERF, DNA-binding (IPR001471), DNA-binding, integrase-type (IPR016177)	99.95	85.54	53.37	31.32
GT_Os03g0306700|mRNA|AK109929|CDS+3'UTR	Os03t0306700-01	bZIP transcription factor, bZIP-1 domain containing protein. [Os03t0306700-01]	-0.63	0.63	0	-1.45	-0.26	-0.86	0.426036	rapdb|Os03t0306700-01|gb|AK109929|gb|CI182495|ta|TA71256_4530	AGTATAGCTTGTTGCGAGGTACAAGAGTGGAGAAATAAATAAAGTGTGTGAACATTGTAT	Os03t0306700-01	Conserved hypothetical protein.	AK109929	chr03	10905602	10907007	+			1.44	7.89	1.38	1.62
GT_Os03g0188900|mRNA|AK105644|CDS+3'UTR	Os03t0188900-01	Similar to HAHB-7 (Fragment). [Os03t0188900-01]	-0.73	0.73	0	-0.41	-1.28	-0.85	0.424009	rapdb|Os03t0188900-01|gb|AK101522|ta|TA46077_4530|tc|TC543133	AGCACAGGACAGCAAAGCATAGCTGTCTGCGTTTTACTACCTGTGGTATATATATCATAC	Os03t0188900-01	Similar to HAHB-7 (Fragment).	AK105644, AK101522, AK101601	chr03	4652930	4654781	+	Biological Process: regulation of transcription, DNA-dependent (GO:0006355), Cellular Component: nucleus (GO:0005634), Molecular Function: transcription regulatory region sequence-specific DNA binding (GO:0000976), Molecular Function: DNA binding (GO:0003677), Molecular Function: sequence-specific DNA binding transcription factor activity (GO:0003700), Molecular Function: protein binding (GO:0005…	Helix-turn-helix motif, lambda-like repressor (IPR000047), Homeobox (IPR001356), Leucine zipper, homeobox-associated (IPR003106), Homeodomain-like (IPR009057), Homeodomain-related (IPR012287), Homeobox, conserved site (IPR017970)	24.16	151.75	50.72	14.43
GT_GT_Os_A_Specific_0094399	Os07t0583600-01	Chitin-inducible gibberellin-responsive protein.	-0.32	0.32	0	-0.3	-1.37	-0.84	0.31134	ref|Os07t0583600-01|rapDB|Os07t0583600-01|gb|AK122131	AGAATAGCTTTGCTATTGATATGATGATTCCAGAGCTGAGAAAAATAGTTTCGGTATCTG	Os07t0583600-01	Chitin-inducible gibberellin-responsive protein.	AK122131	chr07	23650525	23654038	+		Transcription factor GRAS (IPR005202)	38.7	138.46	66.1	16.35
GT_Os03g0315400|mRNA|AK120551|CDS+3'UTR	Os03t0315400-01	Similar to Typical P-type R2R3 Myb protein (Fragment). [Os03t0315400-01]	-0.04	0.04	0	-0.83	-0.85	-0.84	0.00233458	rapdb|Os03t0315400-01|gb|CT830663|ta|TA49976_4530|ta|CI411345	TACTGCCACTACTGTATGTACGAGCTGAACTCTGTAGGATTGACAGGATTACTGTACACT	Os03t0315400-01	Similar to Typical P-type R2R3 Myb protein (Fragment).	AK120551	chr03	11326096	11328222	-	Biological Process: regulation of transcription, DNA-dependent (GO:0006355), Molecular Function: DNA binding (GO:0003677), Molecular Function: protein binding (GO:0005515)	SANT domain, DNA binding (IPR001005), Homeodomain-like (IPR009057), Homeodomain-related (IPR012287), Myb, DNA-binding (IPR014778), Myb transcription factor (IPR015495), Transcription regulator HTH, Myb-type, DNA-binding (IPR017930)	69.71	168.16	67.83	34.68
GT_Os06g0637500|mRNA|AK105817|CDS+3'UTR	Os06t0637500-01	Similar to MYB transcription factor R2R3 type. [Os06t0637500-01]	-0.54	0.54	0	-0.14	-1.54	-0.84	0.441786	rapdb|Os06t0637500-01|rapdb|Os06t0637500-02|gb|AK121564|ta|TA45731_4530	TACCTATGTACAGGAAATGGAAATGGAAATGCAAATGGGGGAAGTGAGTGGTGAATCATG										47.98	230.23	106.53	20.81
GT_Os07g0680400|mRNA|AK110900|CDS+3'UTR	Os07t0680400-01	DNA-binding WRKY domain containing protein. [Os07t0680400-01]	-0.44	0.44	0	-0.65	-1.03	-0.84	0.223158	rapdb|Os07t0680400-01|gb|AK110900|ta|TA58557_4530|tc|TC497392	CGTAGTAAATATGTGTATTAGTTGATCGCTGTACTAGTGAGTTGTGTGTATGTGATTTTG	Os07t0680400-01	DNA-binding WRKY domain containing protein.	AK110900	chr07	28828798	28831910	-	Biological Process: regulation of transcription, DNA-dependent (GO:0006355), Molecular Function: sequence-specific DNA binding transcription factor activity (GO:0003700), Molecular Function: sequence-specific DNA binding (GO:0043565)	DNA-binding WRKY (IPR003657)	244.43	1030.44	356.73	141.91
GT_GT_Os_A_Specific_0015896	Os08t0176900-01	Similar to Transcription factor HBP-1b(C38) (Fragment).	0.17	-0.17	0	0.04	-1.71	-0.83	0.449874	ref|Os08t0176900-01|rapDB|Os08t0176900-01|gb|AK107028	AACCCAGCCACCCTACCAGCGCCCATCGATTCAGGTGTGGTGACGTTCGAGGTGGAGTAC	Os08t0176900-01	Similar to Transcription factor HBP-1b(C38) (Fragment).	AK107028	chr08	4505745	4508226	-	Biological Process: regulation of transcription, DNA-dependent (GO:0006355), Molecular Function: sequence-specific DNA binding transcription factor activity (GO:0003700), Molecular Function: sequence-specific DNA binding (GO:0043565), Molecular Function: protein dimerization activity (GO:0046983)	Basic-leucine zipper (bZIP) transcription factor (IPR004827), bZIP transcription factor, bZIP-1 (IPR011616)	9.98	17.98	15.41	2.36
GT_GT_Os_A_Specific_0052687	Os01t0147200-01	IWS1, C-terminal family protein.	-0.58	0.58	0	0.21	-1.87	-0.83	0.55942	ref|Os01t0147200-01|rapDB|Os01t0147200-01|gb|AK121921	AATTGGCTTGAACCTTTGCCTGATGGTAGCTTGCCAAATATGAATATTCGAACAGCTGTT	Os01t0147200-01	IWS1, C-terminal family protein.	AK121921	chr01	2560897	2565321	+	Biological Process: transcription, DNA-dependent (GO:0006351), Cellular Component: nucleus (GO:0005634), Molecular Function: DNA binding (GO:0003677)	Transcription factor IIS, N-terminal (IPR017923)	112.64	577.66	329.47	40.42
GT_GT_Os_A_Specific_0096860	Os09t0532900-03	Myb transcription factor domain containing protein.	-0.26	0.26	0	-0.59	-1.08	-0.83	0.143684	ref|Os09t0532900-03|rapDB|Os09t0532900-03|gb|AK106039	AGACTCGAGCTTGGTGGTCGATGCCTCCATGGTCAACAGCTCAAATGGGTCCAACTTCTA										59.18	193.65	79.26	29.28
GT_GT_Os_A_Specific_0102976	Os05t0584000-00	Similar to WRKY transcription factor 12.	0.12	-0.12	0	-0.87	-0.78	-0.83	0.0228955	ref|Os05t0584000-00|rapDB|Os05t0584000-00	AGATGGATATGAACGATTTCTTTGGCCCCTTCGACGATGATCTCGACCACTTTTTGGATG										43.42	84.23	36.78	20.37
GT_Os02g0232000|mRNA|AK106488|CDS+3'UTR	Os02t0232000-01	Similar to Heat shock transcription factor 29 (Fragment). [Os02t0232000-01]	0.11	-0.11	0	-1.77	0.1	-0.83	0.469637	rapdb|Os02t0232000-01|gb|AK106488|ta|TA55460_4530|tc|TC499190	CACAGTATTAGGAATCGAATGTTGGAATCGAATGTTGAGTGTGCCTTGTTTGGATGGTTA	Os02t0232000-01	Similar to Heat shock transcription factor 29 (Fragment).	AK106488	chr02	7464028	7465505	+	Biological Process: regulation of transcription, DNA-dependent (GO:0006355), Cellular Component: nucleus (GO:0005634), Molecular Function: sequence-specific DNA binding transcription factor activity (GO:0003700), Molecular Function: sequence-specific DNA binding (GO:0043565)	Heat shock factor (HSF)-type, DNA-binding (IPR000232), Winged helix-turn-helix transcription repressor DNA-binding (IPR011991)	10.85	21.28	4.98	9.42
GT_Os05g0183100|mRNA|AK066252|CDS+3'UTR	Os05t0183100-01	WRKY transcription factor 67. [Os05t0183100-01]	0.36	-0.36	0	-0.73	-0.92	-0.83	0.159721	rapdb|Os05t0183100-01|gb|CT832801|ta|TA50836_4530|ta|CI556621	TAATCACCTCACAAAACTCTGATGTATCATATTATATCGTGATAGTGACTGCTTGTTAAT	Os05t0183100-01	Similar to WRKY transcription factor 16 (Fragment).	AK066252	chr05	4998309	4999626	-	Biological Process: regulation of transcription, DNA-dependent (GO:0006355), Molecular Function: sequence-specific DNA binding transcription factor activity (GO:0003700), Molecular Function: sequence-specific DNA binding (GO:0043565)	DNA-binding WRKY (IPR003657)	3025.97	4168.72	2388.39	1082.46
GT_Os06g0637500|mRNA|AK121564|CDS+3'UTR	Os06t0637500-02	Similar to MYB transcription factor R2R3 type. [Os06t0637500-02]	-0.64	0.64	0	-0.28	-1.37	-0.83	0.428705	rapdb|Os06t0637500-02|gb|AK121564|ta|TA45731_4530|tc|TC498537	ATGTACAGGAAATGGAAATGGAAATGCAAATGGGGGAAGTGAGTGGTGAATCATGCAAAA	Os06t0637500-02	Similar to MYB transcription factor R2R3 type.	AK121564, AK105817	chr06	25899446	25900813	-			52.39	290.64	113.04	27.61
GT_Os11g0684000|mRNA|AK069082|CDS+3'UTR	Os11t0684000-01	Similar to Transcription factor MYB21 (Myb-related protein 21) (AtMYB21) (Myb homolog 3) (AtMyb3). [Os11t0684000-01]	0.42	-0.42	0	-1.29	-0.36	-0.82	0.317492	rapdb|Os11t0684000-01|ta|TA33802_4530|ta|AK069082|tc|TC508314	CCAGAATTGCACTGAGGATTACATATCCAATTCAGACATGCAAACCTTACCAGTTGCAAT	Os11t0684000-01	Similar to Transcription factor MYB21 (Myb-related protein 21) (AtMYB21) (Myb homolog 3) (AtMyb3).	AK069082	chr11	27670321	27673334	-	Biological Process: regulation of transcription, DNA-dependent (GO:0006355), Molecular Function: DNA binding (GO:0003677), Molecular Function: protein binding (GO:0005515)	SANT domain, DNA binding (IPR001005), Homeodomain-like (IPR009057), Homeodomain-related (IPR012287), Myb, DNA-binding (IPR014778), Myb transcription factor (IPR015495), Transcription regulator HTH, Myb-type, DNA-binding (IPR017930)	2.91	3.7	1.5	1.47
GT_Os01g0859300|mRNA|AK070998|CDS+3'UTR	Os01t0859300-01	Similar to ABA response element binding factor (Fragment). [Os01t0859300-01]	0.89	-0.89	0	-0.86	-0.73	-0.8	0.464998	rapdb|Os01t0859300-01|ta|TA53677_4530|ta|CI066058|tc|TC494445	TTGCCATCGTGTTCACCGGTCCTTGCTGCTTATATGGTTACATGTCGCTGTTTGTACAAA	Os01t0859300-01	Similar to ABA response element binding factor (Fragment).	AK070998	chr01	37174784	37176384	+	Biological Process: regulation of transcription, DNA-dependent (GO:0006355), Molecular Function: sequence-specific DNA binding transcription factor activity (GO:0003700), Molecular Function: sequence-specific DNA binding (GO:0043565), Molecular Function: protein dimerization activity (GO:0046983)	Basic-leucine zipper (bZIP) transcription factor (IPR004827), bZIP transcription factor, bZIP-1 (IPR011616)	19.77	13.22	9.93	5.63
GT_Os03g0833300|mRNA|AK065741|5'UTR+CDS	Os03t0833300-01	Similar to Squamosa promoter-binding-like protein 6. [Os03t0833300-01]	-0.43	0.43	0	0.13	-1.74	-0.8	0.51764	rapdb|Os03t0833300-01|rapdb|Os03t0833300-04|rapdb|Os03t0833300-02|gb|AK069847	ATGGAGATTCAGAAATCTTGGTATATTTGCCATGGAGCGGGAATGGTGTGCTGTGACCAA	Os03t0833300-01	Similar to Squamosa promoter-binding-like protein 6.	AK065741	chr03	35009407	35015726	-	Cellular Component: nucleus (GO:0005634), Molecular Function: DNA binding (GO:0003677)	Transcription factor, SBP-box (IPR004333)	65.88	273.98	164.29	23.27
GT_GT_Os_A_Specific_0059734	Os04t0549800-00	Similar to OSIGBa0134H18.5 protein	0.3	-0.3	0	-1.32	-0.24	-0.78	0.33534	ref|Os04t0549800-00|rapDB|Os04t0549800-00	ACACGTATTTCACCATGCCAGATGCTCTTCTAGAGTTCGGGTTCACGTTGCCGCCGCCAC	Os04t0549800-00	Similar to OSIGBa0134H18.5 protein.	BT086884	chr04	27523400	27524143	+	Biological Process: regulation of transcription, DNA-dependent (GO:0006355), Molecular Function: DNA binding (GO:0003677), Molecular Function: sequence-specific DNA binding transcription factor activity (GO:0003700)	Pathogenesis-related transcriptional factor/ERF, DNA-binding (IPR001471), DNA-binding, integrase-type (IPR016177)	15.65	23.49	8.56	9.38
GT_Os03g0109600|mRNA|AK069885|CDS+3'UTR	Os03t0109600-02	Similar to transcription factor BTF3. [Os03t0109600-02]	-0.41	0.41	0	-0.15	-1.41	-0.78	0.408051	rapdb|Os03t0109600-02|gb|AK069885|ta|TA40899_4530	CCGGCAAAAAATCTTGAGATGAACAAACCCTTTAAACGCAAATTTGCATCTGCGTCGTTG	Os03t0109600-02	Similar to transcription factor BTF3.	AK069885	chr03	560366	561952	-		Nascent polypeptide-associated complex NAC (IPR002715)	4.02	16.22	8.11	1.76
GT_Os03g0174400|COMBINER_EST|Os03g0174400|8	Os03t0174400-00	Hypothetical conserved gene. [Os03t0174400-00]	0.33	-0.33	0	-0.57	-0.99	-0.78	0.180997	rapdb|Os03t0174400-00|gb|NM_001055662|tc|NP13018457	GCGGCGCGCTGGGCGCCAATGGCGGGTTCCAGATGGACGATCTGCATGAGGTCGAACAGT	Os03t0174400-00	Hypothetical conserved gene.	EF028768	chr03	3984892	3985856	+	Biological Process: regulation of transcription, DNA-dependent (GO:0006355), Molecular Function: DNA binding (GO:0003677), Molecular Function: sequence-specific DNA binding transcription factor activity (GO:0003700)	Pathogenesis-related transcriptional factor/ERF, DNA-binding (IPR001471), DNA-binding, integrase-type (IPR016177)	5.08	7.38	4.59	1.78
GT_Os05g0500600|mRNA|AK070489|CDS+3'UTR	Os05t0500600-01	GRAS transcription factor domain containing protein. [Os05t0500600-01]	0.26	-0.26	0	-1.4	-0.16	-0.78	0.365333	rapdb|Os05t0500600-01|gb|AK070489|ta|TA65280_4530|tc|TC493561	TCTGGTTGGATTTAGTGGATCGTTTTAAACTTCTACTTCCATGACAAGATATTTCAGTTG	Os05t0500600-01	GRAS transcription factor domain containing protein.	AK070489	chr05	24631172	24632713	+		Transcription factor GRAS (IPR005202)	59.8	95.43	32.01	39.04
GT_Os08g0408500|mRNA|AK105725|CDS+3'UTR	Os08t0408500-01	Pathogenesis-related transcriptional factor and ERF domain containing protein. [Os08t0408500-01]	0.05	-0.05	0	-0.66	-0.9	-0.78	0.0264966	rapdb|Os08t0408500-01|rapdb|Os08t0408500-02|gb|FJ940221|ta|TA31587_4530	TGTAGGTTGTTGTAATCAATTGTTGGTAACTACCTGTAATAGAACTACTGTGAATTAACT	Os08t0408500-01	Pathogenesis-related transcriptional factor and ERF domain containing protein.	AK105725, AK068312	chr08	19547328	19548978	+	Biological Process: regulation of transcription, DNA-dependent (GO:0006355), Molecular Function: DNA binding (GO:0003677), Molecular Function: sequence-specific DNA binding transcription factor activity (GO:0003700)	Pathogenesis-related transcriptional factor/ERF, DNA-binding (IPR001471), DNA-binding, integrase-type (IPR016177)	1216.26	2596.39	1257.63	551.78
GT_Os01g0657400|mRNA|AY323486|CDS+3'UTR	Os01t0657400-00	Similar to Ethylene-responsive transcription factor 5 (Ethylene-responsive element binding factor 5) (EREBP-5) (AtERF5). [Os01t0657400-00]	0.6	-0.6	0	-1.06	-0.48	-0.77	0.36717	rapdb|Os01t0657400-00|gb|AY339377|ta|TA62738_4530|ta|CI172124	TTCCCGCTCAACCCGCTTCCCGCAATTTTCTAAAAACGGGATCGGCTTCTTCAATCACGG	Os01t0657400-00	Similar to Ethylene-responsive transcription factor 5 (Ethylene-responsive element binding factor 5) (EREBP-5) (AtERF5).	AY339377	chr01	26734068	26735164	-	Biological Process: regulation of transcription, DNA-dependent (GO:0006355), Molecular Function: DNA binding (GO:0003677), Molecular Function: sequence-specific DNA binding transcription factor activity (GO:0003700)	Pathogenesis-related transcriptional factor/ERF, DNA-binding (IPR001471), DNA-binding, integrase-type (IPR016177)	9.97	9.88	5.3	4.1
GT_Os03g0364700|mRNA|AK120631|CDS+3'UTR	Os03t0364700-01	Transcription elongation factor, TFIIS/CRSP70, N-terminal domain containing protein. [Os03t0364700-01]	-0.16	0.16	0	-0.64	-0.89	-0.77	0.065312	rapdb|Os03t0364700-01|gb|AK120631|ta|TA57555_4530|ta|TA57556_4530	ATGCATCGTTGTTGCACTCTAACAAACCTTGGGTCATAAGTGGCTTGTTCCAATGCTTGT	Os03t0364700-01	Transcription elongation factor, TFIIS/CRSP70, N-terminal domain containing protein.	AK120631	chr03	14233207	14236034	+	Biological Process: transcription, DNA-dependent (GO:0006351), Cellular Component: nucleus (GO:0005634), Molecular Function: DNA binding (GO:0003677)	Transcription factor IIS, N-terminal (IPR017923)	345.72	992.02	418.24	182.31
GT_GT_Os_A_Specific_0154760	Os10t0397200-01	Os10t0397200-01; Os10t0397200-01 Transcription initiation factor TFIIE, beta subunit domain containing protein.; Next best Hit: Os04t0598900-01(alignment length 22bp with 95.45%identity)	-0.4	0.4	0	-0.11	-1.42	-0.76	0.426329	ref|Os10t0397200-01|rapDB|Os10t0397200-01|gb|AK102029|gb|AK064927	ATCTCAAGGATAGCCTCTCCAAATTTAAGCAGCAGCAAGAGAGGTGCCAATCATCTTTGG	Os10t0397200-01	Transcription initiation factor TFIIE, beta subunit domain containing protein.	AK102029, AK064927	chr10	13353103	13357371	-	Biological Process: transcription initiation from RNA polymerase II promoter (GO:0006367), Cellular Component: transcription factor TFIIE complex (GO:0005673)	Transcription factor TFIIE beta subunit, DNA-binding domain (IPR003166), Transcription initiation factor TFIIE, beta subunit (IPR016656)	20.37	81.43	42.17	8.8
GT_Os02g0696700|mRNA|AK060255|CDS+3'UTR	Os02t0696700-01	Similar to Jumonji domain containing protein 2C (Gene amplified in squamous cell carcinoma 1 protein) (GASC-1 protein). [Os02t0696700-01]	-0.72	0.72	0	-0.64	-0.89	-0.76	0.405917	rapdb|Os02t0696700-01|gb|NM_001054351|ta|TA58522_4530|tc|TC491917	TGGTACCGGTACATTTGTCTCCAGATGTGTTGATAACTTGATTTGTTAATAAATCGATTG	Os02t0696700-01	Transcription factor jumonji/aspartyl beta-hydroxylase domain containing protein.	AK060255	chr02	28643011	28645617	+	Cellular Component: nucleus (GO:0005634), Molecular Function: protein binding (GO:0005515)	Transcription factor jumonji/aspartyl beta-hydroxylase (IPR003347), Zinc finger, C5HC2-type (IPR004198), Transcription factor jumonji (IPR013129)	17.82	110.69	31.73	13.86
GT_Os09g0532900|mRNA|AK121023|5'UTR+CDS	Os09t0532900-01	Similar to Myb13 protein. [Os09t0532900-01]	-0.06	0.06	0	-0.1	-1.41	-0.76	0.370021	rapdb|Os09t0532900-01|rapdb|Os09t0532900-03|rapdb|Os09t0532900-04|gb|AK121023	GCAACAGATGGTCCAAGATTGCTGCCAAGCTACCGGGCAGGACGGACAACGAGATCAAGA	Os09t0532900-01	Similar to Myb13 protein.	AK121023	chr09	20916157	20925632	-	Biological Process: regulation of transcription, DNA-dependent (GO:0006355), Molecular Function: DNA binding (GO:0003677), Molecular Function: protein binding (GO:0005515)	SANT domain, DNA binding (IPR001005), Homeodomain-like (IPR009057), Homeodomain-related (IPR012287), Myb, DNA-binding (IPR014778), Myb transcription factor (IPR015495), Transcription regulator HTH, Myb-type, DNA-binding (IPR017930)	4.41	10.97	7.24	1.51
GT_GT_Os_A_Specific_0046110	Os08t0416000-01	Homeodomain leucine zipper protein.	0.34	-0.34	0	-0.55	-0.95	-0.75	0.199773	ref|Os08t0416000-01|rapDB|Os08t0416000-01|gb|AK100634|gb|AK101569	AATCTCATTAACCGAGAAGCTGCAAGACAAGGAGACGTCGCCGTCGTCGGCGACCATCAC	Os08t0416000-01	Homeodomain leucine zipper protein.	AK100634, AK101569	chr08	19884020	19888355	-	Biological Process: regulation of transcription, DNA-dependent (GO:0006355), Cellular Component: nucleus (GO:0005634), Molecular Function: transcription regulatory region sequence-specific DNA binding (GO:0000976), Molecular Function: DNA binding (GO:0003677), Molecular Function: sequence-specific DNA binding transcription factor activity (GO:0003700), Molecular Function: protein binding (GO:0005…	Helix-turn-helix motif, lambda-like repressor (IPR000047), Homeobox (IPR001356), Leucine zipper, homeobox-associated (IPR003106), Homeodomain-like (IPR009057), Homeodomain-related (IPR012287), Homeobox, conserved site (IPR017970)	22.08	31.26	19.99	7.84
GT_Os02g0695200|mRNA|AK111933|CDS+3'UTR	Os02t0695200-02	Similar to P-type R2R3 Myb protein (Fragment). [Os02t0695200-02]	-0.63	0.63	0	-1.24	-0.26	-0.75	0.445065	rapdb|Os02t0695200-02|rapdb|Os02t0695200-01|gb|AK111720|ta|TA58826_4530	CATGGGACGGCACTCCATTGAAGAGCCAATGAGAAGTGCTATATATATCACACACTCCTA	Os02t0695200-02	Similar to P-type R2R3 Myb protein (Fragment).	AK111933	chr02	28558303	28559922	-	Biological Process: regulation of transcription, DNA-dependent (GO:0006355), Molecular Function: DNA binding (GO:0003677), Molecular Function: protein binding (GO:0005515)	SANT domain, DNA binding (IPR001005), Homeodomain-like (IPR009057), Homeodomain-related (IPR012287), Myb, DNA-binding (IPR014778), Myb transcription factor (IPR015495), Transcription regulator HTH, Myb-type, DNA-binding (IPR017930)	1.3	7.13	1.44	1.47
GT_Os06g0127800|mRNA|AK106449|CDS+3'UTR	Os06t0127800-01	Dwarf and low-tillering., Brassinosteroid signaling., GAI-RGA-SCR (GRAS) family protein. [Os06t0127800-01]	0.64	-0.64	0	-1.36	-0.14	-0.75	0.487357	rapdb|Os06t0127800-01|gb|NM_001063202|ta|TA49151_4530|ta|CI492477	AGCAGGGGCAGCATCTCTCACAGTCACTATTAGTGTCTCCGGCTGTTATTATACAACATT	Os06t0127800-01	GAI-RGA-SCR (GRAS) family protein, Brassinosteroid signaling	AK106449	chr06	1465500	1468583	-		Transcription factor GRAS (IPR005202)	9.68	9.1	4.08	4.93
GT_Os07g0683200|mRNA|AK068606|CDS+3'UTR	Os07t0683200-01	Similar to OsNAC6 protein. [Os07t0683200-01]	-0.2	0.2	0	-0.9	-0.6	-0.75	0.0926251	rapdb|Os07t0683200-01|gb|AK068606|ta|TA35370_4530	GTAGAAGATATCAAATGCAATAGATTCTGGCTCTGATCTGGGAAATGGAAATTGCATGGA	Os07t0683200-01	Similar to NAC domain transcription factor.	AK068606	chr07	28985802	28987953	+	Biological Process: regulation of transcription, DNA-dependent (GO:0006355), Molecular Function: DNA binding (GO:0003677)	No apical meristem (NAM) protein (IPR003441)	18.29	54.89	18.94	12.03
GT_Os08g0408500|mRNA|AY297448|CDS+3'UTR	Os08t0408500-01	Pathogenesis-related transcriptional factor and ERF domain containing protein. [Os08t0408500-01]	0.16	-0.16	0	-0.58	-0.91	-0.75	0.0811955	rapdb|Os08t0408500-01|rapdb|Os08t0408500-02|gb|FJ940221|ta|TA31658_4530	TACCCGTCGTACGAGATCGACTGGGACTCGCTGCTCAACAACAATAACTAGCTCTTCTCT	Os08t0408500-01	Pathogenesis-related transcriptional factor and ERF domain containing protein.	AK105725, AK068312	chr08	19547328	19548978	+	Biological Process: regulation of transcription, DNA-dependent (GO:0006355), Molecular Function: DNA binding (GO:0003677), Molecular Function: sequence-specific DNA binding transcription factor activity (GO:0003700)	Pathogenesis-related transcriptional factor/ERF, DNA-binding (IPR001471), DNA-binding, integrase-type (IPR016177)	1288.51	2361.03	1297.11	536.26
GT_Os03g0165300|mRNA|AK105752|CDS+3'UTR	Os03t0165300-02	Similar to Prep (Fragment). [Os03t0165300-02]	0.37	-0.37	0	-1.05	-0.42	-0.74	0.269817	rapdb|Os03t0165300-02|rapdb|Os03t0165300-01|gb|AK099829|ta|TA43040_4530	GATTTCTCTACTGATTGATGCATGGATCATTCATATATATATATGTGGTGATGTGTTGGG	Os03t0165300-02	Homeobox domain containing protein.	AK105752	chr03	3513413	3516973	-	Biological Process: regulation of transcription, DNA-dependent (GO:0006355), Cellular Component: nucleus (GO:0005634), Molecular Function: DNA binding (GO:0003677), Molecular Function: sequence-specific DNA binding transcription factor activity (GO:0003700), Molecular Function: protein binding (GO:0005515), Molecular Function: sequence-specific DNA binding (GO:0043565)	Homeobox (IPR001356), POX (IPR006563), Homeobox KN domain (IPR008422), Homeodomain-like (IPR009057), Homeodomain-related (IPR012287)	3104.49	4227.71	1945.95	1560.8
GT_Os05g0497300|mRNA|AY576527|CDS+3'UTR	Os05t0497300-01	Similar to Ethylene response factor 2. [Os05t0497300-01]	0.11	-0.11	0	-0.94	-0.54	-0.74	0.0846936	rapdb|Os05t0497300-01|ta|TA33414_4530|ta|CI428960|ta|CI520057	TATCCTGCCGGCGTTGTTATGGAGCGGGATTATATATGTATTATTATTATTTTGATAGTC	Os05t0497300-01	Similar to Ethylene response factor 2.	AK111755	chr05	24444094	24445186	-	Biological Process: regulation of transcription, DNA-dependent (GO:0006355), Molecular Function: DNA binding (GO:0003677), Molecular Function: sequence-specific DNA binding transcription factor activity (GO:0003700)	Pathogenesis-related transcriptional factor/ERF, DNA-binding (IPR001471), DNA-binding, integrase-type (IPR016177)	2562.58	5039.89	2084.78	1430.95
GT_Os09g0489500|mRNA|AK100210|CDS+3'UTR	Os09t0489500-02	Similar to DNA binding protein. [Os09t0489500-02]	0.13	-0.13	0	-1.39	-0.08	-0.74	0.383172	rapdb|Os09t0489500-02|rapdb|Os09t0489500-01|gb|AK100210|ta|TA52602_4530	TAGCGGATCTTACCTCAGCAGCTGGTTCATCAAGTGTTGATGCAGCTCAATCAAACTTTT	Os09t0489500-02	Similar to DNA binding protein.	AK103174	chr09	18868481	18877195	-	Biological Process: regulation of transcription, DNA-dependent (GO:0006355), Molecular Function: sequence-specific DNA binding transcription factor activity (GO:0003700), Molecular Function: sequence-specific DNA binding (GO:0043565), Molecular Function: protein dimerization activity (GO:0046983)	Basic-leucine zipper (bZIP) transcription factor (IPR004827), bZIP transcription factor, bZIP-1 (IPR011616)	3.1	5.93	1.82	2.33
GT_Os09g0334500|mRNA|AY676930|CDS	Os09t0334500-01	WRKY transcription factor 74. [Os09t0334500-01]	0.33	-0.33	0	-0.32	-1.14	-0.73	0.30062	rapdb|Os09t0334500-01|gb|AK065265|ta|TA34239_4530|ta|CB619751	CTCGACGCCTTCGAGTTCGACCCCGGATTCACCATTGATATCACCAGCTTCTTCGCATGA	Os09t0334500-01	WRKY transcription factor 74.	AK065265	chr09	10128837	10131086	+	Biological Process: regulation of transcription, DNA-dependent (GO:0006355), Molecular Function: sequence-specific DNA binding transcription factor activity (GO:0003700), Molecular Function: sequence-specific DNA binding (GO:0043565)	DNA-binding WRKY (IPR003657)	225.76	327.13	243.36	71.15
GT_Os12g0158800|mRNA|AK059233|CDS+3'UTR	Os12t0158800-01	Similar to E2F homolog (Fragment). [Os12t0158800-01]	-0.39	0.39	0	-0.77	-0.69	-0.73	0.201769	rapdb|Os12t0158800-01|gb|AK059233|ta|TA60459_4530|tc|TC490085	GATCAGCCTTCCATTGGCCATTGCTGGGCAATCACCTGTAACATTTCGTTCTCTTTCATT	Os12t0158800-01	Similar to E2F homolog (Fragment).	AK059233	chr12	2939741	2945064	-	Biological Process: regulation of transcription, DNA-dependent (GO:0006355), Cellular Component: transcription factor complex (GO:0005667), Molecular Function: sequence-specific DNA binding transcription factor activity (GO:0003700)	Transcription factor E2F/dimerisation partner (TDP) (IPR003316), Winged helix-turn-helix transcription repressor DNA-binding (IPR011991), E2F Family (IPR015633)	120.86	471.91	156.51	85.43
GT_GT_Os_A_Specific_0047164	Os11t0242300-00	Similar to AP2 domain containing protein, expressed.	0.73	-0.73	0	-1.09	-0.35	-0.72	0.470886	ref|Os11t0242300-00|rapDB|Os11t0242300-00	AATGACGAGTGGGCCCAGCAAGCGGCATCCCTCTGGGACCCATCTGTCTGGGACTACTGA	Os11t0242300-00	Similar to AP2 domain containing protein, expressed.	DQ250027	chr11	7627643	7628273	-	Biological Process: regulation of transcription, DNA-dependent (GO:0006355), Molecular Function: DNA binding (GO:0003677), Molecular Function: sequence-specific DNA binding transcription factor activity (GO:0003700)	Pathogenesis-related transcriptional factor/ERF, DNA-binding (IPR001471), DNA-binding, integrase-type (IPR016177)	3.49	2.91	1.67	1.45
GT_Os10g0419300|mRNA|AY344488|CDS+3'UTR	Os10t0419300-00	Similar to Heat shock transcription factor 31 (Fragment). [Os10t0419300-00]	-0.34	0.34	0	-0.76	-0.67	-0.72	0.172656	rapdb|Os10t0419300-00|gb|AK072391|ta|TA44638_4530|ta|TA44640_4530	AATGTTGGCTGTGTACATCCGTTTGGATGTAGAGGCCGGTTTAATCCATTATCTAAAAAA	Os10t0419300-00	Similar to Heat shock transcription factor 31 (Fragment).	AY344488	chr10	14746825	14749829	-	Biological Process: regulation of transcription, DNA-dependent (GO:0006355), Cellular Component: nucleus (GO:0005634), Molecular Function: sequence-specific DNA binding transcription factor activity (GO:0003700), Molecular Function: sequence-specific DNA binding (GO:0043565)	Heat shock factor (HSF)-type, DNA-binding (IPR000232), Winged helix-turn-helix transcription repressor DNA-binding (IPR011991)	396.33	1451.35	500.51	274.6
GT_Os12g0122000|mRNA|AB180961|CDS+3'UTR	Os12t0122000-01	SCARECROW. [Os12t0122000-01]	0.81	-0.81	0	-0.09	-1.36	-0.72	0.554215	rapdb|Os12t0122000-01|gb|AK243131|ta|BX901082|tc|TC565222	ATTTTCAGATCTCCACACAGTGGTAGTTACTAATGTGCAACTTAGCTTTAGCTTTTATTC	Os12t0122000-01	SCARECROW.	AK243131	chr12	1043608	1047116	+		Transcription factor GRAS (IPR005202)	22.94	17.15	20.83	4.47
GT_GT_Os_A_Specific_0006845	Os01t0707500-02	Similar to Transcription factor LAX PANICLE.	0.57	-0.57	0	-0.54	-0.88	-0.71	0.351527	ref|Os01t0707500-02|rapDB|Os01t0707500-02|gb|AK106119	AAATAACAACACCATTTCAGCTGGCTACGCAAATTCTAATGCTGGAAATGCAACGAAACT	Os01t0707500-02	Similar to Transcription factor LAX PANICLE.	AK106119	chr01	29382994	29385646	-		Helix-loop-helix DNA-binding (IPR011598)	4.97	5.17	3.88	1.58
GT_Os08g0442400|mRNA|AK106769|CDS+3'UTR	Os08t0442400-01	Similar to BABY BOOM. [Os08t0442400-01]	0.25	-0.25	0	-1.03	-0.4	-0.71	0.2175	rapdb|Os08t0442400-01|gb|AK106769|ta|TA61721_4530|ta|CI417754	ATTTGTTGCCCATCTCTGCGAAGGGGAATTTACCGTAATAAAGAGTACATATTGCCGTTT	Os08t0442400-01	Similar to BABY BOOM.	AK106769	chr08	21564093	21568488	+	Biological Process: regulation of transcription, DNA-dependent (GO:0006355), Molecular Function: DNA binding (GO:0003677), Molecular Function: sequence-specific DNA binding transcription factor activity (GO:0003700)	Pathogenesis-related transcriptional factor/ERF, DNA-binding (IPR001471), DNA-binding, integrase-type (IPR016177)	16.84	27.34	11.72	9.42
GT_Os01g0656400|mRNA|AY676926|CDS	Os01t0656400-00	Similar to WRKY transcription factor 15. [Os01t0656400-00]	0.54	-0.54	0	0.09	-1.49	-0.7	0.540032	rapdb|Os01t0656400-00|gb|AY676926|tc|TC497798	GCCGTGCAAGAAGAGGAAGACGCTGCCCAAGTGGAGCAAGCAGGTGAAGGTGAGGTCCGT	Os01t0656400-00	Similar to WRKY transcription factor 15.	AY676926	chr01	26687377	26688416	-	Biological Process: regulation of transcription, DNA-dependent (GO:0006355), Molecular Function: sequence-specific DNA binding transcription factor activity (GO:0003700), Molecular Function: sequence-specific DNA binding (GO:0043565)	DNA-binding WRKY (IPR003657)	18.17	19.76	22.52	3.89
GT_Os01g0246700|mRNA|AY676928|CDS	Os01t0246700-01	Similar to WRKY transcription factor 1. [Os01t0246700-01]	0.41	-0.41	0	-0.57	-0.8	-0.69	0.247269	rapdb|Os01t0246700-01|gb|AY676928|ta|TA52226_4530|ta|CI203773	ACTTCACGGTGGCGCTCGCGGCGGCGATCACGTCCATCATAGGCGGCCAGCACGCGGCGG	Os01t0246700-01	Similar to WRKY transcription factor 1.	AK105509	chr01	8084184	8086980	+			330.49	428.71	283.07	124.49
GT_Os05g0497300|mRNA|AK111755|CDS+3'UTR	Os05t0497300-01	Similar to Ethylene response factor 2. [Os05t0497300-01]	-0.07	0.07	0	-0.9	-0.48	-0.69	0.0886089	rapdb|Os05t0497300-01|ta|TA33414_4530|ta|CI428960|ta|CI520057	GGAGCGGGATTATATATGTATTATTATTATTTTGATAGTCATGAGAAACTATGTAGAAAC	Os05t0497300-01	Similar to Ethylene response factor 2.	AK111755	chr05	24444094	24445186	-	Biological Process: regulation of transcription, DNA-dependent (GO:0006355), Molecular Function: DNA binding (GO:0003677), Molecular Function: sequence-specific DNA binding transcription factor activity (GO:0003700)	Pathogenesis-related transcriptional factor/ERF, DNA-binding (IPR001471), DNA-binding, integrase-type (IPR016177)	278.24	699.76	263.91	182.54
GT_Os12g0207000|mRNA|AY551912|CDS+3'UTR	Os12t0207000-01	Transcription factor. [Os12t0207000-01]	0.41	-0.41	0	-1.42	0.04	-0.69	0.493743	rapdb|Os12t0207000-01|gb|AK070425|ta|TA50439_4530|tc|NP928025	ACTACTGATGTGGCTATATATATAGTATTTGTGTGCTGCTGCATTTTGTTAATCCCTTAT	Os12t0207000-01	Transcription factor.	AK070425	chr12	5584743	5590285	+	Biological Process: regulation of transcription, DNA-dependent (GO:0006355), Cellular Component: nucleus (GO:0005634), Molecular Function: DNA binding (GO:0003677), Molecular Function: sequence-specific DNA binding transcription factor activity (GO:0003700), Molecular Function: protein dimerization activity (GO:0046983)	Transcription factor, MADS-box (IPR002100), Transcription factor, K-box (IPR002487)	29.57	38.47	14.06	19.97
GT_Os01g0763200|mRNA|AK071964|CDS+3'UTR	Os01t0763200-01	Similar to Transcription factor PCF7 (Fragment). [Os01t0763200-01]	-0.46	0.46	0	0.3	-1.67	-0.68	0.59335	rapdb|Os01t0763200-01|gb|EU152205|ta|TA57151_4530|tc|TC490373	TTTTGCTCTGAAACTAGGGCAAGAAATATGCAGGGCTTTGCTGCATATGCCTGTGTGCAA	Os01t0763200-01	TCP family transcription factor, Strigolactone and cytokinin controlled mesocotyl elongation in darkness		chr01	32106876	32109742	-		Transcription factor, TCP (IPR005333), Transcription factor TCP subgroup (IPR017887)	892.58	3831.49	2543.25	335.76
GT_Os11g0490900|mRNA|AK108860|CDS+3'UTR	Os11t0490900-01	Similar to WRKY transcription factor 72. [Os11t0490900-01]	-0.88	0.88	0	-0.59	-0.77	-0.68	0.523073	rapdb|Os11t0490900-01|ta|TA60524_4530|tc|TC504239	AGGCCAGATGTACTAGTGATTGCACAACTTTTACAAAGAAATTTATTCACAAGATCTTGC	Os11t0490900-01	Similar to WRKY transcription factor 72.	AK108860	chr11	17352249	17355819	+	Biological Process: regulation of transcription, DNA-dependent (GO:0006355), Molecular Function: sequence-specific DNA binding transcription factor activity (GO:0003700), Molecular Function: sequence-specific DNA binding (GO:0043565)	DNA-binding WRKY (IPR003657)	6.37	49.29	13.15	6
GT_Os03g0142600|COMBINER_EST|Os03g0142600|8	Os03t0142600-00	Myb transcription factor domain containing protein. [Os03t0142600-00]	0.07	-0.07	0	-0.62	-0.72	-0.67	0.0172083	rapdb|Os03t0142600-00|gb|NM_001055468|tc|TC503772	AGGCTCGTCGACGGCGATGGCAGCTGCGGCGAAGGCTCGAGCGGGGGCGAGTACTGGGCT	Os03t0142600-00	Myb transcription factor domain containing protein.	EU960450	chr03	2341955	2343111	-	Biological Process: regulation of transcription, DNA-dependent (GO:0006355), Molecular Function: DNA binding (GO:0003677), Molecular Function: protein binding (GO:0005515)	SANT domain, DNA binding (IPR001005), Homeodomain-like (IPR009057), Homeodomain-related (IPR012287), Myb, DNA-binding (IPR014778), Myb transcription factor (IPR015495), Transcription regulator HTH, Myb-type, DNA-binding (IPR017930)	4.61	9.49	4.8	2.32
GT_Os04g0605100|mRNA|AK072938|CDS+3'UTR	Os04t0605100-01	WRKY transcription factor 68. [Os04t0605100-01]	0.11	-0.11	0	-0.96	-0.39	-0.67	0.159348	rapdb|Os04t0605100-01|gb|AK072938|ta|TA50902_4530|ta|CI529727	AGAAGAAAAGATTGTAGAAAGAGGACGAGGGAAACTTGATGCTAGAGAATTACCGTCTCC	Os04t0605100-01	WRKY transcription factor 68.	AK061266, AK072938	chr04	30545175	30546517	+	Biological Process: regulation of transcription, DNA-dependent (GO:0006355), Molecular Function: sequence-specific DNA binding transcription factor activity (GO:0003700), Molecular Function: sequence-specific DNA binding (GO:0043565)	DNA-binding WRKY (IPR003657), Zn-cluster domain (IPR018872)	542.58	1064.5	435.59	335.59
GT_Os05g0572000|COMBINER_EST|CI188142|6	Os05t0572000-00	Pathogenesis-related transcriptional factor and ERF domain containing protein. [Os05t0572000-00]	-0.17	0.17	0	0.04	-1.36	-0.66	0.457894	rapdb|Os05t0572000-00|ta|CI188142|ta|CI348446|tc|TC500910	AGGTTATAACCTAGAAATATTAGAAGGATATCAGCAATAAATCGTCCCGAGAAAATTGGG	Os05t0572000-00	Pathogenesis-related transcriptional factor and ERF domain containing protein.	CT841687	chr05	28499327	28500571	-	Biological Process: regulation of transcription, DNA-dependent (GO:0006355), Molecular Function: DNA binding (GO:0003677), Molecular Function: sequence-specific DNA binding transcription factor activity (GO:0003700)	Pathogenesis-related transcriptional factor/ERF, DNA-binding (IPR001471), DNA-binding, integrase-type (IPR016177)	20.75	60.34	40.64	7.94
GT_Os10g0534900|mRNA|AK068029|CDS+3'UTR	Os10t0534900-01	Similar to Prep (Fragment). [Os10t0534900-01]	0.5	-0.5	0	-0.89	-0.43	-0.66	0.351414	rapdb|Os10t0534900-01|gb|AK068029|ta|TA60299_4530|tc|TC488925	GTAGCGATTAGACATCTCGTCGCTCGATGGAATTAATTAATTTTCTTGGCAGCGCGTCTC	Os10t0534900-01	Similar to Prep (Fragment).	AK068029	chr10	20801749	20806453	-	Biological Process: regulation of transcription, DNA-dependent (GO:0006355), Cellular Component: nucleus (GO:0005634), Molecular Function: DNA binding (GO:0003677), Molecular Function: sequence-specific DNA binding transcription factor activity (GO:0003700), Molecular Function: protein binding (GO:0005515), Molecular Function: sequence-specific DNA binding (GO:0043565)	Homeobox (IPR001356), POX (IPR006563), Homeobox KN domain (IPR008422), Homeodomain-like (IPR009057), Homeodomain-related (IPR012287)	6689.58	7668.64	4325.03	3066.72
GT_GT_Os_A_Specific_0153705	Os06t0691500-00	Transcription factor IIS, N-terminal domain containing protein.	0.57	-0.57	0	-1.74	0.44	-0.65	0.648548	ref|Os06t0691500-00|rapDB|Os06t0691500-00	ATCGTGCAGGAGCGGAACCGATCTAGAGTTGCCTCGCACACGTCGTCGTTGCGTCGTAGA	Os06t0691500-00	Transcription factor IIS, N-terminal domain containing protein.	EU959826	chr06	28845932	28846936	+	Biological Process: transcription, DNA-dependent (GO:0006351), Cellular Component: nucleus (GO:0005634), Molecular Function: DNA binding (GO:0003677)	Transcription factor IIS, N-terminal (IPR017923)	4.72	4.89	1.6	3.75
GT_GT_Os_A_Specific_0180007	Os03t0183000-02	Similar to AP2 domain containing protein RAP2.6 (Fragment).	0.45	-0.45	0	-1.06	-0.24	-0.65	0.396722	ref|Os03t0183000-02|rapDB|Os03t0183000-02|gb|AK101949	ATTCTCGCCGCCTGCTGAGACCGCGCTACCTTTCTTCACCAACGGCTTCGTCGACCTGAC	Os03t0183000-02	Similar to AP2 domain containing protein RAP2.6 (Fragment).	AK101949	chr03	4348736	4350529	-	Biological Process: regulation of transcription, DNA-dependent (GO:0006355), Molecular Function: DNA binding (GO:0003677), Molecular Function: sequence-specific DNA binding transcription factor activity (GO:0003700)	Pathogenesis-related transcriptional factor/ERF, DNA-binding (IPR001471), DNA-binding, integrase-type (IPR016177)	49.88	61.24	29.57	27.04
GT_Os01g0693400|COMBINER_EST|CI071504|0	Os01t0693400-01	Pathogenesis-related transcriptional factor and ERF, DNA-binding domain containing protein. [Os01t0693400-01]	0.2	-0.2	0	-0.78	-0.52	-0.65	0.114049	rapdb|Os01t0693400-01|gb|NM_001050481|ta|TA37591_4530|ta|TA37590_4530	ATTCAGGTGGTAGCTAGCTTAGTCCCTTGTTGATCCTATCTACTAATCTCACTTGGTTTT	Os01t0693400-01	Pathogenesis-related transcriptional factor and ERF, DNA-binding domain containing protein.	AK241984	chr01	28619585	28621117	-	Biological Process: regulation of transcription, DNA-dependent (GO:0006355), Molecular Function: DNA binding (GO:0003677), Molecular Function: sequence-specific DNA binding transcription factor activity (GO:0003700)	Pathogenesis-related transcriptional factor/ERF, DNA-binding (IPR001471), Transcriptional factor B3 (IPR003340), DNA-binding pseudobarrel domain (IPR015300), DNA-binding, integrase-type (IPR016177)	2461.96	4250.69	2108.35	1304.99
GT_Os03g0833300|mRNA|AK121030|5'UTR+CDS	Os03t0833300-03	Similar to Squamosa promoter-binding-like protein 6. [Os03t0833300-03]	-0.58	0.58	0	0.45	-1.75	-0.65	0.654106	rapdb|Os03t0833300-03|rapdb|Os03t0833300-01|rapdb|Os03t0833300-04|ta|CX112515	GAAGATGGTGGATTTAGCAACGGCTTCTTCCCTTTCATAATTGCTGAGCAGGACATATGC	Os03t0833300-03	Similar to Squamosa promoter-binding-like protein 6.	AK121030	chr03	35009653	35015632	-	Cellular Component: nucleus (GO:0005634), Molecular Function: DNA binding (GO:0003677)	Transcription factor, SBP-box (IPR004333)	31.58	160.53	108.61	12.25
GT_GT_Os_A_Specific_0106821	Os03t0251350-00	Histone-fold domain containing protein.	0.23	-0.23	0	-0.7	-0.57	-0.64	0.11798		AGCAGCGCCGGATGTGGACCAGGGCGCCGCCGGCAGCTTCAGCGAGGAAGGGCAGCAAGG	Os03t0251350-00	Histone-fold domain containing protein.	CT836539	chr03	7976995	7979371	-	Cellular Component: intracellular (GO:0005622), Molecular Function: DNA binding (GO:0003677), Molecular Function: sequence-specific DNA binding (GO:0043565)	Transcription factor CBF/NF-Y/archaeal histone (IPR003958), Histone-fold (IPR009072)	9667.66	16009.3	8557.63	4829.85
GT_Os05g0583000|mRNA|AK109568|CDS+3'UTR	Os05t0583000-01	WRKY transcription factor 34. [Os05t0583000-01]	-0.48	0.48	0	-0.27	-1.01	-0.64	0.397174	rapdb|Os05t0583000-01|ta|TA31448_4530|tc|TC530632	CCTAGCTAGCTATATAAACACTGTCTTTAATTCCAAACTGTAGATCATGAGGAATTTGGG	Os05t0583000-01	Similar to WRKY8.	AK109568	chr05	29010970	29013172	-	Biological Process: regulation of transcription, DNA-dependent (GO:0006355), Molecular Function: sequence-specific DNA binding transcription factor activity (GO:0003700), Molecular Function: sequence-specific DNA binding (GO:0043565)	DNA-binding WRKY (IPR003657)	3.21	14.17	6.22	1.93
GT_GT_Os_A_Specific_0145638	Os03t0815800-02	Similar to Ethylene-responsive transcription factor 5 (Ethylene-responsive element binding factor 5) (EREBP-5) (AtERF5).	0.32	-0.32	0	-0.37	-0.89	-0.63	0.269536	ref|Os03t0815800-02|rapDB|Os03t0815800-02|gb|AK066670	ATCACCTTGCCAATTGGGACAGCTAAGCCGACCCTTCTTCCACGGGTGAAGGAGGAAGGT										1103.19	1606.26	1149.62	416.16
GT_Os04g0605100|mRNA|AK061266|CDS+3'UTR	Os04t0605100-01	WRKY transcription factor 68. [Os04t0605100-01]	0.12	-0.12	0	-0.93	-0.33	-0.63	0.193398	rapdb|Os04t0605100-01|gb|AK072938|ta|TA50902_4530|ta|CI529727	AGAAGAAAAGATTGTAGAAAGAGGACGAGGGAAACTTGATGCTAGAGAATTACCGTCTCC	Os04t0605100-01	WRKY transcription factor 68.	AK061266, AK072938	chr04	30545175	30546517	+	Biological Process: regulation of transcription, DNA-dependent (GO:0006355), Molecular Function: sequence-specific DNA binding transcription factor activity (GO:0003700), Molecular Function: sequence-specific DNA binding (GO:0043565)	DNA-binding WRKY (IPR003657), Zn-cluster domain (IPR018872)	567.2	1096.68	461.58	363.45
GT_Os09g0520400|COMBINER_EST|AU094545|7	Os09t0520400-01	Hypothetical conserved gene. [Os09t0520400-01]	-0.43	0.43	0	-1.23	-0.01	-0.62	0.493765	rapdb|Os09t0520400-01|gb|NM_001189015|ta|TA65364_4530|ta|AA751544	AAAGTTTGGGTGAACTGACACCCATGTGGGCTTCTGTAATATCAAATTTGCCTGCATCTG	Os09t0520400-01	Hypothetical conserved gene.	AK243019	chr09	20326567	20330537	+	Biological Process: regulation of transcription, DNA-dependent (GO:0006355), Molecular Function: sequence-specific DNA binding transcription factor activity (GO:0003700), Molecular Function: sequence-specific DNA binding (GO:0043565), Molecular Function: protein dimerization activity (GO:0046983)	Basic-leucine zipper (bZIP) transcription factor (IPR004827), Basic leucine zipper (IPR011700)	1.59	6.58	1.53	1.85
GT_Os04g0287400|mRNA|AK121494|CDS+3'UTR	Os04t0287400-01	Similar to WRKY transcription factor 51. [Os04t0287400-01]	0.29	-0.29	0	-1.05	-0.17	-0.61	0.368862	rapdb|Os04t0287400-01|ta|TA48702_4530|ta|CI363002|ta|CI423419	GTGTAAAACAATTTTAGGAGACTTTGAGACTGAGCTTTTACTGAAGAAAAAATAAAGCAG	Os04t0287400-01	Similar to WRKY transcription factor 51.	AK100954, AK121494	chr04	12425564	12426962	+	Biological Process: regulation of transcription, DNA-dependent (GO:0006355), Molecular Function: sequence-specific DNA binding transcription factor activity (GO:0003700), Molecular Function: sequence-specific DNA binding (GO:0043565)	DNA-binding WRKY (IPR003657), Zn-cluster domain (IPR018872)	548.57	838.45	364.26	349.07
GT_Os04g0572400|mRNA|AY114110|CDS	Os04t0572400-00	Similar to CRT/DRE binding factor 1. [Os04t0572400-00]	-0.39	0.39	0	-1.18	-0.03	-0.61	0.475514	rapdb|Os04t0572400-00|gb|CI190270|gb|CI282069|ta|TA66103_4530	CGCCATTGGCAGGGCAATCGACGTGGGCCGAGGAGGACTACGACTGCGAGGTCAATCTAT	Os04t0572400-00	Similar to CRT/DRE binding factor 1.	AY114110	chr04	28820861	28821520	+	Biological Process: regulation of transcription, DNA-dependent (GO:0006355), Molecular Function: DNA binding (GO:0003677), Molecular Function: sequence-specific DNA binding transcription factor activity (GO:0003700)	Pathogenesis-related transcriptional factor/ERF, DNA-binding (IPR001471), DNA-binding, integrase-type (IPR016177)	1.3	5.08	1.26	1.45
GT_GT_Os_A_Specific_0003958	Os09t0526600-02	Similar to Heat shock factor protein 3 (HSF 3) (Heat shock transcription factor 3) (HSTF 3).	0.18	-0.18	0	0.08	-1.29	-0.6	0.482109	ref|Os09t0526600-02|rapDB|Os09t0526600-02|gb|AK106545	AAAGATGATGGTGGTGCAACAGAGCAACTTCGTGATGCACTGGGGACGCTCGGAATGCGG	Os09t0526600-02	Similar to Heat shock factor protein 3 (HSF 3) (Heat shock transcription factor 3) (HSTF 3).	AK106545	chr09	20591252	20595141	-	Biological Process: regulation of transcription, DNA-dependent (GO:0006355), Cellular Component: nucleus (GO:0005634), Molecular Function: sequence-specific DNA binding transcription factor activity (GO:0003700), Molecular Function: sequence-specific DNA binding (GO:0043565)	Heat shock factor (HSF)-type, DNA-binding (IPR000232), Winged helix-turn-helix transcription repressor DNA-binding (IPR011991)	660	1171.7	1035.19	208.18
GT_GT_Os_A_Specific_0067096	Os03t0732100-01	Similar to Homeodomain protein JUBEL1	0.6	-0.6	0	0.02	-1.21	-0.6	0.560675	ref|Os03t0732100-01|rapDB|Os03t0732100-01|gb|AK287476	ACCACTACTGCGACCAGATGCAGATGGTGGTGAACTTCTTCGACTCGGTGATGGGGTTCG	Os03t0732100-01	Similar to Homeodomain protein JUBEL1.	AK287476	chr03	30003190	30014029	+	Biological Process: regulation of transcription, DNA-dependent (GO:0006355), Cellular Component: nucleus (GO:0005634), Molecular Function: DNA binding (GO:0003677), Molecular Function: sequence-specific DNA binding transcription factor activity (GO:0003700), Molecular Function: protein binding (GO:0005515), Molecular Function: sequence-specific DNA binding (GO:0043565)	Homeobox (IPR001356), POX (IPR006563), Homeobox KN domain (IPR008422), Homeodomain-like (IPR009057), Homeodomain-related (IPR012287)	13.42	13.31	15.13	3.33
GT_GT_Os_A_Specific_0077012	Os06t0637500-01	Similar to MYB transcription factor R2R3 type.	0.09	-0.09	0	-0.6	-0.59	-0.6	0.0199211	ref|Os06t0637500-01|rapDB|Os06t0637500-01|gb|AK105817	ACGCCGGACAGCCCGTCGGGGTCTGGTTCCGGGTCGGACCGCAGCGACCTCAGCCACGGC										3.76	7.63	3.93	2.06
GT_GT_Os_A_Specific_0189175	Os11t0116600-00	Similar to WRKY transcription factor 52.	0.21	-0.21	0	-1.36	0.16	-0.6	0.527241	ref|Os11t0116600-00|rapDB|Os11t0116600-00	CAAAAGAAGAAGGATTAATGGTGAGGAGTACAAGTCGTCGTCATGGTCTCAATTCACGCC	Os11t0116600-00	Conserved hypothetical protein.		chr11	750013	750897	-			6.56	11.15	3.72	5.52
GT_GT_Os_A_Specific_0100154	Os07t0434300-00	Os07t0434300-00; Os07t0434300-00; Next best Hit: Os02t0724400-00(alignment length 20bp with 95.00%identity)	1.04	-1.04	0	-1.5	0.32	-0.59	0.712693	ref|Os07t0434300-00|rapDB|Os07t0434300-00	AGAGTTGCAGCGTTCTTTGGCGGACGCTCTTGCCTCGAGCTTCGGTTATTGTAGCCTTGC	Os07t0434300-00	Similar to Myb-like DNA-binding domain containing protein.	AJ601378	chr07	14502054	14502650	-	Biological Process: regulation of transcription, DNA-dependent (GO:0006355), Molecular Function: DNA binding (GO:0003677), Molecular Function: protein binding (GO:0005515)	SANT domain, DNA binding (IPR001005), Homeodomain-like (IPR009057), Homeodomain-related (IPR012287), Myb, DNA-binding (IPR014778), Myb transcription factor (IPR015495), MYB-like (IPR017877), Transcription regulator HTH, Myb-type, DNA-binding (IPR017930)	5.27	2.86	1.54	2.81
GT_Os04g0287400|mRNA|AK100954|CDS+3'UTR	Os04t0287400-01	Similar to WRKY transcription factor 51. [Os04t0287400-01]	0.31	-0.31	0	-1.02	-0.16	-0.59	0.385091	rapdb|Os04t0287400-01|ta|TA48702_4530|ta|CI363002|ta|CI423419	GTGTAAAACAATTTTAGGAGACTTTGAGACTGAGCTTTTACTGAAGAAAAAATAAAGCAG	Os04t0287400-01	Similar to WRKY transcription factor 51.	AK100954, AK121494	chr04	12425564	12426962	+	Biological Process: regulation of transcription, DNA-dependent (GO:0006355), Molecular Function: sequence-specific DNA binding transcription factor activity (GO:0003700), Molecular Function: sequence-specific DNA binding (GO:0043565)	DNA-binding WRKY (IPR003657), Zn-cluster domain (IPR018872)	587.59	868.54	393.49	370.02
GT_Os12g0567300|COMBINER_EST|AU055949|6	Os12t0567300-00	Myb transcription factor domain containing protein. [Os12t0567300-00]	-0.67	0.67	0	-0.96	-0.23	-0.59	0.519756	rapdb|Os12t0567300-00|gb|AK107214|ta|TA41240_4530|tc|TC525174	ATAGCTTTTGCCACTTGGTCCTTGATGTATGCAATGCAAGTGGGCAAGGCACTCTGTATT	Os12t0567300-00	Myb transcription factor domain containing protein.	CT833282	chr12	23325673	23327055	-	Biological Process: regulation of transcription, DNA-dependent (GO:0006355), Molecular Function: DNA binding (GO:0003677), Molecular Function: protein binding (GO:0005515)	SANT domain, DNA binding (IPR001005), Homeodomain-like (IPR009057), Homeodomain-related (IPR012287), Myb, DNA-binding (IPR014778), Myb transcription factor (IPR015495), Transcription regulator HTH, Myb-type, DNA-binding (IPR017930)	126.16	732.85	174.78	149.8
GT_Os01g0678700|mRNA|AY224529|CDS	Os01t0678700-01	DP protein. [Os01t0678700-01]	-0.14	0.14	0	0.17	-1.33	-0.58	0.524747	rapdb|Os01t0678700-01|gb|AK111611|ta|TA63664_4530|tc|NP451058	GAAGTTTGCACGGTTCGACTTCAACGGTGCACCATTCACCATGCATGATGATGTATCAAT	Os01t0678700-01	DP protein.	AK111611	chr01	27924913	27928433	-	Biological Process: regulation of transcription, DNA-dependent (GO:0006355), Cellular Component: transcription factor complex (GO:0005667), Molecular Function: sequence-specific DNA binding transcription factor activity (GO:0003700)	Transcription factor E2F/dimerisation partner (TDP) (IPR003316), Winged helix-turn-helix transcription repressor DNA-binding (IPR011991), Transcription factor DP, C-terminal (IPR014889), Transcription factor DP (IPR015648), Transcription factor DP, subgroup (IPR016556)	52.66	145.15	109.46	20.15
GT_Os03g0441000|mRNA|AK108726|CDS+3'UTR	Os03t0441000-03	Transcription initiation factor TFIID component TAF4 domain containing protein. [Os03t0441000-03]	-0.46	0.46	0	-0.56	-0.6	-0.58	0.335522	rapdb|Os03t0441000-03|ta|TA56146_4530|tc|TC495675	GACTTAAATGTAGATGTAGCAATGGCTTGCTATTGTGCAGCAAGGTGCTCCAGTTCATTT	Os03t0441000-03	Similar to Transcription initiation factor TFIID component TAF4 family protein, expressed.	AK108726	chr03	18639989	18643290	-	Biological Process: transcription initiation, DNA-dependent (GO:0006352), Cellular Component: transcription factor TFIID complex (GO:0005669)	Transcription initiation factor TFIID component TAF4 (IPR007900)	8.17	35.31	12.84	6.47
GT_Os01g0292900|mRNA|AK068471|CDS+3'UTR	Os01t0292900-02	Similar to Squamosa-promoter binding-like protein 2. [Os01t0292900-02]	-0.53	0.53	0	-0.17	-0.98	-0.57	0.483314	rapdb|Os01t0292900-02|gb|AK068471|ta|TA40346_4530|tc|TC485785	AATGGTTTTACCGTGAGCAGAGCAGCTGACAGAGTGACAGTGCTTCCATGCTCTTTAATA	Os01t0292900-02	Similar to Squamosa-promoter binding-like protein 2.	AK068471	chr01	10650742	10656755	+	Cellular Component: nucleus (GO:0005634), Molecular Function: DNA binding (GO:0003677)	Transcription factor, SBP-box (IPR004333), Ankyrin repeat-containing domain (IPR020683)	231.82	1108.07	503.82	148.69
GT_Os02g0537500|mRNA|AK068689|CDS+3'UTR	Os02t0537500-01	Similar to E2F homolog. [Os02t0537500-01]	-0.47	0.47	0	-0.73	-0.41	-0.57	0.372282	rapdb|Os02t0537500-01|gb|AK068689|ta|TA60014_4530|tc|TC491834	ATGGAGTGATGTGATATCTTTGCTACTGGTATGAACCTCAAAATGATACTCGCCGTTAAT	Os02t0537500-01	Similar to E2F homolog.	AK068689	chr02	19868200	19873307	-	Biological Process: regulation of transcription, DNA-dependent (GO:0006355), Cellular Component: transcription factor complex (GO:0005667), Molecular Function: sequence-specific DNA binding transcription factor activity (GO:0003700)	Transcription factor E2F/dimerisation partner (TDP) (IPR003316), Winged helix-turn-helix transcription repressor DNA-binding (IPR011991), E2F Family (IPR015633)	14.86	65.2	20.92	13.57
GT_Os02g0695200|mRNA|AK111720|CDS+3'UTR	Os02t0695200-01	Similar to P-type R2R3 Myb protein (Fragment). [Os02t0695200-01]	-0.32	0.32	0	-1.13	0.02	-0.55	0.489604	rapdb|Os02t0695200-01|gb|AK111720|ta|TA58826_4530|tc|TC497080	CACACACTCCTATATTGTAGCATTTGTACTTATATTATTGAGAAGTGCCAATGAGTTTGC	Os02t0695200-01	Similar to P-type R2R3 Myb protein (Fragment).	AK111720	chr02	28558264	28560020	-	Biological Process: regulation of transcription, DNA-dependent (GO:0006355), Molecular Function: DNA binding (GO:0003677), Molecular Function: protein binding (GO:0005515)	SANT domain, DNA binding (IPR001005), Homeodomain-like (IPR009057), Homeodomain-related (IPR012287), Myb, DNA-binding (IPR014778), Myb transcription factor (IPR015495), Transcription regulator HTH, Myb-type, DNA-binding (IPR017930)	1.4	5.02	1.35	1.56
GT_Os02g0772000|COMBINER_EST|Os02g0772000|8	Os02t0772000-00	Similar to global transcription factor group. [Os02t0772000-00]	0.63	-0.63	0	0.59	-1.68	-0.55	0.71412	rapdb|Os02t0772000-00|gb|NM_001186230|tc|NP13017568|tc|NP1103312	ATCTGATGGCATTGTGAAGGTGGATGGTCTAGAGACGACGGATCAGACGAAAATTCTAGA	Os02t0772000-00	Similar to global transcription factor group.	AK334486	chr02	32584567	32591373	+	Biological Process: positive regulation of transcription elongation from RNA polymerase II promoter (GO:0032968)	Transcription elongation factor Spt5, NGN domain (IPR005100), Transcription antitermination protein, NusG, N-terminal (IPR006645)	8.27	7.91	13.56	1.46
GT_Os10g0579400|mRNA|AK108346|CDS+3'UTR	Os10t0579400-01	Similar to WRKY transcription factor 66. [Os10t0579400-01]	0.07	-0.07	0	-1.02	-0.07	-0.55	0.370667	rapdb|Os10t0579400-01|gb|AK108346|ta|TA47409_4530|tc|TC507494	TGCTTAATTACTTGTTACAGAGCACGCCACAATTGTTAGTTAAAATGTTACTCCCTCCCG	Os10t0579400-01	Conserved hypothetical protein.	AK108346	chr10	23107517	23108620	+			8.81	18.27	6.99	6.96
GT_GT_Os_A_Specific_0000723	Os03t0690600-01	Similar to SCARECROW-like protein.	-0.76	0.76	0	0.33	-1.42	-0.54	0.68623	ref|Os03t0690600-01|rapDB|Os03t0690600-01|gb|AK101451	AAACAGTTGCCATAGACAGTCCTAGGAATAGGGTGCTCAATACCATAAGGCAAGTGAACC	Os03t0690600-01	Similar to SCARECROW-like protein.	AK101451	chr03	27587894	27592754	-		Transcription factor GRAS (IPR005202)	6.14	40.44	22.16	3.4
GT_Os01g0624700|mRNA|AK111416|CDS+3'UTR	Os01t0624700-01	Similar to WRKY transcription factor 12. [Os01t0624700-01]	-0.31	0.31	0	-1.12	0.03	-0.54	0.488978	rapdb|Os01t0624700-01|gb|AK111416|ta|TA67363_4530|tc|TC494552	AGGGATGTCAGTGCGCATTGACACTTTTGCATTCCTGTACATAATTCTCGTGGTTGGTGA	Os01t0624700-01	Similar to WRKY transcription factor 12.	AK111416	chr01	24945282	24947217	-	Biological Process: regulation of transcription, DNA-dependent (GO:0006355), Molecular Function: sequence-specific DNA binding transcription factor activity (GO:0003700), Molecular Function: sequence-specific DNA binding (GO:0043565)	DNA-binding WRKY (IPR003657)	1.47	5.11	1.41	1.61
GT_Os05g0361700|mRNA|AJ575218|5'UTR+CDS	Os05t0361700-02	Similar to ethylene responsive element binding protein 2. [Os05t0361700-02]	0.58	-0.58	0	-0.3	-0.79	-0.54	0.481239	rapdb|Os05t0361700-02|rapdb|Os05t0361700-01|gb|AK100184|ta|TA49028_4530	CGGCCGCCGAGCACCAGCTCCGCGAGTGCATGTCCGGGCTGGAGGCGTTCTTGGGCCTCG	Os05t0361700-02	Similar to ethylene responsive element binding protein 2.	AK111676	chr05	17247313	17248223	+	Biological Process: regulation of transcription, DNA-dependent (GO:0006355), Molecular Function: DNA binding (GO:0003677), Molecular Function: sequence-specific DNA binding transcription factor activity (GO:0003700)	Pathogenesis-related transcriptional factor/ERF, DNA-binding (IPR001471), DNA-binding, integrase-type (IPR016177)	12.66	12.89	11.61	4.27
GT_Os08g0472000|mRNA|AY072713|CDS+3'UTR	Os08t0472000-01	Similar to bZIP transcription factor TRAB1. [Os08t0472000-01]	-0.3	0.3	0	-0.4	-0.68	-0.54	0.242075	rapdb|Os08t0472000-01|gb|AY323482|ta|TA58327_4530|ta|AU102070	TCTGTTGTAAATTGATGATCAACAGAGTCGAGTGTACTAGTGCTTAACTTGCCCTGTCAC	Os08t0472000-01	Similar to bZIP transcription factor TRAB1.	AK062347	chr08	23237038	23240842	+			187.46	646.69	294.06	125.75
GT_Os09g0474000|mRNA|AK108319|CDS+3'UTR	Os09t0474000-01	bZIP transcription factor, bZIP-1 domain containing protein. [Os09t0474000-01]	0.66	-0.66	0	-1.13	0.05	-0.54	0.603464	rapdb|Os09t0474000-01|ta|TA60347_4530|tc|TC540854	ACTGCCCATTATTGACATCTTTTTGTCAAGGTGGCTAAGATAAATATGGATTGAGCCTAT	Os09t0474000-01	bZIP transcription factor, bZIP-1 domain containing protein.	AK108319	chr09	18122627	18123463	-	Biological Process: regulation of transcription, DNA-dependent (GO:0006355), Molecular Function: sequence-specific DNA binding transcription factor activity (GO:0003700), Molecular Function: sequence-specific DNA binding (GO:0043565), Molecular Function: protein dimerization activity (GO:0046983)	Basic-leucine zipper (bZIP) transcription factor (IPR004827), bZIP transcription factor, bZIP-1 (IPR011616)	4.13	3.78	2.01	2.36
GT_Os12g0597700|mRNA|AK104890|CDS+3'UTR	Os12t0597700-02	Similar to WRKY DNA binding domain containing protein, expressed. [Os12t0597700-02]	-0.31	0.31	0	-0.3	-0.78	-0.54	0.305814	rapdb|Os12t0597700-02|rapdb|Os12t0597700-01|gb|AK070648|ta|TA40037_4530	TTGGGTATGATTTCTCAGTCGTACTTCTGCTTTTGTGTAAAGCATTCCATGTTATGTTAA	Os12t0597700-02	Similar to WRKY DNA binding domain containing protein, expressed.	AK104890	chr12	25101048	25103262	-	Biological Process: regulation of transcription, DNA-dependent (GO:0006355), Molecular Function: sequence-specific DNA binding transcription factor activity (GO:0003700), Molecular Function: sequence-specific DNA binding (GO:0043565)	DNA-binding WRKY (IPR003657), Zn-cluster domain (IPR018872)	327.26	1152.44	557.5	206.22
GT_GT_Os_A_Specific_0037808	Os02t0795800-00	Similar to BHLH transcription factor.	0.16	-0.16	0	-1.07	0.02	-0.53	0.44951	ref|Os02t0795800-00|rapDB|Os02t0795800-00	AAGGTGGTAATGGTACATCACCACCATTGGTGAATGGCACCGCCACCGGATGTGACGACG	Os02t0795800-00	Similar to BHLH transcription factor.	EU960043	chr02	33835931	33837683	+		Helix-loop-helix DNA-binding (IPR011598)	39.89	73.01	28.61	31.5
GT_Os03g0183300|mRNA|AK105922|CDS+3'UTR	Os03t0183300-01	Pathogenesis-related transcriptional factor and ERF domain containing protein. [Os03t0183300-01]	0.47	-0.47	0	-0.4	-0.65	-0.53	0.392882	rapdb|Os03t0183300-01|rapdb|Os03t0183300-02|gb|AY831395|ta|TA36762_4530	AGCAAGCATGTGTTCGTCCTGGTTCCTTTCGGTAATGAAAAATTATGTGAGGCTTCTCGT	Os03t0183300-01	Pathogenesis-related transcriptional factor and ERF domain containing protein.	AK106163, AK105922, AK119553	chr03	4372269	4373460	-	Biological Process: regulation of transcription, DNA-dependent (GO:0006355), Molecular Function: DNA binding (GO:0003677), Molecular Function: sequence-specific DNA binding transcription factor activity (GO:0003700)	Pathogenesis-related transcriptional factor/ERF, DNA-binding (IPR001471), DNA-binding, integrase-type (IPR016177)	32007.6	38021.6	29389	12867.5
GT_Os04g0580300|mRNA|AK100294|CDS+3'UTR	Os04t0580300-01	GRAS transcription factor domain containing protein. [Os04t0580300-01]	0.78	-0.78	0	-0.82	-0.23	-0.53	0.593426	rapdb|Os04t0580300-01|gb|AK100294|ta|TA43203_4530|ta|AU056731	AGTTGTAGCAACTCATAATTCTTGGTAGCTAATGCTTATATATGGAAAAAGAGTAAATTA	Os04t0580300-01	GRAS transcription factor domain containing protein.	AK100294	chr04	29275043	29277269	-		Transcription factor GRAS (IPR005202)	744.1	572.29	412.35	320.26
GT_Os09g0572000|COMBINER|CI430380|3	Os09t0572000-01	Pathogenesis-related transcriptional factor and ERF domain containing protein. [Os09t0572000-01]	-0.31	0.31	0	-1.1	0.05	-0.53	0.504542	rapdb|Os09t0572000-01|gb|AK241281|gb|AK287723|ta|CI430380	ATCTCCAACTTCACCACTACACCAAATCGTCATTGCCAATCCTAGCTACTCACGATCGAC	Os09t0572000-01	Pathogenesis-related transcriptional factor and ERF domain containing protein.	AK241281	chr09	22847140	22847950	+	Biological Process: regulation of transcription, DNA-dependent (GO:0006355), Molecular Function: DNA binding (GO:0003677), Molecular Function: sequence-specific DNA binding transcription factor activity (GO:0003700)	Pathogenesis-related transcriptional factor/ERF, DNA-binding (IPR001471), DNA-binding, integrase-type (IPR016177)	1.36	4.79	1.33	1.52
GT_Os01g0705700|mRNA|AK064946|CDS+3'UTR	Os01t0705700-01	Similar to Transcription factor ICE1 (Inducer of CBF expression 1) (Basic helix- loop-helix protein 116) (bHLH116) (AtbHLH116). [Os01t0705700-01]	-0.19	0.19	0	-0.24	-0.81	-0.52	0.260159	rapdb|Os01t0705700-01|gb|AK064946|ta|TA50242_4530|ta|TA50244_4530	CCTGAAGCATCGTATAGGGGTTTTCCATACTTTGATATGGCAATGACATGTCCTCGTTGT	Os01t0705700-01	Similar to Transcription factor ICE1 (Inducer of CBF expression 1) (Basic helix- loop-helix protein 116) (bHLH116) (AtbHLH116).	AK064946	chr01	29271158	29273175	+		Helix-loop-helix DNA-binding (IPR011598)	12.83	37.88	20.78	7.28
GT_Os03g0831200|mRNA|AK064036|CDS+3'UTR	Os03t0831200-02	Hypothetical conserved gene. [Os03t0831200-02]	-0.2	0.2	0	-0.43	-0.61	-0.52	0.139856	rapdb|Os03t0831200-02|rapdb|Os03t0831200-01|gb|AK064036|ta|TA46084_4530	TCTTGTTCTTTGCAAGAGATTAGCTCCTGGATCTGCACCAAGTAATGCAGTTTTTCAGCT	Os03t0831200-02	Hypothetical conserved gene.	AK064036	chr03	34913515	34914844	+	Biological Process: regulation of transcription, DNA-dependent (GO:0006355), Molecular Function: sequence-specific DNA binding transcription factor activity (GO:0003700), Molecular Function: zinc ion binding (GO:0008270), Molecular Function: sequence-specific DNA binding (GO:0043565)	Zinc finger, GATA-type (IPR000679)	449.49	1351.67	645.22	294.31
GT_Os08g0472000|mRNA|AY323482|CDS+3'UTR	Os08t0472000-01	Similar to bZIP transcription factor TRAB1. [Os08t0472000-01]	-0.22	0.22	0	-0.49	-0.56	-0.52	0.146348	rapdb|Os08t0472000-01|gb|AY323482|ta|TA58327_4530|ta|AU102070	TCTGTTGTAAATTGATGATCAACAGAGTCGAGTGTACTAGTGCTTAACTTGCCCTGTCAC	Os08t0472000-01	Similar to bZIP transcription factor TRAB1.	AK062347	chr08	23237038	23240842	+			195.35	607.72	274.32	134.62
GT_Os09g0287000|mRNA|AK068688|CDS+3'UTR	Os09t0287000-01	Similar to Ethylene-responsive transcription factor 5 (Ethylene-responsive element binding factor 5) (EREBP-5) (AtERF5). [Os09t0287000-01]	0.19	-0.19	0	-0.21	-0.83	-0.52	0.293259	rapdb|Os09t0287000-01|gb|CT848085|ta|TA52351_4530|ta|CI338222	TCAGACTTCCCAATGCTACATAAGGATGTACATATGTATGATGTTGTGTGCCTTGTTAAT	Os09t0287000-01	Similar to Ethylene-responsive transcription factor 5 (Ethylene-responsive element binding factor 5) (EREBP-5) (AtERF5).	AK106057, AK068688	chr09	6404482	6406039	-	Biological Process: regulation of transcription, DNA-dependent (GO:0006355), Molecular Function: DNA binding (GO:0003677), Molecular Function: sequence-specific DNA binding transcription factor activity (GO:0003700)	Pathogenesis-related transcriptional factor/ERF, DNA-binding (IPR001471), DNA-binding, integrase-type (IPR016177)	3600.66	6277.75	4592.38	1541.45
GT_Os09g0287000|mRNA|AK106057|CDS+3'UTR	Os09t0287000-01	Similar to Ethylene-responsive transcription factor 5 (Ethylene-responsive element binding factor 5) (EREBP-5) (AtERF5). [Os09t0287000-01]	0.15	-0.15	0	-0.23	-0.82	-0.52	0.257632	rapdb|Os09t0287000-01|gb|CT848085|ta|TA52351_4530|ta|CI338222	TCAGACTTCCCAATGCTACATAAGGATGTACATATGTATGATGTTGTGTGCCTTGTTAAT	Os09t0287000-01	Similar to Ethylene-responsive transcription factor 5 (Ethylene-responsive element binding factor 5) (EREBP-5) (AtERF5).	AK106057, AK068688	chr09	6404482	6406039	-	Biological Process: regulation of transcription, DNA-dependent (GO:0006355), Molecular Function: DNA binding (GO:0003677), Molecular Function: sequence-specific DNA binding transcription factor activity (GO:0003700)	Pathogenesis-related transcriptional factor/ERF, DNA-binding (IPR001471), DNA-binding, integrase-type (IPR016177)	3250.2	6014.36	4218.89	1448.85
GT_Os09g0526600|mRNA|AK106545|CDS+3'UTR	Os09t0526600-02	Similar to Heat shock factor protein 3 (HSF 3) (Heat shock transcription factor 3) (HSTF 3). [Os09t0526600-02]	0.11	-0.11	0	0.05	-1.09	-0.52	0.462023	rapdb|Os09t0526600-02|gb|AK106545|ta|TA49580_4530|ta|CI167615	TGTGTGTTTTCCTCTGCATGAGGATTGGAGTCTAAGAACTTGTATGTTATGGTTGTGTGA	Os09t0526600-02	Similar to Heat shock factor protein 3 (HSF 3) (Heat shock transcription factor 3) (HSTF 3).	AK106545	chr09	20591252	20595141	-	Biological Process: regulation of transcription, DNA-dependent (GO:0006355), Cellular Component: nucleus (GO:0005634), Molecular Function: sequence-specific DNA binding transcription factor activity (GO:0003700), Molecular Function: sequence-specific DNA binding (GO:0043565)	Heat shock factor (HSF)-type, DNA-binding (IPR000232), Winged helix-turn-helix transcription repressor DNA-binding (IPR011991)	1091.73	2135.8	1757.88	413.92
GT_Os11g0705900|mRNA|AK063519|CDS+3'UTR	Os11t0705900-01	GRAS transcription factor domain containing protein. [Os11t0705900-01]	0.35	-0.35	0	-0.32	-0.72	-0.52	0.325731	rapdb|Os11t0705900-01|gb|AK063519|ta|TA63854_4530|tc|TC488013	CCTATTGTATGTTTCTTGTATCACATTTTTGCTCCTCCTTGGTCATGGTGACCACTGACC	Os11t0705900-01	GRAS transcription factor domain containing protein.	AK063519	chr11	28891375	28893521	+		Transcription factor GRAS (IPR005202)	80.22	113.27	85.41	33.4
GT_Os12g0597700|mRNA|AK070648|CDS+3'UTR	Os12t0597700-02	Similar to WRKY DNA binding domain containing protein, expressed. [Os12t0597700-02]	-0.25	0.25	0	-0.31	-0.72	-0.52	0.252113	rapdb|Os12t0597700-02|rapdb|Os12t0597700-01|gb|AK070648|ta|TA40037_4530	TTGGGTATGATTTCTCAGTCGTACTTCTGCTTTTGTGTAAAGCATTCCATGTTATGTTAA	Os12t0597700-02	Similar to WRKY DNA binding domain containing protein, expressed.	AK104890	chr12	25101048	25103262	-	Biological Process: regulation of transcription, DNA-dependent (GO:0006355), Molecular Function: sequence-specific DNA binding transcription factor activity (GO:0003700), Molecular Function: sequence-specific DNA binding (GO:0043565)	DNA-binding WRKY (IPR003657), Zn-cluster domain (IPR018872)	350.75	1136.75	566.76	221.75
GT_GT_Os_A_Specific_0229602	Os10t0523900-00	Similar to AP2 domain containing protein.	0.57	-0.57	0	-1.48	0.47	-0.51	0.697927	ref|Os10t0523900-00|rapDB|Os10t0523900-00	CCACCGCCGGTGATGCTCGGCCTGCAGGCGGACGGCGGTGGAATAATGGACGAGGGCGGC	Os10t0523900-00	Similar to AP2 domain containing protein.	EU972196	chr10	20355076	20355657	+	Biological Process: regulation of transcription, DNA-dependent (GO:0006355), Molecular Function: DNA binding (GO:0003677), Molecular Function: sequence-specific DNA binding transcription factor activity (GO:0003700)	Pathogenesis-related transcriptional factor/ERF, DNA-binding (IPR001471), DNA-binding, integrase-type (IPR016177)	3.72	3.86	1.51	3.04
GT_Os03g0324200|mRNA|AK068429|5'UTR+CDS	Os03t0324300-06	Similar to cDNA clone:J033123C05, full insert sequence. [Os03t0324300-06]	-0.54	0.54	0	0.39	-1.41	-0.51	0.674502	rapdb|Os03t0324300-06|rapdb|Os03t0324300-02|rapdb|Os03t0324300-01|rapdb|Os03t0324300-05	CATAGCGACTATGGATACGGGTTCCTTGACCGGAACGCGCGCAACAGCCACCAATACACT	Os03t0324300-06	Similar to cDNA clone:J033123C05, full insert sequence.	AK068429	chr03	11774494	11777483	+	Cellular Component: nucleus (GO:0005634), Molecular Function: sequence-specific DNA binding transcription factor activity (GO:0003700)	Ethylene insensitive 3 (IPR006957), Ethylene insensitive 3-like protein, DNA-binding domain (IPR023278)	318.31	1541.25	1022.41	152.11
GT_Os03g0831200|mRNA|AK073709|CDS+3'UTR	Os03t0831200-01	Similar to GATA transcription factor 19. [Os03t0831200-01]	-0.16	0.16	0	-0.43	-0.59	-0.51	0.107334	rapdb|Os03t0831200-01|rapdb|Os03t0831200-02|gb|AK064036|ta|TA46084_4530	ATCTTCTTTCTCTTGTTCTTTGCAAGAGATTAGCTCCTGGATCTGCACCAAGTAATGCAG	Os03t0831200-01	Similar to GATA transcription factor 19.	AK073709	chr03	34913512	34914842	+	Biological Process: regulation of transcription, DNA-dependent (GO:0006355), Molecular Function: sequence-specific DNA binding transcription factor activity (GO:0003700), Molecular Function: zinc ion binding (GO:0008270), Molecular Function: sequence-specific DNA binding (GO:0043565)	Zinc finger, GATA-type (IPR000679), Zinc finger, NHR/GATA-type (IPR013088)	365.26	1045.77	511.99	237.5
GT_Os06g0166400|mRNA|AK107775|CDS+3'UTR	Os06t0166400-01	Similar to TINY-like protein (AP2 domain containing protein RAP2.10) (Fragment). [Os06t0166400-01]	0.2	-0.2	0	-0.25	-0.77	-0.51	0.261123	rapdb|Os06t0166400-01|gb|AK107775|ta|TA48939_4530|ta|TA48940_4530	TGAGCATGTAGCTAAAAGCAAGACGGCTATGTACCTCACCCTTTTCGCTTAAGCGTTTGT	Os06t0166400-01	Similar to TINY-like protein (AP2 domain containing protein RAP2.10) (Fragment).	AK107775	chr06	3337151	3338155	+	Biological Process: regulation of transcription, DNA-dependent (GO:0006355), Molecular Function: DNA binding (GO:0003677), Molecular Function: sequence-specific DNA binding transcription factor activity (GO:0003700)	Pathogenesis-related transcriptional factor/ERF, DNA-binding (IPR001471), DNA-binding, integrase-type (IPR016177)	1929.4	3320.31	2370.71	858.42
GT_Os09g0470500|mRNA|AF145728|CDS+3'UTR	Os09t0470500-01	Homeodomain leucine zipper protein. [Os09t0470500-01]	0.29	-0.29	0	-0.69	-0.32	-0.51	0.274603	rapdb|Os09t0470500-01|gb|AK105484|ta|TA37598_4530|ta|BM419463	TCTCCAATTTCTAGCTCTCACTTCCCTACTTAAACTCATCTGAGCTCTAATGTAAGCATA	Os09t0470500-01	Homeodomain leucine zipper protein.	AK099710, AK105484	chr09	17903166	17904869	+	Biological Process: regulation of transcription, DNA-dependent (GO:0006355), Cellular Component: nucleus (GO:0005634), Molecular Function: transcription regulatory region sequence-specific DNA binding (GO:0000976), Molecular Function: DNA binding (GO:0003677), Molecular Function: sequence-specific DNA binding transcription factor activity (GO:0003700), Molecular Function: protein binding (GO:0005…	Helix-turn-helix motif, lambda-like repressor (IPR000047), Homeobox (IPR001356), Leucine zipper, homeobox-associated (IPR003106), Homeodomain-like (IPR009057), Homeodomain-related (IPR012287), Homeobox, conserved site (IPR017970)	691.96	1063.42	593.99	396.1
GT_Os09g0532900|mRNA|AK111740|CDS+3'UTR	Os09t0532900-04	Myb transcription factor domain containing protein. [Os09t0532900-04]	-0.5	0.5	0	-0.47	-0.56	-0.51	0.411489	rapdb|Os09t0532900-04|ta|TA48166_4530|ta|OSA311053|tc|TC499966	CTATTTGTTGGTGTAGTACCTATACATGTTTTCAATAAAAGATGTGGGTGGGTAATGTAC	Os09t0532900-04	Myb transcription factor domain containing protein.	AK111740, AK106039	chr09	20915434	20919808	-			48.87	221.96	83.89	40.91
GT_Os01g0808100|mRNA|AK069158|CDS+3'UTR	Os01t0808100-01	Similar to Transcription factor HBP-1b(c1) (Fragment). [Os01t0808100-01]	0.33	-0.33	0	-0.25	-0.75	-0.5	0.355728	rapdb|Os01t0808100-01|gb|AK069158|ta|TA44248_4530|ta|TA44247_4530	CTTCGTGCCCTGAGTTCTCTTTGGCTCGCCCGTCCAAGGGAATAAATAAATTGAATTGAT	Os01t0808100-01	Similar to BZIP transcription factor.	AK069158	chr01	34306542	34313315	-	Biological Process: regulation of transcription, DNA-dependent (GO:0006355), Molecular Function: sequence-specific DNA binding transcription factor activity (GO:0003700), Molecular Function: sequence-specific DNA binding (GO:0043565), Molecular Function: protein dimerization activity (GO:0046983)	Basic-leucine zipper (bZIP) transcription factor (IPR004827), bZIP transcription factor, bZIP-1 (IPR011616)	686.03	987.73	774.71	282.74
GT_Os12g0158800|mRNA|AB041726|CDS+3'UTR	Os12t0158800-01	Similar to E2F homolog (Fragment). [Os12t0158800-01]	-0.36	0.36	0	-0.41	-0.59	-0.5	0.313017	rapdb|Os12t0158800-01|gb|AK059233|ta|TA60459_4530|ta|CX114805	ATTCAGGAAGCGCTGTAAAACTTGAAGCTGACTCTGTTGTACTATAAATTTTTCGTATTC	Os12t0158800-01	Similar to E2F homolog (Fragment).	AK059233	chr12	2939741	2945064	-	Biological Process: regulation of transcription, DNA-dependent (GO:0006355), Cellular Component: transcription factor complex (GO:0005667), Molecular Function: sequence-specific DNA binding transcription factor activity (GO:0003700)	Transcription factor E2F/dimerisation partner (TDP) (IPR003316), Winged helix-turn-helix transcription repressor DNA-binding (IPR011991), E2F Family (IPR015633)	120.84	455.42	197.23	90.08
GT_Os07g0124700|mRNA|AK109848|CDS+3'UTR	Os07t0124700-01	Similar to PLETHORA1. [Os07t0124700-01]	1.28	-1.28	0	-0.21	-0.77	-0.49	0.743445	rapdb|Os07t0124700-01|gb|AK109848|ta|TA67698_4530|tc|TC497512	GAGGCCGGAGATCTATCGAGGCGGTGCTTCTCCTCCAAAATCCAAAACTATATATCTTAT	Os07t0124700-01	Similar to PLETHORA1.	AK109848	chr07	1299598	1304299	+	Biological Process: regulation of transcription, DNA-dependent (GO:0006355), Molecular Function: DNA binding (GO:0003677), Molecular Function: sequence-specific DNA binding transcription factor activity (GO:0003700)	Pathogenesis-related transcriptional factor/ERF, DNA-binding (IPR001471), DNA-binding, integrase-type (IPR016177)	18.43	7.13	11.03	3.88
GT_Os09g0286600|mRNA|AK060090|CDS+3'UTR	Os09t0286600-03	Pathogenesis-related transcriptional factor and ERF domain containing protein. [Os09t0286600-03]	-0.41	0.41	0	-0.09	-0.9	-0.49	0.481665	rapdb|Os09t0286600-03|ta|TA50797_4530|tc|TC504816	TTGTAGAGTTCGACGCCAAGTTTACTACCATATACCATAAATACAATTCCAAATCCAACT	Os09t0286600-03	Pathogenesis-related transcriptional factor and ERF domain containing protein.	AK060090	chr09	6387891	6389632	-	Biological Process: regulation of transcription, DNA-dependent (GO:0006355), Molecular Function: DNA binding (GO:0003677), Molecular Function: sequence-specific DNA binding transcription factor activity (GO:0003700)	Pathogenesis-related transcriptional factor/ERF, DNA-binding (IPR001471), DNA-binding, integrase-type (IPR016177)	2.83	11.4	5.95	1.76
GT_GT_Os_A_Specific_0120925	Os01t0289732-01	Similar to WRKY transcription factor 6-like (WRKY transcription factor 9)	0.27	-0.27	0	-0.48	-0.49	-0.48	0.213468	ref|Os01t0289732-01|rapDB|Os01t0289732-01|gb|AK243275	AGGCGGAGAGCGTGGCCATGGTGGAGGCGTAGGGGAAGGACTGGTGGAACATCGCCGCCG	Os01t0289732-01	Similar to WRKY transcription factor 6-like (WRKY transcription factor 9).	AK243275	chr01	10477926	10478798	-			19.75	31.08	19.85	10.19
GT_Os05g0494100|mRNA|AK060192|UTR	Os05t0494100-01	Histone-fold domain containing protein. [Os05t0494100-01]	-0.05	0.05	0	-0.29	-0.67	-0.48	0.136348	rapdb|Os05t0494100-01|rapdb|Os05t0494100-02|gb|AK068320|tc|TC516237	TTAGAGGAGGATGAGGATTATGACAACGAAGAATGATAACTTGCCCCTTTTAGGTTAAGA	Os05t0494100-01	Histone-fold domain containing protein.	AK068320	chr05	24275966	24280288	+	Cellular Component: intracellular (GO:0005622), Molecular Function: DNA binding (GO:0003677), Molecular Function: sequence-specific DNA binding (GO:0043565)	Transcription factor CBF/NF-Y/archaeal histone (IPR003958), Histone-fold (IPR009072)	331.85	816.46	474.75	188.52
GT_Os07g0432800|mRNA|AK063456|CDS+3'UTR	Os07t0432800-01	Myb transcription factor domain containing protein. [Os07t0432800-01]	-0.05	0.05	0	-0.35	-0.6	-0.48	0.0728167	rapdb|Os07t0432800-01|rapdb|Os07t0484700-01|rapdb|Os04t0389600-01|gb|AK063456	TAGACAAAATTCCAATGACCATTGGACATGATTCGATCCGGCGTTGAATAATCAAGAATT	Os07t0432800-01	Similar to Typical P-type R2R3 Myb protein (Fragment).	AK063456	chr07	14368433	14371039	-			79.71	194.49	109.02	47.3
GT_Os07g0484700|mRNA|AK066025|CDS+3'UTR	Os07t0484700-01	Myb transcription factor domain containing protein. [Os07t0484700-01]	-0.36	0.36	0	-0.21	-0.76	-0.48	0.394089	rapdb|Os07t0484700-01|gb|AK066025|ta|TA39027_4530|ta|CI532796	CTTGACAAATAATATATGCGGTATTGCTTGTAAGAGAGGTCTTGTTTTCTGATCTTATCC	Os07t0484700-01	Myb transcription factor domain containing protein.	AK066025	chr07	17777576	17780338	+	Biological Process: regulation of transcription, DNA-dependent (GO:0006355), Molecular Function: DNA binding (GO:0003677), Molecular Function: protein binding (GO:0005515)	SANT domain, DNA binding (IPR001005), Homeodomain-like (IPR009057), Homeodomain-related (IPR012287), Myb, DNA-binding (IPR014778), Myb transcription factor (IPR015495), Transcription regulator HTH, Myb-type, DNA-binding (IPR017930)	221.89	829.37	413.73	146.65
GT_Os07g0688200|mRNA|AK103455|CDS+3'UTR	Os07t0688200-01	Similar to Typical P-type R2R3 Myb protein (Fragment). [Os07t0688200-01]	-0.25	0.25	0	-0.6	-0.36	-0.48	0.221456	rapdb|Os07t0688200-01|gb|AK103455|ta|TA57994_4530|ta|CI342213	ATCGATCGCTTGGTTTTTACTATACTGCCTGAATTACTCCATTCTTAATTTCTCGGGACG	Os07t0688200-01	Similar to Typical P-type R2R3 Myb protein (Fragment).	AK103455	chr07	29242089	29243584	+	Biological Process: regulation of transcription, DNA-dependent (GO:0006355), Molecular Function: DNA binding (GO:0003677), Molecular Function: protein binding (GO:0005515)	SANT domain, DNA binding (IPR001005), Homeodomain-like (IPR009057), Homeodomain-related (IPR012287), Myb, DNA-binding (IPR014778), Myb transcription factor (IPR015495), Transcription regulator HTH, Myb-type, DNA-binding (IPR017930)	1.92	6.18	2.53	1.55
GT_Os12g0168100|mRNA|AK107125|CDS+3'UTR	Os12t0168100-01	Similar to AP2 domain containing protein RAP2.6 (Fragment). [Os12t0168100-01]	0.06	-0.06	0	-0.6	-0.37	-0.48	0.0656675	rapdb|Os12t0168100-01|gb|AK107125|gb|CI106645|ta|TA62377_4530	CATCTCAAGCTTGTACGAATGAAACTAGTGCAGTCTGAAGATTTTCTTTTTCTGGTTTTA	Os12t0168100-01	Similar to AP2 domain containing protein RAP2.6 (Fragment).	AK107125	chr12	3437394	3440088	-	Biological Process: regulation of transcription, DNA-dependent (GO:0006355), Molecular Function: DNA binding (GO:0003677), Molecular Function: sequence-specific DNA binding transcription factor activity (GO:0003700)	Pathogenesis-related transcriptional factor/ERF, DNA-binding (IPR001471), DNA-binding, integrase-type (IPR016177)	14.48	30.4	15.47	9.39
GT_Os03g0690600|mRNA|AK101402|CDS+3'UTR	Os03t0690600-02	Similar to SCARECROW-like protein. [Os03t0690600-02]	-0.23	0.23	0	-0.41	-0.53	-0.47	0.185318	rapdb|Os03t0690600-02|rapdb|Os03t0690600-03|gb|AK101848|ta|TA46278_4530	GCAGACCGCAGAGCAGTTTCTGCCTTGCTTTTACCATATCTGTATCTATACTTATATATA	Os03t0690600-02	Similar to SCARECROW-like protein.	AK101402	chr03	27589522	27592751	-		Transcription factor GRAS (IPR005202)	40.56	127.14	60.31	28.69
GT_Os07g0640900|mRNA|AK102159|CDS+3'UTR	Os07t0640900-03	Similar to cDNA clone:001-123-F07, full insert sequence. [Os07t0640900-03]	-0.16	0.16	0	-0.25	-0.69	-0.47	0.224265	rapdb|Os07t0640900-03|rapdb|Os07t0640900-01|rapdb|Os07t0640900-02|gb|AK063952	GCTTAATTAGCTAGCTAAGTGGATGTTAAATGGTACTAATGAAGTCCAAGGCATCTAAGT	Os07t0640900-03	Similar to cDNA clone:001-123-F07, full insert sequence.	AK099354	chr07	26673769	26676848	+	Biological Process: regulation of transcription, DNA-dependent (GO:0006355), Cellular Component: nucleus (GO:0005634), Molecular Function: sequence-specific DNA binding transcription factor activity (GO:0003700), Molecular Function: sequence-specific DNA binding (GO:0043565)	Heat shock factor (HSF)-type, DNA-binding (IPR000232), Winged helix-turn-helix transcription repressor DNA-binding (IPR011991)	3.91	11.07	6.18	2.35
GT_Os09g0490200|mRNA|AK065979|CDS+3'UTR	Os09t0490200-01	Similar to Ethylene signal transcription factor. [Os09t0490200-01]	-0.32	0.32	0	-0.95	0.02	-0.47	0.503773	rapdb|Os09t0490200-01|gb|AK065979|ta|TA46264_4530	TACTATGATAGCTTGTCCTGCTGGACATTTTGTATGACTGGTACATTTTCCAATTTGTAG	Os09t0490200-01	Similar to Ethylene signal transcription factor.	AK065979	chr09	18882980	18886337	-	Cellular Component: nucleus (GO:0005634), Molecular Function: sequence-specific DNA binding transcription factor activity (GO:0003700)	Ethylene insensitive 3 (IPR006957), Ethylene insensitive 3-like protein, DNA-binding domain (IPR023278)	1.47	5.23	1.6	1.62
GT_Os10g0188100|mRNA|AK071062|5'UTR+CDS	Os10t0188100-02	Similar to transcription initiation factor IIF, alpha subunit. [Os10t0188100-02]	-0.27	0.27	0	0.18	-1.13	-0.47	0.572711	rapdb|Os10t0188100-02|rapdb|Os10t0188100-03|rapdb|Os10t0188100-04|rapdb|Os10t0188100-01	TCTGAGCAAGTCTGGCAAGGAGTTGAAAAAGCTTCTTGGGAAAGCTGCTGGACTTAATGA	Os10t0188100-02	Similar to transcription initiation factor IIF, alpha subunit.	AK071062	chr10	6082456	6087843	-	Biological Process: transcription initiation from RNA polymerase II promoter (GO:0006367), Biological Process: positive regulation of transcription, DNA-dependent (GO:0045893), Cellular Component: nucleus (GO:0005634), Molecular Function: DNA binding (GO:0003677), Molecular Function: catalytic activity (GO:0003824)	Transcription initiation factor IIF, alpha subunit (IPR008851), Transcription Factor IIF, Rap30/Rap74, interaction (IPR011039)	149.26	494.88	344.03	71.61
GT_GT_Os_A_Specific_0009653	Os02t0128200-01	Os02t0128200-01; Os02t0128200-01 Similar to Transcription factor HBP-1a (Histone-specific transcription factor HBP1).; Next best Hit: Os01t0914700-01(alignment length 15bp with 100.00%identity)	-0.27	0.27	0	0.04	-0.96	-0.46	0.498825	ref|Os02t0128200-01|rapDB|Os02t0128200-01|gb|AK111901	AAATTAACGGGAAAAATGAGCTTGGCAGAACATCTGGTCCATCTGCCAACGGGATTACCT	Os02t0128200-01	Similar to Transcription factor HBP-1a (Histone-specific transcription factor HBP1).	AK111901	chr02	1457228	1461428	+	Biological Process: transcription, DNA-dependent (GO:0006351), Biological Process: regulation of transcription, DNA-dependent (GO:0006355), Cellular Component: nucleus (GO:0005634), Molecular Function: DNA binding (GO:0003677), Molecular Function: sequence-specific DNA binding transcription factor activity (GO:0003700), Molecular Function: sequence-specific DNA binding (GO:0043565), Molecular Fun…	Basic-leucine zipper (bZIP) transcription factor (IPR004827), bZIP transcription factor, bZIP-1 (IPR011616), G-box binding, MFMR (IPR012900)	52.3	173.14	108.74	28.2
GT_Os01g0734000|mRNA|AY341845|CDS+3'UTR	Os01t0734000-01	Similar to WRKY DNA binding protein. [Os01t0734000-01]	0.31	-0.31	0	-1.11	0.19	-0.46	0.588102	rapdb|Os01t0734000-01|gb|AK108909|gb|CI184065|ta|TA68732_4530	TCACGTGTACATATATACCTGCAACAAATTAAACTCTCTGTTTAGCTTGGGGGGAAGAAA	Os01t0734000-01	Similar to WRKY DNA binding protein.	AK108909	chr01	30604326	30608077	+	Biological Process: regulation of transcription, DNA-dependent (GO:0006355), Molecular Function: sequence-specific DNA binding transcription factor activity (GO:0003700), Molecular Function: sequence-specific DNA binding (GO:0043565)	DNA-binding WRKY (IPR003657)	5.51	8.15	3.47	4.4
GT_Os03g0183300|mRNA|AK119553|CDS+3'UTR	Os03t0183300-01	Pathogenesis-related transcriptional factor and ERF domain containing protein. [Os03t0183300-01]	0.42	-0.42	0	-0.36	-0.56	-0.46	0.401722	rapdb|Os03t0183300-01|rapdb|Os03t0183300-02|gb|AY831395|ta|TA36762_4530	AGCAAGCATGTGTTCGTCCTGGTTCCTTTCGGTAATGAAAAATTATGTGAGGCTTCTCGT	Os03t0183300-01	Pathogenesis-related transcriptional factor and ERF domain containing protein.	AK106163, AK105922, AK119553	chr03	4372269	4373460	-	Biological Process: regulation of transcription, DNA-dependent (GO:0006355), Molecular Function: DNA binding (GO:0003677), Molecular Function: sequence-specific DNA binding transcription factor activity (GO:0003700)	Pathogenesis-related transcriptional factor/ERF, DNA-binding (IPR001471), DNA-binding, integrase-type (IPR016177)	28827.7	36649.1	28254	12766.3
GT_Os09g0470500|mRNA|AK099710|CDS+3'UTR	Os09t0470500-01	Homeodomain leucine zipper protein. [Os09t0470500-01]	0.21	-0.21	0	-0.52	-0.4	-0.46	0.174382	rapdb|Os09t0470500-01|gb|AK105484|ta|TA37598_4530|ta|BX928416	AAACTCATCTGAGCTCTAATGTAAGCATATGCCATCCAAAATGGACCATAAATATGTCAC	Os09t0470500-01	Homeodomain leucine zipper protein.	AK099710, AK105484	chr09	17903166	17904869	+	Biological Process: regulation of transcription, DNA-dependent (GO:0006355), Cellular Component: nucleus (GO:0005634), Molecular Function: transcription regulatory region sequence-specific DNA binding (GO:0000976), Molecular Function: DNA binding (GO:0003677), Molecular Function: sequence-specific DNA binding transcription factor activity (GO:0003700), Molecular Function: protein binding (GO:0005…	Helix-turn-helix motif, lambda-like repressor (IPR000047), Homeobox (IPR001356), Leucine zipper, homeobox-associated (IPR003106), Homeodomain-like (IPR009057), Homeodomain-related (IPR012287), Homeobox, conserved site (IPR017970)	378.57	641.92	382.96	215.59
GT_GT_Os_A_Specific_0020826	Os06t0610350-00	Protein MONOCULM 1	0.66	-0.66	0	-1.02	0.12	-0.45	0.658632	ref|Os06t0610350-00|rapDB|Os06t0610350-00	AACTGCGTCATGTTCTTGCACAACCTGGCCGGCCACGACGAGCTCGCCGCGTTCTTGAAG	Os06t0610350-00	Similar to Monoculm1.	AY367051	chr06	24315057	24316450	+		Transcription factor GRAS (IPR005202)	2.42	2.23	1.28	1.46
GT_Os01g0678700|mRNA|AK111611|CDS+3'UTR	Os01t0678700-01	DP protein. [Os01t0678700-01]	-0.11	0.11	0	0.06	-0.95	-0.45	0.481633	rapdb|Os01t0678700-01|gb|AK111611|ta|TA63664_4530|tc|TC499434	AGTCTCTCAGGCTTTTTAGCAGATATGACCTGCGAATTTTGCCTCTTTTTTGTGCCTAGC	Os01t0678700-01	DP protein.	AK111611	chr01	27924913	27928433	-	Biological Process: regulation of transcription, DNA-dependent (GO:0006355), Cellular Component: transcription factor complex (GO:0005667), Molecular Function: sequence-specific DNA binding transcription factor activity (GO:0003700)	Transcription factor E2F/dimerisation partner (TDP) (IPR003316), Winged helix-turn-helix transcription repressor DNA-binding (IPR011991), Transcription factor DP, C-terminal (IPR014889), Transcription factor DP (IPR015648), Transcription factor DP, subgroup (IPR016556)	138.72	369.04	263.51	67.47
GT_Os03g0123500|mRNA|AK120888|CDS+3'UTR	Os03t0123500-02	Similar to Homeobox protein knotted-1-like 3. [Os03t0123500-02]	0.5	-0.5	0	-1.03	0.12	-0.45	0.613559	rapdb|Os03t0123500-02|rapdb|Os03t0123500-01|ta|TA48981_4530|ta|TA48980_4530	TGTAATTTTTGAGCAGATATGCTCAAGCAAATTCTTCTTGTTGGTATAGTTTTTAATTTT	Os03t0123500-02	Similar to Homeobox protein knotted-1-like 3.	AK120888	chr03	1340068	1345165	+	Biological Process: regulation of transcription, DNA-dependent (GO:0006355), Cellular Component: nucleus (GO:0005634), Molecular Function: DNA binding (GO:0003677), Molecular Function: sequence-specific DNA binding transcription factor activity (GO:0003700), Molecular Function: protein binding (GO:0005515), Molecular Function: sequence-specific DNA binding (GO:0043565)	Homeobox (IPR001356), ELK (IPR005539), KNOX1 (IPR005540), KNOX2 (IPR005541), Homeobox KN domain (IPR008422), Homeodomain-like (IPR009057), Homeodomain-related (IPR012287)	2.24	2.55	1.31	1.51
GT_Os03g0183300|mRNA|AK106163|CDS+3'UTR	Os03t0183300-01	Pathogenesis-related transcriptional factor and ERF domain containing protein. [Os03t0183300-01]	0.44	-0.44	0	-0.36	-0.54	-0.45	0.422028	rapdb|Os03t0183300-01|rapdb|Os03t0183300-02|gb|AY831395|ta|TA36762_4530	AGCAAGCATGTGTTCGTCCTGGTTCCTTTCGGTAATGAAAAATTATGTGAGGCTTCTCGT	Os03t0183300-01	Pathogenesis-related transcriptional factor and ERF domain containing protein.	AK106163, AK105922, AK119553	chr03	4372269	4373460	-	Biological Process: regulation of transcription, DNA-dependent (GO:0006355), Molecular Function: DNA binding (GO:0003677), Molecular Function: sequence-specific DNA binding transcription factor activity (GO:0003700)	Pathogenesis-related transcriptional factor/ERF, DNA-binding (IPR001471), DNA-binding, integrase-type (IPR016177)	29627.9	36767.8	28722	13090.4
GT_Os09g0532900|mRNA|AJ311053|CDS+3'UTR	Os09t0532900-04	Myb transcription factor domain containing protein. [Os09t0532900-04]	-0.3	0.3	0	-0.34	-0.56	-0.45	0.292795	rapdb|Os09t0532900-04|ta|TA48166_4530|ta|OSA311053|tc|TC499966	CTATTTGTTGGTGTAGTACCTATACATGTTTTCAATAAAAGATGTGGGTGGGTAATGTAC	Os09t0532900-04	Myb transcription factor domain containing protein.	AK111740, AK106039	chr09	20915434	20919808	-			56.06	194.02	91.63	40.97
GT_GT_Os_A_Specific_0007249	Os01t0191300-01	No apical meristem (NAM) protein domain containing protein.	0.03	-0.03	0	-0.05	-0.82	-0.44	0.374119	ref|Os01t0191300-01|rapDB|Os01t0191300-01|gb|AK106152|gb|AK061716	AAATATAGTGCCACCAGCAATGCAGCATGCATCTGTCGTTCTTGATCATGATCAGTTCCA	Os01t0191300-01	Similar to NAC-type transcription factor.	AK106152, AK061716	chr01	4879909	4885840	-	Biological Process: regulation of transcription, DNA-dependent (GO:0006355), Molecular Function: DNA binding (GO:0003677)	No apical meristem (NAM) protein (IPR003441)	10.55	23.15	16.8	5.11
GT_GT_Os_A_Specific_0060537	Os06t0146250-00	Similar to WRKY transcription factor 73.	-0.15	0.15	0	0.17	-1.05	-0.44	0.554291	ref|Os06t0146250-00|rapDB|Os06t0146250-00	ACAGAGCAATGGCCACCAAGCAAAATGCTGAAGAATTTGAGGAGCGTCGGCGCGGAAGCC	Os06t0146250-00	Similar to WRKY transcription factor 73.	tplb0022o17	chr06	2428013	2433345	+	Biological Process: regulation of transcription, DNA-dependent (GO:0006355), Molecular Function: sequence-specific DNA binding transcription factor activity (GO:0003700), Molecular Function: sequence-specific DNA binding (GO:0043565)	DNA-binding WRKY (IPR003657)	7	19.58	14.68	3.26
GT_GT_Os_A_Specific_0546355	Os11t0137400-00	Hypothetical conserved gene.	-0.32	0.32	0	-0.72	-0.16	-0.44	0.414443	ref|Os11t0137400-00|rapDB|Os11t0137400-00	TGATAGTTGGCATCTGCGGGAGGTGTAATTTTATTGGTTTTGGTTTGGGGATTTTTGGCT	Os11t0137400-00	Hypothetical conserved gene.	AK365708	chr11	1735473	1741667	+	Molecular Function: sequence-specific DNA binding (GO:0043565)	Winged helix-turn-helix transcription repressor DNA-binding (IPR011991), Transcription factor TFE/TFIIEalpha HTH domain (IPR017919), TFIIEalpha/SarR/Rpc3 HTH domain (IPR024550)	5.85	20.88	7.47	5.73
GT_Os06g0112700|COMBINER_EST|Os06g0112700|8	Os06t0112700-00	Similar to Typical P-type R2R3 Myb protein (Fragment). [Os06t0112700-00]	0.09	-0.09	0	-1.4	0.52	-0.44	0.693175	rapdb|Os06t0112700-00|gb|NM_001063130|tc|TC495924	TTCGACGGGCTGAACCTGGACGACATCGACATGGAAGGTTGTTGGGCGATGACGGACATA	Os06t0112700-00	Similar to Typical P-type R2R3 Myb protein (Fragment).	FP099732	chr06	716768	718014	+	Biological Process: regulation of transcription, DNA-dependent (GO:0006355), Molecular Function: DNA binding (GO:0003677), Molecular Function: protein binding (GO:0005515)	SANT domain, DNA binding (IPR001005), Homeodomain-like (IPR009057), Homeodomain-related (IPR012287), Myb, DNA-binding (IPR014778), Myb transcription factor (IPR015495), Transcription regulator HTH, Myb-type, DNA-binding (IPR017930)	4.01	8.04	2.4	4.7
GT_Os08g0472000|mRNA|AB023288|CDS+3'UTR	Os08t0472000-01	Similar to bZIP transcription factor TRAB1. [Os08t0472000-01]	-0.17	0.17	0	-0.36	-0.52	-0.44	0.147277	rapdb|Os08t0472000-01|ta|TA58327_4530|ta|CX104824|ta|CI025170	TGCTTAACTTGCCCTGTCACCTTCAACTTACAGTTCTGCAAGTCTTCTATCGTGCTCTTA	Os08t0472000-01	Similar to bZIP transcription factor TRAB1.	AK062347	chr08	23237038	23240842	+			523.38	1513.92	776.19	359.31
GT_Os11g0158700|COMBINER_EST|AU078724|7	Os11t0158600-00	Homeodomain-like domain containing protein. [Os11t0158600-00]	0.67	-0.67	0	-0.48	-0.4	-0.44	0.583493	rapdb|Os11t0158600-00|gb|NM_001072340|ta|TA64041_4530|ta|BI808192	CAGCAGATGCAGGTGGTGGTGGCGTCGTTCGAGGCGGTGGCGGGGGGCGGGTCGGCGAGG	Os11t0158600-00	Homeodomain-like domain containing protein.		chr11	2838414	2841333	-	Biological Process: regulation of transcription, DNA-dependent (GO:0006355), Cellular Component: nucleus (GO:0005634), Molecular Function: DNA binding (GO:0003677), Molecular Function: sequence-specific DNA binding transcription factor activity (GO:0003700), Molecular Function: protein binding (GO:0005515), Molecular Function: sequence-specific DNA binding (GO:0043565)	Homeobox (IPR001356), POX (IPR006563), Homeobox KN domain (IPR008422), Homeodomain-like (IPR009057), Homeodomain-related (IPR012287)	11421.8	10263.2	8675.83	4750.75
GT_GT_Os_A_Specific_0048654	Os05t0302300-01	Transcription factor jumonji domain containing protein	-0.65	0.65	0	0.23	-1.1	-0.43	0.687467	ref|Os05t0302300-01|rapDB|Os05t0302300-01|gb|AK066463	AATGCTTGGACTATTGGTTGTCAAGGGTTTCTTCTGTTGGAACTGAACTCCCCTCGGAAT	Os05t0302300-01	Transcription factor jumonji domain containing protein.	AK066463	chr05	13573857	13579653	-	Cellular Component: nucleus (GO:0005634), Molecular Function: DNA binding (GO:0003677), Molecular Function: protein binding (GO:0005515)	Transcription factor jumonji/aspartyl beta-hydroxylase (IPR003347), Transcription factor jumonji, JmjN (IPR003349), FY-rich, N-terminal (IPR003888), FY-rich, C-terminal (IPR003889), Zinc finger, C5HC2-type (IPR004198), Transcription factor jumonji (IPR013129), FY-rich, C-terminal subgroup (IPR018516), FY-rich, N-terminal subgroup (IPR018518)	42.87	241.1	133.06	27.48
GT_Os04g0544500|mRNA|AK070729|CDS+3'UTR	Os04t0544500-01	Similar to Similarities with spP40209 Saccharomyces cerevisiae YMR136w GAT2. [Os04t0544500-01]	-0.37	0.37	0	-0.62	-0.23	-0.42	0.417901	rapdb|Os04t0544500-01|gb|AK070729|gb|CI391921|ta|TA30155_4530	TTTTGGAGAAGGTATATAACTCAACATGGCTGTATGGAAAAGAGGTAATCTCCTTATGGG	Os04t0544500-01	Similar to Similarities with spP40209 Saccharomyces cerevisiae YMR136w GAT2.	AK070729	chr04	27260363	27264477	-	Biological Process: regulation of transcription, DNA-dependent (GO:0006355), Molecular Function: sequence-specific DNA binding transcription factor activity (GO:0003700), Molecular Function: zinc ion binding (GO:0008270), Molecular Function: sequence-specific DNA binding (GO:0043565)	Zinc finger, GATA-type (IPR000679), Zinc finger, NHR/GATA-type (IPR013088)	182.77	698.46	259.83	175.81
GT_Os04g0548700|mRNA|AK122006|CDS+3'UTR	Os04t0548700-01	Homeodomain-like containing protein. [Os04t0548700-01]	0.76	-0.76	0	-0.21	-0.64	-0.42	0.645056	rapdb|Os04t0548700-01|gb|AK122006|ta|TA65011_4530|tc|TC533761	GTGCACATTATATTCGCGCAAGCTGTGTGTGTTGCGCTCACCGATCGATCGCTCAGTTGT	Os04t0548700-01	Homeodomain-like containing protein.	AK122006	chr04	27478192	27479717	-	Biological Process: regulation of transcription, DNA-dependent (GO:0006355), Cellular Component: nucleus (GO:0005634), Molecular Function: transcription regulatory region sequence-specific DNA binding (GO:0000976), Molecular Function: DNA binding (GO:0003677), Molecular Function: sequence-specific DNA binding transcription factor activity (GO:0003700), Molecular Function: protein binding (GO:0005…	Helix-turn-helix motif, lambda-like repressor (IPR000047), Homeobox (IPR001356), Leucine zipper, homeobox-associated (IPR003106), Homeodomain-like (IPR009057), Homeodomain-related (IPR012287), Homeobox, conserved site (IPR017970)	36.1	28.68	30.96	11.96
GT_Os01g0542700|mRNA|AK110526|CDS+3'UTR	Os01t0542700-01	bZIP transcription factor, bZIP-1 domain containing protein. [Os01t0542700-01]	-0.56	0.56	0	0.2	-1.03	-0.41	0.665798	rapdb|Os01t0542700-01|gb|CT828931|ta|TA72767_4530	CAAAGGGCAAGAAGGACATTTCATGTGTGTATGAGACTTTATTATAAATGTGAAATGGAC	Os01t0542700-01	bZIP transcription factor, bZIP-1 domain containing protein.	AK110526	chr01	20034162	20035006	+	Biological Process: regulation of transcription, DNA-dependent (GO:0006355), Molecular Function: sequence-specific DNA binding transcription factor activity (GO:0003700), Molecular Function: sequence-specific DNA binding (GO:0043565), Molecular Function: protein dimerization activity (GO:0046983)	Basic-leucine zipper (bZIP) transcription factor (IPR004827), bZIP transcription factor, bZIP-1 (IPR011616)	15.63	77.05	44.38	9.84
GT_Os09g0334500|mRNA|AK065265|CDS+3'UTR	Os09t0334500-01	WRKY transcription factor 74. [Os09t0334500-01]	0.56	-0.56	0	-0.53	-0.29	-0.41	0.548552	rapdb|Os09t0334500-01|gb|AK065265|ta|TA34239_4530|ta|CI220401	TTTCTTCCTAGGTCAATAGAGATGAGAAATAGTAGTACTAGTACTTAATTTTTCTCTCTT	Os09t0334500-01	WRKY transcription factor 74.	AK065265	chr09	10128837	10131086	+	Biological Process: regulation of transcription, DNA-dependent (GO:0006355), Molecular Function: sequence-specific DNA binding transcription factor activity (GO:0003700), Molecular Function: sequence-specific DNA binding (GO:0043565)	DNA-binding WRKY (IPR003657)	285.22	300.74	226.73	138.45
GT_Os10g0556200|COMBINER_EST|CI448364|6	Os10t0556200-01	Hypothetical conserved gene. [Os10t0556200-01]	-0.2	0.2	0	-0.19	-0.63	-0.41	0.302683	rapdb|Os10t0556200-01|gb|AK287925|ta|TA61125_4530|ta|CI423760	GCAGATGGTCATGTACAGCTGTGTTTTTGTAGAGGCAACCAATTGCACTTTGGTCTGATG	Os10t0556200-01	Hypothetical conserved gene.	AK287925	chr10	21863032	21867667	-	Biological Process: regulation of transcription, DNA-dependent (GO:0006355)	Helix-loop-helix DNA-binding (IPR011598), Basic helix-loop-helix leucine zipper transcription factor (IPR024097), Basic helix-loop-helix leucine zipper transcription factor, plant (IPR024102)	1531.09	4590.33	2599.48	991.21
GT_GT_Os_A_Specific_0027258	Os05t0494100-01	Histone-fold domain containing protein.	-0.4	0.4	0	-0.13	-0.67	-0.4	0.492557	ref|Os05t0494100-01|rapDB|Os05t0494100-01|gb|AK068320	AAGAGGGGTCAAGACTCTGAGTTCTTCCCATTTGAAACAGTGCATACATAGTTATAATGT	Os05t0494100-01	Histone-fold domain containing protein.	AK068320	chr05	24275966	24280288	+	Cellular Component: intracellular (GO:0005622), Molecular Function: DNA binding (GO:0003677), Molecular Function: sequence-specific DNA binding (GO:0043565)	Transcription factor CBF/NF-Y/archaeal histone (IPR003958), Histone-fold (IPR009072)	23.7	93.75	48.13	17.05
GT_Os04g0653600|mRNA|AK111891|CDS+3'UTR	Os04t0653600-01	Similar to AINTEGUMENTA-like protein. [Os04t0653600-01]	0.03	-0.03	0	-0.49	-0.32	-0.4	0.0443399	rapdb|Os04t0653600-01|gb|AY062179|ta|TA30616_4530|ta|CI376685	TTTGGTAGCGGCCCCTGTTTACTCAAGAAGTTGCTCTCCCTCCACAAGTATACAATGAAA	Os04t0653600-01	Similar to AINTEGUMENTA-like protein.	AK111891	chr04	33341978	33346528	+	Biological Process: regulation of transcription, DNA-dependent (GO:0006355), Molecular Function: DNA binding (GO:0003677), Molecular Function: sequence-specific DNA binding transcription factor activity (GO:0003700)	Pathogenesis-related transcriptional factor/ERF, DNA-binding (IPR001471), DNA-binding, integrase-type (IPR016177)	69.43	152.29	81.76	47.51
GT_Os05g0525900|mRNA|AK108249|CDS+3'UTR	Os05t0525900-01	Similar to Zing finger transcription factor PEI1. [Os05t0525900-01]	-0.07	0.07	0	-0.4	-0.41	-0.4	0.0263303	rapdb|Os05t0525900-01|gb|AK108249|ta|TA30091_4530|ta|CI432784	CTACCAGTGTAGATATGGAGTGTAATATGCTAATAGCCTCTGCCTGTTTCGTGATATTAT	Os05t0525900-01	Similar to Zing finger transcription factor PEI1.	AK108249	chr05	26171097	26172343	-	Molecular Function: nucleic acid binding (GO:0003676), Molecular Function: zinc ion binding (GO:0008270)	Zinc finger, CCCH-type (IPR000571)	51.05	127.79	68.5	34.99
GT_Os05g0497200|COMBINER_EST|CI505584|0	Os05t0497200-01	Similar to Ethylene-responsive transcription factor 11 (Ethylene-responsive element binding factor 11) (EREBP-11) (AtERF11). [Os05t0497200-01]	0.94	-0.94	0	-0.91	0.13	-0.39	0.74877	rapdb|Os05t0497200-01|gb|AK111513|gb|AK242393|ta|TA40876_4530	AGTGGAGAGCACTGGTCCGGCTGTGTACATACGTACTACTATTTAAGGAAAGTTTAGCGT	Os05t0497200-01	AP2/ERF (APETALA2/ethylene-responsive factor) protein, Regulation of spikelet meristem determinancy and floral organ identity		chr05	24427953	24428867	-	Biological Process: regulation of transcription, DNA-templated (GO:0006355), Molecular Function: DNA binding (GO:0003677), Molecular Function: sequence-specific DNA binding transcription factor activity (GO:0003700)	DNA-binding domain (IPR016177), AP2/ERF domain (IPR001471)	227.09	141.77	106.3	113.15
GT_Os08g0179400|COMBINER|CI277723|6	CI277723	Rep: BHLH transcription factor (BHLH123)-like protein - Oryza sativa subsp. japonica (Rice), complete [TC563787]	-0.56	0.56	0	-0.42	-0.36	-0.39	0.554098	ta|CI277723|tc|TC563787	AGCAGATACACACATTGCATACCCTAATTAATTATTAACCGATCGCAACTAATAGTACTG										19.01	93.67	35.13	18.96
GT_GT_Os_A_Specific_0004051	Os05t0195700-01	Similar to Transcription factor MYBS2.	0.19	-0.19	0	-0.18	-0.58	-0.38	0.299634	ref|Os05t0195700-01|rapDB|Os05t0195700-01|gb|AK065594	AAAGATGTCCACATCCCGGTTATCTGACCAATCCGGTCCGTCGCCGAGCACGCCTTTCTT	Os05t0195700-01	Similar to Transcription factor MYBS2.	AK065594	chr05	5870175	5873986	-	Biological Process: regulation of transcription, DNA-dependent (GO:0006355), Molecular Function: nucleic acid binding (GO:0003676), Molecular Function: DNA binding (GO:0003677), Molecular Function: protein binding (GO:0005515), Molecular Function: zinc ion binding (GO:0008270)	SANT domain, DNA binding (IPR001005), Zinc finger, CCHC-type (IPR001878), Myb-like DNA-binding domain, SHAQKYF class (IPR006447), Homeodomain-like (IPR009057), Homeodomain-related (IPR012287), Myb, DNA-binding (IPR014778), Transcription regulator HTH, Myb-type, DNA-binding (IPR017930)	526.81	927.03	687.67	269.17
GT_Os01g0200600|mRNA|AY339374|CDS+3'UTR	Os01t0200600-01	Similar to Avr9/Cf-9 rapidly elicited protein 111A. [Os01t0200600-01]	0.41	-0.41	0	-0.6	-0.15	-0.38	0.507775	rapdb|Os01t0200600-01|gb|AK108873|ta|TA64045_4530|tc|TC502430	GCTGCTGCTTGTAAAACAGCTTCCTCTTCTTTTCTTTTCTTTTCTTTTTTTGGTTTTGTT	Os01t0200600-01	Similar to Avr9/Cf-9 rapidly elicited protein 111A.	AK108873	chr01	5454772	5455667	-	Biological Process: regulation of transcription, DNA-dependent (GO:0006355), Molecular Function: DNA binding (GO:0003677), Molecular Function: sequence-specific DNA binding transcription factor activity (GO:0003700)	Pathogenesis-related transcriptional factor/ERF, DNA-binding (IPR001471), DNA-binding, integrase-type (IPR016177)	19.89	25.55	16.56	11.72
GT_Os01g0750100|mRNA|AK060018|CDS+3'UTR	Os01t0750100-03	Similar to WRKY13 transcription factor. [Os01t0750100-03]	0.57	-0.57	0	-0.61	-0.16	-0.38	0.594007	rapdb|Os01t0750100-03|rapdb|Os01t0750100-01|gb|CT834609|ta|TA43801_4530	GTGCGCCGTCGTGTTCGGCCGCCGGCGCGAGCTCGGCCTGGCGGCCACCGCGCCGTGCTC	Os01t0750100-03	Transcriptional repressor, Regulation of abiotic and biotic stress signaling pathway		chr01	31409175	31410645	-	Biological Process: regulation of transcription, DNA-templated (GO:0006355), Molecular Function: sequence-specific DNA binding transcription factor activity (GO:0003700), Molecular Function: sequence-specific DNA binding (GO:0043565)	DNA-binding WRKY (IPR003657)	548.23	571.28	409.85	289.65
GT_Os01g0750100|mRNA|AK067329|CDS+3'UTR	Os01t0750100-03	Similar to WRKY13 transcription factor. [Os01t0750100-03]	0.58	-0.58	0	-0.64	-0.13	-0.38	0.608338	rapdb|Os01t0750100-03|rapdb|Os01t0750100-01|gb|CI673679|gb|CT834609	CAATTTCCCTTTTTTTTTTTTGCTTTTCTTTAGTTCTCCTTGGAGTAATTTGGATTGGAG	Os01t0750100-03	Transcriptional repressor, Regulation of abiotic and biotic stress signaling pathway		chr01	31409175	31410645	-	Biological Process: regulation of transcription, DNA-templated (GO:0006355), Molecular Function: sequence-specific DNA binding transcription factor activity (GO:0003700), Molecular Function: sequence-specific DNA binding (GO:0043565)	DNA-binding WRKY (IPR003657)	2326.39	2371.45	1685.09	1241.34
GT_Os02g0546600|mRNA|AK107852|CDS+3'UTR	Os02t0546600-01	Similar to AP2 domain containing protein RAP2.2 (Fragment). [Os02t0546600-01]	-0.48	0.48	0	-0.55	-0.21	-0.38	0.536277	rapdb|Os02t0546600-01|gb|AK107852|ta|TA64202_4530|tc|TC503753	AATCGTCGTCCCGGGTACTCCTAGTCCACAGAACTTGAATTAGACTCGCATTTCGTTTTT	Os02t0546600-01	Similar to AP2 domain containing protein RAP2.2 (Fragment).	AK107852	chr02	20490867	20491976	-	Biological Process: regulation of transcription, DNA-dependent (GO:0006355), Molecular Function: DNA binding (GO:0003677), Molecular Function: sequence-specific DNA binding transcription factor activity (GO:0003700)	Pathogenesis-related transcriptional factor/ERF, DNA-binding (IPR001471), DNA-binding, integrase-type (IPR016177)	1.48	6.59	2.38	1.56
GT_Os09g0538400|mRNA|AK104457|CDS+3'UTR	Os09t0538400-01	Similar to P-type R2R3 Myb protein (Fragment). [Os09t0538400-01]	0.46	-0.46	0	-1	0.25	-0.38	0.677381	rapdb|Os09t0538400-01|ta|TA47209_4530|ta|CI015693|ta|CB679301	ATTTTGTCTCTGTTGTAATTACCATATATTGACTAATCATGACAAATAATACTTGATGCT	Os09t0538400-01	Similar to P-type R2R3 Myb protein (Fragment).	AK111966, AK104408, AK104457	chr09	21189530	21190738	-	Biological Process: regulation of transcription, DNA-dependent (GO:0006355), Molecular Function: DNA binding (GO:0003677), Molecular Function: protein binding (GO:0005515)	SANT domain, DNA binding (IPR001005), Homeodomain-like (IPR009057), Homeodomain-related (IPR012287), Myb, DNA-binding (IPR014778), Myb transcription factor (IPR015495), Transcription regulator HTH, Myb-type, DNA-binding (IPR017930)	562.73	675.89	343.8	423.56
GT_Os12g0582600|mRNA|AK108157|CDS+3'UTR	Os12t0582600-01	TFIIS N-terminal domain containing protein. [Os12t0582600-01]	-0.49	0.49	0	-0.69	-0.08	-0.38	0.57514	rapdb|Os12t0582600-01|gb|AK108157|gb|CI150723|ta|TA76041_4530	CAGATGATACTTGTGTTGGGCCGTCATTTTTCTTTTCGTTTTATGGGCTAAACGCATGGA	Os12t0582600-01	TFIIS N-terminal domain containing protein.	AK108157	chr12	24176768	24178209	-	Biological Process: transcription, DNA-dependent (GO:0006351), Cellular Component: nucleus (GO:0005634), Molecular Function: DNA binding (GO:0003677)	Transcription factor IIS, N-terminal (IPR017923)	1.6	7.23	2.36	1.86
GT_Os02g0729700|mRNA|AK119592|CDS+3'UTR	Os02t0729700-01	Similar to HAHB-7 (Fragment). [Os02t0729700-01]	0.24	-0.24	0	-0.51	-0.24	-0.37	0.313021	rapdb|Os02t0729700-01|rapdb|Os02t0729700-02|gb|CT830627|ta|TA37603_4530	CTTTGTCTGTAATGTTGAGTTTCGATCGGCTATGAGAAGGAAGGAGGTGTATGCATGTGC	Os02t0729700-01	Similar to HAHB-7 (Fragment).	AK119592	chr02	30381303	30383336	+	Biological Process: regulation of transcription, DNA-dependent (GO:0006355), Cellular Component: nucleus (GO:0005634), Molecular Function: transcription regulatory region sequence-specific DNA binding (GO:0000976), Molecular Function: DNA binding (GO:0003677), Molecular Function: sequence-specific DNA binding transcription factor activity (GO:0003700), Molecular Function: protein binding (GO:0005…	Helix-turn-helix motif, lambda-like repressor (IPR000047), Homeobox (IPR001356), Leucine zipper, homeobox-associated (IPR003106), Homeodomain-like (IPR009057), Homeodomain-related (IPR012287), Homeobox, conserved site (IPR017970)	8952.87	14586.6	8968.61	5598.6
GT_Os03g0321800|mRNA|AK061075|CDS+3'UTR	Os03t0321800-02	Similar to WRKY transcription factor 55. [Os03t0321800-02]	0.43	-0.43	0	-0.13	-0.62	-0.37	0.534542	rapdb|Os03t0321800-02|ta|TA46370_4530|ta|TA46371_4530|ta|CI427016	GTTCATTGCGAATGAAGGTGACCTCCATTTTGGAGCATAAATGAAGAATAAATGATGCTG	Os03t0321800-02	Similar to WRKY transcription factor 55.	AK061075	chr03	11652979	11653916	-	Biological Process: protein modification process (GO:0006464), Biological Process: lipoate biosynthetic process (GO:0009107), Cellular Component: cytoplasm (GO:0005737), Molecular Function: catalytic activity (GO:0003824), Molecular Function: octanoyltransferase activity (GO:0016415)	Octanoyltransferase (IPR000544), Biotin/lipoate A/B protein ligase (IPR004143)	544.71	680.81	622.32	229.49
GT_Os06g0571800|mRNA|AK068715|CDS+3'UTR	Os06t0571800-02	Similar to GATA transcription factor 3 (AtGATA-3). [Os06t0571800-02]	0.5	-0.5	0	-0.18	-0.56	-0.37	0.556131	rapdb|Os06t0571800-02|rapdb|Os06t0571800-01|gb|AK069851|ta|TA55529_4530	CTTGTCCGGAGCTGAGAAAGAAAAGCTATACTTCATCTCTGCATGCATCCATCGATCGAT	Os06t0571800-02	Similar to GATA transcription factor 3 (AtGATA-3).	AK069851	chr06	22155054	22157042	+	Biological Process: regulation of transcription, DNA-dependent (GO:0006355), Molecular Function: sequence-specific DNA binding transcription factor activity (GO:0003700), Molecular Function: zinc ion binding (GO:0008270), Molecular Function: sequence-specific DNA binding (GO:0043565)	Zinc finger, GATA-type (IPR000679), Zinc finger, NHR/GATA-type (IPR013088)	629.2	723.25	662.22	264.8
GT_Os07g0685700|mRNA|AB074972|CDS+3'UTR	Os07t0685700-01	Ethylene insensitive 3 family protein. [Os07t0685700-01]	0.07	-0.07	0	-0.54	-0.19	-0.37	0.188081	rapdb|Os07t0685700-01|gb|NM_001067213|ta|TA35116_4530|ta|AU076236	ATTCGAATCGAATGGGAACCAAAAGAATCACCACCCCTAGTTCGATTCGATCAGTAGCTT	Os07t0685700-01	Transcription factor, Response to ethylene stimulus, Wound signaling		chr07	29116058	29118472	-	Molecular Function: sequence-specific DNA binding transcription factor activity (GO:0003700), Cellular Component: nucleus (GO:0005634)	Ethylene insensitive 3-like protein, DNA-binding domain (IPR023278)	552.82	1151.45	612.67	403.38
GT_Os11g0700500|mRNA|AK111626|CDS+3'UTR	Os11t0700500-01	Similar to Snapdragon myb protein 305 homolog. [Os11t0700500-01]	-0.32	0.32	0	-0.88	0.13	-0.37	0.596201	rapdb|Os11t0700500-01|ta|TA58451_4530|tc|TC501523	TGCAACATAGCTTGTGTGACTTACCTTTGACAGTATGGAACACAATACCACTTTGTATGA	Os11t0700500-01	Similar to Snapdragon myb protein 305 homolog.	AK111626	chr11	28703901	28705306	-	Biological Process: regulation of transcription, DNA-dependent (GO:0006355), Molecular Function: DNA binding (GO:0003677), Molecular Function: protein binding (GO:0005515)	SANT domain, DNA binding (IPR001005), Homeodomain-like (IPR009057), Homeodomain-related (IPR012287), Myb, DNA-binding (IPR014778), Myb transcription factor (IPR015495), Transcription regulator HTH, Myb-type, DNA-binding (IPR017930)	271.43	972.31	312.42	324.31
GT_GT_Os_A_Specific_0124526	Os07t0542066-00	Similar to Isoform 2 of MADS-box transcription factor 7	0.65	-0.65	0	-1.72	1	-0.36	0.832681	ref|Os07t0542066-00|rapDB|Os07t0542066-00	AGGTCATGCTCCACCTTCTACATCCGAGGCAAGCTCAACGATTTTGCTGGTTGGGGTCCT										16.59	15.47	5.41	18.5
GT_GT_Os_A_Specific_0193751	Os09t0521300-00	Similar to TCP family transcription factor.	0.49	-0.49	0	-0.03	-0.69	-0.36	0.604368	ref|Os09t0521300-00|rapDB|Os09t0521300-00	CAACGTGGGGCAGAATCCCGGTGTCCACGAGGCGAGCGCCGCCGACCATGCGGCCTCCAC	Os09t0521300-00	Similar to TCP family transcription factor.		chr09	20363949	20365094	-		Transcription factor, TCP (IPR005333), Transcription factor TCP subgroup (IPR017887)	4.86	5.64	5.73	1.87
GT_Os02g0681900|mRNA|AK120775|CDS+3'UTR	Os02t0681900-01	GRAS transcription factor domain containing protein. [Os02t0681900-01]	-0.05	0.05	0	-0.04	-0.67	-0.36	0.381356	rapdb|Os02t0681900-01|gb|AK120775|ta|TA54078_4530|ta|CI556631	AGCCTGCTACGTCAGGTAATTTCTTGATCGCTTTTAAAGTACTGCACTACTGCTAGAACT	Os02t0681900-01	GRAS transcription factor domain containing protein.	AK120775	chr02	27853890	27856029	-		Transcription factor GRAS (IPR005202)	42.73	105.06	72.64	24.28
GT_Os05g0494100|mRNA|AK068320|CDS+3'UTR	Os05t0494100-01	Histone-fold domain containing protein. [Os05t0494100-01]	0	0	0	-0.24	-0.47	-0.36	0.0950006	rapdb|Os05t0494100-01|rapdb|Os05t0494100-02|gb|AK068320|ta|TA40633_4530	GCTAGCAACTATGTTGACAGACAGATTCATCAGTTGTACATCCTATCTGATCTCCAGTTT	Os05t0494100-01	Histone-fold domain containing protein.	AK068320	chr05	24275966	24280288	+	Cellular Component: intracellular (GO:0005622), Molecular Function: DNA binding (GO:0003677), Molecular Function: sequence-specific DNA binding (GO:0043565)	Transcription factor CBF/NF-Y/archaeal histone (IPR003958), Histone-fold (IPR009072)	569.14	1298.47	813.04	357.16
GT_Os09g0286600|mRNA|AK072749|CDS+3'UTR	Os09t0286600-01	Pathogenesis-related transcriptional factor and ERF domain containing protein. [Os09t0286600-01]	0.06	-0.06	0	-0.21	-0.5	-0.36	0.156487	rapdb|Os09t0286600-01|rapdb|Os09t0286600-03|ta|TA50796_4530|ta|TA50797_4530	GTGGGGTTAAGCAAAGTTTTGGCAAATTAGCTTTGCCTTGCAGGAATAAATCAGCATTTC	Os09t0286600-01	Pathogenesis-related transcriptional factor and ERF domain containing protein.	AK072749	chr09	6388158	6389789	-	Biological Process: regulation of transcription, DNA-dependent (GO:0006355), Molecular Function: DNA binding (GO:0003677), Molecular Function: sequence-specific DNA binding transcription factor activity (GO:0003700)	Pathogenesis-related transcriptional factor/ERF, DNA-binding (IPR001471), DNA-binding, integrase-type (IPR016177)	573.67	1202.88	802.18	338.24
GT_Os03g0815800|mRNA|AK060543|UTR	Os03t0815800-01	Similar to Ethylene-responsive transcription factor 5 (Ethylene-responsive element binding factor 5) (EREBP-5) (AtERF5). [Os03t0815800-01]	0.32	-0.32	0	-0.51	-0.2	-0.35	0.425668	rapdb|Os03t0815800-01|rapdb|Os03t0815800-03|rapdb|Os03t0815800-02|gb|AK066670	ATGCTGTGTCCGCCTGTGTGGAAGAAGTTGGCGGGGCCTGAGGGTCCAATTATCCGTAAT	Os03t0815800-01	Similar to Ethylene-responsive transcription factor 5 (Ethylene-responsive element binding factor 5) (EREBP-5) (AtERF5).	AK068252, AK066670	chr03	34192581	34193650	-	Biological Process: regulation of transcription, DNA-dependent (GO:0006355), Molecular Function: DNA binding (GO:0003677), Molecular Function: sequence-specific DNA binding transcription factor activity (GO:0003700)	Pathogenesis-related transcriptional factor/ERF, DNA-binding (IPR001471), DNA-binding, integrase-type (IPR016177)	7146.36	10452.1	6779.38	4346.53
GT_Os05g0195700|mRNA|AK065594|CDS+3'UTR	Os05t0195700-01	Similar to Transcription factor MYBS2. [Os05t0195700-01]	-0.07	0.07	0	-0.39	-0.31	-0.35	0.0496493	rapdb|Os05t0195700-01|gb|AK065594|ta|TA52038_4530|ta|CI393101	TCTTTTTCTGAAAGTGAGGTTCTTGTACAGGTTGTGATCGATGTTTACCTGTCGTTTGGT	Os05t0195700-01	Similar to Transcription factor MYBS2.	AK065594	chr05	5870175	5873986	-	Biological Process: regulation of transcription, DNA-dependent (GO:0006355), Molecular Function: nucleic acid binding (GO:0003676), Molecular Function: DNA binding (GO:0003677), Molecular Function: protein binding (GO:0005515), Molecular Function: zinc ion binding (GO:0008270)	SANT domain, DNA binding (IPR001005), Zinc finger, CCHC-type (IPR001878), Myb-like DNA-binding domain, SHAQKYF class (IPR006447), Homeodomain-like (IPR009057), Homeodomain-related (IPR012287), Myb, DNA-binding (IPR014778), Transcription regulator HTH, Myb-type, DNA-binding (IPR017930)	185.03	465.62	250.68	136.95
GT_GT_Os_A_Specific_0026046	Os01t0820400-00	Similar to WRKY22 - superfamily of TFs having WRKY and zinc finger domains	0.98	-0.98	0	-0.44	-0.23	-0.34	0.765306	ref|Os01t0820400-00|rapDB|Os01t0820400-00	AAGACTGAGAAAGGCAGAGGTGGAAACACCTCGCCTGATGCATTCTCCTCCTCCTCGCTG	Os01t0820400-00	Similar to WRKY22 - superfamily of TFs having WRKY and zinc finger domains.	EU956670	chr01	34981266	34985474	+	Biological Process: regulation of transcription, DNA-dependent (GO:0006355), Molecular Function: sequence-specific DNA binding transcription factor activity (GO:0003700), Molecular Function: sequence-specific DNA binding (GO:0043565)	DNA-binding WRKY (IPR003657)	20.25	11.91	12.78	7.63
GT_GT_Os_A_Specific_0051235	Os03t0321800-01	Similar to WRKY transcription factor 55.	0.54	-0.54	0	-0.04	-0.63	-0.34	0.639051	ref|Os03t0321800-01|rapDB|Os03t0321800-01|gb|AK111447	AATTCAAGGATGAATCCGAGTGCGCCGACATGGTTTGCTTAGCTGCAGATAAGCAATCCT	Os03t0321800-01	Similar to WRKY transcription factor 55.	AK111447	chr03	11651053	11653964	-	Biological Process: protein modification process (GO:0006464), Biological Process: lipoate biosynthetic process (GO:0009107), Cellular Component: cytoplasm (GO:0005737), Molecular Function: catalytic activity (GO:0003824), Molecular Function: octanoyltransferase activity (GO:0016415)	Octanoyltransferase (IPR000544), Biotin/lipoate A/B protein ligase (IPR004143)	518.95	558.97	582.58	200.94
GT_GT_Os_A_Specific_0109981	Os01t0975800-00	Similar to DNA binding protein	0.38	-0.38	0	-0.35	-0.33	-0.34	0.458844	ref|Os01t0975800-00|rapDB|Os01t0975800-00	AGCGAATAATAATGGTGGTGGTGGGATGGTCGGGGAGCTCAACAGGCAGTACGGCGAGCT	Os01t0975800-00	Similar to DNA binding protein.	EU969208	chr01	43112781	43113407	+	Molecular Function: DNA binding (GO:0003677), Molecular Function: protein dimerization activity (GO:0046983)	Transcription factor, MADS-box (IPR002100)	139.51	189.27	142.17	74.48
GT_Os01g0183400|COMBINER_EST|Os01g0183400|8	Os01t0183400-00	Histone-fold domain containing protein. [Os01t0183400-00]	0.29	-0.29	0	-0.5	-0.18	-0.34	0.405313	rapdb|Os01t0183400-00|gb|NM_001048761|tc|TC504677	GAGGCAAAGCCGTTGCCACGTGGGACCCGCCGCATCGACGCGTTCTTCCAGAAGACCACC	Os01t0183400-00	Histone-fold domain containing protein.	AK373759	chr01	4415416	4416182	+	Cellular Component: intracellular (GO:0005622), Molecular Function: DNA binding (GO:0003677), Molecular Function: sequence-specific DNA binding (GO:0043565)	Transcription factor CBF/NF-Y/archaeal histone (IPR003958), Histone-fold (IPR009072)	8.64	13.26	8.46	5.44
GT_Os02g0692700|mRNA|AK066953|CDS+3'UTR	Os02t0692700-01	Protein of unknown function DUF597 family protein. [Os02t0692700-01]	0.17	-0.17	0	-0.6	-0.07	-0.34	0.397475	rapdb|Os02t0692700-01|gb|AK066953|ta|TA38778_4530|ta|CI311992	TGGTGGGGTAGGAGACAGTCACACAGTGGGATATTCATATGTGCATTATATTACCCATGT	Os02t0692700-01	Similar to PLATZ transcription factor.	AK066953, AK104818	chr02	28435079	28436672	-		Protein of unknown function DUF597 (IPR006734)	9022.81	16168.6	8877.39	6625.61
GT_Os09g0490200|mRNA|AK065473|CDS+3'UTR	Os09t0490200-02	Similar to EIL3. [Os09t0490200-02]	-0.24	0.24	0	0.6	-1.28	-0.34	0.758425	rapdb|Os09t0490200-02|rapdb|Os09t0490200-01|gb|AK065979|ta|TA46263_4530	TTGCTGCTGCATGATGATGATCTAATGGAATACTTGGGAACATAACATAGGTTAGGCTCC	Os09t0490200-02	Similar to EIL3.	AK065473	chr09	18883630	18886236	-	Cellular Component: nucleus (GO:0005634), Molecular Function: sequence-specific DNA binding transcription factor activity (GO:0003700)	Ethylene insensitive 3 (IPR006957), Ethylene insensitive 3-like protein, DNA-binding domain (IPR023278)	90.59	289.92	273.17	38.62
GT_Os10g0557600|COMBINER_EST|CI427484|4	Os10t0557600-00	Similar to GATA transcription factor 9. [Os10t0557600-00]	0.65	-0.65	0	0.4	-1.08	-0.34	0.764469	rapdb|Os10t0557600-00|gb|AK242292|ta|TA60873_4530|ta|CI426795	CCTCTCCCTTTTTTTCTCTTTTTTCCCTTATTCCAGATATTTTTCAATGCTTTTTTGTTA	Os10t0557600-00	Similar to GATA transcription factor 9.	CT837819	chr10	21944314	21945183	+	Biological Process: regulation of transcription, DNA-dependent (GO:0006355), Molecular Function: sequence-specific DNA binding transcription factor activity (GO:0003700), Molecular Function: zinc ion binding (GO:0008270), Molecular Function: sequence-specific DNA binding (GO:0043565)	Zinc finger, GATA-type (IPR000679), Zinc finger, NHR/GATA-type (IPR013088)	7.41	6.86	10.53	1.95
GT_Os06g0622700|mRNA|AK107021|CDS+3'UTR	Os06t0622700-01	bZIP transcription factor, bZIP-1 domain containing protein. [Os06t0622700-01]	0.06	-0.06	0	-0.43	-0.23	-0.33	0.10938	rapdb|Os06t0622700-01|gb|AK107021|ta|TA43038_4530|ta|CF331912	TTGGTTCCTTCCCCCCTTGTTTTTATAATATCCTCCTATGCATAATGCATTATCCAGGTA	Os06t0622700-01	bZIP transcription factor, bZIP-1 domain containing protein.	AK107021	chr06	25041945	25043935	+	Biological Process: regulation of transcription, DNA-dependent (GO:0006355), Molecular Function: sequence-specific DNA binding transcription factor activity (GO:0003700), Molecular Function: sequence-specific DNA binding (GO:0043565), Molecular Function: protein dimerization activity (GO:0046983)	Basic-leucine zipper (bZIP) transcription factor (IPR004827), bZIP transcription factor, bZIP-1 (IPR011616)	807.13	1692.24	969.57	577.04
GT_GT_Os_A_Specific_0078777	Os07t0504500-00	Hypothetical conserved gene.	1.32	-1.32	0	-0.46	-0.18	-0.32	0.833971	ref|Os07t0504500-00|rapDB|Os07t0504500-00	ACGGCGACGGCGCGACGCGACGCGGCGCTACTTAATTTGTTGTGTGTATTGCGTGTTGTT	Os07t0504500-00	Hypothetical conserved gene.		chr07	19083600	19084688	+	Biological Process: transcription initiation, DNA-dependent (GO:0006352), Biological Process: regulation of transcription, DNA-dependent (GO:0006355), Biological Process: translational initiation (GO:0006413), Molecular Function: translation initiation factor activity (GO:0003743), Molecular Function: zinc ion binding (GO:0008270)	Transcription factor TFIIB (IPR000812), Transcription factor TFIIB, cyclin-related (IPR013150), Cyclin-like (IPR013763)	5.27	1.93	2.59	1.63
GT_Os01g0292900|mRNA|AK072849|CDS+3'UTR	Os01t0292900-01	Similar to Squamosa-promoter binding-like protein 2. [Os01t0292900-01]	-0.39	0.39	0	-0.09	-0.54	-0.32	0.556182	rapdb|Os01t0292900-01|rapdb|Os01t0292900-02|gb|AK068471|ta|TA40346_4530	CAACATTTAGAATTCGAAACTTGCATATCTAGAAATTCCATTGGACAGGCATCCTGACCT	Os01t0292900-01	Similar to Squamosa-promoter binding-like protein 2.	AK072849	chr01	10650597	10656659	+	Cellular Component: nucleus (GO:0005634), Molecular Function: DNA binding (GO:0003677)	Transcription factor, SBP-box (IPR004333), Ankyrin repeat-containing domain (IPR020683)	331.49	1297.68	688.21	259.91
GT_Os03g0673000|mRNA|AB028886|CDS	Os03t0673000-00	Similar to Knotted1-type homeobox protein OSH10 (Fragment). [Os03t0673000-00]	0.69	-0.69	0	-0.72	0.09	-0.32	0.732251	rapdb|Os03t0673000-00|gb|AB028886|tc|TC517297	CGGGACGCTCGCCAGAAGCTCCTCCACTGGTGGCAGCTTCACTACCGATGGCCCTACCCA	Os03t0673000-00	Similar to Knotted1-type homeobox protein OSH10 (Fragment).	AB028886	chr03	26581781	26582090	-	Biological Process: regulation of transcription, DNA-dependent (GO:0006355), Cellular Component: nucleus (GO:0005634), Molecular Function: DNA binding (GO:0003677), Molecular Function: sequence-specific DNA binding transcription factor activity (GO:0003700), Molecular Function: protein binding (GO:0005515), Molecular Function: sequence-specific DNA binding (GO:0043565)	Homeobox (IPR001356), ELK (IPR005539), Homeobox KN domain (IPR008422), Homeodomain-like (IPR009057), Homeodomain-related (IPR012287)	44.02	38.65	27.85	25.42
GT_Os03g0771500|mRNA|AB028884|CDS+3'UTR	Os03t0771500-01	Similar to Isoform 2 of Homeobox protein knotted-1-like 8. [Os03t0771500-01]	0.62	-0.62	0	0.49	-1.12	-0.32	0.783968	rapdb|Os03t0771500-01|gb|AB028884|gb|CI241214|ta|TA62104_4530	AAAGCTCAGATGTACCACGTACTACTGTCTGCTTCTTTGCAAATGGATATGTAATTGAAA	Os03t0771500-01	Similar to Isoform 2 of Homeobox protein knotted-1-like 8.	AK107296	chr03	31964738	31970261	+	Biological Process: regulation of transcription, DNA-dependent (GO:0006355), Cellular Component: nucleus (GO:0005634), Molecular Function: DNA binding (GO:0003677), Molecular Function: sequence-specific DNA binding transcription factor activity (GO:0003700), Molecular Function: protein binding (GO:0005515), Molecular Function: sequence-specific DNA binding (GO:0043565)	Homeobox (IPR001356), ELK (IPR005539), KNOX1 (IPR005540), KNOX2 (IPR005541), Homeobox KN domain (IPR008422), Homeodomain-like (IPR009057), Homeodomain-related (IPR012287), Homeobox, conserved site (IPR017970)	6.96	6.75	10.72	1.82
GT_Os04g0416100|mRNA|AK067581|CDS+3'UTR	Os04t0416100-01	Similar to Transcription factor E2F1 (E2F-1) (Fragment). [Os04t0416100-01]	-0.63	0.63	0	-0.44	-0.2	-0.32	0.665432	rapdb|Os04t0416100-01|gb|AK067581|ta|TA53866_4530|tc|TC498149	AGGGTGTACAGCATATGAGCAACCATTGTTCTATGCAAGTTTCATGCAGAAAATGTTTTA	Os04t0416100-01	Similar to Transcription factor E2F1 (E2F-1) (Fragment).	AK067581	chr04	20549988	20555142	-	Biological Process: regulation of transcription, DNA-dependent (GO:0006355), Cellular Component: transcription factor complex (GO:0005667), Molecular Function: sequence-specific DNA binding transcription factor activity (GO:0003700)	Transcription factor E2F/dimerisation partner (TDP) (IPR003316), Winged helix-turn-helix transcription repressor DNA-binding (IPR011991), E2F Family (IPR015633)	59.85	325.15	114.96	70.02
GT_Os06g0348800|mRNA|AF318581|CDS+3'UTR	AF318581	Oryza sativa putative transcription factor OsGLK1 (Glk1) mRNA, complete cds [AF318581]	-0.18	0.18	0	-0.21	-0.43	-0.32	0.260317	gb|AF318581|ta|TA42858_4530|tc|TC492502	AAACGCTCTAATATCTAAATTCCGCATTGTACTATTTTCACAAAGGAAAGTAGCCCCCGC										89.49	261.3	146.97	65.41
GT_Os07g0567700|mRNA|AK120140|CDS+3'UTR	Os07t0567700-02	SCARECROW gene regulator-like protein. [Os07t0567700-02]	0.7	-0.7	0	-0.56	-0.07	-0.32	0.713432	rapdb|Os07t0567700-02|rapdb|Os07t0567700-03|rapdb|Os07t0567700-01|gb|AK120140	TTCGATCGTTCTTCCTCCTGTGAGTAGTATTTTGGCCGATGATTAAGCTTGTAATATAAT	Os07t0567700-02	SCARECROW gene regulator-like protein.	AK120140	chr07	22807717	22809297	+		Transcription factor GRAS (IPR005202)	1021.73	879.23	714.61	522.56
GT_Os07g0617000|mRNA|AK061047|CDS+3'UTR	Os07t0617000-01	Similar to Ethylene response factor 2. [Os07t0617000-01]	-0.26	0.26	0	-0.53	-0.11	-0.32	0.43738	rapdb|Os07t0617000-01|rapdb|Os07t0617000-02|gb|AK109360|ta|TA41343_4530	ACGAATTCTTTATTATGATGTTAGGTTCTTAATTTGCCCTTCTTCATCAGGGATTTGTTC	Os07t0617000-01	Similar to Ethylene response factor 2.	AK061047	chr07	25440932	25442669	-	Biological Process: regulation of transcription, DNA-dependent (GO:0006355), Molecular Function: DNA binding (GO:0003677), Molecular Function: sequence-specific DNA binding transcription factor activity (GO:0003700)	Pathogenesis-related transcriptional factor/ERF, DNA-binding (IPR001471), DNA-binding, integrase-type (IPR016177)	33.19	108.49	46.24	32.11
GT_Os11g0152700|mRNA|AK102690|CDS+3'UTR	Os11t0152700-02	Similar to Transcription factor HBP-1b(C38) (Fragment). [Os11t0152700-02]	-0.4	0.4	0	-1.19	0.55	-0.32	0.770066	rapdb|Os11t0152700-02|ta|TA56020_4530|ta|CI382169|tc|TC491527	ATGAATGGGATTGCATGATTTTCAGTTACTGATCATAAAGCAAGTAGTTCACGTCCTTTC	Os11t0152700-02	Similar to Transcription factor HBP-1b(C38) (Fragment).	AK102690	chr11	2462433	2468586	-	Biological Process: regulation of transcription, DNA-dependent (GO:0006355), Molecular Function: sequence-specific DNA binding transcription factor activity (GO:0003700), Molecular Function: sequence-specific DNA binding (GO:0043565), Molecular Function: protein dimerization activity (GO:0046983)	Basic-leucine zipper (bZIP) transcription factor (IPR004827), bZIP transcription factor, bZIP-1 (IPR011616)	1.29	5.15	1.26	2.18
GT_GT_Os_A_Specific_0082209	Os03t0205300-00	Similar to Helix-loop-helix DNA-binding domain containing protein.	-0.71	0.71	0	-0.27	-0.35	-0.31	0.705066	ref|Os03t0205300-00|rapDB|Os03t0205300-00	ACTACCTCTCTGATGACGACTCGCTGTCGCTGGAGATGACTTCGTGCAGCAACGTGAGCT	Os03t0205300-00	Similar to Helix-loop-helix DNA-binding domain containing protein.		chr03	5495851	5497269	-	Biological Process: regulation of transcription, DNA-dependent (GO:0006355)	Helix-loop-helix DNA-binding (IPR011598), Basic helix-loop-helix leucine zipper transcription factor (IPR024097), Basic helix-loop-helix leucine zipper transcription factor, plant (IPR024102)	1.5	9.15	3.43	1.68
GT_GT_Os_A_Specific_0157219	Os07t0617000-02	Similar to Ethylene response factor 2	-0.26	0.26	0	-0.48	-0.14	-0.31	0.427867	ref|Os07t0617000-02|rapDB|Os07t0617000-02|gb|AK109360	ATCTTGACGGATCAAGATGCAAGGACAACGCATTCGATCACCAGATTCACAAGGTAGAAG	Os07t0617000-02	Similar to Ethylene response factor 2.	AK109360, AK067060	chr07	25440818	25442571	-	Biological Process: regulation of transcription, DNA-dependent (GO:0006355), Molecular Function: DNA binding (GO:0003677), Molecular Function: sequence-specific DNA binding transcription factor activity (GO:0003700)	Pathogenesis-related transcriptional factor/ERF, DNA-binding (IPR001471), DNA-binding, integrase-type (IPR016177)	35.89	118.03	52.06	34.13
GT_GT_Os_A_Specific_0269907	Os12t0407000-00	Similar to SRF-type transcription factor family protein, expressed.	0.61	-0.61	0	-0.37	-0.26	-0.31	0.658707	ref|Os12t0407000-00|rapDB|Os12t0407000-00	CGCTCATACGCCTCCGTCCCCGGGGAGGCCGCCGCGGTCGCACCCGTCCCCGTCCACGGC	Os12t0407000-00	Similar to SRF-type transcription factor family protein, expressed.	EU969208	chr12	12303450	12304062	-	Molecular Function: DNA binding (GO:0003677), Molecular Function: protein dimerization activity (GO:0046983)	Transcription factor, MADS-box (IPR002100)	74.03	72.68	63.18	35.49
GT_Os04g0669200|mRNA|AK067373|CDS+3'UTR	Os04t0669200-01	Similar to Ethylene response factor 2 (Ethylene response factor 3). [Os04t0669200-01]	0.6	-0.6	0	-0.3	-0.32	-0.31	0.655962	rapdb|Os04t0669200-01|ta|TA55250_4530|ta|AK067373|ta|CI436214	GACTCGACAATAGTCTGTACCACTATTCTTTACGCGATAATTGACAAGGAATGGCCCTCT	Os04t0669200-01	Similar to Ethylene response factor 2 (Ethylene response factor 3).	AK067373	chr04	34133718	34134538	-	Biological Process: regulation of transcription, DNA-dependent (GO:0006355), Molecular Function: DNA binding (GO:0003677), Molecular Function: sequence-specific DNA binding transcription factor activity (GO:0003700)	Pathogenesis-related transcriptional factor/ERF, DNA-binding (IPR001471), DNA-binding, integrase-type (IPR016177)	2451.17	2443.8	2222.02	1130.08
GT_Os07g0567700|mRNA|AK059008|CDS+3'UTR	Os07t0567700-03	Similar to Scarecrow-like 23 (Fragment). [Os07t0567700-03]	0.56	-0.56	0	-0.49	-0.13	-0.31	0.65036	rapdb|Os07t0567700-03|rapdb|Os07t0567700-01|ta|TA57201_4530|ta|CI019287	AGGCTTCATCATTCGTTCCCTCTCCAGGTTGCCATGAACAACACCATTTCAATTACAAAA	Os07t0567700-03	Similar to Scarecrow-like 23 (Fragment).	AK059008	chr07	22808980	22809379	+		Transcription factor GRAS (IPR005202)	443.18	465.72	360.2	239.93
GT_Os10g0135200|mRNA|AK068217|CDS+3'UTR	Os10t0135200-01	Ras GTPase family protein. [Os10t0135200-01]	-0.06	0.06	0	-0.37	-0.24	-0.31	0.0778514	rapdb|Os10t0135200-01|gb|AK068217|ta|TA60063_4530|tc|TC496924	CACATGTTTATAAATTAATTAATAGAAGCATTTAGGGTGGCCGGAGTGTGTGCTGTTGTC	Os10t0135200-01	Ras GTPase family protein.	AK068217	chr10	2178841	2183095	-	Biological Process: regulation of transcription, DNA-dependent (GO:0006355), Biological Process: small GTPase mediated signal transduction (GO:0007264), Cellular Component: intracellular (GO:0005622), Molecular Function: ATP binding (GO:0005524), Molecular Function: GTP binding (GO:0005525), Molecular Function: transcription factor binding (GO:0008134)	Small GTPase superfamily (IPR001806), RNA polymerase sigma factor 54, interaction (IPR002078)	101.7	251.78	137.64	78.44
GT_Os12g0143800|mRNA|AB046620|CDS+3'UTR	Os12t0143800-01	Similar to Disrupted meiotic cDNA 1 protein (Fragment). [Os12t0143800-01]	0.16	-0.16	0	0.16	-0.79	-0.31	0.595811	rapdb|Os12t0143800-01|gb|CI203550|gb|NM_001072670|ta|TA58022_4530	CCACTGTCGAGGAAATATGCAACCTCATTTATCCAGACGATTATACCTTAAAATGGGTAT	Os12t0143800-01	Similar to Disrupted meiotic cDNA 1 protein (Fragment).	AK110641	chr12	2154058	2158284	-	Biological Process: DNA metabolic process (GO:0006259), Biological Process: reciprocal meiotic recombination (GO:0007131), Cellular Component: nucleus (GO:0005634), Molecular Function: nucleotide binding (GO:0000166), Molecular Function: DNA binding (GO:0003677), Molecular Function: ATP binding (GO:0005524), Molecular Function: DNA-dependent ATPase activity (GO:0008094)	DNA repair Rad51/transcription factor NusA, alpha-helical (IPR010995), Meiotic recombinase Dmc1 (IPR011940), DNA recombination and repair protein Rad51, C-terminal (IPR013632), DNA recombination and repair protein, RecA-like (IPR016467), DNA recombination/repair protein RecA, monomer-monomer interface (IPR020587), DNA recombination/repair protein RecA/RadB, ATP-binding domain (IPR020588)	3.44	6.27	5.8	1.55
GT_Os01g0305900|COMBINER_EST|Os01g0305900|8	Os01t0305900-01	Similar to R2R3 Myb transcription factor MYB-IF35. [Os01t0305900-01]	-0.45	0.45	0	0.28	-0.89	-0.3	0.722664	rapdb|Os01t0305900-01|gb|AK288699|tc|TC498266	ACTACGGGGAGTTGGTGGGCCCGGATGGAGTTCATCAGGGCGAGGTGCTATCCGACTTGT	Os01t0305900-01	Similar to R2R3 Myb transcription factor MYB-IF35.	AK288699	chr01	11350507	11356863	+	Biological Process: regulation of transcription, DNA-dependent (GO:0006355), Molecular Function: DNA binding (GO:0003677), Molecular Function: protein binding (GO:0005515)	SANT domain, DNA binding (IPR001005), Homeodomain-like (IPR009057), Homeodomain-related (IPR012287), Myb, DNA-binding (IPR014778), Myb transcription factor (IPR015495), Transcription regulator HTH, Myb-type, DNA-binding (IPR017930)	15.63	66.6	43.79	10.09
GT_Os01g0808100|mRNA|AY620415|CDS+3'UTR	Os01t0808100-01	Similar to Transcription factor HBP-1b(c1) (Fragment). [Os01t0808100-01]	0.26	-0.26	0	-0.32	-0.28	-0.3	0.373641	rapdb|Os01t0808100-01|gb|AK069158|ta|TA44247_4530|ta|TA44248_4530	TGATGAGTTGTTGGGCAAATTTGTAACATTTTTGAGAAAAGTGGGGATGTAAATACTTGC	Os01t0808100-01	Similar to BZIP transcription factor.	AK069158	chr01	34306542	34313315	-	Biological Process: regulation of transcription, DNA-dependent (GO:0006355), Molecular Function: sequence-specific DNA binding transcription factor activity (GO:0003700), Molecular Function: sequence-specific DNA binding (GO:0043565), Molecular Function: protein dimerization activity (GO:0046983)	Basic-leucine zipper (bZIP) transcription factor (IPR004827), bZIP transcription factor, bZIP-1 (IPR011616)	193.46	307.37	218.07	116.17
GT_Os01g0881500|mRNA|AK067457|CDS+3'UTR	Os01t0881500-01	Similar to Scarecrow-like 1 (Fragment). [Os01t0881500-01]	-0.25	0.25	0	-0.27	-0.33	-0.3	0.350637	rapdb|Os01t0881500-01|gb|AK067457|ta|TA41856_4530|ta|AU092191	GGTAGAATTATCTTGTCGACTCTGCTTCATGTATAAAATTATGTGTTGCTAGAATATGCC	Os01t0881500-01	Similar to Scarecrow-like 1 (Fragment).	AK067457	chr01	38261869	38265489	-		Transcription factor GRAS (IPR005202)	5357.49	17270.5	8871.33	4417.03
GT_GT_Os_A_Specific_0336277	Os09t0116800-00	Similar to DNA binding protein.	0.68	-0.68	0	-0.43	-0.15	-0.29	0.716647	ref|Os09t0116800-00|rapDB|Os09t0116800-00	GACGGCCGGGAAGGAGGAGGGGTCGTCGGTCTCGGTGGTGGCGGAGCTCAACAGGCAGTA	Os09t0116800-00	Similar to DNA binding protein.	EU975895	chr09	1325181	1325826	-	Molecular Function: DNA binding (GO:0003677), Molecular Function: protein dimerization activity (GO:0046983)	Transcription factor, MADS-box (IPR002100)	392.52	347.87	306.45	191.74
GT_Os02g0537500|mRNA|AB041725|CDS+3'UTR	Os02t0537500-01	Similar to E2F homolog. [Os02t0537500-01]	0	0	0	-0.4	-0.18	-0.29	0.124451	rapdb|Os02t0537500-01|gb|AK068689|ta|TA60014_4530|ta|AB041725	GATGTAACCGAGCCGTCTTTGTAAATTGTTCCATGCTCTTCCTCAAATACAATGGATAGA	Os02t0537500-01	Similar to E2F homolog.	AK068689	chr02	19868200	19873307	-	Biological Process: regulation of transcription, DNA-dependent (GO:0006355), Cellular Component: transcription factor complex (GO:0005667), Molecular Function: sequence-specific DNA binding transcription factor activity (GO:0003700)	Transcription factor E2F/dimerisation partner (TDP) (IPR003316), Winged helix-turn-helix transcription repressor DNA-binding (IPR011991), E2F Family (IPR015633)	207.66	470.95	263.48	159.65
GT_Os02g0692700|mRNA|AK104818|CDS+3'UTR	Os02t0692700-01	Protein of unknown function DUF597 family protein. [Os02t0692700-01]	0.2	-0.2	0	-0.57	-0.01	-0.29	0.491471	rapdb|Os02t0692700-01|gb|AK066953|ta|TA38778_4530|ta|CI311992	TGGTGGGGTAGGAGACAGTCACACAGTGGGATATTCATATGTGCATTATATTACCCATGT	Os02t0692700-01	Similar to PLATZ transcription factor.	AK066953, AK104818	chr02	28435079	28436672	-		Protein of unknown function DUF597 (IPR006734)	8434.44	14626.1	8362.96	6384.3
GT_Os02g0699900|mRNA|AK069704|CDS+3'UTR	Os02t0699900-01	Bromodomain transcription factor containing protein. [Os02t0699900-01]	0.78	-0.78	0	-0.25	-0.33	-0.29	0.744604	rapdb|Os02t0699900-01|ta|TA65567_4530	AACCACCGCTCGGCCGTGGCCGTGGAGAATGGAGATGGACGACACGCCGCGGCGTTGCCC	Os02t0699900-01	Bromodomain transcription factor containing protein.	AK070100	chr02	28794171	28795262	+	Molecular Function: DNA binding (GO:0003677)	Bromodomain transcription factor (IPR006565), Histone-fold (IPR009072)	76.27	58.69	62.64	30.64
GT_Os06g0162800|mRNA|AF141967|CDS+3'UTR	Os06t0162800-01	MADS box protein. [Os06t0162800-01]	-0.35	0.35	0	-1.05	0.47	-0.29	0.765362	rapdb|Os06t0162800-01|ta|TA58304_4530|tc|TC497014	GAATGATCCCGGTTTGATTGATGAATGCTGCAAGAACATAATCTATATGTTAGTCTGAAT	Os06t0162800-01	MADS box protein.	AK064184	chr06	3162860	3169331	-	Biological Process: regulation of transcription, DNA-dependent (GO:0006355), Cellular Component: nucleus (GO:0005634), Molecular Function: DNA binding (GO:0003677), Molecular Function: sequence-specific DNA binding transcription factor activity (GO:0003700), Molecular Function: protein dimerization activity (GO:0046983)	Transcription factor, MADS-box (IPR002100), Transcription factor, K-box (IPR002487)	1.49	5.55	1.55	2.3
GT_Os07g0644100|mRNA|AK121898|CDS+3'UTR	Os07t0644100-01	bZIP transcription factor, bZIP-1 domain containing protein. [Os07t0644100-01]	-0.27	0.27	0	-0.03	-0.55	-0.29	0.52555	rapdb|Os07t0644100-01|gb|AK121898|ta|TA55880_4530|tc|TC489286	GATCTCCAAATGAGCTGACTTTATTGTGCGATGTTGATAGACATATAGAGCCTTTTTTTT	Os07t0644100-01	bZIP transcription factor, bZIP-1 domain containing protein.	AK121898	chr07	26809800	26813252	+	Biological Process: regulation of transcription, DNA-dependent (GO:0006355), Molecular Function: sequence-specific DNA binding transcription factor activity (GO:0003700), Molecular Function: sequence-specific DNA binding (GO:0043565), Molecular Function: protein dimerization activity (GO:0046983)	Basic-leucine zipper (bZIP) transcription factor (IPR004827), bZIP transcription factor, bZIP-1 (IPR011616)	314.45	1048.99	628.68	226.58
GT_GT_Os_A_Specific_0021308	Os09t0442800-02	Similar to transcription factor	-0.37	0.37	0	-0.93	0.37	-0.28	0.743028	ref|Os09t0442800-02|rapDB|Os09t0442800-02|gb|AK071116	AACTTATAACCATTATCTACACTGCTTCTGTGTCAGCTTGCTTGAAAGACTAAAGAGGTA	Os09t0442800-02	Conserved hypothetical protein.	AK071116	chr09	16470990	16474558	+			2.61	9.94	2.99	3.79
GT_Os01g0191900|mRNA|AK109125|CDS+3'UTR	Os01t0191900-01	Similar to Blind. [Os01t0191900-01]	-0.33	0.33	0	-0.35	-0.21	-0.28	0.496507	rapdb|Os01t0191900-01|gb|AK109125|ta|TA55555_4530|tc|TC501869	CATCGCGTAATTACAAGAAGCGTGTAGTGTACTTGAACATGAGAAAATTCATCAGGTGCA	Os01t0191900-01	Similar to Blind.	AK109125	chr01	4917960	4919224	-	Biological Process: regulation of transcription, DNA-dependent (GO:0006355), Molecular Function: DNA binding (GO:0003677), Molecular Function: protein binding (GO:0005515)	SANT domain, DNA binding (IPR001005), Homeodomain-like (IPR009057), Homeodomain-related (IPR012287), Myb, DNA-binding (IPR014778), Myb transcription factor (IPR015495), Transcription regulator HTH, Myb-type, DNA-binding (IPR017930)	85.11	307.61	141.64	80.85
GT_Os03g0796900|mRNA|D78609|CDS+3'UTR	Os03t0796900-01	BZIP protein. [Os03t0796900-01]	0.08	-0.08	0	-0.14	-0.42	-0.28	0.226182	rapdb|Os03t0796900-01|gb|AK068589|ta|TA46935_4530|ta|RICBZIPPA	GGGACACCTCTTAGTACCCTCTTCTTCTAAGGGACTTAGTACCCCTTGTGGATCTCATCG	Os03t0796900-01	BZIP protein.	AK068589	chr03	33187429	33191788	-	Biological Process: regulation of transcription, DNA-dependent (GO:0006355), Molecular Function: sequence-specific DNA binding transcription factor activity (GO:0003700), Molecular Function: sequence-specific DNA binding (GO:0043565), Molecular Function: protein dimerization activity (GO:0046983)	Basic-leucine zipper (bZIP) transcription factor (IPR004827), bZIP transcription factor, bZIP-1 (IPR011616), Basic leucine-zipper, C-terminal (IPR020983)	1390.53	2826.37	2005.45	857.69
GT_Os03g0815800|mRNA|AK066670|CDS+3'UTR	Os03t0815800-02	Similar to Ethylene-responsive transcription factor 5 (Ethylene-responsive element binding factor 5) (EREBP-5) (AtERF5). [Os03t0815800-02]	0.08	-0.08	0	-0.45	-0.12	-0.28	0.250653	rapdb|Os03t0815800-02|gb|AK066670|ta|TA48238_4530|tc|TC504334	GGTGTTGTGGAATTAGTATGTTGCATCTAAATAAGACCTTTGATGTGAGATATAGACATG										1133.49	2327.12	1330.62	860.51
GT_Os08g0169600|mRNA|AK067305|CDS+3'UTR	Os08t0169600-01	RNA polymerase II transcription factor SIII, subunit A domain containing protein. [Os08t0169600-01]	-0.31	0.31	0	-0.07	-0.48	-0.28	0.531346	rapdb|Os08t0169600-01|gb|AK067305|ta|TA53893_4530|tc|TC502159	CACTCGTATGTTGTATCTGAAGAGCATCCGTTTGGCAAAGGAGAAGCACACCAAAGTGTA	Os08t0169600-01	RNA polymerase II transcription factor SIII, subunit A domain containing protein.	AK067305	chr08	4065431	4069281	+	Biological Process: regulation of transcription, DNA-dependent (GO:0006355), Cellular Component: nucleus (GO:0005634), Cellular Component: integral to membrane (GO:0016021)	RNA polymerase II transcription factor SIII, subunit A (IPR010684)	502.73	1759.57	996.82	389.28
GT_Os08g0416000|mRNA|AK100634|CDS+3'UTR	Os08t0416000-01	Homeodomain leucine zipper protein. [Os08t0416000-01]	0.37	-0.37	0	-0.68	0.12	-0.28	0.656463	rapdb|Os08t0416000-01|gb|AK100634|gb|CX105255|gb|CT846952	TACTCGGAAAGATTGGAATAATTCCATGTAGTGTTGAGCAATAATAAACATTTTCCTCCG	Os08t0416000-01	Homeodomain leucine zipper protein.	AK100634, AK101569	chr08	19884020	19888355	-	Biological Process: regulation of transcription, DNA-dependent (GO:0006355), Cellular Component: nucleus (GO:0005634), Molecular Function: transcription regulatory region sequence-specific DNA binding (GO:0000976), Molecular Function: DNA binding (GO:0003677), Molecular Function: sequence-specific DNA binding transcription factor activity (GO:0003700), Molecular Function: protein binding (GO:0005…	Helix-turn-helix motif, lambda-like repressor (IPR000047), Homeobox (IPR001356), Leucine zipper, homeobox-associated (IPR003106), Homeodomain-like (IPR009057), Homeodomain-related (IPR012287), Homeobox, conserved site (IPR017970)	122.68	167.11	99.39	89.72
GT_Os09g0306400|mRNA|AK072360|CDS+3'UTR	Os09t0306400-01	bZIP transcription factor, bZIP-1 domain containing protein. [Os09t0306400-01]	-0.36	0.36	0	-0.05	-0.52	-0.28	0.577444	rapdb|Os09t0306400-01|gb|NM_001069358|gb|BE039976|ta|TA39125_4530	AGTAATGTTTCAATCATGTAGGGCCATTGTTGTCACTGTTAATGTATGCAATTCAATCTT	Os09t0306400-01	bZIP transcription factor, bZIP-1 domain containing protein.	AK064903, AK072360, AK098869	chr09	7871589	7873655	+	Biological Process: regulation of transcription, DNA-dependent (GO:0006355), Molecular Function: sequence-specific DNA binding transcription factor activity (GO:0003700), Molecular Function: sequence-specific DNA binding (GO:0043565), Molecular Function: protein dimerization activity (GO:0046983)	Basic-leucine zipper (bZIP) transcription factor (IPR004827), bZIP transcription factor, bZIP-1 (IPR011616)	1180.45	4425.1	2469.08	920.62
GT_Os09g0401000|mRNA|Y11351|CDS+3'UTR	Os09t0401000-01	Myb factor. [Os09t0401000-01]	0.47	-0.47	0	-0.96	0.41	-0.28	0.768755	rapdb|Os09t0401000-01|gb|Y11351|ta|TA59483_4530|tc|TC492425	AGAGAGAGAGAGACAAATGCATGAGCTAGCCCTCTTTAATTTCGTCTTTCTGTCATTTTT	Os09t0401000-01	Myb factor.	AK064679	chr09	14029432	14030989	+	Biological Process: regulation of transcription, DNA-dependent (GO:0006355), Molecular Function: DNA binding (GO:0003677), Molecular Function: protein binding (GO:0005515)	SANT domain, DNA binding (IPR001005), Homeodomain-like (IPR009057), Homeodomain-related (IPR012287), Myb, DNA-binding (IPR014778), Myb transcription factor (IPR015495), Transcription regulator HTH, Myb-type, DNA-binding (IPR017930)	294.02	349.62	183.2	245.3
GT_Os11g0116900|mRNA|AK073243|CDS+3'UTR	Os11t0116900-01	Similar to WRKY transcription factor 46 (Fragment). [Os11t0116900-01]	-0.21	0.21	0	-0.06	-0.51	-0.28	0.450359	rapdb|Os11t0116900-01|gb|AK073243|ta|TA51374_4530|ta|TA51376_4530	ACTGAATTGGCGTTTCTCTATCTAGTAGGAAGGAGTACGTGATACAGAAAAAGGCAAATG	Os11t0116900-01	Similar to WRKY DNA binding domain containing protein, expressed.	AK073243	chr11	759592	763326	-	Biological Process: regulation of transcription, DNA-dependent (GO:0006355), Molecular Function: sequence-specific DNA binding transcription factor activity (GO:0003700), Molecular Function: sequence-specific DNA binding (GO:0043565)	DNA-binding WRKY (IPR003657)	214.02	654.41	399.54	152.26
GT_GT_Os_A_Specific_0008144	Os03t0723000-01	GRAS transcription factor domain containing protein	-0.32	0.32	0	0.35	-0.88	-0.27	0.737347	ref|Os03t0723000-01|rapDB|Os03t0723000-01|gb|AK101603	AAATCGCTCAGTCCAGCAGTGGTCACACTTGGAGAGTACGAGGTCAGCCTGAACCGAGCT	Os03t0723000-01	GRAS transcription factor domain containing protein.	AK101603	chr03	29370719	29372888	+		Transcription factor GRAS (IPR005202)	2.7	9.59	7.21	1.6
GT_GT_Os_A_Specific_0064522	Os09t0534800-01	Transcription initiation factor IIB (General transcription factor TFIIB)	-0.21	0.21	0	0.58	-1.12	-0.27	0.787621	ref|Os09t0534800-01|rapDB|Os09t0534800-01|gb|AK068941	ACATGGCCGACAGGTTAGGTCTTGTGGCTACAATCAAGGACCGAGCCAATGAAATATATA	Os09t0534800-01	Transcription initiation factor IIB (General transcription factor TFIIB).	AK068941	chr09	21028973	21031996	+	Biological Process: transcription initiation, DNA-dependent (GO:0006352), Biological Process: regulation of transcription, DNA-dependent (GO:0006355), Biological Process: translational initiation (GO:0006413), Molecular Function: translation initiation factor activity (GO:0003743), Molecular Function: zinc ion binding (GO:0008270)	Transcription factor TFIIB (IPR000812), Zinc finger, TFIIB-type (IPR013137), Transcription factor TFIIB, cyclin-related (IPR013150), Cyclin-like (IPR013763), Transcription factor TFIIB, conserved site (IPR023486)	98.9	301.5	288.38	45.83
GT_Os01g0970500|COMBINER_EST|Os01g0970500|8	Os01t0970500-00	Similar to Transcription factor IIA small subunit (Transcription factor IIA gamma subunit). [Os01t0970500-00]	-0.14	0.14	0	-0.01	-0.53	-0.27	0.458336	rapdb|Os01t0970500-00|ta|TA67474_4530|ta|CR292580|ta|BI798012	AGAGACAATAAACAAGGTGAAGATCGTGGCCTGCGATTCCAAATTGCTGGAGACTAAAGA										129.1	355.74	237.95	85.43
GT_Os02g0729700|mRNA|AY559045|CDS+3'UTR	Os02t0729700-02	Similar to HAHB-7 (Fragment). [Os02t0729700-02]	0.23	-0.23	0	-0.49	-0.05	-0.27	0.487017	rapdb|Os02t0729700-02|gb|CT830627|ta|TA37603_4530|ta|TA37599_4530	ATGGAGGCAAGTACTCTTTTCAATGGCACATACCAAATCATGTCGTCGAATTGAGATTTT	Os02t0729700-02	Similar to HAHB-7 (Fragment).	AK058364	chr02	30381800	30383486	+	Biological Process: regulation of transcription, DNA-dependent (GO:0006355), Cellular Component: nucleus (GO:0005634), Molecular Function: transcription regulatory region sequence-specific DNA binding (GO:0000976), Molecular Function: DNA binding (GO:0003677), Molecular Function: sequence-specific DNA binding transcription factor activity (GO:0003700), Molecular Function: protein binding (GO:0005…	Helix-turn-helix motif, lambda-like repressor (IPR000047), Homeobox (IPR001356), Leucine zipper, homeobox-associated (IPR003106), Homeodomain-like (IPR009057), Homeodomain-related (IPR012287), Homeobox, conserved site (IPR017970)	11142.4	18459.1	11398.8	7998.67
GT_Os07g0629000|mRNA|AK101674|CDS+3'UTR	Os07t0629000-01	Similar to P-type R2R3 Myb protein (Fragment). [Os07t0629000-01]	-0.39	0.39	0	-0.45	-0.1	-0.27	0.588355	rapdb|Os07t0629000-01|gb|EU009207|ta|TA30638_4530|tc|TC523426	CGTGAGTATGTCATATACTGCTGTATCACTAACTCTAGTCAGTAGATAATTTAATCAGTG	Os07t0629000-01	Similar to P-type R2R3 Myb protein (Fragment).	AK101674	chr07	26075493	26077145	-	Biological Process: regulation of transcription, DNA-dependent (GO:0006355), Molecular Function: DNA binding (GO:0003677), Molecular Function: protein binding (GO:0005515)	SANT domain, DNA binding (IPR001005), Homeodomain-like (IPR009057), Homeodomain-related (IPR012287), Myb, DNA-binding (IPR014778), Myb transcription factor (IPR015495), Transcription regulator HTH, Myb-type, DNA-binding (IPR017930)	73.81	289.45	119.21	78.96
GT_Os07g0685700|mRNA|AK060806|CDS+3'UTR	Os07t0685700-01	Ethylene insensitive 3 family protein. [Os07t0685700-01]	0.05	-0.05	0	-0.48	-0.06	-0.27	0.345912	rapdb|Os07t0685700-01|gb|NM_001067213|ta|TA35116_4530|ta|CI189435	TGTGCTTGTAAGAATTATTGGTTAATAATTTTTCAGTGTAGATCCATGCTATGCAAGCTT	Os07t0685700-01	Transcription factor, Response to ethylene stimulus, Wound signaling		chr07	29116058	29118472	-	Molecular Function: sequence-specific DNA binding transcription factor activity (GO:0003700), Cellular Component: nucleus (GO:0005634)	Ethylene insensitive 3-like protein, DNA-binding domain (IPR023278)	488.19	1035.37	569.01	395.1
GT_Os08g0565200|mRNA|AY339375|CDS+3'UTR	Os08t0565200-01	Pathogenesis-related transcriptional factor and ERF domain containing protein. [Os08t0565200-01]	1.05	-1.05	0	-0.63	0.09	-0.27	0.831565	rapdb|Os08t0565200-01|gb|AK108143|ta|TA71139_4530|tc|TC503412	ACCACCGCCAAATCATCTTAATTATATATTCATAATAATAATAATAATAATAATAATAAT	Os08t0565200-01	Pathogenesis-related transcriptional factor and ERF domain containing protein.	AK108143	chr08	28321217	28322367	-	Biological Process: regulation of transcription, DNA-dependent (GO:0006355), Molecular Function: DNA binding (GO:0003677), Molecular Function: sequence-specific DNA binding transcription factor activity (GO:0003700)	Pathogenesis-related transcriptional factor/ERF, DNA-binding (IPR001471), DNA-binding, integrase-type (IPR016177)	4.24	2.24	2.22	1.9
GT_Os01g0685400|COMBINER_EST|CI544192|0	Os01t0685400-01	Conserved hypothetical protein. [Os01t0685400-01]	0.38	-0.38	0	-0.52	0	-0.26	0.623443	rapdb|Os01t0685400-01|gb|NM_001185580|ta|TA60241_4530|ta|CI438362	TCCCCCTTCTTCCCGACGAGATTATTACATGTACATTATCCTATCTGTACTACGGCTGTT	Os01t0685400-01	Homeodomain-like domain containing protein.	AK243120	chr01	28250506	28251508	+	Biological Process: regulation of transcription, DNA-dependent (GO:0006355), Molecular Function: DNA binding (GO:0003677), Molecular Function: protein binding (GO:0005515)	Homeodomain-like (IPR009057), Homeodomain-related (IPR012287), Myb, DNA-binding (IPR014778), Myb transcription factor (IPR015495), Transcription regulator HTH, Myb-type, DNA-binding (IPR017930)	20.5	27.8	18.57	13.75
GT_Os01g0859500|mRNA|AK101338|CDS+3'UTR	Os01t0859500-01	Similar to Basic leucine zipper protein (Liguleless2). [Os01t0859500-01]	0.58	-0.58	0	-0.95	0.44	-0.26	0.801424	rapdb|Os01t0859500-01|gb|AK101338|gb|CI270821|ta|TA40905_4530	TATTAAAGTATTGAGAAAGCAACATCACTAGGAAAAGGAAGAGGCAAAAATTTGTTGAGG	Os01t0859500-01	Similar to Basic leucine zipper protein (Liguleless2).	AK101338	chr01	37181505	37188288	-	Biological Process: regulation of transcription, DNA-dependent (GO:0006355), Molecular Function: sequence-specific DNA binding transcription factor activity (GO:0003700), Molecular Function: sequence-specific DNA binding (GO:0043565), Molecular Function: protein dimerization activity (GO:0046983)	Basic-leucine zipper (bZIP) transcription factor (IPR004827), bZIP transcription factor, bZIP-1 (IPR011616)	25.69	26.28	14.97	20.28
GT_Os03g0815800|mRNA|AK068252|CDS+3'UTR	Os03t0815800-01	Similar to Ethylene-responsive transcription factor 5 (Ethylene-responsive element binding factor 5) (EREBP-5) (AtERF5). [Os03t0815800-01]	0.24	-0.24	0	-0.49	-0.02	-0.26	0.521874	rapdb|Os03t0815800-01|rapdb|Os03t0815800-03|rapdb|Os03t0815800-02|gb|AK066670	TGAACTTATGATGTGAAGATGACTCTGCATGTGACCTGATTTGGTAAGGTTATGATGTGT	Os03t0815800-01	Similar to Ethylene-responsive transcription factor 5 (Ethylene-responsive element binding factor 5) (EREBP-5) (AtERF5).	AK068252, AK066670	chr03	34192581	34193650	-	Biological Process: regulation of transcription, DNA-dependent (GO:0006355), Molecular Function: DNA binding (GO:0003677), Molecular Function: sequence-specific DNA binding transcription factor activity (GO:0003700)	Pathogenesis-related transcriptional factor/ERF, DNA-binding (IPR001471), DNA-binding, integrase-type (IPR016177)	3680.52	6056.81	3752.01	2684.66
GT_Os04g0387400|COMBINER_EST|Os04g0387400|8	Os04t0387300-01	Similar to MADS30. [Os04t0387300-01]	0.52	-0.52	0	-0.41	-0.11	-0.26	0.681597	rapdb|Os04t0387300-01|ta|TA62524_4530|ta|TA63320_4530|ta|CI174261	ATGGGGAGCCGGGGTCGGGTGGTGCTGCGGCGGATCGAGGACCGGGTGCGGCGCGGGATC	Os04t0387300-01	Similar to OSIGBa0075F02.1 protein.	AK111796	chr04	19020605	19037718	+	Molecular Function: DNA binding (GO:0003677), Molecular Function: protein dimerization activity (GO:0046983)	Transcription factor, MADS-box (IPR002100)	518.85	576.21	460.11	293.07
GT_Os09g0401000|mRNA|AK064679|CDS+3'UTR	Os09t0401000-01	Myb factor. [Os09t0401000-01]	0.45	-0.45	0	-0.94	0.43	-0.26	0.785199	rapdb|Os09t0401000-01|gb|Y11351|ta|TA59483_4530|tc|TC492425	AGAGAGAGAGAGACAAATGCATGAGCTAGCCCTCTTTAATTTCGTCTTTCTGTCATTTTT	Os09t0401000-01	Myb factor.	AK064679	chr09	14029432	14030989	+	Biological Process: regulation of transcription, DNA-dependent (GO:0006355), Molecular Function: DNA binding (GO:0003677), Molecular Function: protein binding (GO:0005515)	SANT domain, DNA binding (IPR001005), Homeodomain-like (IPR009057), Homeodomain-related (IPR012287), Myb, DNA-binding (IPR014778), Myb transcription factor (IPR015495), Transcription regulator HTH, Myb-type, DNA-binding (IPR017930)	277.67	338.13	177.88	238.45
GT_Os01g0528000|mRNA|AK119796|CDS+3'UTR	Os01t0528000-01	Conserved hypothetical protein. [Os01t0528000-01]	0.32	-0.32	0	-0.16	-0.34	-0.25	0.533707	rapdb|Os01t0528000-01|gb|AK119796|ta|TA70921_4530|tc|TC515411	ACAGTTGGCCCGAGTTTACTTCATGGAAGATCTAAACAAGCTTGCTCGGTGGATGCTCAG	Os01t0528000-01	Transcription factor IIIC, subunit 5 domain containing protein.	AK119796	chr01	18977424	18978319	+		Transcription factor IIIC, subunit 5 (IPR019136)	14.15	20.63	17.04	7.8
GT_Os01g0808100|mRNA|AB051297|CDS+3'UTR	Os01t0808100-01	Similar to Transcription factor HBP-1b(c1) (Fragment). [Os01t0808100-01]	0.3	-0.3	0	-0.1	-0.41	-0.25	0.523391	rapdb|Os01t0808100-01|gb|AK069158|ta|TA44247_4530|ta|TA44248_4530	CAAGTGAATGTTCAATGCATATTGTAGTCTGTATATGACATCATATGATGAGTTGTTGGG	Os01t0808100-01	Similar to BZIP transcription factor.	AK069158	chr01	34306542	34313315	-	Biological Process: regulation of transcription, DNA-dependent (GO:0006355), Molecular Function: sequence-specific DNA binding transcription factor activity (GO:0003700), Molecular Function: sequence-specific DNA binding (GO:0043565), Molecular Function: protein dimerization activity (GO:0046983)	Basic-leucine zipper (bZIP) transcription factor (IPR004827), bZIP transcription factor, bZIP-1 (IPR011616)	225.51	341.57	288.14	120.91
GT_Os02g0742000|mRNA|AK072328|CDS+3'UTR	Os02t0742000-01	Transcription elongation factor, TFIIS/CRSP70, N-terminal domain containing protein. [Os02t0742000-01]	-0.2	0.2	0	-0.28	-0.21	-0.25	0.349619	rapdb|Os02t0742000-01|gb|AK072328|ta|TA29695_4530|tc|TC483916	TATGTGCTTGCTTCTCGCCTTAAACGACCTGCTTTGTTTATCACCTGCAGCTCTTTTTCT	Os02t0742000-01	Transcription elongation factor, TFIIS/CRSP70, N-terminal domain containing protein.	AK072328	chr02	31064064	31071043	+	Biological Process: transcription, DNA-dependent (GO:0006351), Cellular Component: nucleus (GO:0005634), Molecular Function: DNA binding (GO:0003677)	Bromo adjacent homology (BAH) domain (IPR001025), Transcription elongation factor, TFIIS/CRSP70, N-terminal, sub-type (IPR003617), Transcription factor IIS, N-terminal (IPR017923)	28.42	85.68	45.22	24.64
GT_Os05g0195700|mRNA|AK061427|CDS+3'UTR	Os05t0195700-02	Similar to Transcription factor MYBS2. [Os05t0195700-02]	0.18	-0.18	0	-0.36	-0.13	-0.25	0.360048	rapdb|Os05t0195700-02|rapdb|Os05t0195700-01|gb|AK065594|ta|TA52038_4530	ACTGTAATGTTAGAATGACAATCAGTGATCAGCCCATGCACAAAATAAGATAAGAAAAGC	Os05t0195700-02	Similar to Transcription factor MYBS2.	AK061427	chr05	5870586	5872188	-	Biological Process: regulation of transcription, DNA-dependent (GO:0006355), Molecular Function: nucleic acid binding (GO:0003676), Molecular Function: DNA binding (GO:0003677), Molecular Function: protein binding (GO:0005515), Molecular Function: zinc ion binding (GO:0008270)	SANT domain, DNA binding (IPR001005), Zinc finger, CCHC-type (IPR001878), Myb-like DNA-binding domain, SHAQKYF class (IPR006447), Homeodomain-like (IPR009057), Homeodomain-related (IPR012287), Myb, DNA-binding (IPR014778), Transcription regulator HTH, Myb-type, DNA-binding (IPR017930)	581.82	1039.18	674.88	409.14
GT_Os07g0583600|mRNA|AY062210|CDS+3'UTR	Os07t0583600-01	Chitin-inducible gibberellin-responsive protein. [Os07t0583600-01]	0.26	-0.26	0	-0.43	-0.07	-0.25	0.505654	rapdb|Os07t0583600-01|rapdb|Os07t0583600-02|rapdb|Os07t0583600-03|ta|TA40902_4530	AAATGCTGATGAGGTGTAGAAGTGTAGTACATGTTTGAGAGTATATGTTTCAGTTTTTCT	Os07t0583600-01	Chitin-inducible gibberellin-responsive protein.	AK122131	chr07	23650525	23654038	+		Transcription factor GRAS (IPR005202)	12160.2	19455.6	12710.8	8450.55
GT_Os07g0640900|mRNA|AY344494|CDS+3'UTR	Os07t0640900-03	Similar to cDNA clone:001-123-F07, full insert sequence. [Os07t0640900-03]	1.02	-1.02	0	-0.73	0.22	-0.25	0.841731	rapdb|Os07t0640900-03|rapdb|Os07t0640900-01|rapdb|Os07t0640900-02|gb|AK063952	GATGACGACGACGACGACGATTGATTTGCGCAAGGGTGCAGGTGTTAATTAGTTTGTTAA	Os07t0640900-03	Similar to cDNA clone:001-123-F07, full insert sequence.	AK099354	chr07	26673769	26676848	+	Biological Process: regulation of transcription, DNA-dependent (GO:0006355), Cellular Component: nucleus (GO:0005634), Molecular Function: sequence-specific DNA binding transcription factor activity (GO:0003700), Molecular Function: sequence-specific DNA binding (GO:0043565)	Heat shock factor (HSF)-type, DNA-binding (IPR000232), Winged helix-turn-helix transcription repressor DNA-binding (IPR011991)	1932.03	1078.12	973.38	969.18
GT_Os08g0437200|COMBINER_EST|Os08g0437200|8	Os08t0437300-00	Similar to Typical P-type R2R3 Myb protein (Fragment). [Os08t0437300-00]	0.5	-0.5	0	0.26	-0.76	-0.25	0.758472	rapdb|Os08t0437300-00|gb|CT837778|ta|CK013401|tc|TC513624	CGTGAAGGCGGAGGTGAAGAAGGGGCCGTGGACGCCGGAGGAGGACCTCATGCTCGTCGC	Os08t0437300-00	Similar to Typical P-type R2R3 Myb protein (Fragment).	CT837778	chr08	21240597	21241862	+	Biological Process: regulation of transcription, DNA-dependent (GO:0006355), Molecular Function: DNA binding (GO:0003677), Molecular Function: protein binding (GO:0005515)	SANT domain, DNA binding (IPR001005), Homeodomain-like (IPR009057), Homeodomain-related (IPR012287), Myb, DNA-binding (IPR014778), Myb transcription factor (IPR015495), Transcription regulator HTH, Myb-type, DNA-binding (IPR017930)	23.58	27.11	33.82	8.6
GT_Os09g0538400|mRNA|AK111966|CDS+3'UTR	Os09t0538400-01	Similar to P-type R2R3 Myb protein (Fragment). [Os09t0538400-01]	0.55	-0.55	0	-0.8	0.3	-0.25	0.77537	rapdb|Os09t0538400-01|ta|TA47209_4530|ta|CI015693|ta|CB679301	ATTTTGTCTCTGTTGTAATTACCATATATTGACTAATCATGACAAATAATACTTGATGCT	Os09t0538400-01	Similar to P-type R2R3 Myb protein (Fragment).	AK111966, AK104408, AK104457	chr09	21189530	21190738	-	Biological Process: regulation of transcription, DNA-dependent (GO:0006355), Molecular Function: DNA binding (GO:0003677), Molecular Function: protein binding (GO:0005515)	SANT domain, DNA binding (IPR001005), Homeodomain-like (IPR009057), Homeodomain-related (IPR012287), Myb, DNA-binding (IPR014778), Myb transcription factor (IPR015495), Transcription regulator HTH, Myb-type, DNA-binding (IPR017930)	606.97	650.28	401.39	446.06
GT_Os01g0147200|mRNA|AK121921|CDS+3'UTR	Os01t0147200-01	IWS1, C-terminal family protein. [Os01t0147200-01]	-0.21	0.21	0	-0.03	-0.45	-0.24	0.506932	rapdb|Os01t0147200-01|gb|AK121921|ta|TA44958_4530|ta|BI803210	AAATCTGATCGGGCTGTAACTTTTATTTGATTGAAGTTCCTGACCTTTGTACTAAGACTA	Os01t0147200-01	IWS1, C-terminal family protein.	AK121921	chr01	2560897	2565321	+	Biological Process: transcription, DNA-dependent (GO:0006351), Cellular Component: nucleus (GO:0005634), Molecular Function: DNA binding (GO:0003677)	Transcription factor IIS, N-terminal (IPR017923)	1089.45	3323.11	2082.52	805.33
GT_Os01g0707500|mRNA|AK106119|CDS+3'UTR	Os01t0707500-02	Similar to Transcription factor LAX PANICLE. [Os01t0707500-02]	-0.1	0.1	0	0.51	-0.98	-0.24	0.783348	rapdb|Os01t0707500-02|rapdb|Os01t0707500-01|gb|CT831219|ta|TA59469_4530	CGCACAACGTACGCGTGGTCTCGTCGTCTATATACATGTAGTAACATGCTGCTGTTTTCT	Os01t0707500-02	Similar to Transcription factor LAX PANICLE.	AK106119	chr01	29382994	29385646	-		Helix-loop-helix DNA-binding (IPR011598)	3.47	9.17	8.96	1.65
GT_Os02g0828900|mRNA|AK105403|CDS+3'UTR	Os02t0828900-02	Similar to JmjC domain containing protein, expressed. [Os02t0828900-02]	-0.16	0.16	0	-0.15	-0.32	-0.24	0.324811	rapdb|Os02t0828900-02|ta|TA50782_4530|ta|CI427049	ACATGATGTTCCATGTCTGCTTTTTCAAGGTTGTTGTACCCCCAACGAAACGGATGGGAT	Os02t0828900-02	Similar to JmjC domain containing protein, expressed.	AK105403	chr02	35625998	35630750	+	Molecular Function: protein binding (GO:0005515), Molecular Function: zinc ion binding (GO:0008270)	Zinc finger, RING-type (IPR001841), Transcription factor jumonji/aspartyl beta-hydroxylase (IPR003347), Transcription factor jumonji (IPR013129)	101.13	288.84	171.69	78.92
GT_Os04g0546800|COMBINER_EST|CI061691|0	Os04t0546800-01	Pathogenesis-related transcriptional factor and ERF domain containing protein. [Os04t0546800-01]	0.45	-0.45	0	-0.43	-0.04	-0.24	0.677978	rapdb|Os04t0546800-01|gb|NM_001060009|ta|TA38828_4530|ta|CI207328	TGCAAATCCTAAGGGTCATAATTCGCGTCATTGTCACTAGTGGATCACCCGAGTGAGTTT	Os04t0546800-01	Pathogenesis-related transcriptional factor and ERF domain containing protein.	AK243188	chr04	27371324	27372855	-	Biological Process: regulation of transcription, DNA-dependent (GO:0006355), Molecular Function: DNA binding (GO:0003677), Molecular Function: sequence-specific DNA binding transcription factor activity (GO:0003700)	Pathogenesis-related transcriptional factor/ERF, DNA-binding (IPR001471), DNA-binding, integrase-type (IPR016177)	3924.5	4780.41	3586.7	2425.74
GT_Os08g0416000|mRNA|AK101569|CDS+3'UTR	Os08t0416000-01	Homeodomain leucine zipper protein. [Os08t0416000-01]	0.41	-0.41	0	-0.62	0.14	-0.24	0.70717	rapdb|Os08t0416000-01|gb|AK100634|gb|CX105255|gb|CT846952	TACTCGGAAAGATTGGAATAATTCCATGTAGTGTTGAGCAATAATAAACATTTTCCTCCG	Os08t0416000-01	Homeodomain leucine zipper protein.	AK100634, AK101569	chr08	19884020	19888355	-	Biological Process: regulation of transcription, DNA-dependent (GO:0006355), Cellular Component: nucleus (GO:0005634), Molecular Function: transcription regulatory region sequence-specific DNA binding (GO:0000976), Molecular Function: DNA binding (GO:0003677), Molecular Function: sequence-specific DNA binding transcription factor activity (GO:0003700), Molecular Function: protein binding (GO:0005…	Helix-turn-helix motif, lambda-like repressor (IPR000047), Homeobox (IPR001356), Leucine zipper, homeobox-associated (IPR003106), Homeodomain-like (IPR009057), Homeodomain-related (IPR012287), Homeobox, conserved site (IPR017970)	121.43	157.7	100.61	87.86
GT_Os11g0166800|mRNA|AK070928|CDS+3'UTR	Os11t0166800-01	Transcription elongation factor, TFIIS/CRSP70, N-terminal domain containing protein. [Os11t0166800-01]	-0.09	0.09	0	-0.42	-0.07	-0.24	0.342914	rapdb|Os11t0166800-01|gb|AK070928|ta|TA69286_4530|tc|TC504608	ATGTACATGAGAGGGATGCTTATGGTTTTTGCAGGAGAAATAGAAGTTTAAAATGTTGCC	Os11t0166800-01	Transcription elongation factor, TFIIS/CRSP70, N-terminal domain containing protein.	AK070928	chr11	3233723	3236100	-	Biological Process: transcription, DNA-dependent (GO:0006351), Cellular Component: nucleus (GO:0005634), Molecular Function: DNA binding (GO:0003677)	Transcription factor IIS, N-terminal (IPR017923)	228.88	591.77	307.13	202.8
GT_GT_Os_A_Specific_0014560	Os02t0782700-01	Similar to Transcription factor EREBP1.	-0.31	0.31	0	0.21	-0.67	-0.23	0.706598	ref|Os02t0782700-01|rapDB|Os02t0782700-01|gb|AK103783|gb|AK064027	AACATGCCATTTGTTCCTGCAATGAACTCTGCTGCTCCTATTGAGGACCCTATCATCAAC	Os02t0782700-01	Similar to Transcription factor EREBP1.	AK103783, AK119643	chr02	33199818	33202681	-	Biological Process: regulation of transcription, DNA-dependent (GO:0006355), Molecular Function: DNA binding (GO:0003677), Molecular Function: sequence-specific DNA binding transcription factor activity (GO:0003700)	Pathogenesis-related transcriptional factor/ERF, DNA-binding (IPR001471), DNA-binding, integrase-type (IPR016177)	120.65	423.34	290.63	81.94
GT_Os01g0797600|mRNA|AB037183|CDS+3'UTR	Os01t0797600-01	APETALA2 (AP2) gene 37., Abiotic stress., AP2/ERF family protein., Oryza sativa ethylene-responsive element binding factor (ERF) 3., Stress signaling., ERF-associated EAR-motif-containing repressor. [Os01t0797600-01]	0.31	-0.31	0	-0.52	0.05	-0.23	0.636057	rapdb|Os01t0797600-01|gb|CT848589|ta|TA38933_4530|ta|BX927922	CATGCCGGCGATGAGATGGACTAAACCGTGGAGTGTATGTATTCCTTTATATTAGTATGA	Os01t0797600-01	AP2/ERF family protein, ERF-associated EAR-motif-containing repressor, Abiotic stress response, Stress signaling	AK069262, AK061380	chr01	33766984	33768044	+	Biological Process: regulation of transcription, DNA-dependent (GO:0006355), Molecular Function: DNA binding (GO:0003677), Molecular Function: sequence-specific DNA binding transcription factor activity (GO:0003700)	Pathogenesis-related transcriptional factor/ERF, DNA-binding (IPR001471), DNA-binding, integrase-type (IPR016177)	672.42	1000.3	639.35	491.11
GT_Os01g0881500|mRNA|AK060833|CDS+3'UTR	Os01t0881500-01	Similar to Scarecrow-like 1 (Fragment). [Os01t0881500-01]	-0.38	0.38	0	-0.22	-0.24	-0.23	0.605665	rapdb|Os01t0881500-01|gb|AK067457|ta|TA41856_4530|ta|TA41857_4530	CTGCTTCATGTATAAAATTATGTGTTGCTAGAATATGCCATATTTATCATCTTGGGAGCC	Os01t0881500-01	Similar to Scarecrow-like 1 (Fragment).	AK067457	chr01	38261869	38265489	-		Transcription factor GRAS (IPR005202)	1183.63	4577.75	2230.5	1136.07
GT_Os03g0723000|mRNA|AK101603|CDS+3'UTR	Os03t0723000-01	GRAS transcription factor domain containing protein. [Os03t0723000-01]	0.13	-0.13	0	-1.03	0.57	-0.23	0.80422	rapdb|Os03t0723000-01|rapdb|Os03t0723000-03|gb|AK101603|ta|TA51937_4530	CCTCCAAAACTGTGTTTAGGATGATTGGTATAATTGGGAAATTTTAGCTGAATTATCTTG	Os03t0723000-01	GRAS transcription factor domain containing protein.	AK101603	chr03	29370719	29372888	+		Transcription factor GRAS (IPR005202)	50.06	95.24	37.83	59.15
GT_Os03g0796900|mRNA|AK068589|CDS+3'UTR	Os03t0796900-01	BZIP protein. [Os03t0796900-01]	0.13	-0.13	0	-0.14	-0.32	-0.23	0.279402	rapdb|Os03t0796900-01|gb|AK068589|ta|TA46935_4530|ta|CI319194	TCGTCCTAAATACTATACACATTAGCCAAATGTTCATTGGTGTGATGGCGTCGTCCCTAA	Os03t0796900-01	BZIP protein.	AK068589	chr03	33187429	33191788	-	Biological Process: regulation of transcription, DNA-dependent (GO:0006355), Molecular Function: sequence-specific DNA binding transcription factor activity (GO:0003700), Molecular Function: sequence-specific DNA binding (GO:0043565), Molecular Function: protein dimerization activity (GO:0046983)	Basic-leucine zipper (bZIP) transcription factor (IPR004827), bZIP transcription factor, bZIP-1 (IPR011616), Basic leucine-zipper, C-terminal (IPR020983)	1152.87	2197.42	1607.46	738.1
GT_Os04g0532800|mRNA|AK107135|CDS+3'UTR	Os04t0532800-01	Myb transcription factor domain containing protein. [Os04t0532800-01]	0.34	-0.34	0	0.16	-0.63	-0.23	0.70082	rapdb|Os04t0532800-01|gb|AK107135|ta|TA60036_4530	GTTTTCCGGAAAACGGTTCAGAAAGAATAACAGAAACAGAGCGTCACAATTGCACGGTTT	Os04t0532800-01	Myb transcription factor domain containing protein.	AK107135	chr04	26638119	26640661	+	Biological Process: regulation of transcription, DNA-dependent (GO:0006355), Molecular Function: DNA binding (GO:0003677), Molecular Function: protein binding (GO:0005515)	SANT domain, DNA binding (IPR001005), Homeodomain-like (IPR009057), Homeodomain-related (IPR012287), Myb, DNA-binding (IPR014778), Myb transcription factor (IPR015495), Transcription regulator HTH, Myb-type, DNA-binding (IPR017930)	24.59	35.03	36.67	10.98
GT_Os04g0551500|mRNA|AK068749|CDS+3'UTR	Os04t0551500-01	SBP domain containing protein. [Os04t0551500-01]	0.19	-0.19	0	0	-0.47	-0.23	0.525187	rapdb|Os04t0551500-01|gb|AK068749|gb|CI144385|ta|TA68579_4530	ATCCCGATGTAGCAGTACTGGTGCAGTGGTGGTGGTGGTGCCACTAGCTAGCAATGTTCT	Os04t0551500-01	SBP domain containing protein.	AK068749	chr04	27614776	27618001	+	Cellular Component: nucleus (GO:0005634), Molecular Function: DNA binding (GO:0003677)	Transcription factor, SBP-box (IPR004333)	215.38	375.62	318.05	118.36
GT_Os05g0155400|COMBINER_EST|CI412878|1	Os05t0155400-01	Zinc finger, NHR/GATA-type domain containing protein. [Os05t0155400-01]	0.37	-0.37	0	-0.4	-0.06	-0.23	0.63001	rapdb|Os05t0155400-01|gb|NM_001061226|ta|TA59855_4530|tc|TC501750	GATGGTGACCAAAAGAAGACACCAGCCTTCTTGACTTCATGTGTGCAATAAGGATGAAGT	Os05t0155400-01	Zinc finger, NHR/GATA-type domain containing protein.	AK241016	chr05	3245448	3247629	-	Biological Process: regulation of transcription, DNA-dependent (GO:0006355), Molecular Function: sequence-specific DNA binding transcription factor activity (GO:0003700), Molecular Function: zinc ion binding (GO:0008270), Molecular Function: sequence-specific DNA binding (GO:0043565)	Zinc finger, GATA-type (IPR000679), Zinc finger, NHR/GATA-type (IPR013088)	1221.09	1678.2	1210.32	795.17
GT_Os05g0316800|mRNA|AK110613|CDS+3'UTR	Os05t0316800-01	Similar to Ethylene-responsive transcription factor 9 (Ethylene-responsive element binding factor 9) (EREBP-9) (AtERF9). [Os05t0316800-01]	0.72	-0.72	0	-0.35	-0.1	-0.23	0.786851	rapdb|Os05t0316800-01|ta|TA56695_4530|tc|TC500226	AGCTGCCTTGAATGGCACGTCTCCCGCGTGGAAACGGAACAGTGTAATTGCGTGGCAGAT	Os05t0316800-01	Similar to Ethylene-responsive transcription factor 9 (Ethylene-responsive element binding factor 9) (EREBP-9) (AtERF9).	AK110613	chr05	14663179	14664384	+	Biological Process: regulation of transcription, DNA-dependent (GO:0006355), Molecular Function: DNA binding (GO:0003677), Molecular Function: sequence-specific DNA binding transcription factor activity (GO:0003700)	Pathogenesis-related transcriptional factor/ERF, DNA-binding (IPR001471), DNA-binding, integrase-type (IPR016177)	1786.58	1504.48	1437.18	881.57
GT_Os06g0258000|mRNA|AK107483|CDS+3'UTR	Os06t0258000-01	Similar to Typical P-type R2R3 Myb protein (Fragment). [Os06t0258000-01]	0.04	-0.04	0	-0.33	-0.13	-0.23	0.173576	rapdb|Os06t0258000-01|gb|FJ940217|ta|TA64067_4530|tc|TC501570	GAATGCATACATGGTCATGGTTGATGCACCGAATGTTTGACAAAAAATTGAGAAAAAAAA	Os06t0258000-01	Similar to Typical P-type R2R3 Myb protein (Fragment).	AK107483	chr06	8251038	8252390	+	Biological Process: regulation of transcription, DNA-dependent (GO:0006355), Molecular Function: DNA binding (GO:0003677), Molecular Function: protein binding (GO:0005515)	SANT domain, DNA binding (IPR001005), Homeodomain-like (IPR009057), Homeodomain-related (IPR012287), Myb, DNA-binding (IPR014778), Myb transcription factor (IPR015495), Transcription regulator HTH, Myb-type, DNA-binding (IPR017930)	34.85	75.15	45.36	27.06
GT_Os07g0589200|COMBINER_EST|CI092847|6	Os07t0589200-00	GRAS transcription factor domain containing protein. [Os07t0589200-00]	-0.09	0.09	0	0.28	-0.74	-0.23	0.69928	rapdb|Os07t0589200-00|ta|TA68664_4530|tc|TC554694	TTGGATTTAGGGTTTGTTTTTGTGTATGCTCATTGTGGAAGATGGTCTTGTTAAGTTGGC	Os07t0589200-00	GRAS transcription factor domain containing protein.	AK362740	chr07	24014183	24016352	+		Transcription factor GRAS (IPR005202)	5.25	13.58	11.44	2.91
GT_Os02g0833600|mRNA|AK061086|CDS+3'UTR	Os02t0833600-01	Similar to Basic leucine zipper transcription factor (Fragment). [Os02t0833600-01]	0.14	-0.14	0	-0.15	-0.29	-0.22	0.294588	rapdb|Os02t0833600-01|ta|TA58431_4530|tc|TC516882	TTTGTGTCACCGGCTAACTTTTGCATACCCTTGTTTGCTTGCTTGCTGCAAGACCCAAAT	Os02t0833600-01	Similar to Basic leucine zipper transcription factor (Fragment).	AK061086	chr02	35853518	35854691	-	Biological Process: regulation of transcription, DNA-dependent (GO:0006355), Cellular Component: nucleus (GO:0005634), Molecular Function: DNA binding (GO:0003677), Molecular Function: sequence-specific DNA binding transcription factor activity (GO:0003700), Molecular Function: sequence-specific DNA binding (GO:0043565), Molecular Function: protein dimerization activity (GO:0046983)	cAMP response element binding (CREB) protein (IPR001630), Basic-leucine zipper (bZIP) transcription factor (IPR004827), bZIP transcription factor, bZIP-1 (IPR011616)	1062.7	1999.9	1466.45	687.58
GT_Os04g0541700|mRNA|AK109177|CDS+3'UTR	Os04t0541700-01	Homeodomain-related domain containing protein. [Os04t0541700-01]	-0.67	0.67	0	0.81	-1.24	-0.22	0.876668	rapdb|Os04t0541700-01|gb|AK109177|ta|TA57842_4530|tc|TC537253	TTGGAGTAGTGGTGGTGGAAACCTTGGAAGCAATTAAGCCAATGGACTTTGTGTTTTGGA	Os04t0541700-01	Similar to Homeobox-leucine zipper protein HOX22.	AK109177	chr04	27124404	27125428	+	Biological Process: regulation of transcription, DNA-dependent (GO:0006355), Cellular Component: nucleus (GO:0005634), Molecular Function: transcription regulatory region sequence-specific DNA binding (GO:0000976), Molecular Function: DNA binding (GO:0003677), Molecular Function: sequence-specific DNA binding transcription factor activity (GO:0003700), Molecular Function: protein binding (GO:0005…	Helix-turn-helix motif, lambda-like repressor (IPR000047), Homeobox (IPR001356), Leucine zipper, homeobox-associated (IPR003106), Homeodomain-like (IPR009057), Homeodomain-related (IPR012287), Homeobox, conserved site (IPR017970)	548.29	3166.65	2580.32	321.42
GT_Os04g0648900|mRNA|AK061095|CDS+3'UTR	Os04t0648900-01	Similar to Dehydration responsive element binding protein 2F (DREB2F protein). [Os04t0648900-01]	0.58	-0.58	0	-0.38	-0.07	-0.22	0.745571	rapdb|Os04t0648900-01|gb|CI070948|gb|CT847983|ta|TA50490_4530	CTCTCTTCTCCGTGTTATTATCGACTAGATAAGCAGCGATTAATTAATCCGTCCTTCCCC	Os04t0648900-01	Similar to Dehydration responsive element binding protein 2F (DREB2F protein).	AK061095	chr04	33030613	33031827	-	Biological Process: regulation of transcription, DNA-dependent (GO:0006355), Molecular Function: DNA binding (GO:0003677), Molecular Function: sequence-specific DNA binding transcription factor activity (GO:0003700)	Pathogenesis-related transcriptional factor/ERF, DNA-binding (IPR001471), DNA-binding, integrase-type (IPR016177)	1023.51	1048.43	890.08	570.31
GT_Os06g0646600|mRNA|AB061818|CDS+3'UTR	Os06t0646600-02	Similar to cDNA, clone: J065162G03, full insert sequence. [Os06t0646600-02]	-0.15	0.15	0	0	-0.45	-0.22	0.497362	rapdb|Os06t0646600-02|rapdb|Os06t0646600-01|gb|AB061818|gb|CI473264	GTGTTCTGCGATCCCCATATGTTGTTGTAATGTTGTATATTGATGACCATGCTGCAACGG	Os06t0646600-02	Similar to cDNA, clone: J065162G03, full insert sequence.	AK289177	chr06	26411544	26414775	-	Biological Process: regulation of transcription, DNA-dependent (GO:0006355), Cellular Component: nucleus (GO:0005634), Molecular Function: DNA binding (GO:0003677), Molecular Function: sequence-specific DNA binding transcription factor activity (GO:0003700), Molecular Function: protein binding (GO:0005515), Molecular Function: sequence-specific DNA binding (GO:0043565)	Homeobox (IPR001356), ELK (IPR005539), KNOX1 (IPR005540), KNOX2 (IPR005541), Homeobox KN domain (IPR008422), Homeodomain-like (IPR009057), Homeodomain-related (IPR012287)	22089.5	62499	41441.4	15740
GT_Os09g0516200|mRNA|AK102795|CDS+3'UTR	Os09t0516200-01	Similar to Transcription factor RF2a. [Os09t0516200-01]	0.05	-0.05	0	0.1	-0.54	-0.22	0.565113	rapdb|Os09t0516200-01|gb|AK102795|ta|TA56285_4530	TAAGGACCGGAGAAAAACTCAATTGTTTAATTAAGATGCCATTCATGACTAGATGTTCTC	Os09t0516200-01	Similar to Transcription factor RF2a.	AK102795	chr09	20094196	20098433	-	Biological Process: regulation of transcription, DNA-dependent (GO:0006355), Molecular Function: sequence-specific DNA binding transcription factor activity (GO:0003700), Molecular Function: sequence-specific DNA binding (GO:0043565), Molecular Function: protein dimerization activity (GO:0046983)	Basic-leucine zipper (bZIP) transcription factor (IPR004827), bZIP transcription factor, bZIP-1 (IPR011616)	99.44	212.99	173.86	57.78
GT_Os12g0165700|mRNA|AK099823|CDS+3'UTR	Os12t0165700-01	Transcription elongation factor, TFIIS/CRSP70, N-terminal domain containing protein. [Os12t0165700-01]	-0.16	0.16	0	-0.53	0.09	-0.22	0.592535	rapdb|Os12t0165700-01|gb|AK099823|ta|TA43351_4530|ta|TA43352_4530	TCTTCATTTTGAATGTAGCTTGTTTACAATGTTGCTGCCGTTTTTCGATTAATAGGTAGG	Os12t0165700-01	Transcription elongation factor, TFIIS/CRSP70, N-terminal domain containing protein.	AK099823	chr12	3325748	3328790	-	Biological Process: transcription, DNA-dependent (GO:0006351), Cellular Component: nucleus (GO:0005634), Molecular Function: DNA binding (GO:0003677)	Transcription elongation factor, TFIIS/CRSP70, N-terminal, sub-type (IPR003617), Transcription factor IIS, N-terminal (IPR017923)	824.91	2356.93	1078.61	856.14
GT_GT_Os_A_Specific_0106146	Os06t0504900-00	Os06t0504900-00; Os06t0504900-00 Similar to WRKY transcription factor 31.; Next best Hit: Os11t0239200-00(alignment length 20bp with 100.00%identity)	0.42	-0.42	0	0.84	-1.26	-0.21	0.868515	ref|Os06t0504900-00|rapDB|Os06t0504900-00	AGCACTCGCGCCGGCGGATCAAGGTCGGCGAGGAGAAAGTATGCGGCCTCCGCTATTTAT	Os06t0504900-00	Similar to WRKY transcription factor 31.	EU665437	chr06	17915923	17917083	-	Biological Process: regulation of transcription, DNA-dependent (GO:0006355), Molecular Function: sequence-specific DNA binding transcription factor activity (GO:0003700), Molecular Function: sequence-specific DNA binding (GO:0043565)	DNA-binding WRKY (IPR003657)	6.52	8.34	14.67	1.78
GT_Os04g0648900|mRNA|AK099333|CDS+3'UTR	Os04t0648900-02	Similar to Dehydration responsive element binding protein 2F (DREB2F protein). [Os04t0648900-02]	0.56	-0.56	0	-0.4	-0.03	-0.21	0.755528	rapdb|Os04t0648900-02|rapdb|Os04t0648900-01|gb|CT847983|gb|CI070948	TTTTTCCTCTCTCTCTTCTCCGTGTTATTATCGACTAGATAAGCAGCGATTAATTAATCC	Os04t0648900-02	Similar to Dehydration responsive element binding protein 2F (DREB2F protein).	AK099333	chr04	33030624	33031795	-	Biological Process: regulation of transcription, DNA-dependent (GO:0006355), Molecular Function: DNA binding (GO:0003677), Molecular Function: sequence-specific DNA binding transcription factor activity (GO:0003700)	Pathogenesis-related transcriptional factor/ERF, DNA-binding (IPR001471), DNA-binding, integrase-type (IPR016177)	1207.18	1266.44	1048.37	701.41
GT_Os11g0154800|mRNA|U04296|5'UTR+CDS	Os11t0154900-01	Similar to DNA-binding factor of bZIP class (Fragment). [Os11t0154900-01]	0.59	-0.59	0	-0.28	-0.15	-0.21	0.753279	rapdb|Os11t0154900-01|gb|AK287905|ta|TA76968_4530|tc|TC542612	AGAAGGACGTGGTGATGCAGGAGTATCTCTCACTGAAGGAGACAAACAAGCAGCTGAAAG	Os11t0154900-01	Similar to DNA-binding factor of bZIP class (Fragment).	AK287905	chr11	2560816	2563634	+	Biological Process: regulation of transcription, DNA-dependent (GO:0006355), Molecular Function: sequence-specific DNA binding transcription factor activity (GO:0003700), Molecular Function: sequence-specific DNA binding (GO:0043565), Molecular Function: protein dimerization activity (GO:0046983)	Basic-leucine zipper (bZIP) transcription factor (IPR004827), bZIP transcription factor, bZIP-1 (IPR011616)	3.96	4.01	3.67	2.07
GT_Os12g0138100|COMBINER_EST|Os12g0138100|8	Os11t0141500-00	Similar to GRAS family transcription factor containing protein, expressed. [Os11t0141500-00]	0.96	-0.96	0	0.28	-0.71	-0.21	0.86063	rapdb|Os11t0141500-00|rapdb|Os12t0138100-00|ta|TA34903_4530|ta|TA34894_4530	CATGGCTTCTTCTTCTGCTGGCACAAGAGGCCGCTCTACGCCGTCACGGCGTGGCGCCCG	Os11t0141500-00	Similar to GRAS family transcription factor containing protein, expressed.		chr11	1933987	1935465	-		Transcription factor GRAS (IPR005202)	57.28	34.58	60.16	15.74
GT_Os12g0163500|mRNA|AK058274|CDS+3'UTR	Os12t0163500-02	Similar to transcription factor. [Os12t0163500-02]	-0.42	0.42	0	-0.14	-0.28	-0.21	0.677116	rapdb|Os12t0163500-02|rapdb|Os12t0163500-01|gb|AK103122|ta|TA49186_4530	TTATTTGTGCTAGTGAGCTTGATTTGTACCATAACTCTTATTCTTCAGTGAGCTTGCTAA	Os12t0163500-02	Similar to transcription factor.	AK058274	chr12	3219107	3221180	-			403.38	1653.29	828.33	389.53
GT_GT_Os_A_Specific_0028187	Os04t0663600-00	Similar to WUSCHEL-related homeobox 1A.	1.11	-1.11	0	-0.9	0.5	-0.2	0.89146	ref|Os04t0663600-00|rapDB|Os04t0663600-00	AAGATCCTGCGGGAGCTGTACTACAGCTGCGGCATCAGGTCGCCCAACTCGGAGCAGATC	Os04t0663600-00	Similar to WUSCHEL-related homeobox 1A.	AB218894	chr04	33860374	33861424	-	Biological Process: regulation of transcription, DNA-dependent (GO:0006355), Molecular Function: DNA binding (GO:0003677), Molecular Function: sequence-specific DNA binding transcription factor activity (GO:0003700), Molecular Function: protein binding (GO:0005515), Molecular Function: sequence-specific DNA binding (GO:0043565)	Homeobox (IPR001356), Homeodomain-like (IPR009057), Homeodomain-related (IPR012287)	3.12	1.53	1.3	1.78
GT_Os02g0271900|mRNA|AK120913|CDS+3'UTR	Os02t0271900-01	Myb transcription factor domain containing protein. [Os02t0271900-01]	-0.32	0.32	0	-0.19	-0.21	-0.2	0.594313	rapdb|Os02t0271900-01|gb|AK120913|ta|TA30743_4530|tc|TC489730	CAATGTTGTCCTGTGCTGCATCTTTTGACCCTCCATAGGTACAATATATGAGCATGTGGT	Os02t0271900-01	Myb transcription factor domain containing protein.	AK120913	chr02	9848231	9852383	+	Biological Process: regulation of transcription, DNA-dependent (GO:0006355), Molecular Function: DNA binding (GO:0003677), Molecular Function: protein binding (GO:0005515)	SANT domain, DNA binding (IPR001005), Homeodomain-like (IPR009057), Homeodomain-related (IPR012287), Myb, DNA-binding (IPR014778), Myb transcription factor (IPR015495), Transcription regulator HTH, Myb-type, DNA-binding (IPR017930)	414.93	1477.03	763.66	391.08
GT_Os04g0590400|mRNA|AK100784|CDS+3'UTR	Os04t0590400-01	GRAS transcription factor domain containing protein. [Os04t0590400-01]	-0.29	0.29	0	0.44	-0.85	-0.2	0.80142	rapdb|Os04t0590400-01|ta|TA50932_4530|tc|TC540402	GGCAAAGGGTTAAAGCCTACATGGTGAATTGGTGATATAAATAACGAAATGGTTTATCTG	Os04t0590400-01	GRAS transcription factor domain containing protein.	AK100784	chr04	29857572	29860316	+		Transcription factor GRAS (IPR005202)	14.21	48.17	39.7	8.39
GT_Os04g0649100|mRNA|AK121346|CDS+3'UTR	Os04t0649100-02	Pathogenesis-related transcriptional factor and ERF domain containing protein. [Os04t0649100-02]	-0.13	0.13	0	-0.44	0.05	-0.2	0.558512	rapdb|Os04t0649100-02|ta|TA48889_4530|tc|TC544859	ATAGAAGTATTCGTCCTTCTAGATGTTGGTACTAAAGTAATGTTCTTTCTTTTCTCCCTC	Os04t0649100-02	Pathogenesis-related transcriptional factor and ERF domain containing protein.	AK121346	chr04	33073342	33075371	+	Biological Process: regulation of transcription, DNA-dependent (GO:0006355), Molecular Function: DNA binding (GO:0003677), Molecular Function: sequence-specific DNA binding transcription factor activity (GO:0003700)	Pathogenesis-related transcriptional factor/ERF, DNA-binding (IPR001471), DNA-binding, integrase-type (IPR016177)	30.44	83.66	41.43	30.2
GT_Os05g0350900|COMBINER_EST|CI511533|6	Os05t0350900-01	Hypothetical conserved gene. [Os05t0350900-01]	1	-1	0	-0.77	0.37	-0.2	0.877964	rapdb|Os05t0350900-01|ta|CI511533|ta|CI492550|ta|CI509098	TCCAACTCAAAACAAACTTGTTGCTGTTGGTTAGTTCATCAATTACTCCATTTCCATCCT	Os05t0350900-01	Hypothetical conserved gene.	AK288128	chr05	16582173	16583011	-	Biological Process: regulation of transcription, DNA-dependent (GO:0006355), Molecular Function: DNA binding (GO:0003677), Molecular Function: protein binding (GO:0005515)	Homeodomain-like (IPR009057), Homeodomain-related (IPR012287), Myb, DNA-binding (IPR014778), Myb transcription factor (IPR015495), Transcription regulator HTH, Myb-type, DNA-binding (IPR017930)	2.96	1.69	1.46	1.67
GT_Os10g0575000|mRNA|AY536428|CDS	Os10t0575000-01	Similar to Transcription factor MYC7E (Fragment). [Os10t0575000-01]	0.48	-0.48	0	-0.31	-0.1	-0.2	0.721909	rapdb|Os10t0575000-01|gb|AK288082|ta|TA31510_4530|ta|TA31221_4530	GACCAGCTCAACGCCGCGCTCTACACCCGCATCGCCGAGCCTGGCACCGCCGCCCGGTAA	Os10t0575000-01	Similar to Transcription factor MYC7E (Fragment).	AK288082	chr10	22857127	22859748	+		Helix-loop-helix DNA-binding (IPR011598)	870.83	1021.74	851.42	509.24
GT_Os12g0636200|mRNA|AK121356|5'UTR+CDS	Os12t0636200-02	Similar to Benzothiadiazole-induced homeodomain protein 1. [Os12t0636200-02]	-0.21	0.21	0	0.27	-0.67	-0.2	0.735782	rapdb|Os12t0636200-02|rapdb|Os12t0636200-03|rapdb|Os12t0636200-01|gb|AK070465	TTCAGAAGACAAGGAGGATCTCAAAAACTCCAGGGCACGGATTTGCGAAACAAGCCAATT	Os12t0636200-02	Similar to Benzothiadiazole-induced homeodomain protein 1.	AK121356	chr12	27272207	27276727	-	Biological Process: regulation of transcription, DNA-dependent (GO:0006355), Cellular Component: nucleus (GO:0005634), Molecular Function: DNA binding (GO:0003677), Molecular Function: sequence-specific DNA binding transcription factor activity (GO:0003700), Molecular Function: protein binding (GO:0005515), Molecular Function: sequence-specific DNA binding (GO:0043565)	Homeobox (IPR001356), POX (IPR006563), Homeobox KN domain (IPR008422), Homeodomain-like (IPR009057), Homeodomain-related (IPR012287)	146.81	450.85	346.47	93.1
GT_GT_Os_A_Specific_0005471	Os01t0749300-02	Similar to Heat shock factor	-0.35	0.35	0	0.43	-0.8	-0.19	0.816693	ref|Os01t0749300-02|rapDB|Os01t0749300-02|gb|AK109856	AAAGGCACCAGGATTTCTTTCTAGCTTTGTACAGCAACAAGATCATCACAGGAAGAAGAG	Os01t0749300-02	Heat shock transcription factor, Cadmium tolerance, Heat stress response		chr01	31370413	31372729	+	Biological Process: regulation of transcription, DNA-dependent (GO:0006355), Cellular Component: nucleus (GO:0005634), Molecular Function: sequence-specific DNA binding transcription factor activity (GO:0003700), Molecular Function: sequence-specific DNA binding (GO:0043565)	Heat shock factor (HSF)-type, DNA-binding (IPR000232)	24.93	93.04	72.2	15.97
GT_GT_Os_A_Specific_0062663	Os02t0174100-02	SBP domain containing protein.	-0.71	0.71	0	1.06	-1.45	-0.19	0.906751	ref|Os02t0174100-02|rapDB|Os02t0174100-02|gb|AK066057	ACATAGATGAGCTCTTACCAATGAAAGACTTCTCTGCAGCCACTATTTGGATGTTCTTCG	Os02t0174100-02	SBP domain containing protein.	AK066057	chr02	4073890	4077831	+	Cellular Component: nucleus (GO:0005634), Molecular Function: DNA binding (GO:0003677)	Transcription factor, SBP-box (IPR004333)	3.31	20.29	19.12	1.74
GT_Os01g0657400|mRNA|AY339377|CDS+3'UTR	Os01t0657400-00	Similar to Ethylene-responsive transcription factor 5 (Ethylene-responsive element binding factor 5) (EREBP-5) (AtERF5). [Os01t0657400-00]	0.4	-0.4	0	0.25	-0.63	-0.19	0.782383	rapdb|Os01t0657400-00|gb|AY339377|ta|TA62738_4530|ta|CI172124	TGCTCTTCTGGTGTCTGCTTGTGTTGAGTGAGTCGATGAGAAATGTATTGTCCTGAGAGT	Os01t0657400-00	Similar to Ethylene-responsive transcription factor 5 (Ethylene-responsive element binding factor 5) (EREBP-5) (AtERF5).	AY339377	chr01	26734068	26735164	-	Biological Process: regulation of transcription, DNA-dependent (GO:0006355), Molecular Function: DNA binding (GO:0003677), Molecular Function: sequence-specific DNA binding transcription factor activity (GO:0003700)	Pathogenesis-related transcriptional factor/ERF, DNA-binding (IPR001471), DNA-binding, integrase-type (IPR016177)	8.78	11.44	13.3	3.75
GT_Os01g0924400|mRNA|AK072037|CDS+3'UTR	Os01t0924400-01	Similar to Auxin-induced basic helix-loop-helix transcription factor. [Os01t0924400-01]	0.35	-0.35	0	-0.37	-0.02	-0.19	0.672421	rapdb|Os01t0924400-01|gb|AK072037|ta|TA49678_4530|ta|TA49677_4530	CGTCAAACTGATCCTCACCCACGGGCTGTTTCTGCAACGCAAATATGATGCATATACATT	Os01t0924400-01	Similar to Auxin-induced basic helix-loop-helix transcription factor.	AK072037	chr01	40477240	40479093	+		Transcription factor, TCP (IPR005333), Transcription factor TCP subgroup (IPR017887)	5856.83	8255.06	6019.84	3970.07
GT_Os02g0729700|mRNA|AK058364|CDS+3'UTR	Os02t0729700-02	Similar to HAHB-7 (Fragment). [Os02t0729700-02]	0.23	-0.23	0	-0.43	0.06	-0.19	0.63312	rapdb|Os02t0729700-02|gb|CT830627|ta|TA37603_4530|ta|TA37599_4530	ATGGAGGCAAGTACTCTTTTCAATGGCACATACCAAATCATGTCGTCGAATTGAGATTTT	Os02t0729700-02	Similar to HAHB-7 (Fragment).	AK058364	chr02	30381800	30383486	+	Biological Process: regulation of transcription, DNA-dependent (GO:0006355), Cellular Component: nucleus (GO:0005634), Molecular Function: transcription regulatory region sequence-specific DNA binding (GO:0000976), Molecular Function: DNA binding (GO:0003677), Molecular Function: sequence-specific DNA binding transcription factor activity (GO:0003700), Molecular Function: protein binding (GO:0005…	Helix-turn-helix motif, lambda-like repressor (IPR000047), Homeobox (IPR001356), Leucine zipper, homeobox-associated (IPR003106), Homeodomain-like (IPR009057), Homeodomain-related (IPR012287), Homeobox, conserved site (IPR017970)	10439.3	17343.8	11161.6	8075.84
GT_Os02g0729700|mRNA|AY554029|CDS+3'UTR	Os02t0729700-02	Similar to HAHB-7 (Fragment). [Os02t0729700-02]	0.24	-0.24	0	-0.35	-0.02	-0.19	0.592176	rapdb|Os02t0729700-02|gb|CT830627|ta|TA37599_4530|ta|TA37603_4530	TCTGTCATGGTGATGTACGAGAATTGAAGAACATGGGGGTAGCAATAAGTGCATGGAGGC	Os02t0729700-02	Similar to HAHB-7 (Fragment).	AK058364	chr02	30381800	30383486	+	Biological Process: regulation of transcription, DNA-dependent (GO:0006355), Cellular Component: nucleus (GO:0005634), Molecular Function: transcription regulatory region sequence-specific DNA binding (GO:0000976), Molecular Function: DNA binding (GO:0003677), Molecular Function: sequence-specific DNA binding transcription factor activity (GO:0003700), Molecular Function: protein binding (GO:0005…	Helix-turn-helix motif, lambda-like repressor (IPR000047), Homeobox (IPR001356), Leucine zipper, homeobox-associated (IPR003106), Homeodomain-like (IPR009057), Homeodomain-related (IPR012287), Homeobox, conserved site (IPR017970)	13189.8	21584.4	14732	9628.04
GT_Os04g0387300|mRNA|AK111796|CDS+3'UTR	Os04t0387300-01	Similar to MADS30. [Os04t0387300-01]	0.32	-0.32	0	-0.6	0.21	-0.19	0.74514	rapdb|Os04t0387300-01|ta|TA63320_4530|tc|TC512487	TTCGGTGGAAAATTGTAAACCAAATAAACCGGCATCGGTATTGGTCGATGTGTACCCGTG	Os04t0387300-01	Similar to OSIGBa0075F02.1 protein.	AK111796	chr04	19020605	19037718	+	Molecular Function: DNA binding (GO:0003677), Molecular Function: protein dimerization activity (GO:0046983)	Transcription factor, MADS-box (IPR002100)	85.83	125.57	76.57	69.42
GT_Os07g0642600|mRNA|AK121167|CDS+3'UTR	Os07t0642600-01	Transcription elongation factor, TFIIS/CRSP70, N-terminal domain containing protein. [Os07t0642600-01]	-0.34	0.34	0	-0.24	-0.14	-0.19	0.645675	rapdb|Os07t0642600-01|gb|AK121167|ta|TA43011_4530|ta|AU068822	TTGAGAGCTGTGTTGCTGGTTTGCACTCTCTTTTAACCTTTTGATCACGATGGCTGGTTT	Os07t0642600-01	Transcription elongation factor, TFIIS/CRSP70, N-terminal domain containing protein.	AK121167	chr07	26754722	26757533	-	Biological Process: transcription, DNA-dependent (GO:0006351), Cellular Component: nucleus (GO:0005634), Molecular Function: DNA binding (GO:0003677)	Transcription factor IIS, N-terminal (IPR017923)	405.21	1491.15	735.37	408.62
GT_Os10g0575600|mRNA|AK071939|CDS+3'UTR	Os10t0575600-01	Homeodomain-related containing protein. [Os10t0575600-01]	0.49	-0.49	0	1.71	-2.09	-0.19	0.932276	rapdb|Os10t0575600-01|gb|AK071939|ta|TA59935_4530|tc|TC485671	TCTTGGTTCGGGAATTGACTTGTTACCTCTCTGCACTCTTTGTCTGTAACCTTTGCCCTA	Os10t0575600-01	Homeodomain-related containing protein.	AK071939	chr10	22910470	22916203	-	Biological Process: regulation of transcription, DNA-dependent (GO:0006355), Cellular Component: nucleus (GO:0005634), Molecular Function: DNA binding (GO:0003677), Molecular Function: sequence-specific DNA binding transcription factor activity (GO:0003700), Molecular Function: protein binding (GO:0005515), Molecular Function: sequence-specific DNA binding (GO:0043565)	Homeobox (IPR001356), Lipid-binding START (IPR002913), Homeodomain-like (IPR009057), Homeodomain-related (IPR012287), Homeobox, conserved site (IPR017970), START-like domain (IPR023393)	10.46	12.08	41.08	1.52
GT_Os01g0886200|mRNA|AY177693|CDS	Os01t0886200-01	Similar to AGAMOUS homolog. [Os01t0886200-01]	0.43	-0.43	0	-1.22	0.86	-0.18	0.886789	rapdb|Os01t0886200-01|gb|AK070958|ta|TA52829_4530|ta|AY551913	AGCCGAGGACGCCTCTATGAGTTCTCCAATGTAAACAGCACAAGGTCAACAATCGAGAGG	Os01t0886200-01	Similar to AGAMOUS homolog.	AK070958	chr01	38500880	38505086	+	Biological Process: regulation of transcription, DNA-dependent (GO:0006355), Cellular Component: nucleus (GO:0005634), Molecular Function: DNA binding (GO:0003677), Molecular Function: sequence-specific DNA binding transcription factor activity (GO:0003700), Molecular Function: protein dimerization activity (GO:0046983)	Transcription factor, MADS-box (IPR002100), Transcription factor, K-box (IPR002487)	5.93	7.44	3.18	6.93
GT_Os05g0188600|mRNA|AK111674|UTR	Os05t0188600-02	Hypothetical conserved gene. [Os05t0188600-02]	-0.27	0.27	0	0.11	-0.47	-0.18	0.693781	rapdb|Os05t0188600-02|rapdb|Os05t0188600-01|gb|AK111527|ta|TA54733_4530	TTTGCATCGTTGATGTTATTGAGCTCAAGATTGAGAAATGGCGGGAGCTACCTCATCCCT	Os05t0188600-02	Hypothetical conserved gene.	AK111674	chr05	5441429	5444673	+	Biological Process: regulation of transcription, DNA-dependent (GO:0006355), Molecular Function: DNA binding (GO:0003677), Molecular Function: sequence-specific DNA binding transcription factor activity (GO:0003700), Molecular Function: sequence-specific DNA binding (GO:0043565)	Homeobox (IPR001356), Homeodomain-related (IPR012287)	204.08	681.57	448.52	155.25
GT_Os06g0601500|COMBINER_EST|CI430841|6	Os06t0601500-01	Hypothetical conserved gene. [Os06t0601500-01]	0.01	-0.01	0	0.25	-0.61	-0.18	0.71384	rapdb|Os06t0601500-01|gb|NM_001187957|gb|AK241558|ta|TA62506_4530	ATTTGTATTTACCTGTAAGAGATCGAAGATTAAGCACCGGATTGTTCCGCTTGTAAGTCG	Os06t0601500-01	Similar to BZIP2.	AK241558	chr06	23773286	23776880	+	Biological Process: regulation of transcription, DNA-dependent (GO:0006355), Molecular Function: sequence-specific DNA binding transcription factor activity (GO:0003700), Molecular Function: sequence-specific DNA binding (GO:0043565), Molecular Function: protein dimerization activity (GO:0046983)	Basic-leucine zipper (bZIP) transcription factor (IPR004827), bZIP transcription factor, bZIP-1 (IPR011616)	4.11	9.24	8.16	2.33
GT_GT_Os_A_Specific_0078634	Os02t0638650-01	Pathogenesis-related transcriptional factor and ERF domain containing protein.	0.38	-0.38	0	0.59	-0.93	-0.17	0.857261	ref|Os02t0638650-01|rapDB|Os02t0638650-01|gb|AK242986	ACGGCCATGTTCCAGCCGTCGGTGACGTCCGGCGGCATTTGGGGTCCGGCCGACGAGGCG	Os02t0638650-01	Pathogenesis-related transcriptional factor and ERF domain containing protein.	AK242986	chr02	25595575	25597607	-	Biological Process: regulation of transcription, DNA-dependent (GO:0006355), Molecular Function: DNA binding (GO:0003677), Molecular Function: sequence-specific DNA binding transcription factor activity (GO:0003700)	Pathogenesis-related transcriptional factor/ERF, DNA-binding (IPR001471), DNA-binding, integrase-type (IPR016177)	4.31	5.78	8.36	1.51
GT_Os01g0867300|mRNA|AK067919|CDS+3'UTR	Os01t0867300-01	Similar to OSE2-like protein (Fragment). [Os01t0867300-01]	0.3	-0.3	0	0.22	-0.57	-0.17	0.762331	rapdb|Os01t0867300-01|gb|AK067919|ta|TA32361_4530|ta|CI396610	CTGATTCTCTGTTTGGTGCCACGACTCAAATTGTCTGTACATACACGTTGGATGTAAAGT	Os01t0867300-01	Similar to OSE2-like protein (Fragment).	AK067919	chr01	37556707	37560104	-	Biological Process: regulation of transcription, DNA-dependent (GO:0006355), Molecular Function: sequence-specific DNA binding transcription factor activity (GO:0003700), Molecular Function: sequence-specific DNA binding (GO:0043565), Molecular Function: protein dimerization activity (GO:0046983)	Basic-leucine zipper (bZIP) transcription factor (IPR004827), bZIP transcription factor, bZIP-1 (IPR011616)	847.05	1268.71	1348.33	404.32
GT_Os02g0729700|mRNA|AF264731|CDS+3'UTR	Os02t0729700-01	Similar to HAHB-7 (Fragment). [Os02t0729700-01]	0.35	-0.35	0	-0.26	-0.07	-0.17	0.689421	rapdb|Os02t0729700-01|rapdb|Os02t0729700-02|gb|CI180599|ta|TA37602_4530	ATTTCTCGCGCGCGCGCGTCGTCGTGCATTCAATTCTCGTGTTAAAAAAATCGTTCTCTT	Os02t0729700-01	Similar to HAHB-7 (Fragment).	AK119592	chr02	30381303	30383336	+	Biological Process: regulation of transcription, DNA-dependent (GO:0006355), Cellular Component: nucleus (GO:0005634), Molecular Function: transcription regulatory region sequence-specific DNA binding (GO:0000976), Molecular Function: DNA binding (GO:0003677), Molecular Function: sequence-specific DNA binding transcription factor activity (GO:0003700), Molecular Function: protein binding (GO:0005…	Helix-turn-helix motif, lambda-like repressor (IPR000047), Homeobox (IPR001356), Leucine zipper, homeobox-associated (IPR003106), Homeodomain-like (IPR009057), Homeodomain-related (IPR012287), Homeobox, conserved site (IPR017970)	5943.05	8377.47	6565.49	3876.76
GT_Os03g0336200|mRNA|AY466471|CDS+3'UTR	Os03t0336200-01	Transcription factor RF2b. [Os03t0336200-01]	0.05	-0.05	0	0.21	-0.54	-0.17	0.702087	rapdb|Os03t0336200-01|rapdb|Os03t0336200-02|gb|AK070466|gb|CI177165	AGAATACTGTGTTCTTTGTGGTCGTGTGGACTTGTTCACCATGGATTCAATTCAACCTTT	Os03t0336200-01	bZIP DNA-binding protein, Disease resistance, Vascular development		chr03	12452080	12456210	+	Biological Process: regulation of transcription, DNA-dependent (GO:0006355), Molecular Function: sequence-specific DNA binding transcription factor activity (GO:0003700), Molecular Function: sequence-specific DNA binding (GO:0043565), Molecular Function: protein dimerization activity (GO:0046983)	Basic-leucine zipper domain (IPR004827), bZIP transcription factor, bZIP-1 (IPR011616)	12.2	25.87	22.9	7.03
GT_Os07g0227600|COMBINER_EST|Os07g0227600|8	Os07t0227600-00	Pathogenesis-related transcriptional factor and ERF domain containing protein. [Os07t0227600-00]	0.67	-0.67	0	-0.12	-0.23	-0.17	0.821762	rapdb|Os07t0227600-00|gb|CT853991|ta|AU172710	CGCCGTCACCGACAGCGGCAGCGAAGGAGGAGCCCATCGAGCTCGAGCATGCGGCGCCGC	Os07t0227600-00	Pathogenesis-related transcriptional factor/ERF, DNA-binding domain containing protein.		chr07	7139927	7140775	-	Biological Process: regulation of transcription, DNA-dependent (GO:0006355), Molecular Function: DNA binding (GO:0003677), Molecular Function: sequence-specific DNA binding transcription factor activity (GO:0003700)	Pathogenesis-related transcriptional factor/ERF, DNA-binding (IPR001471), DNA-binding, integrase-type (IPR016177)	23.03	20.8	22.52	10.8
GT_Os08g0276200|mRNA|AK073491|5'UTR+CDS	Os08t0276200-01	Similar to WRKY transcription factor 44 (WRKY DNA-binding protein 44) (TRANSPARENT TESTA GLABRA 2). [Os08t0276200-01]	-0.48	0.48	0	0.49	-0.83	-0.17	0.856409	rapdb|Os08t0276200-01|gb|DQ298186|ta|TA42449_4530|tc|TC495977	GTGATTGTGAAGGTGATGCTGGTAACAAATCAGAAGATGATCATCCTAGCACAGAGCCTC	Os08t0276200-01	Similar to WRKY transcription factor 44 (WRKY DNA-binding protein 44) (TRANSPARENT TESTA GLABRA 2).	AK073491	chr08	10637548	10639603	-	Biological Process: regulation of transcription, DNA-dependent (GO:0006355), Molecular Function: sequence-specific DNA binding transcription factor activity (GO:0003700), Molecular Function: sequence-specific DNA binding (GO:0043565)	DNA-binding WRKY (IPR003657)	98.01	434.87	324.01	67.18
GT_Os10g0440100|mRNA|AY224551|CDS	Os10t0440100-00	DP TF. [Os10t0440100-00]	-0.09	0.09	0	0.12	-0.45	-0.17	0.633139	rapdb|Os10t0440100-00|gb|AK287809|ta|TA70929_4530|tc|TC496798	TTTGAACTGCATGACGATTCCTTTGTACTGAAAGCATTGGGGTTCTCTGGCAAAGAACCA	Os10t0440100-00	DP TF.	AY224551	chr10	15813098	15817788	-	Biological Process: regulation of transcription, DNA-dependent (GO:0006355), Cellular Component: transcription factor complex (GO:0005667), Molecular Function: sequence-specific DNA binding transcription factor activity (GO:0003700)	Transcription factor E2F/dimerisation partner (TDP) (IPR003316), Winged helix-turn-helix transcription repressor DNA-binding (IPR011991), Transcription factor DP, C-terminal (IPR014889), Transcription factor DP (IPR015648), Transcription factor DP, subgroup (IPR016556)	48.78	126.6	95.11	33.18
GT_Os12g0168800|mRNA|AK068306|CDS+3'UTR	Os12t0168800-01	Similar to AG-motif binding protein-2. [Os12t0168800-01]	0.69	-0.69	0	-0.28	-0.06	-0.17	0.829489	rapdb|Os12t0168800-01|gb|AK068306|gb|CI109576|ta|TA55559_4530	TGGTAGCTGATGAAGTTGAAACCGGTTTTAATGGATCAAGGGGGATGGATGTTCAATGCC	Os12t0168800-01	Similar to AG-motif binding protein-2.	AK068306	chr12	3495956	3497682	+	Biological Process: regulation of transcription, DNA-dependent (GO:0006355), Molecular Function: sequence-specific DNA binding transcription factor activity (GO:0003700), Molecular Function: zinc ion binding (GO:0008270), Molecular Function: sequence-specific DNA binding (GO:0043565)	Zinc finger, GATA-type (IPR000679), Zinc finger, NHR/GATA-type (IPR013088)	266.23	232.06	227.76	137.61
GT_Os12g0238000|COMBINER_EST|Os12g0238000|8	Os12t0238000-00	Similar to Myb-like DNA-binding domain containing protein, expressed. [Os12t0238000-00]	-0.01	0.01	0	-0.11	-0.23	-0.17	0.111269	rapdb|Os12t0238000-00|gb|AJ430051|ta|TA66588_4530|ta|TA66587_4530	GAATCCAGATGCCAAGAAGGAACCAGGAGCAACAACCAAATTGCAAGCAAAAATCAAGCT	Os12t0238000-00	SANT domain, DNA binding domain containing protein.	AJ430051	chr12	7612479	7620079	-	Biological Process: regulation of transcription, DNA-dependent (GO:0006355), Molecular Function: DNA binding (GO:0003677), Molecular Function: protein binding (GO:0005515)	SANT domain, DNA binding (IPR001005), Homeodomain-like (IPR009057), Homeodomain-related (IPR012287), Myb, DNA-binding (IPR014778), Myb transcription factor (IPR015495), Transcription regulator HTH, Myb-type, DNA-binding (IPR017930)	15.46	35.66	24.31	11.57
GT_Os01g0797600|mRNA|AK069262|CDS+3'UTR	Os01t0797600-01	APETALA2 (AP2) gene 37., Abiotic stress., AP2/ERF family protein., Oryza sativa ethylene-responsive element binding factor (ERF) 3., Stress signaling., ERF-associated EAR-motif-containing repressor. [Os01t0797600-01]	0.3	-0.3	0	-0.43	0.1	-0.16	0.720355	rapdb|Os01t0797600-01|gb|CT848589|ta|TA38933_4530|ta|BX927922	CATGCCGGCGATGAGATGGACTAAACCGTGGAGTGTATGTATTCCTTTATATTAGTATGA	Os01t0797600-01	AP2/ERF family protein, ERF-associated EAR-motif-containing repressor, Abiotic stress response, Stress signaling	AK069262, AK061380	chr01	33766984	33768044	+	Biological Process: regulation of transcription, DNA-dependent (GO:0006355), Molecular Function: DNA binding (GO:0003677), Molecular Function: sequence-specific DNA binding transcription factor activity (GO:0003700)	Pathogenesis-related transcriptional factor/ERF, DNA-binding (IPR001471), DNA-binding, integrase-type (IPR016177)	623.16	944.89	636.89	475.03
GT_Os03g0318600|mRNA|AB051294|CDS+3'UTR	Os03t0318600-01	Similar to Transcription factor HBP-1b(C38) (Fragment). [Os03t0318600-01]	-0.32	0.32	0	-0.06	-0.26	-0.16	0.68044	rapdb|Os03t0318600-01|gb|AK242257|ta|TA42423_4530|ta|TA42421_4530	AGTTATGGTGAATTTATGATTGGCAGATTGTACAATTGTATTAGCAATAAAATAAAAGGT	Os03t0318600-01	Similar to Transcription factor HBP-1b(C38) (Fragment).	AK242257	chr03	11476096	11481187	-	Biological Process: regulation of transcription, DNA-dependent (GO:0006355), Molecular Function: sequence-specific DNA binding transcription factor activity (GO:0003700), Molecular Function: sequence-specific DNA binding (GO:0043565), Molecular Function: protein dimerization activity (GO:0046983)	Basic-leucine zipper (bZIP) transcription factor (IPR004827), bZIP transcription factor, bZIP-1 (IPR011616)	296.06	1049.72	598.11	268.35
GT_Os04g0680000|COMBINER_EST|Os04g0680000|8	Os04t0680000-00	Similar to predicted protein. [Os04t0680000-00]	-0.3	0.3	0	-0.07	-0.25	-0.16	0.667919	rapdb|Os04t0680000-00|gb|NM_001060819|tc|NP1428464|tc|TC512309	TGCTTGCTGTGGGAGGATGCGAAGAAGATGAGATTAATTGTACGAGTGGAGTTCCATTCA	Os04t0680000-00	Similar to predicted protein.	AK330398	chr04	34725156	34730395	+	Biological Process: DNA repair (GO:0006281), Biological Process: regulation of transcription, DNA-dependent (GO:0006355), Cellular Component: nucleus (GO:0005634)	Transcription factor Tfb2 (IPR004598)	184.65	642.28	366.69	167.36
GT_Os05g0573500|mRNA|AB095440|CDS+3'UTR	Os05t0573500-00	HAP3. [Os05t0573500-00]	-0.13	0.13	0	-0.24	-0.08	-0.16	0.401972	rapdb|Os05t0573500-00|gb|CT837975|ta|AB095440|ta|CK007414	TGTTGTGTGGTTGTGTCTAACCATATTTGGCCGTTTCCGGCTGTCCTGCATATGCTAAAT	Os05t0573500-00	HAP3.	CT837975	chr05	28572426	28575154	+	Biological Process: regulation of transcription, DNA-dependent (GO:0006355), Cellular Component: intracellular (GO:0005622), Cellular Component: nucleus (GO:0005634), Molecular Function: DNA binding (GO:0003677), Molecular Function: sequence-specific DNA binding (GO:0043565)	Transcription factor, NFYB/HAP3, conserved site (IPR003956), Transcription factor, CBFA/NFYB, DNA topoisomerase (IPR003957), Transcription factor CBF/NF-Y/archaeal histone (IPR003958), Histone-fold (IPR009072)	100.67	274.13	156.61	90.91
GT_Os11g0124300|mRNA|AK073467|CDS+3'UTR	Os11t0124300-01	Similar to SCARECROW. [Os11t0124300-01]	-0.83	0.83	0	0.32	-0.65	-0.16	0.880903	rapdb|Os11t0124300-01|gb|AK073467	TTGAAACCACTGACCTACACTGCTCATTTAGACATTGGTGTATCACTTTTCTAACATTTT	Os11t0124300-01	Similar to SCARECROW.	AK073467	chr11	1119746	1123350	+		Transcription factor GRAS (IPR005202)	3.7	26.72	13.87	3.67
GT_GT_Os_A_Specific_0061694	Os05t0567900-00	Hypothetical conserved gene.	0.79	-0.79	0	-0.34	0.03	-0.15	0.868551	ref|Os05t0567900-00|rapDB|Os05t0567900-00	ACAGGCAGTGCGGCGGCGTCGCGGAGGAGGACAGTCGGTCGCCGTACGGCGGCGGCGGTG	Os05t0567900-00	Hypothetical conserved gene.	GU722206	chr05	28271813	28272705	-	Biological Process: regulation of transcription, DNA-dependent (GO:0006355), Molecular Function: sequence-specific DNA binding transcription factor activity (GO:0003700), Molecular Function: zinc ion binding (GO:0008270), Molecular Function: sequence-specific DNA binding (GO:0043565)	Zinc finger, GATA-type (IPR000679), Zinc finger, NHR/GATA-type (IPR013088)	986.18	754.62	761.61	509.82
GT_GT_Os_A_Specific_0378724	Os01t0912400-00	Transcription factor, MADS-box domain containing protein.	0.8	-0.8	0	-0.25	-0.04	-0.15	0.87297	ref|Os01t0912400-00|rapDB|Os01t0912400-00	GCCGGGGGCGAGCCGACGTGGTGGCCGTCGAAGGAGGAGGTCTGGGCGATCGCCACTCGG	Os01t0912400-00	Transcription factor, MADS-box domain containing protein.	tplb0015b14	chr01	39762881	39763714	+	Molecular Function: DNA binding (GO:0003677), Molecular Function: protein dimerization activity (GO:0046983)	Transcription factor, MADS-box (IPR002100)	12.45	9.38	10.13	6.07
GT_GT_Os_A_Specific_0626514	Os02t0542200-01	FAR1 domain containing protein	-0.42	0.42	0	0.45	-0.75	-0.15	0.859249	ref|Os02t0542200-01|rapDB|Os02t0542200-01|gb|AK066798	TTTGCTGCATACCTTTCTCAGCCATCAAGTAACAATCAACATAATCAGCAGGGTTTGTAG	Os02t0542200-01	Similar to H0525E10.9 protein.	AK066798	chr02	20135513	20140725	-	Biological Process: regulation of transcription, DNA-dependent (GO:0006355), Molecular Function: sequence-specific DNA binding transcription factor activity (GO:0003700), Molecular Function: zinc ion binding (GO:0008270), Molecular Function: sequence-specific DNA binding (GO:0043565)	DNA-binding WRKY (IPR003657), FAR1 DNA binding domain (IPR004330), Zinc finger, PMZ-type (IPR006564), Zinc finger, SWIM-type (IPR007527), MULE transposase domain (IPR018289)	50.62	207.41	156.43	35.23
GT_Os01g0191300|mRNA|AK066231|CDS+3'UTR	Os01t0191300-02	Similar to NAC-type transcription factor. [Os01t0191300-02]	0.12	-0.12	0	-0.15	-0.16	-0.15	0.343443	rapdb|Os01t0191300-02|rapdb|Os01t0191300-03|rapdb|Os01t0191300-01|gb|AK121339	AAAGGGAGATCAAATTAACTGTGCAAGGACACTCCAAGATAGAAGAGACAAAGTTGTTGA	Os01t0191300-02	Similar to NAC-type transcription factor.	AK066231	chr01	4879873	4885840	-	Biological Process: regulation of transcription, DNA-dependent (GO:0006355), Molecular Function: DNA binding (GO:0003677)	No apical meristem (NAM) protein (IPR003441)	74.56	143.37	104.05	53.56
GT_Os01g0192000|mRNA|AK073660|CDS+3'UTR	Os01t0192000-01	Similar to Zinc finger transcription factor. [Os01t0192000-01]	-0.46	0.46	0	-0.34	0.03	-0.15	0.786851	rapdb|Os01t0192000-01|gb|AK100770|ta|TA37443_4530|ta|TA37441_4530	TCTACCTATATGTGGTGATGAAGCCCCCCTCAATGTATTGTAATCACCTGCTTCAAGTAA	Os01t0192000-01	Similar to Zinc finger transcription factor.	AK100770	chr01	4949133	4951123	-	Molecular Function: nucleic acid binding (GO:0003676), Molecular Function: zinc ion binding (GO:0008270)	Zinc finger, CCCH-type (IPR000571)	315.84	1368.81	579.61	388.19
GT_Os01g0192000|mRNA|AK100770|CDS+3'UTR	Os01t0192000-01	Similar to Zinc finger transcription factor. [Os01t0192000-01]	-0.4	0.4	0	-0.28	-0.02	-0.15	0.763584	rapdb|Os01t0192000-01|gb|AK100770|ta|TA37443_4530|ta|TA37441_4530	TCTACCTATATGTGGTGATGAAGCCCCCCTCAATGTATTGTAATCACCTGCTTCAAGTAA	Os01t0192000-01	Similar to Zinc finger transcription factor.	AK100770	chr01	4949133	4951123	-	Molecular Function: nucleic acid binding (GO:0003676), Molecular Function: zinc ion binding (GO:0008270)	Zinc finger, CCCH-type (IPR000571)	343.07	1368.94	631.48	391.43
GT_Os01g0812000|mRNA|AK119607|CDS+3'UTR	Os01t0812000-01	Similar to GAMyb protein. [Os01t0812000-01]	-0.04	0.04	0	0.42	-0.72	-0.15	0.821474	rapdb|Os01t0812000-01|ta|TA52790_4530|tc|TC489595	TGGTATTTGCCAGACGCTACAGCAGATTCTTGGCACTATCAGATGTTCTCTTATGCGACT	Os01t0812000-01	Transcriptional activator of gibberellin-dependent alpha-amylase expression, Regulation of nutrient mobilization in germination		chr01	34508452	34512738	+	Molecular Function: DNA binding (GO:0003677), Molecular Function: chromatin binding (GO:0003682)	Transcription factor, GAMYB (IPR016310), Homeodomain-like (IPR009057), SANT/Myb domain (IPR001005), Myb domain (IPR017930)	14.01	33.61	32.48	7.62
GT_Os02g0699900|mRNA|AK070100|CDS+3'UTR	Os02t0699900-01	Bromodomain transcription factor containing protein. [Os02t0699900-01]	0.77	-0.77	0	-0.18	-0.11	-0.15	0.867189	rapdb|Os02t0699900-01|ta|TA65567_4530|ta|CI346473	ACAAGTTATAATTGAGTTGCCACAGTTTATCACAAATTTTGGCTTTAGTTTGTTCACGCG	Os02t0699900-01	Bromodomain transcription factor containing protein.	AK070100	chr02	28794171	28795262	+	Molecular Function: DNA binding (GO:0003677)	Bromodomain transcription factor (IPR006565), Histone-fold (IPR009072)	170.4	133.69	148.66	80.59
GT_Os03g0224700|mRNA|AJ575240|5'UTR+CDS	Os03t0224700-01	Similar to HSP protein (Fragment). [Os03t0224700-01]	-0.39	0.39	0	0.33	-0.62	-0.15	0.831997	rapdb|Os03t0224700-01|gb|AK072571|ta|TA49608_4530|ta|BM422063	GGGCCCTCCTTTGAGTGTTCAAGATTATGATTTTCCGCAGTTAGAGCAGGATTGTCTGAT	Os03t0224700-01	Similar to HSP protein (Fragment).	AK072571	chr03	6537573	6541381	+	Biological Process: regulation of transcription, DNA-dependent (GO:0006355), Cellular Component: nucleus (GO:0005634), Molecular Function: sequence-specific DNA binding transcription factor activity (GO:0003700), Molecular Function: sequence-specific DNA binding (GO:0043565)	Heat shock factor (HSF)-type, DNA-binding (IPR000232), Winged helix-turn-helix transcription repressor DNA-binding (IPR011991)	177.89	694.73	491.95	131.84
GT_Os03g0388600|COMBINER|CI556354|x	Os03t0388600-01	Hypothetical conserved gene. [Os03t0388600-01]	0.94	-0.94	0	-0.72	0.43	-0.15	0.905494	rapdb|Os03t0388600-01|gb|NM_001186522|ta|CI556354|tc|TC555163	GAGCGTGAGAGTGTAGAAGATTAAGGGTGTCGTAATCATCAGACATTAATCGAGTCGACG	Os03t0388600-01	Hypothetical conserved gene.	AK243428	chr03	15512510	15514115	-	Biological Process: regulation of transcription, DNA-dependent (GO:0006355), Molecular Function: DNA binding (GO:0003677), Molecular Function: protein binding (GO:0005515)	SANT domain, DNA binding (IPR001005), Homeodomain-like (IPR009057), Homeodomain-related (IPR012287), Myb, DNA-binding (IPR014778), Myb transcription factor (IPR015495), Transcription regulator HTH, Myb-type, DNA-binding (IPR017930)	2.55	1.57	1.35	1.55
GT_Os03g0690600|mRNA|AK101451|CDS+3'UTR	Os03t0690600-01	Similar to SCARECROW-like protein. [Os03t0690600-01]	0.59	-0.59	0	0.49	-0.78	-0.15	0.880393	rapdb|Os03t0690600-01|gb|CI370382|ta|TA46276_4530|tc|TC486893	CCTCCAGCACTATCAGCTTTTAAAGATAAAATCAGTAGTGCCTTTTTAGTTTCAGTAGTC	Os03t0690600-01	Similar to SCARECROW-like protein.	AK101451	chr03	27587894	27592754	-		Transcription factor GRAS (IPR005202)	5.51	5.53	8.62	1.85
GT_Os04g0555000|mRNA|AK100757|CDS+3'UTR	Os04t0555000-01	GRAS transcription factor domain containing protein. [Os04t0555000-01]	-0.12	0.12	0	-0.08	-0.21	-0.15	0.389167	rapdb|Os04t0555000-01|gb|AK100757|ta|TA53043_4530|tc|TC487113	ATTGGCCACTTCATGTTCTTGGAAACATTTCGTTGTGAATAGATAAGATAATTTGGCATG	Os04t0555000-01	GRAS transcription factor domain containing protein.	AK100757	chr04	27764668	27767324	+		Transcription factor GRAS (IPR005202)	361.64	973.09	624.79	295.79
GT_Os08g0187500|mRNA|AB077993|CDS+3'UTR	Os08t0187500-01	Similar to Roc1. [Os08t0187500-01]	-0.13	0.13	0	0.37	-0.67	-0.15	0.805451	rapdb|Os08t0187500-01|gb|AK120496|ta|TA37309_4530|tc|TC486411	ATGTCCCCCCTTTTGGATTTTATCACATTTCCGATGATTTGTAGACTTGTGGTTGTTGCT	Os08t0187500-01	Similar to Roc1.	AK120496	chr08	5109268	5116778	+	Biological Process: regulation of transcription, DNA-dependent (GO:0006355), Cellular Component: nucleus (GO:0005634), Molecular Function: transcription regulatory region sequence-specific DNA binding (GO:0000976), Molecular Function: DNA binding (GO:0003677), Molecular Function: sequence-specific DNA binding transcription factor activity (GO:0003700), Molecular Function: protein binding (GO:0005…	Helix-turn-helix motif, lambda-like repressor (IPR000047), Homeobox (IPR001356), Homeodomain-like (IPR009057), Homeodomain-related (IPR012287), Homeobox, conserved site (IPR017970)	749.28	2042.43	1781.4	449.57
GT_GT_Os_A_Specific_0119849	Os01t0772200-02	Transcription initiation factor IIF, beta subunit domain containing protein.	-0.13	0.13	0	0.04	-0.33	-0.14	0.594705	ref|Os01t0772200-02|rapDB|Os01t0772200-02|gb|AK103491	AGGCAGCCGAATTGGTCTCTTAAGAATCTCATGCAAGAAACTGATCAACCAGAGCAATTC	Os01t0772200-02	Transcription initiation factor IIF, beta subunit domain containing protein.	AK103491	chr01	32598097	32601804	-	Biological Process: transcription from RNA polymerase II promoter (GO:0006366), Biological Process: transcription initiation from RNA polymerase II promoter (GO:0006367), Cellular Component: nucleus (GO:0005634), Cellular Component: transcription factor TFIIF complex (GO:0005674), Molecular Function: catalytic activity (GO:0003824), Molecular Function: ATP binding (GO:0005524), Molecular Function…	Transcription initiation factor IIF, beta subunit (IPR003196), Transcription Factor IIF, Rap30/Rap74, interaction (IPR011039), Winged helix-turn-helix transcription repressor DNA-binding (IPR011991), Transcription initiation factor IIF, beta subunit, subgroup (IPR016640)	388.8	1058.77	738.1	295.37
GT_Os01g0883100|mRNA|AY551924|CDS+3'UTR	Os01t0883100-01	Similar to PISTILLATA-like MADS box protein. [Os01t0883100-01]	-0.4	0.4	0	0.44	-0.72	-0.14	0.858856	rapdb|Os01t0883100-01|gb|AY551924|ta|TA52461_4530|ta|CX108918	CCAATATATAGTCTGTCTCTAGTACAAGCTCTGTGCTTGCCATTCTGCCTCGCTGTAGAT	Os01t0883100-01	Similar to PISTILLATA-like MADS box protein.	AK070894	chr01	38321342	38323892	-	Biological Process: regulation of transcription, DNA-dependent (GO:0006355), Cellular Component: nucleus (GO:0005634), Molecular Function: DNA binding (GO:0003677), Molecular Function: sequence-specific DNA binding transcription factor activity (GO:0003700), Molecular Function: protein dimerization activity (GO:0046983)	Transcription factor, MADS-box (IPR002100), Transcription factor, K-box (IPR002487)	53.75	214.27	162.15	37.55
GT_Os06g0165600|mRNA|AF243384|CDS+3'UTR	Os06t0165600-01	CRT/DRE binding factor (Transcription factor RCBF4). [Os06t0165600-01]	0.76	-0.76	0	-0.23	-0.04	-0.14	0.874706	rapdb|Os06t0165600-01|gb|AF243384|tc|TC499072	CGCTCACCAGCTCGCACGCCTCGTCGTCGTCCATGCTCGCCACCTCGGTCCAGCAGCTGA	Os06t0165600-01	CRT/DRE binding factor (Transcription factor RCBF4).	AF243384	chr06	3310919	3311822	+	Biological Process: regulation of transcription, DNA-dependent (GO:0006355), Molecular Function: DNA binding (GO:0003677), Molecular Function: sequence-specific DNA binding transcription factor activity (GO:0003700)	Pathogenesis-related transcriptional factor/ERF, DNA-binding (IPR001471), DNA-binding, integrase-type (IPR016177)	1558.73	1247.41	1326.56	781.7
GT_Os08g0187500|mRNA|AK120496|CDS+3'UTR	Os08t0187500-01	Similar to Roc1. [Os08t0187500-01]	-0.06	0.06	0	0.44	-0.71	-0.14	0.834365	rapdb|Os08t0187500-01|gb|AK120496|ta|TA37309_4530|tc|TC486411	TATCACATTTCCGATGATTTGTAGACTTGTGGTTGTTGCTTGTTGGTCATTACCATTCTT	Os08t0187500-01	Similar to Roc1.	AK120496	chr08	5109268	5116778	+	Biological Process: regulation of transcription, DNA-dependent (GO:0006355), Cellular Component: nucleus (GO:0005634), Molecular Function: transcription regulatory region sequence-specific DNA binding (GO:0000976), Molecular Function: DNA binding (GO:0003677), Molecular Function: sequence-specific DNA binding transcription factor activity (GO:0003700), Molecular Function: protein binding (GO:0005…	Helix-turn-helix motif, lambda-like repressor (IPR000047), Homeobox (IPR001356), Homeodomain-like (IPR009057), Homeodomain-related (IPR012287), Homeobox, conserved site (IPR017970)	487.08	1204.5	1157.99	269.64
GT_Os09g0516200|mRNA|AF005492|CDS+3'UTR	Os09t0516200-01	Similar to Transcription factor RF2a. [Os09t0516200-01]	0.02	-0.02	0	0.09	-0.37	-0.14	0.605654	rapdb|Os09t0516200-01|gb|AK102795|ta|TA56285_4530|ta|CI415705	TTAAAATCTTTCGTTTCTTTGGTAAGGTAGCACATCACCAAGATGTACTGTTGTAGTGTT	Os09t0516200-01	Similar to Transcription factor RF2a.	AK102795	chr09	20094196	20098433	-	Biological Process: regulation of transcription, DNA-dependent (GO:0006355), Molecular Function: sequence-specific DNA binding transcription factor activity (GO:0003700), Molecular Function: sequence-specific DNA binding (GO:0043565), Molecular Function: protein dimerization activity (GO:0046983)	Basic-leucine zipper (bZIP) transcription factor (IPR004827), bZIP transcription factor, bZIP-1 (IPR011616)	321.48	718.4	570.71	214.52
GT_Os10g0536100|mRNA|AK070135|CDS+3'UTR	Os10t0536100-01	Similar to MADS-box transcription factor 56. [Os10t0536100-01]	-0.13	0.13	0	-0.09	-0.18	-0.14	0.42617	rapdb|Os10t0536100-01|ta|TA34855_4530|ta|AF141965|ta|CI475782	TAAGTACAAACACAAACGGAAACAAAGAATTAACAAAGCTGTAGCAGACCAGATCGGCAA	Os10t0536100-01	Similar to MADS-box transcription factor 56.	AK070135	chr10	20863187	20873635	+	Biological Process: regulation of transcription, DNA-dependent (GO:0006355), Cellular Component: nucleus (GO:0005634), Molecular Function: DNA binding (GO:0003677), Molecular Function: sequence-specific DNA binding transcription factor activity (GO:0003700), Molecular Function: protein dimerization activity (GO:0046983)	Transcription factor, MADS-box (IPR002100), Transcription factor, K-box (IPR002487)	2529.19	6934.26	4380.25	2128.34
GT_Os01g0797600|mRNA|AK061380|CDS+3'UTR	Os01t0797600-01	APETALA2 (AP2) gene 37., Abiotic stress., AP2/ERF family protein., Oryza sativa ethylene-responsive element binding factor (ERF) 3., Stress signaling., ERF-associated EAR-motif-containing repressor. [Os01t0797600-01]	0.39	-0.39	0	-0.38	0.11	-0.13	0.799955	rapdb|Os01t0797600-01|gb|CT848589|ta|TA38933_4530|ta|BX927922	CATGCCGGCGATGAGATGGACTAAACCGTGGAGTGTATGTATTCCTTTATATTAGTATGA	Os01t0797600-01	AP2/ERF family protein, ERF-associated EAR-motif-containing repressor, Abiotic stress response, Stress signaling	AK069262, AK061380	chr01	33766984	33768044	+	Biological Process: regulation of transcription, DNA-dependent (GO:0006355), Molecular Function: DNA binding (GO:0003677), Molecular Function: sequence-specific DNA binding transcription factor activity (GO:0003700)	Pathogenesis-related transcriptional factor/ERF, DNA-binding (IPR001471), DNA-binding, integrase-type (IPR016177)	654.62	866.03	646.23	469.38
GT_Os01g0841500|mRNA|AK066520|CDS+3'UTR	Os01t0841500-01	Similar to C-myb-like transcription factor (Fragment). [Os01t0841500-01]	-0.14	0.14	0	0	-0.25	-0.13	0.58198	rapdb|Os01t0841500-01|gb|AK066520|ta|TA30569_4530|ta|TA30058_4530	ATTTTGTCTTGTGCTTTCCCTTTGTCGCGAAACAGCCAGGGTCTGCTCTGTGTAACAATA	Os01t0841500-01	R1R2R3 MYB transcription factor, Stress tolerance		chr01	36122786	36128441	+	Molecular Function: DNA binding (GO:0003677), Molecular Function: protein binding (GO:0005515)	SANT/Myb domain (IPR001005), Homeodomain-like (IPR009057), Myb transcription factor (IPR015495), Myb domain, DNA-binding (IPR017930)	898.6	2503.22	1675.94	726.89
GT_Os02g0174100|mRNA|AK068702|CDS+3'UTR	Os02t0174100-01	Similar to Isoform 2 of Squamosa promoter-binding-like protein 4. [Os02t0174100-01]	-0.02	0.02	0	-0.43	0.18	-0.13	0.717069	rapdb|Os02t0174100-01|gb|AK068702|ta|TA54722_4530	TTGATGGATTTGGGACATGGTTTCGCTTGTATGATTGTTGTTTTGGCAGCGGCATGTGGT	Os02t0174100-01	Similar to Isoform 2 of Squamosa promoter-binding-like protein 4.	AK068702, AK061484	chr02	4073883	4077949	+	Cellular Component: nucleus (GO:0005634), Molecular Function: DNA binding (GO:0003677)	Transcription factor, SBP-box (IPR004333)	97.27	227.46	122.77	97.2
GT_Os02g0797100|COMBINER_EST|Os02g0797100|8	Os02t0797100-00	Similar to Dehydration responsive element binding protein 2B (DREB2B protein). [Os02t0797100-00]	0.04	-0.04	0	-0.7	0.44	-0.13	0.843002	rapdb|Os02t0797100-00|gb|NM_001054928|ta|TA74258_4530|tc|TC518502	GAGCGGCAGGTTCCTCGAGGAGCAGCACGTCGAGCAGATGATCGACGAGCTGCTCGACTC	Os02t0797100-00	Similar to Dehydration responsive element binding protein 2B (DREB2B protein).	EU968112	chr02	33920273	33921039	-	Biological Process: regulation of transcription, DNA-dependent (GO:0006355), Molecular Function: DNA binding (GO:0003677), Molecular Function: sequence-specific DNA binding transcription factor activity (GO:0003700)	Pathogenesis-related transcriptional factor/ERF, DNA-binding (IPR001471), DNA-binding, integrase-type (IPR016177)	1.45	3.1	1.45	1.66
GT_Os03g0186600|mRNA|AY345221|CDS+3'UTR	Os03t0186600-01	Transcription factor, MADS-box domain containing protein. [Os03t0186600-01]	-0.46	0.46	0	0.69	-0.94	-0.13	0.905688	rapdb|Os03t0186600-01|gb|AK242211|ta|TA53999_4530|ta|AT003384	CACTGCAAGACTGCAACAAATAACACAGTTTTAGATTGCCAGATGATGATGTGTGTGTGC	Os03t0186600-01	Transcription factor, MADS-box domain containing protein.	AK242211	chr03	4519405	4525692	-	Biological Process: regulation of transcription, DNA-dependent (GO:0006355), Cellular Component: nucleus (GO:0005634), Molecular Function: DNA binding (GO:0003677), Molecular Function: sequence-specific DNA binding transcription factor activity (GO:0003700), Molecular Function: protein dimerization activity (GO:0046983)	Transcription factor, MADS-box (IPR002100), Transcription factor, K-box (IPR002487)	74.4	321.84	277.85	46.66
GT_Os03g0690600|mRNA|AK101848|CDS+3'UTR	Os03t0690600-03	Similar to SCARECROW-like protein. [Os03t0690600-03]	-0.32	0.32	0	-0.13	-0.13	-0.13	0.723234	rapdb|Os03t0690600-03|gb|AK101848|ta|TA46278_4530|ta|TA46277_4530	CCCTTTTCCAGGGATGTAATTTACAGGTTCCTTTTATTTGGATTGCATTGTACTAATTAC	Os03t0690600-03	Similar to SCARECROW-like protein.	AK101848	chr03	27588808	27592738	-		Transcription factor GRAS (IPR005202)	51.03	180.97	97.78	50.84
GT_Os03g0723000|mRNA|AK102857|CDS+3'UTR	Os03t0723000-02	GRAS transcription factor domain containing protein. [Os03t0723000-02]	0.24	-0.24	0	-0.9	0.63	-0.13	0.884095	rapdb|Os03t0723000-02|rapdb|Os03t0723000-03|rapdb|Os03t0723000-01|gb|AK101603	GTTGTAGTTTCCTCCAAAACTGTGTTTAGGATGATTGGTATAATTGGGAAATTTTAGCTG	Os03t0723000-02	GRAS transcription factor domain containing protein.	AK102857, AK064022	chr03	29370897	29372880	+		Transcription factor GRAS (IPR005202)	83.39	136.75	63.86	95.7
GT_Os06g0646600|mRNA|AB007628|CDS+3'UTR	Os06t0646600-02	Similar to cDNA, clone: J065162G03, full insert sequence. [Os06t0646600-02]	-0.1	0.1	0	0.04	-0.29	-0.13	0.580132	rapdb|Os06t0646600-02|rapdb|Os06t0646600-01|gb|AB061818|gb|CI473264	GTGTTCTGCGATCCCCATATGTTGTTGTAATGTTGTATATTGATGACCATGCTGCAACGG	Os06t0646600-02	Similar to cDNA, clone: J065162G03, full insert sequence.	AK289177	chr06	26411544	26414775	-	Biological Process: regulation of transcription, DNA-dependent (GO:0006355), Cellular Component: nucleus (GO:0005634), Molecular Function: DNA binding (GO:0003677), Molecular Function: sequence-specific DNA binding transcription factor activity (GO:0003700), Molecular Function: protein binding (GO:0005515), Molecular Function: sequence-specific DNA binding (GO:0043565)	Homeobox (IPR001356), ELK (IPR005539), KNOX1 (IPR005540), KNOX2 (IPR005541), Homeobox KN domain (IPR008422), Homeodomain-like (IPR009057), Homeodomain-related (IPR012287)	22249.5	58556.7	41317.5	17042.2
GT_Os07g0687700|mRNA|AB051295|CDS+3'UTR	AB051295	Oryza sativa OsNIF2 mRNA for bZIP transcription factor, complete cds [AB051295]	-0.28	0.28	0	-0.02	-0.24	-0.13	0.704454	gb|AB051295|ta|TA41051_4530|tc|TC501403	CTGCTACTTCCACATGAAACCTCCCAGTTGACATGAAGAATGAGCTGTTCAGTTTTATGG										703.58	2376.94	1421.22	630.29
GT_Os07g0687700|mRNA|AK100440|CDS+3'UTR	Os07t0687700-01	Similar to Transcription factor HBP-1b(C38) (Fragment). [Os07t0687700-01]	-0.35	0.35	0	0.01	-0.27	-0.13	0.756054	rapdb|Os07t0687700-01|gb|AB051295|ta|TA41051_4530|ta|AU081264	AGGATATATATGGGCTCAACATCGCTGCCAAATCCTGAGATAATGAACAGGCATGCTAAA	Os07t0687700-01	Similar to Transcription factor HBP-1b(C38) (Fragment).	AK100440	chr07	29213488	29217245	+	Biological Process: regulation of transcription, DNA-dependent (GO:0006355), Molecular Function: sequence-specific DNA binding transcription factor activity (GO:0003700), Molecular Function: sequence-specific DNA binding (GO:0043565), Molecular Function: protein dimerization activity (GO:0046983)	Basic-leucine zipper (bZIP) transcription factor (IPR004827), bZIP transcription factor, bZIP-1 (IPR011616)	596.35	2205.25	1284.65	548.04
GT_Os09g0306400|mRNA|AK098869|CDS+3'UTR	Os09t0306400-01	bZIP transcription factor, bZIP-1 domain containing protein. [Os09t0306400-01]	0	0	0	-0.22	-0.04	-0.13	0.282907	rapdb|Os09t0306400-01|gb|NM_001069358|ta|TA39125_4530|ta|CI325987	TTCTTGAGCATGCAAGAGGGGAGGCAAAGGATTTTGTGTAATGATGCTCTTCAAGGAAAG	Os09t0306400-01	bZIP transcription factor, bZIP-1 domain containing protein.	AK064903, AK072360, AK098869	chr09	7871589	7873655	+	Biological Process: regulation of transcription, DNA-dependent (GO:0006355), Molecular Function: sequence-specific DNA binding transcription factor activity (GO:0003700), Molecular Function: sequence-specific DNA binding (GO:0043565), Molecular Function: protein dimerization activity (GO:0046983)	Basic-leucine zipper (bZIP) transcription factor (IPR004827), bZIP transcription factor, bZIP-1 (IPR011616)	6804.64	15529.4	9836.31	5769.55
GT_GT_Os_A_Specific_0018843	Os02t0100900-00	Similar to SUP (SUPERMAN); DNA binding / nucleic acid binding / transcription factor/ zinc ion binding.	0.64	-0.64	0	-1.15	0.91	-0.12	0.930791	ref|Os02t0100900-00|rapDB|Os02t0100900-00	AACGTCCATCGGAGGGACAGAGCCAGGCTCAGGCTCACCCATCAACCTGATGCAGCTCTG	Os02t0100900-00			chr02	48497	48880	-			2.8	2.63	1.36	2.95
GT_GT_Os_A_Specific_0037938	Os07t0575000-00	Hypothetical conserved gene.	0.65	-0.65	0	-0.09	-0.15	-0.12	0.867895	ref|Os07t0575000-00|rapDB|Os07t0575000-00	AAGGTGTTCGACGCGTCCGCCTGCGACCCGTTCTGGGATTTCTCGCCACTGTGCCATTAG	Os07t0575000-00	Pathogenesis-related transcriptional factor/ERF, DNA-binding domain containing protein.	AK374106	chr07	23251004	23252291	-	Biological Process: regulation of transcription, DNA-dependent (GO:0006355), Molecular Function: DNA binding (GO:0003677), Molecular Function: sequence-specific DNA binding transcription factor activity (GO:0003700)	Pathogenesis-related transcriptional factor/ERF, DNA-binding (IPR001471), DNA-binding, integrase-type (IPR016177)	45.9	42.79	46.37	23.04
GT_GT_Os_A_Specific_0039410	Os05t0586300-00	Hypothetical conserved gene.	0.47	-0.47	0	-0.21	-0.03	-0.12	0.826494	ref|Os05t0586300-00|rapDB|Os05t0586300-00	AAGTCGTGCGTCGCGGACATAGAGGTGAGGGTGGTGGGCGTGGACGCCATGATCAAGATC	Os05t0586300-00	Similar to FMA (FAMA); DNA binding / transcription activator/ transcription factor.	AK252109	chr05	29208375	29210085	-		Helix-loop-helix DNA-binding (IPR011598)	86.61	103.74	91.44	53.73
GT_GT_Os_A_Specific_0626538	Os09t0490200-01	Os09t0490200-01; Os09t0490200-01 Similar to Ethylene signal transcription factor.; Next best Hit: Os03t0448600-01(alignment length 15bp with 100.00%identity)	-0.24	0.24	0	0.69	-0.94	-0.12	0.900408	ref|Os09t0490200-01|rapDB|Os09t0490200-01|gb|AK065979	TTTGCTGGCAGTTCCTTTGCGGGATTACCTTTAGACTATATCAGTATCAGTAGCCCAATC	Os09t0490200-01	Similar to Ethylene signal transcription factor.	AK065979	chr09	18882980	18886337	-	Cellular Component: nucleus (GO:0005634), Molecular Function: sequence-specific DNA binding transcription factor activity (GO:0003700)	Ethylene insensitive 3 (IPR006957), Ethylene insensitive 3-like protein, DNA-binding domain (IPR023278)	136.25	432.91	438.46	73.34
GT_Os04g0398000|mRNA|AK101501|CDS+3'UTR	Os04t0398000-01	Pathogenesis-related transcriptional factor and ERF domain containing protein. [Os04t0398000-01]	-0.79	0.79	0	-0.34	0.11	-0.12	0.900283	rapdb|Os04t0398000-01|ta|TA47080_4530|ta|CI371065|tc|TC499983	TTGTTCAAGTGTGAACTAATTGTGCAAAATTAGTCCAAGTAAAGCAAAGAGAGAGGATTC	Os04t0398000-01	Pathogenesis-related transcriptional factor and ERF domain containing protein.	AK101501	chr04	19651665	19654024	+	Biological Process: regulation of transcription, DNA-dependent (GO:0006355), Molecular Function: DNA binding (GO:0003677), Molecular Function: sequence-specific DNA binding transcription factor activity (GO:0003700)	Pathogenesis-related transcriptional factor/ERF, DNA-binding (IPR001471), DNA-binding, integrase-type (IPR016177)	2.89	19.63	6.65	4.69
GT_Os05g0437700|mRNA|AK120656|CDS+3'UTR	Os05t0437700-01	Similar to G-box-binding factor 4. [Os05t0437700-01]	0.13	-0.13	0	-0.09	-0.15	-0.12	0.44836	rapdb|Os05t0437700-01|gb|AK120656|ta|TA58711_4530|ta|TA58712_4530	TTGTCATCAGGCTCATGCGGCTAACTGTGTGTACAAACAAGAATAAGCCGGTTTACATGA	Os05t0437700-01	Similar to G-box-binding factor 4.	AK120656	chr05	21432457	21435612	+	Biological Process: regulation of transcription, DNA-dependent (GO:0006355), Molecular Function: sequence-specific DNA binding transcription factor activity (GO:0003700), Molecular Function: sequence-specific DNA binding (GO:0043565), Molecular Function: protein dimerization activity (GO:0046983)	Basic-leucine zipper (bZIP) transcription factor (IPR004827), bZIP transcription factor, bZIP-1 (IPR011616)	608.26	1162.47	879.14	436.68
GT_Os06g0217300|mRNA|AY345223|CDS	Os06t0217300-01	Similar to Transcription factor MADS55. [Os06t0217300-01]	-0.3	0.3	0	0.33	-0.58	-0.12	0.84124	rapdb|Os06t0217300-01|gb|AK111859|ta|TA68290_4530|tc|NP855741	CATCTGAATCTGTGATGACTGCATTAAATTCGGGAAGCTCGCAGGATAATGATGATGGTT	Os06t0217300-01	Similar to Transcription factor MADS55.	AK111859	chr06	5952599	5963309	-	Biological Process: regulation of transcription, DNA-dependent (GO:0006355), Cellular Component: nucleus (GO:0005634), Molecular Function: DNA binding (GO:0003677), Molecular Function: sequence-specific DNA binding transcription factor activity (GO:0003700), Molecular Function: protein dimerization activity (GO:0046983)	Transcription factor, MADS-box (IPR002100), Transcription factor, K-box (IPR002487)	512.62	1772.06	1339.78	367.48
GT_Os07g0583600|mRNA|AK098890|CDS+3'UTR	Os07t0583600-01	Chitin-inducible gibberellin-responsive protein. [Os07t0583600-01]	0.25	-0.25	0	-0.33	0.09	-0.12	0.749451	rapdb|Os07t0583600-01|rapdb|Os07t0583600-02|rapdb|Os07t0583600-03|ta|TA40902_4530	CAGTTTTTCTTTTAAATGTCTTGTAGTAATGTTGTGGCACACTAATGTCTATGATCAGAA	Os07t0583600-01	Chitin-inducible gibberellin-responsive protein.	AK122131	chr07	23650525	23654038	+		Transcription factor GRAS (IPR005202)	4636.31	7519.68	5226.48	3640.2
GT_Os07g0586700|mRNA|AK102792|CDS+3'UTR	Os07t0586700-01	Conserved hypothetical protein. [Os07t0586700-01]	-0.46	0.46	0	-0.03	-0.2	-0.12	0.829577	rapdb|Os07t0586700-01|gb|AK102792|ta|TA53786_4530|ta|BM419305	ATTCGTTGCTGCTTGTAAACCAAAATAGACAGTCAAACAAACCATGTAACTTGATACAAC	Os07t0586700-01	Similar to HRT transcription factor (Fragment).	AK102792	chr07	23842574	23845455	-			37.34	162.4	85.14	39.08
GT_GT_Os_A_Specific_0012222	Os07t0606600-01	Similar to Nuclear factor Y transcription factor subunit B homolog.	0.83	-0.83	0	-0.18	-0.03	-0.11	0.908769	ref|Os07t0606600-01|rapDB|Os07t0606600-01|gb|AK112118	AACAATGGCGGATACGGCATGTACGGCGGCGGCGGCGGCATGATCATGATGATGGGACAG	Os07t0606600-01	Similar to Nuclear factor Y transcription factor subunit B homolog.	AK112118, AK111621	chr07	24921067	24921998	-	Biological Process: regulation of transcription, DNA-dependent (GO:0006355), Cellular Component: intracellular (GO:0005622), Cellular Component: nucleus (GO:0005634), Molecular Function: DNA binding (GO:0003677), Molecular Function: sequence-specific DNA binding (GO:0043565)	Transcription factor, NFYB/HAP3, conserved site (IPR003956), Transcription factor, CBFA/NFYB, DNA topoisomerase (IPR003957), Transcription factor CBF/NF-Y/archaeal histone (IPR003958), Histone-fold (IPR009072)	41273.2	29761.1	34467.4	19757.2
GT_GT_Os_A_Specific_0166862	Os01t0210200-00	Similar to Myb-like DNA-binding domain containing protein, expressed.	0.86	-0.86	0	-0.28	0.05	-0.11	0.908506	ref|Os01t0210200-00|rapDB|Os01t0210200-00	ATGGAAACTTCTTCGTCTGATTTCTCTTCTACAACGGAGGTGGCGGCGACCCCGTCGAGC	Os01t0210200-00	Similar to Myb-like DNA-binding domain containing protein, expressed.	AF099372	chr01	6000333	6000920	-	Biological Process: regulation of transcription, DNA-dependent (GO:0006355), Molecular Function: DNA binding (GO:0003677), Molecular Function: protein binding (GO:0005515)	SANT domain, DNA binding (IPR001005), Homeodomain-like (IPR009057), Homeodomain-related (IPR012287), Myb, DNA-binding (IPR014778), Myb transcription factor (IPR015495), MYB-like (IPR017877), Transcription regulator HTH, Myb-type, DNA-binding (IPR017930)	217.78	150.03	166.35	107.96
GT_Os01g0797600|mRNA|AB036883|CDS+3'UTR	Os01t0797600-01	APETALA2 (AP2) gene 37., Abiotic stress., AP2/ERF family protein., Oryza sativa ethylene-responsive element binding factor (ERF) 3., Stress signaling., ERF-associated EAR-motif-containing repressor. [Os01t0797600-01]	0.38	-0.38	0	-0.36	0.13	-0.11	0.82325	rapdb|Os01t0797600-01|gb|CT848589|ta|TA38933_4530|ta|BX927922	CATGCCGGCGATGAGATGGACTAAACCGTGGAGTGTATGTATTCCTTTATATTAGTATGA	Os01t0797600-01	AP2/ERF family protein, ERF-associated EAR-motif-containing repressor, Abiotic stress response, Stress signaling	AK069262, AK061380	chr01	33766984	33768044	+	Biological Process: regulation of transcription, DNA-dependent (GO:0006355), Molecular Function: DNA binding (GO:0003677), Molecular Function: sequence-specific DNA binding transcription factor activity (GO:0003700)	Pathogenesis-related transcriptional factor/ERF, DNA-binding (IPR001471), DNA-binding, integrase-type (IPR016177)	694.49	941.94	703.95	511.18
GT_Os01g0883100|mRNA|AK070894|CDS+3'UTR	Os01t0883100-01	Similar to PISTILLATA-like MADS box protein. [Os01t0883100-01]	-0.5	0.5	0	0.56	-0.78	-0.11	0.90678	rapdb|Os01t0883100-01|ta|TA52461_4530|ta|CX108918|tc|TC496291	TGCTTGTGTTATCACCGCATTTGTCAGATGGTGAATAGTAGTTTGTGATTGTAACAAACA	Os01t0883100-01	Similar to PISTILLATA-like MADS box protein.	AK070894	chr01	38321342	38323892	-	Biological Process: regulation of transcription, DNA-dependent (GO:0006355), Cellular Component: nucleus (GO:0005634), Molecular Function: DNA binding (GO:0003677), Molecular Function: sequence-specific DNA binding transcription factor activity (GO:0003700), Molecular Function: protein dimerization activity (GO:0046983)	Transcription factor, MADS-box (IPR002100), Transcription factor, K-box (IPR002487)	47.84	219.02	168.18	34.41
GT_Os02g0702100|mRNA|AK108297|CDS+3'UTR	Os02t0702100-01	Conserved hypothetical protein. [Os02t0702100-01]	0.04	-0.04	0	0.26	-0.48	-0.11	0.8009	rapdb|Os02t0702100-01|gb|AK108297|ta|TA64752_4530	TGTATGTGAATCTTATGTTGTTCCCTGTTGAATTCTTTCTGCTAAATATTCTTTTACCCG	Os02t0702100-01	Similar to transcription factor GT-3b.	AK108297	chr02	28921176	28921792	-			6.6	14.33	13.02	4.03
GT_Os03g0723000|mRNA|AK064022|CDS+3'UTR	Os03t0723000-02	GRAS transcription factor domain containing protein. [Os03t0723000-02]	0.16	-0.16	0	-0.85	0.63	-0.11	0.897111	rapdb|Os03t0723000-02|rapdb|Os03t0723000-03|rapdb|Os03t0723000-01|gb|AK101603	GTTGTAGTTTCCTCCAAAACTGTGTTTAGGATGATTGGTATAATTGGGAAATTTTAGCTG	Os03t0723000-02	GRAS transcription factor domain containing protein.	AK102857, AK064022	chr03	29370897	29372880	+		Transcription factor GRAS (IPR005202)	82.18	149.92	68.59	99.19
GT_Os05g0423400|mRNA|AK100233|CDS+3'UTR	Os05t0423400-01	Similar to PISTILLATA-like MADS box protein. [Os05t0423400-01]	0.41	-0.41	0	-0.51	0.29	-0.11	0.865132	rapdb|Os05t0423400-01|gb|AK100233|ta|TA47478_4530|ta|C98963	ACTCAATGTCAGTTGCTTTTGTGCTTCTCCCTGCTTGTTTAATTAGCCACTGTTCTTGTT	Os05t0423400-01	Similar to PISTILLATA-like MADS box protein.	AK100233	chr05	20759526	20761828	+	Biological Process: regulation of transcription, DNA-dependent (GO:0006355), Cellular Component: nucleus (GO:0005634), Molecular Function: DNA binding (GO:0003677), Molecular Function: sequence-specific DNA binding transcription factor activity (GO:0003700), Molecular Function: protein dimerization activity (GO:0046983)	Transcription factor, MADS-box (IPR002100), Transcription factor, K-box (IPR002487)	42.14	54.16	37.39	33.72
GT_Os06g0226700|mRNA|AK064240|CDS+3'UTR	Os06t0226700-01	Similar to PCF1. [Os06t0226700-01]	0.59	-0.59	0	-0.87	0.65	-0.11	0.917168	rapdb|Os06t0226700-01|gb|AK064240|ta|TA54041_4530|ta|CB657824	TTAATTTTCTCCGTTTTTGTTTGAGTTGTTGTCTACTAATGTCTATGGCTTTCTTCCTCG	Os06t0226700-01	Similar to PCF1.	AK064240	chr06	6571018	6572598	+		Transcription factor, TCP (IPR005333), Transcription factor TCP subgroup (IPR017887)	260.78	262.08	159.22	236.31
GT_Os07g0152000|COMBINER_EST|CI098904|6	Os07t0152000-00	Transcription factor, TCP domain containing protein. [Os07t0152000-00]	-0.02	0.02	0	-0.23	0.01	-0.11	0.469191	rapdb|Os07t0152000-00|gb|NM_001065440|ta|TA59541_4530|ta|CI336575	CCCTTGTAATCCTTTCTGTTGTAAACTATGTCAATGGATGCATGCGGCTCTGGACTGGAT	Os07t0152000-00	Transcription factor, TCP domain containing protein.	AK370348	chr07	2751288	2756632	+		Transcription factor, TCP (IPR005333), Transcription factor TCP subgroup (IPR017887), CYC/TB1, R domain (IPR017888)	335.14	791.25	490.75	299.72
GT_Os09g0481700|mRNA|AK065078|CDS+3'UTR	Os09t0481700-01	SUSIBA2-like (WRKY transcription factor 80). [Os09t0481700-01]	-0.05	0.05	0	-0.03	-0.19	-0.11	0.363481	rapdb|Os09t0481700-01|rapdb|Os09t0481700-02|gb|AK065078|ta|TA43889_4530	AAAGGTGGTGGTAGTGTTCAGGACAAAAGGCAAAATCATTCAATTGGAAGTGCTGATGGT	Os09t0481700-01	SUSIBA2-like (WRKY transcription factor 80).	AK065078	chr09	18496976	18501218	-	Biological Process: regulation of transcription, DNA-dependent (GO:0006355), Molecular Function: sequence-specific DNA binding transcription factor activity (GO:0003700), Molecular Function: sequence-specific DNA binding (GO:0043565)	DNA-binding WRKY (IPR003657)	725.8	1777.04	1240.29	576.35
GT_Os10g0536100|mRNA|AY551919|CDS+3'UTR	Os10t0536100-01	Similar to MADS-box transcription factor 56. [Os10t0536100-01]	-0.09	0.09	0	-0.05	-0.17	-0.11	0.403246	rapdb|Os10t0536100-01|ta|TA34855_4530|ta|CX102616|ta|AF141965	GCATGCAGTTCTCGGTGGGTAAATTATTATCTCGCATTATTAGCTATATGCGTGTCCTTG	Os10t0536100-01	Similar to MADS-box transcription factor 56.	AK070135	chr10	20863187	20873635	+	Biological Process: regulation of transcription, DNA-dependent (GO:0006355), Cellular Component: nucleus (GO:0005634), Molecular Function: DNA binding (GO:0003677), Molecular Function: sequence-specific DNA binding transcription factor activity (GO:0003700), Molecular Function: protein dimerization activity (GO:0046983)	Transcription factor, MADS-box (IPR002100), Transcription factor, K-box (IPR002487)	4395.56	11300.9	7591.27	3621.32
GT_GT_Os_A_Specific_0054048	Os08t0171216-01	Similar to Transcription factor AP2D9.	-0.05	0.05	0	0.17	-0.36	-0.1	0.753034	ref|Os08t0171216-01|rapDB|Os08t0171216-01|gb|AK287706	AATTTTTGGATTGGCTGCAGGTTGAAGTGGAGCGGCAAGTTCGAGGCGCACCTCTGGGAC	Os08t0171216-01	Similar to Transcription factor AP2D9.	AK287706	chr08	4177561	4178512	-			45.1	109.6	88.05	31.63
GT_GT_Os_A_Specific_0071263	Os06t0698200-00	Similar to Homeobox-leucine zipper protein HOX18	0.73	-0.73	0	-0.19	0	-0.1	0.909601	ref|Os06t0698200-00|rapDB|Os06t0698200-00	ACCGTGATGGGCGGCGGCGGCGGCGAGACGGGAAAGAGCTCCTCCAGCTATAGCTCTTAA	Os06t0698200-00	Similar to Homeobox-leucine zipper protein HOX18.		chr06	29198270	29199356	-	Biological Process: regulation of transcription, DNA-dependent (GO:0006355), Cellular Component: nucleus (GO:0005634), Molecular Function: DNA binding (GO:0003677), Molecular Function: sequence-specific DNA binding transcription factor activity (GO:0003700), Molecular Function: protein binding (GO:0005515), Molecular Function: sequence-specific DNA binding (GO:0043565)	Homeobox (IPR001356), Leucine zipper, homeobox-associated (IPR003106), Homeodomain-like (IPR009057), Homeodomain-related (IPR012287), Homeobox, conserved site (IPR017970)	59867.6	49358.8	53328.5	31282.8
GT_Os02g0147800|mRNA|AJ575223|CDS	Os02t0147800-02	Similar to Homeo protein (Fragment). [Os02t0147800-02]	-0.29	0.29	0	0.03	-0.23	-0.1	0.786623	rapdb|Os02t0147800-02|gb|AK070502|ta|TA38560_4530|ta|CI311987	ATCGTCATCGTCAACTGACAACAATGTGGCTGCTGAGAGTGGCTTGCAAAACGAAGTTGT	Os02t0147800-02	Similar to Homeo protein (Fragment).	AK070502, AK065257, AK098855	chr02	2620424	2626215	+	Biological Process: regulation of transcription, DNA-dependent (GO:0006355), Molecular Function: DNA binding (GO:0003677), Molecular Function: sequence-specific DNA binding transcription factor activity (GO:0003700), Molecular Function: protein binding (GO:0005515), Molecular Function: sequence-specific DNA binding (GO:0043565)	Homeobox (IPR001356), Homeodomain-like (IPR009057), Zinc finger, FYVE/PHD-type (IPR011011), Homeodomain-related (IPR012287), Zinc finger, RING/FYVE/PHD-type (IPR013083), Zinc finger, PHD-finger (IPR019787)	672.71	2296.19	1418.9	611.68
GT_Os02g0828900|mRNA|AK073195|CDS+3'UTR	Os02t0828900-01	Transcription factor jumonji domain containing protein. [Os02t0828900-01]	-0.21	0.21	0	0.11	-0.3	-0.1	0.77534	rapdb|Os02t0828900-01|rapdb|Os02t0828900-02|gb|AK073195|ta|TA50782_4530	TCTGTCTGTCTGTTTGACTTGTGTTAAGTGGATTCAGACATGTAATCTGGTCCATGGTTT	Os02t0828900-01	Transcription factor jumonji domain containing protein.	AK073195	chr02	35624137	35630678	+	Molecular Function: protein binding (GO:0005515), Molecular Function: zinc ion binding (GO:0008270)	Zinc finger, RING-type (IPR001841), Transcription factor jumonji/aspartyl beta-hydroxylase (IPR003347), Transcription factor jumonji (IPR013129)	38.7	118.57	81.55	31.69
GT_Os09g0489500|mRNA|AK103174|CDS+3'UTR	Os09t0489500-02	Similar to DNA binding protein. [Os09t0489500-02]	0.15	-0.15	0	-0.57	0.37	-0.1	0.862739	rapdb|Os09t0489500-02|rapdb|Os09t0489500-01|gb|AK100210|ta|TA52602_4530	TAGCGGATCTTACCTCAGCAGCTGGTTCATCAAGTGTTGATGCAGCTCAATCAAACTTTT	Os09t0489500-02	Similar to DNA binding protein.	AK103174	chr09	18868481	18877195	-	Biological Process: regulation of transcription, DNA-dependent (GO:0006355), Molecular Function: sequence-specific DNA binding transcription factor activity (GO:0003700), Molecular Function: sequence-specific DNA binding (GO:0043565), Molecular Function: protein dimerization activity (GO:0046983)	Basic-leucine zipper (bZIP) transcription factor (IPR004827), bZIP transcription factor, bZIP-1 (IPR011616)	2.53	4.69	2.59	2.57
GT_Os01g0174000|COMBINER_EST|Os01g0174000|8	Os01t0174000-00	Similar to Transcription factor HY5-like (HY5 homolog). Splice isoform 2. [Os01t0174000-00]	0.12	-0.12	0	-0.21	0.03	-0.09	0.659658	rapdb|Os01t0174000-00|gb|BP184477|ta|BI807665|tc|TC509852	AGCTCGAGCAGCGCGTCTCCACCCTCCAGAACGAGAACAACACGCTCCGCCAGATACTCA	Os01t0174000-00	Similar to BZIP transcription factor (Fragment).	EU958008	chr01	3811287	3812735	-	Biological Process: regulation of transcription, DNA-dependent (GO:0006355), Molecular Function: sequence-specific DNA binding transcription factor activity (GO:0003700), Molecular Function: sequence-specific DNA binding (GO:0043565), Molecular Function: protein dimerization activity (GO:0046983)	Basic-leucine zipper (bZIP) transcription factor (IPR004827), bZIP transcription factor, bZIP-1 (IPR011616)	57.14	110.25	76.45	46.94
GT_Os07g0545800|mRNA|AK069266|CDS+3'UTR	Os07t0545800-01	Similar to Chitin-inducible gibberellin-responsive protein. [Os07t0545800-01]	-0.24	0.24	0	0.24	-0.43	-0.09	0.842122	rapdb|Os07t0545800-01|gb|AK069266|ta|TA41521_4530|ta|TA41520_4530	TGCATAGTCATATTGATCGGCTAATCACCCGTGGATTAGCGTTGTGTCTGTCTTGACAAT	Os07t0545800-01	Similar to Chitin-inducible gibberellin-responsive protein.	AK069266	chr07	21614976	21619678	+		Transcription factor GRAS (IPR005202)	41.44	131.27	97.47	31.59
GT_Os07g0583600|mRNA|AK061928|CDS+3'UTR	Os07t0583600-03	Similar to Chitin-inducible gibberellin-responsive protein 2. [Os07t0583600-03]	0.15	-0.15	0	-0.32	0.14	-0.09	0.765991	rapdb|Os07t0583600-03|ta|TA40902_4530|ta|CI316802|ta|CR290705	CACACTAATGTCTATGATCAGAATTATCATCCACTATAAGCTAAAATATCCATTGGAATG	Os07t0583600-03	Similar to Chitin-inducible gibberellin-responsive protein 2.	AK061928	chr07	23652729	23654071	+		Transcription factor GRAS (IPR005202)	1525.59	2823.76	1850.4	1316.93
GT_Os07g0583600|mRNA|AK073470|CDS+3'UTR	Os07t0583600-03	Similar to Chitin-inducible gibberellin-responsive protein 2. [Os07t0583600-03]	0.21	-0.21	0	-0.32	0.14	-0.09	0.797197	rapdb|Os07t0583600-03|ta|TA40902_4530|ta|CR290705|ta|CI316802	GTCTTGTAGTAATGTTGTGGCACACTAATGTCTATGATCAGAATTATCATCCACTATAAG	Os07t0583600-03	Similar to Chitin-inducible gibberellin-responsive protein 2.	AK061928	chr07	23652729	23654071	+		Transcription factor GRAS (IPR005202)	6326.5	10807.9	7372.59	5262.14
GT_Os07g0629000|mRNA|AY323480|CDS+3'UTR	Os07t0629000-01	Similar to P-type R2R3 Myb protein (Fragment). [Os07t0629000-01]	0	0	0	-0.7	0.53	-0.09	0.90023	rapdb|Os07t0629000-01|gb|EU009207|ta|TA29938_4530|ta|TA30638_4530	AGCGTAAGCGAGAGTGAGCAGCGAGTTCATCACTAGCCCAACCTGAAAAAAGAAAAATCG	Os07t0629000-01	Similar to P-type R2R3 Myb protein (Fragment).	AK101674	chr07	26075493	26077145	-	Biological Process: regulation of transcription, DNA-dependent (GO:0006355), Molecular Function: DNA binding (GO:0003677), Molecular Function: protein binding (GO:0005515)	SANT domain, DNA binding (IPR001005), Homeodomain-like (IPR009057), Homeodomain-related (IPR012287), Myb, DNA-binding (IPR014778), Myb transcription factor (IPR015495), Transcription regulator HTH, Myb-type, DNA-binding (IPR017930)	124.52	283.97	129.08	156.39
GT_Os08g0499300|mRNA|AK065518|CDS+3'UTR	Os08t0499300-01	WRKY transcription factor 30. [Os08t0499300-01]	0.75	-0.75	0	-0.56	0.39	-0.09	0.92971	rapdb|Os08t0499300-01|rapdb|Os08t0499300-02|ta|TA50045_4530|tc|TC486624	GAATGGAGTGTTATTGTAGCTCAATTTACTTTCGGGGGAAAAAAAAGCAGATAGTTCAGG	Os08t0499300-01	WRKY transcription factor 30.	AK065518	chr08	24645932	24649832	-	Biological Process: regulation of transcription, DNA-dependent (GO:0006355), Molecular Function: sequence-specific DNA binding transcription factor activity (GO:0003700), Molecular Function: sequence-specific DNA binding (GO:0043565)	DNA-binding WRKY (IPR003657)	179.65	144.96	121.73	121.87
GT_Os08g0531700|mRNA|AY332477|CDS+3'UTR	Os08t0531700-01	Similar to MADS-box transcription factor 7. [Os08t0531700-01]	-0.01	0.01	0	-0.53	0.35	-0.09	0.852267	rapdb|Os08t0531700-01|ta|TA37948_4530|ta|TA37950_4530|ta|OSU78891	ATACTACCTTAAAAACTATCGGTGTCTGTTGAACATATTCTGCGATCAACTTTAAGCGTA	Os08t0531700-01	Similar to MADS-box transcription factor 7.	AK100263	chr08	26507926	26512261	+	Biological Process: regulation of transcription, DNA-dependent (GO:0006355), Cellular Component: nucleus (GO:0005634), Molecular Function: DNA binding (GO:0003677), Molecular Function: sequence-specific DNA binding transcription factor activity (GO:0003700), Molecular Function: protein dimerization activity (GO:0046983)	Transcription factor, MADS-box (IPR002100), Transcription factor, K-box (IPR002487)	1.52	3.51	1.78	1.69
GT_Os09g0306400|mRNA|AK064903|CDS+3'UTR	Os09t0306400-01	bZIP transcription factor, bZIP-1 domain containing protein. [Os09t0306400-01]	-0.08	0.08	0	-0.24	0.07	-0.09	0.671111	rapdb|Os09t0306400-01|gb|NM_001069358|ta|TA39125_4530|ta|CI312060	TATGATTATAATGTAATATGTGGATTTGGTGGATCTTCATAGGCCAAGTGCTTCTTTGTG	Os09t0306400-01	bZIP transcription factor, bZIP-1 domain containing protein.	AK064903, AK072360, AK098869	chr09	7871589	7873655	+	Biological Process: regulation of transcription, DNA-dependent (GO:0006355), Molecular Function: sequence-specific DNA binding transcription factor activity (GO:0003700), Molecular Function: sequence-specific DNA binding (GO:0043565), Molecular Function: protein dimerization activity (GO:0046983)	Basic-leucine zipper (bZIP) transcription factor (IPR004827), bZIP transcription factor, bZIP-1 (IPR011616)	832.28	2117.9	1253.59	804.42
GT_Os11g0615800|mRNA|AB080262|CDS+3'UTR	Os11t0615800-00	DNA repair and recombination, RecA-like domain containing protein. [Os11t0615800-00]	0	0	0	-0.09	-0.09	-0.09	0.00343078	rapdb|Os11t0615800-00|gb|AB080262|ta|TA34673_4530|ta|BX900141	AAACGTTGTCTGCCCTGCAAGGCTGCAATGCATGTAATGTGACATTGGTTTACAGATATT	Os11t0615800-00	DNA repair and recombination, RecA-like domain containing protein.	AB080262	chr11	23942684	23946580	+	Biological Process: DNA metabolic process (GO:0006259), Biological Process: DNA repair (GO:0006281), Molecular Function: nucleotide binding (GO:0000166), Molecular Function: DNA binding (GO:0003677), Molecular Function: damaged DNA binding (GO:0003684), Molecular Function: ATP binding (GO:0005524), Molecular Function: DNA-dependent ATPase activity (GO:0008094), Molecular Function: nucleoside-trip…	ATPase, AAA+ type, core (IPR003593), DNA repair Rad51/transcription factor NusA, alpha-helical (IPR010995), DNA recombination/repair protein Rad51 (IPR011941), DNA recombination and repair protein Rad51, C-terminal (IPR013632), DNA recombination and repair protein, RecA-like (IPR016467), DNA recombination/repair protein RecA, monomer-monomer interface (IPR020587), DNA recombination/repair protein…	842.99	1915.96	1335.19	687.23
GT_GT_Os_A_Specific_0245065	Os01t0874300-01	Os01t0874300-01; Os01t0874300-01 Similar to MybHv5 (Fragment).; Next best Hit: Os07t0475800-01(alignment length 16bp with 100.00%identity)	0.58	-0.58	0	0	-0.16	-0.08	0.90408	ref|Os01t0874300-01|rapDB|Os01t0874300-01|gb|AK060684	CCGGCCGGCCCACGCGCGTTCCGGTTTCTCAGGCCACTGGAGGAGGGCCAGTACATATAG	Os01t0874300-01	Similar to MybHv5 (Fragment).	AK060684	chr01	37932258	37933372	+	Biological Process: regulation of transcription, DNA-dependent (GO:0006355), Molecular Function: DNA binding (GO:0003677), Molecular Function: protein binding (GO:0005515)	SANT domain, DNA binding (IPR001005), Homeodomain-like (IPR009057), Homeodomain-related (IPR012287), Myb, DNA-binding (IPR014778), Myb transcription factor (IPR015495), Transcription regulator HTH, Myb-type, DNA-binding (IPR017930)	365.07	375.52	413.66	191.26
GT_Os01g0831000|mRNA|AB115668|CDS+3'UTR	Os01t0831000-01	LAX panicle., Axillary meristem formation., Basic helix-loop-helix (bHLH) transcription factor. [Os01t0831000-01]	0.88	-0.88	0	-0.66	0.49	-0.08	0.94552	rapdb|Os01t0831000-01|gb|AB115668|tc|TC496292	GCATGCTTCCTAGATATCATTCTGAAATCTGAACTTGTTTGCTCGATCGCTTAATTGCTA	Os01t0831000-01	Basic helix-loop-helix (bHLH) transcription factor, Axillary meristem formation	AB115668	chr01	35558148	35559225	+		Helix-loop-helix DNA-binding (IPR011598)	2.36	1.58	1.37	1.57
GT_Os03g0318600|mRNA|AY620414|CDS+3'UTR	Os03t0318600-01	Similar to Transcription factor HBP-1b(C38) (Fragment). [Os03t0318600-01]	-0.28	0.28	0	0.08	-0.24	-0.08	0.82788	rapdb|Os03t0318600-01|gb|AK242257|ta|TA42423_4530|ta|TA42421_4530	AGTTATGGTGAATTTATGATTGGCAGATTGTACAATTGTATTAGCAATAAAATAAAAGGT	Os03t0318600-01	Similar to Transcription factor HBP-1b(C38) (Fragment).	AK242257	chr03	11476096	11481187	-	Biological Process: regulation of transcription, DNA-dependent (GO:0006355), Molecular Function: sequence-specific DNA binding transcription factor activity (GO:0003700), Molecular Function: sequence-specific DNA binding (GO:0043565), Molecular Function: protein dimerization activity (GO:0046983)	Basic-leucine zipper (bZIP) transcription factor (IPR004827), bZIP transcription factor, bZIP-1 (IPR011616)	279.42	939.35	604.94	250.2
GT_Os03g0657000|mRNA|AK061103|CDS+3'UTR	Os03t0657000-01	TATA-binding protein TBP2. [Os03t0657000-01]	-0.03	0.03	0	-0.11	-0.04	-0.08	0.221494	rapdb|Os03t0657000-01|gb|CT830226|ta|TA42824_4530|ta|CI040376	ATATGTACTGTGGATGCGTTGCGTTTTACAGTAGAATGTCATGGACTGTTTGGATGGTGG	Os03t0657000-01	TATA-binding protein TBP2.	AK061103, AK099162	chr03	25634617	25639033	+	Biological Process: regulation of transcription, DNA-dependent (GO:0006355), Biological Process: transcription initiation from RNA polymerase II promoter (GO:0006367), Molecular Function: DNA binding (GO:0003677), Molecular Function: binding (GO:0005488)	TATA-box binding protein (IPR000814), Transcription factor TFIID, C-terminal/DNA glycosylase, N-terminal (IPR012294), Beta2-adaptin/TATA-box binding, C-terminal (IPR012295)	1357.42	3231.92	2171.74	1172.46
GT_Os03g0745000|mRNA|AY344486|CDS+3'UTR	Os03t0745000-01	Winged helix repressor DNA-binding domain containing protein. [Os03t0745000-01]	0.94	-0.94	0	-0.03	-0.13	-0.08	0.942646	rapdb|Os03t0745000-01|rapdb|Os03t0745000-02|gb|AK109590|ta|TA52162_4530	TCTTTCTTTCCATTTTTTTATAGTTTCGGACATCTTGTCGCCGCCCTGCAAGTTGCCAAA	Os03t0745000-01	Similar to Heat stress transcription factor A-2a.	AK069579	chr03	30604690	30607159	-	Biological Process: regulation of transcription, DNA-dependent (GO:0006355), Cellular Component: nucleus (GO:0005634), Molecular Function: sequence-specific DNA binding transcription factor activity (GO:0003700), Molecular Function: sequence-specific DNA binding (GO:0043565)	Heat shock factor (HSF)-type, DNA-binding (IPR000232), Winged helix-turn-helix transcription repressor DNA-binding (IPR011991)	22.73	14.08	19.59	9.46
GT_Os06g0194000|mRNA|AK060742|CDS+3'UTR	Os06t0194000-01	Similar to Ethylene-responsive transcription factor 3 (Ethylene-responsive element binding factor 3 homolog) (EREBP-5) (NtERF5). [Os06t0194000-01]	-0.15	0.15	0	-0.17	0.01	-0.08	0.68412	rapdb|Os06t0194000-01|rapdb|Os06t0194000-02|gb|AK069833|ta|TA36507_4530	AATGTGGTTGGTTTTATAAACTCTAGTTGATTTGGACCCCTGTCAATGGTCATGCTATGG	Os06t0194000-01	Similar to Ethylene-responsive transcription factor 3 (Ethylene-responsive element binding factor 3 homolog) (EREBP-5) (NtERF5).	AK060742	chr06	4731330	4733786	+	Biological Process: regulation of transcription, DNA-dependent (GO:0006355), Molecular Function: DNA binding (GO:0003677), Molecular Function: sequence-specific DNA binding transcription factor activity (GO:0003700)	Pathogenesis-related transcriptional factor/ERF, DNA-binding (IPR001471), DNA-binding, integrase-type (IPR016177)	621.2	1743.53	1028.94	604.82
GT_Os09g0481700|mRNA|AK103745|CDS+3'UTR	Os09t0481700-01	SUSIBA2-like (WRKY transcription factor 80). [Os09t0481700-01]	-0.08	0.08	0	0.02	-0.17	-0.08	0.592807	rapdb|Os09t0481700-01|rapdb|Os09t0481700-02|gb|AK065078|ta|TA43889_4530	AAAGGTGGTGGTAGTGTTCAGGACAAAAGGCAAAATCATTCAATTGGAAGTGCTGATGGT	Os09t0481700-01	SUSIBA2-like (WRKY transcription factor 80).	AK065078	chr09	18496976	18501218	-	Biological Process: regulation of transcription, DNA-dependent (GO:0006355), Molecular Function: sequence-specific DNA binding transcription factor activity (GO:0003700), Molecular Function: sequence-specific DNA binding (GO:0043565)	DNA-binding WRKY (IPR003657)	637.38	1616.14	1146.84	519.98
GT_Os10g0536100|mRNA|AY345224|CDS+3'UTR	Os10t0536100-01	Similar to MADS-box transcription factor 56. [Os10t0536100-01]	-0.14	0.14	0	-0.07	-0.1	-0.08	0.611706	rapdb|Os10t0536100-01|ta|TA34855_4530|ta|AF141965|ta|CI475782	TAAGTACAAACACAAACGGAAACAAAGAATTAACAAAGCTGTAGCAGACCAGATCGGCAA	Os10t0536100-01	Similar to MADS-box transcription factor 56.	AK070135	chr10	20863187	20873635	+	Biological Process: regulation of transcription, DNA-dependent (GO:0006355), Cellular Component: nucleus (GO:0005634), Molecular Function: DNA binding (GO:0003677), Molecular Function: sequence-specific DNA binding transcription factor activity (GO:0003700), Molecular Function: protein dimerization activity (GO:0046983)	Transcription factor, MADS-box (IPR002100), Transcription factor, K-box (IPR002487)	2439.18	6768.57	4314.83	2192.71
GT_GT_Os_A_Specific_0008025	Os03t0441000-01	Similar to Transcription initiation factor TFIID component TAF4 family protein, expressed	-0.32	0.32	0	0	-0.13	-0.07	0.855566	ref|Os03t0441000-01|rapDB|Os03t0441000-01|gb|AK120625	AAATCCTCTTTGCTGTTCCAGCTATATGGGAGATCACCAGCAGAATCATCTGCGAAATAG	Os03t0441000-01	Similar to Transcription initiation factor TFIID component TAF4 family protein, expressed.	AK120625	chr03	18638520	18647607	-	Biological Process: transcription initiation, DNA-dependent (GO:0006352), Cellular Component: transcription factor TFIID complex (GO:0005669)	Transcription initiation factor TFIID component TAF4 (IPR007900), RST domain of plant C-terminal (IPR022003)	130.3	462.57	273.3	129.43
GT_GT_Os_A_Specific_0008743	Os06t0211200-01	Similar to Abscisic acid responsive elements-binding factor (ABA-responsive element binding protein 1) (AREB1).	0.36	-0.36	0	0.09	-0.23	-0.07	0.88017	ref|Os06t0211200-01|rapDB|Os06t0211200-01|gb|AK103188	AAATGATGAGGTCATGGAGAGAATCACTCAGCAACTTGGACCAAAGGCAAAGAGATTTTG	Os06t0211200-01	bZIP transcription factor, Positive regulator of ABA signaling, Drought tolerance		chr06	5677157	5681985	+	Biological Process: regulation of transcription, DNA-templated (GO:0006355), Molecular Function: sequence-specific DNA binding transcription factor activity (GO:0003700), Molecular Function: sequence-specific DNA binding (GO:0043565)	Basic-leucine zipper domain (IPR004827)	142.74	196.86	199.57	82.53
GT_Os01g0165000|mRNA|AK067313|CDS+3'UTR	Os01t0165000-01	Dehydration-responsive element-binding protein 2A. [Os01t0165000-01]	-0.34	0.34	0	0.17	-0.32	-0.07	0.875313	rapdb|Os01t0165000-01|tc|NP658214|ta|AY064403|ta|CA762912	GCCAACTGGTACAAGAAGTTGTACTGTGTGTTGAGTGCACTGTGGTAAAAATGAATCTAT	Os01t0165000-01	DRE binding protein 2.	AK067313	chr01	3356383	3358426	+	Biological Process: regulation of transcription, DNA-dependent (GO:0006355), Molecular Function: DNA binding (GO:0003677), Molecular Function: sequence-specific DNA binding transcription factor activity (GO:0003700)	Pathogenesis-related transcriptional factor/ERF, DNA-binding (IPR001471), DNA-binding, integrase-type (IPR016177)	221.89	816.16	532.6	197.47
GT_Os01g0524500|mRNA|AK068565|CDS+3'UTR	Os01t0524500-01	Similar to Transcription factor MYBS3. [Os01t0524500-01]	0.71	-0.71	0	-0.29	0.16	-0.07	0.93652	rapdb|Os01t0524500-01|gb|AY151042|ta|TA57578_4530|ta|TA57576_4530	CGCCGATCGATGATCTTGCAGGGGTTGCAATTAGGGATTGATTTCCATTTTGCTGATGTA	Os01t0524500-01	Conserved hypothetical protein.	AK068565	chr01	18755303	18756817	+			8792.98	7540.99	7407.03	5255.97
GT_Os01g0886200|mRNA|AY551913|CDS+3'UTR	Os01t0886200-01	Similar to AGAMOUS homolog. [Os01t0886200-01]	0.85	-0.85	0	-0.64	0.5	-0.07	0.95153	rapdb|Os01t0886200-01|gb|AK070958|ta|TA52829_4530|ta|AY551913	TGTGGTATTGTACGTATAGTACGCTGGTAGACCTACGTATACGTATACGTATGTATGATG	Os01t0886200-01	Similar to AGAMOUS homolog.	AK070958	chr01	38500880	38505086	+	Biological Process: regulation of transcription, DNA-dependent (GO:0006355), Cellular Component: nucleus (GO:0005634), Molecular Function: DNA binding (GO:0003677), Molecular Function: sequence-specific DNA binding transcription factor activity (GO:0003700), Molecular Function: protein dimerization activity (GO:0046983)	Transcription factor, MADS-box (IPR002100), Transcription factor, K-box (IPR002487)	2.27	1.6	1.36	1.56
GT_Os06g0165600|mRNA|AY607691|CDS+3'UTR	Os06t0165600-01	CRT/DRE binding factor (Transcription factor RCBF4). [Os06t0165600-01]	0.72	-0.72	0	-0.23	0.09	-0.07	0.935732	rapdb|Os06t0165600-01|gb|AF243384|tc|TC499072	CGCTCACCAGCTCGCACGCCTCGTCGTCGTCCATGCTCGCCACCTCGGTCCAGCAGCTGA	Os06t0165600-01	CRT/DRE binding factor (Transcription factor RCBF4).	AF243384	chr06	3310919	3311822	+	Biological Process: regulation of transcription, DNA-dependent (GO:0006355), Molecular Function: DNA binding (GO:0003677), Molecular Function: sequence-specific DNA binding transcription factor activity (GO:0003700)	Pathogenesis-related transcriptional factor/ERF, DNA-binding (IPR001471), DNA-binding, integrase-type (IPR016177)	1786.24	1500.65	1560.15	1008.02
GT_Os06g0485100|mRNA|AK073906|CDS+3'UTR	Os06t0485100-03	Similar to Homeobox-like resistance. [Os06t0485100-03]	-0.14	0.14	0	0.04	-0.18	-0.07	0.748465	rapdb|Os06t0485100-03|rapdb|Os06t0485100-02|gb|AK068560|ta|TA42465_4530	CGTGCCAAATAGGTGTGAATCGGTGCCTTTGAAGGTTATCATCAATTGTTCTGAAGGTAA	Os06t0485100-03	Similar to Homeobox-like resistance.	AK073906	chr06	16538133	16543340	-	Biological Process: regulation of transcription, DNA-dependent (GO:0006355), Molecular Function: DNA binding (GO:0003677), Molecular Function: sequence-specific DNA binding transcription factor activity (GO:0003700), Molecular Function: protein binding (GO:0005515), Molecular Function: sequence-specific DNA binding (GO:0043565)	Homeobox (IPR001356), Homeodomain-like (IPR009057), Homeodomain-related (IPR012287)	1172.44	3253.02	2246.13	998.56
GT_Os08g0531700|mRNA|U78891|CDS+3'UTR	Os08t0531700-01	Similar to MADS-box transcription factor 7. [Os08t0531700-01]	0.97	-0.97	0	-0.67	0.52	-0.07	0.955406	rapdb|Os08t0531700-01|ta|TA37948_4530|ta|TA37950_4530|ta|OSU78891	ATACTACCTTAAAAACTATCGGTGTCTGTTGAACATATTCTGCGATCAACTTTAAGCGTA	Os08t0531700-01	Similar to MADS-box transcription factor 7.	AK100263	chr08	26507926	26512261	+	Biological Process: regulation of transcription, DNA-dependent (GO:0006355), Cellular Component: nucleus (GO:0005634), Molecular Function: DNA binding (GO:0003677), Molecular Function: sequence-specific DNA binding transcription factor activity (GO:0003700), Molecular Function: protein dimerization activity (GO:0046983)	Transcription factor, MADS-box (IPR002100), Transcription factor, K-box (IPR002487)	2.82	1.68	1.53	1.81
[truncated: 879 more rows]

## Sheet: Ubiquitin Ligase
ProbeName	GeneName	Description	156A/KMR3 F1_Fold	156A/KMR3 F2_Fold	156A/KMR3 F_GeomeanFold	156A/ IL50-13 F3_Fold	156A/ IL50-13 F4_Fold	156A/ IL50-13 F_GeomeanFold	p-value	accessions	Sequence	ID	Description	Accession	Chromosome	Start	End	Strand	GO	InterPro	156A/KMR3 F1_gProcessSignal	156A/KMR3 F2_gProcessSignal	156A/50-13 F3_gProcessSignal	156A/50-13 F4_gProcessSignal
[truncated: 146 more rows]

[truncated: 4 more sheets: Proteasome, Signalling, Calmodulin, Osmotic Stress]
